# Supplementary material for: Multi-omics analysis reveals metabolic diversity underlying endothelial cell functions
Source: Life Sci Alliance. 2025 Dec 17;9(3):e202503526. doi: 10.26508/lsa.202503526 (PMC12712339; doi:10.26508/lsa.202503526)
Supplement: Supplementary file 1 [file LSA-2025-03526_TableS1.xlsx]

## Sheet: Px_LFQ_data
	newColName	HDBEC_D2_1	HDBEC_D2_2	HDBEC_D2_3	HDBEC_D3_1	HDBEC_D3_2	HDBEC_D3_3	HDBEC_D4_1	HDBEC_D4_2	HDBEC_D4_3	HDBEC_D5_1	HDBEC_D5_2	HDBEC_D5_3	HDBEC_D6_1	HDBEC_D6_2	HDBEC_D6_3	HDBEC_D7_1	HDBEC_D7_2	HDBEC_D7_3	HDLEC_D2_1	HDLEC_D2_2	HDLEC_D2_3	HDLEC_D3_1	HDLEC_D3_2	HDLEC_D3_3	HDLEC_D4_1	HDLEC_D4_2	HDLEC_D4_3	HDLEC_D5_1	HDLEC_D5_2	HDLEC_D5_3	HDLEC_D6_1	HDLEC_D6_3	HDLEC_D7_1	HDLEC_D7_2	HDLEC_D7_3	HUVEC_D2_1	HUVEC_D2_2	HUVEC_D2_3	HUVEC_D3_1	HUVEC_D3_2	HUVEC_D3_3	HUVEC_D4_1	HUVEC_D4_2	HUVEC_D4_3	HUVEC_D5_1	HUVEC_D5_2	HUVEC_D5_3	HUVEC_D6_1
1	HOXD8						40571.1		76526.8	104440	153689	9721.78	70255.4	136018	68046.7	68103.3			66801.1	77176.4			66314.7	47661.6	47781.3	353139	174860	166977	74913.7	33929.2	222768	90713.2		677359				176772	952587	40412.2									131940
2	ZFP91	314325	220699	361141	241020	464642	375995	198421	192314	290248	146138	158122	182554	130683	148463	216807	128882	122012	121488	440851	317085	178513	285440	436084	282849	363767	272582	219435	297201	295660	442652	263761	231228	300155	402023	344821	568775	480095	730037	564062	499337	546329	445109	261420	386549	543516	477458	519104	410135
3	SLC15A4	76480.8				114768	162755	67616.6	58780.1	108692	199605	186591	342681	247166	198631	409118	294465	287481	203243					77768.4	109615		237354	108905	102575	116656	315302	274873	94151.7	45946.1	75190.6	38062.9	34926.4	34322.3		121360	78395.9	166870	124751	109331	115126	68461.1	171752	22219.3	171068
4	RPL4	5.13902e+07	5.44955e+07	5.73224e+07	6.44085e+07	6.91323e+07	6.96354e+07	5.28582e+07	4.78419e+07	4.17813e+07	3.60563e+07	3.94808e+07	4.50824e+07	3.5945e+07	3.52769e+07	3.74029e+07	3.22749e+07	3.31413e+07	2.97593e+07	6.9179e+07	6.53228e+07	6.40828e+07	6.54326e+07	5.81766e+07	6.94055e+07	5.53911e+07	5.69262e+07	4.52401e+07	4.53373e+07	5.16285e+07	5.59398e+07	4.57773e+07	3.91529e+07	4.45003e+07	3.71666e+07	3.55678e+07	5.89779e+07	6.97244e+07	7.10293e+07	4.07847e+07	4.05526e+07	3.55234e+07	3.17933e+07	3.74352e+07	3.58139e+07	4.06651e+07	3.28149e+07	3.48876e+07	2.87868e+07
5	CLPX	944282	690341	659880	1.00757e+06	1.02682e+06	1.10344e+06	1.01421e+06	884492	1.03029e+06	937232	901418	838386	779710	740242	722450	800959	792962	599414	937581	981007	925900	1.18126e+06	1.15735e+06	1.17629e+06	975219	1.14871e+06	1.1292e+06	1.01144e+06	957186	1.06068e+06	1.10573e+06	888620	993831	684773	681853	1.24597e+06	1.0114e+06	1.08561e+06	1.31036e+06	1.34642e+06	1.26967e+06	1.07121e+06	1.07841e+06	1.02544e+06	1.04753e+06	890287	1.03443e+06	844252
6	ALKBH4	511263			517259		727052	667225		659557	623088	579304		537445	557344	582217	454953	544266	655661		223989			383271		557731		487841	449680	163955	492687				320835	571245
7	CACTIN			19639.6	30950.3	2601.56	52118.4	43457.1	44053.1	41142.2	32320.8	41195.5	47179.6	33412	50678.4	19589.8	31012.1	34509	16420.3				15969.7	16724.3													59401	39265.9	49171	48728.2	63544.6		85348.2				66083.6	73555.2
8	UNC119B	614026		432101	505290	555827	717973	629888	577324	524639	482246	746088	760293	672448	780236	579730	691664	655577	816597	309526	283496		929779		512041	814209	666100	940683	566495	586123	502818	511804	429476	690355	595907		287398	360249	520434	592722	528524	528712	431170	422305	446215	433434	540224	514356	655117
9	RCC2	2.20809e+06	2.36643e+06	2.84809e+06	2.90237e+06	2.99593e+06	3.56553e+06	2.53678e+06	2.37345e+06	2.80009e+06	2.28057e+06	2.0026e+06	2.17085e+06	1.72194e+06	1.71214e+06	2.01082e+06	1.4096e+06	1.65778e+06	1.85359e+06	4.78068e+06	6.36399e+06	5.82774e+06	5.80694e+06	5.44381e+06	5.58734e+06	4.72656e+06	5.19103e+06	5.10708e+06	4.14226e+06	4.61322e+06	4.69106e+06	3.96261e+06	3.73186e+06	3.199e+06	3.68803e+06	3.26205e+06	5.77546e+06	6.6821e+06	6.26064e+06	6.55771e+06	6.35995e+06	6.82156e+06	6.44738e+06	6.92273e+06	7.05226e+06	7.08085e+06	6.85972e+06	6.88632e+06	6.98624e+06
10	UNC45A	1.71502e+06	1.52463e+06	1.84747e+06	2.0709e+06	1.86119e+06	2.01284e+06	2.00181e+06	2.04796e+06	1.93894e+06	1.97346e+06	1.87342e+06	1.76948e+06	1.69789e+06	1.64148e+06	1.60495e+06	1.55301e+06	1.67348e+06	1.49036e+06	940603	1.40417e+06	1.51791e+06	1.29796e+06	1.29547e+06	1.49882e+06	1.15588e+06	1.06556e+06	1.26215e+06	940374	929633	981664	1.07561e+06	988018	843460	827557	737002	1.63489e+06	1.91128e+06	2.02757e+06	1.85828e+06	1.7552e+06	1.62507e+06	1.73403e+06	1.36498e+06	1.55519e+06	1.37852e+06	1.43847e+06	1.61689e+06	1.56729e+06
11	TAL1				48624.6		103598												64397.2	543486	538795	525731	599088	597208	892027	638789	1.04518e+06	484012	892950	669112	778313	871321	726029	951298	617757	744689	111907	234490	156596	479153	452066	485670	364958	299041	311660	274097	250356	411215
12	RASIP1	1.88483e+06	2.05856e+06	1.85715e+06	2.21978e+06	2.26182e+06	2.50532e+06	2.35797e+06	2.1849e+06	2.01631e+06	2.03516e+06	2.18055e+06	2.05943e+06	1.72456e+06	1.73677e+06	1.75899e+06	1.44073e+06	1.39975e+06	1.34921e+06	2.11796e+06	2.22999e+06	2.06691e+06	2.91461e+06	2.94824e+06	2.77814e+06	2.95335e+06	2.91881e+06	3.3969e+06	4.10874e+06	3.7855e+06	3.86561e+06	4.07885e+06	3.98734e+06	4.0289e+06	4.27166e+06	4.10559e+06	2.2424e+06	3.08226e+06	3.01719e+06	3.54629e+06	3.20639e+06	3.59795e+06	4.04948e+06	3.23174e+06	3.69685e+06	3.76051e+06	3.61196e+06	3.52162e+06	4.55634e+06
13	PLK2		646960															214121
14	RIN1	175122			413709		202717	197427	255211	247257	305525	307198	234523	285439	277706	228204	334342	249574	267582									375039							176645			122852		86170.7	62763.7	42305.8	41763.8						50630.8
15	MSH6	718595	894239	676704	734306	776107	755812	625322	758964	622803	595320	534737	450221	448837	399292	322406	358320	231909	437741	678252	1.32461e+06	1.09768e+06	719197	661251	811546	537494	515715	537133	152731	469728	274582	192304		358828			1.59203e+06	1.77861e+06	1.8306e+06	1.4214e+06	1.41661e+06	1.22934e+06	1.18924e+06	1.07478e+06	876451	1.19631e+06	1.10636e+06	1.26718e+06	972959
16	PSMD4	3.36759e+06	3.5336e+06	3.87422e+06	3.66723e+06	3.78618e+06	3.88141e+06	3.85949e+06	3.67303e+06	4.01896e+06	4.05586e+06	3.6299e+06	3.71266e+06	3.89117e+06	3.72066e+06	3.95465e+06	3.65921e+06	3.80998e+06	3.78511e+06	3.88821e+06	3.7881e+06	3.19638e+06	3.19698e+06	3.34164e+06	3.41843e+06	3.07313e+06	3.59668e+06	3.23178e+06	2.95944e+06	3.2181e+06	3.46804e+06	3.1937e+06	2.87087e+06	2.27687e+06	2.56418e+06	2.54422e+06	3.04289e+06	3.72543e+06	3.79378e+06	3.99806e+06	4.08429e+06	4.10335e+06	4.22082e+06	4.47604e+06	4.34005e+06	4.2054e+06	4.28283e+06	4.63622e+06	4.46333e+06
17	SH3PXD2B	894040	754459	901809	886055	825933	988890	899337	963649	874217	981136	841866	804249	916462	816473	795632	941926	1.03463e+06	972448	554624	615048	693249	945794	937228	932487	1.09234e+06	875814	1.01842e+06	1.43667e+06	1.1702e+06	1.3547e+06	1.14358e+06	1.10282e+06	1.06536e+06	1.30354e+06	1.24798e+06	748425	713870	852198	942331	976856	949607	975486	941298	972680	997522	863436	878796	863026
18	STRN4	884029	682791	735975	734118	675198	782314	757537	797616	852154	779620	739413	868354	721194	768091	742627	782593	740823	736408	545128	674511	662644	636405	602391	680021	562524	877603	687778	695333	663176	682020	742768	590427	685200	806398	472835	406408	588900	569067	687332	605653	609390	628062	486405	558824	669420	565767	569306	732189
19	SELENOS	293460	196295	386131	538433	437677	743263	640892	464439	467781	848756	672475	683427	748064	589288	749680	800599	774468	626452		240101		147218	177972	153000	127406		155412	174022	131220	238995	240333	118965		106667	248902	131847	296245	284022	219794	230379	184064	354708	392010	354021	279412	491335	317382	455978
20	MICAL1	277288	164401	319781	288733	285881	446923	442234	563565	473187	592751	516106	500608	613309	706636	628840	673521	642932	589898					57971.9	141050	61027.3				116400	79473.1						118900	154371	193954	174411	139068	87779.9	161362	112378	162732	72895.7	87124.3	44311.4	121585
21	GNG2	86487.4		195897	156304	170100	244358	375336	293095	293725	462160	520939	446790	431121	414116	514034	712794	665368	575546	1.29659e+06	1.78456e+06	1.06565e+06	2.03657e+06	1.89397e+06	1.54318e+06	2.25586e+06	2.38744e+06	2.45006e+06	3.01461e+06	2.66074e+06	2.27064e+06	2.05962e+06	1.39255e+06	2.47989e+06	945124	2.72827e+06
22	EDC4	1.29222e+06	1.12579e+06	1.29116e+06	1.3664e+06	1.47662e+06	1.73015e+06	1.65731e+06	1.75178e+06	1.86713e+06	1.69702e+06	1.71207e+06	1.97022e+06	1.81035e+06	1.71185e+06	1.63952e+06	1.65203e+06	1.55015e+06	1.49875e+06	867640	754332	874810	1.03196e+06	1.26785e+06	1.58706e+06	1.29083e+06	1.05097e+06	1.52412e+06	890419	1.04545e+06	1.20954e+06	1.05915e+06	784894	945768	947471	734504	1.66301e+06	1.93293e+06	1.85539e+06	2.00057e+06	1.95682e+06	1.98791e+06	1.73402e+06	1.4632e+06	1.76585e+06	1.92115e+06	1.82073e+06	1.50518e+06	1.7051e+06
23	MAGED2	3.03567e+06	3.25079e+06	3.96413e+06	4.71275e+06	4.38029e+06	4.97156e+06	4.90325e+06	4.48036e+06	4.80877e+06	4.54965e+06	4.67797e+06	4.46057e+06	4.19365e+06	4.00104e+06	4.41717e+06	3.90479e+06	4.19449e+06	3.55244e+06	1.30074e+06	1.79088e+06	1.65678e+06	1.67064e+06	1.78889e+06	1.70168e+06	1.23557e+06	1.30332e+06	1.3462e+06	1.142e+06	918646	1.23875e+06	1.07326e+06	1.08829e+06	884944	837019	1.01224e+06	3.14874e+06	3.05099e+06	3.15047e+06	3.69002e+06	3.63858e+06	3.16423e+06	3.77966e+06	3.87834e+06	3.85442e+06	3.68435e+06	3.15943e+06	3.41203e+06	3.42106e+06
24	PFDN4	897854	264184	1.32649e+06	1.26612e+06	1.59119e+06	1.68403e+06	1.72449e+06	1.64762e+06	1.77076e+06	1.70545e+06	1.53707e+06	1.83177e+06	1.54184e+06	1.54421e+06	2.05114e+06	1.58213e+06	1.59846e+06	1.31129e+06	1.56868e+06	1.38298e+06	887656	636417	765433	1.2708e+06	933078	1.0589e+06	659814	718421	1.06334e+06	1.42886e+06	990352	661983	695288	748989	728927	1.3818e+06	1.33643e+06	1.71218e+06	1.92944e+06	1.98986e+06	2.337e+06	1.83985e+06	1.23385e+06	1.35647e+06	1.80416e+06	1.49912e+06	1.53616e+06	1.59174e+06
25	INPPL1	157196		138608	166937	147122	191975	239751	329182	323352	324634	243755	355561	289726	369636	387123	290784	314903	259917		131767	84096	92553.8	128329	77049.1	113360	171339	95440.1	35994.7	119240	145343	91269.1	173238	145761	127315	75711.3	153032	144741	207207	229694	244894	193636	260098	165713	167069	287030	249893	230660	288159
26	IPO9	676545	837526	792159	1.18314e+06	1.1681e+06	1.39821e+06	1.49533e+06	1.44826e+06	1.54409e+06	1.30892e+06	1.21373e+06	1.34253e+06	1.28927e+06	1.22532e+06	1.18508e+06	1.10559e+06	1.12731e+06	1.12095e+06	880985	960797	945678	1.051e+06	1.28923e+06	1.59946e+06	1.0004e+06	958821	1.24651e+06	892299	965131	1.1156e+06	765176	660543	707679	740213	871000	896252	1.75408e+06	1.46907e+06	1.81704e+06	1.79962e+06	1.82058e+06	1.76491e+06	1.32726e+06	1.76727e+06	1.51615e+06	1.6828e+06	1.72194e+06	1.71276e+06
27	CDC27	586392	247944	402735	368520	417401	445003	531315	516476	383626	359325	370728	616924	336358	403607	356991	390952	340174	361456	339410	598585	117257	309264	259984	377243	287897	341512	247757		222560	358972	212342		390737		111674	388065	794102	692617	628052	612411	407374	678802	340186	485893	372747	487010	324781	493811
28	EXOSC10	290530	153123	262742	331974	392996	416985	354041	370037	363079	330235	390706	402413	382262	390805	377069	325805	319568	342413	281791	366217	275274	369792	433866	296848	132304	197822	181035	126399	124352	187644	115185		126175	89825.7	117858	292701	505080	468420	510506	575143	500847	467638	264317	355178	334877	392751	338548	368740
29	MECOM	52917.4					37642.8			32410.2	24326			58582.1	70609.4																						111495	116910	174811	185622	230668	208712	168651	112984	184974	147736	150440	139395	132417
30	TFRC	7.33392e+06	6.94777e+06	7.89348e+06	8.94238e+06	8.73546e+06	1.07233e+07	1.01583e+07	9.13633e+06	9.86713e+06	9.75532e+06	8.90364e+06	8.05434e+06	9.27846e+06	8.88849e+06	9.54266e+06	1.00389e+07	9.20579e+06	8.28744e+06	9.55307e+06	1.63937e+07	1.11826e+07	9.46346e+06	8.97264e+06	9.20357e+06	4.96796e+06	5.43879e+06	6.18884e+06	2.80436e+06	2.89288e+06	3.88252e+06	3.39585e+06	2.75093e+06	2.95985e+06	2.39521e+06	2.30909e+06	9.52706e+06	1.41057e+07	1.22822e+07	8.58075e+06	9.72526e+06	8.87173e+06	6.75949e+06	4.81575e+06	5.36188e+06	5.66879e+06	5.31667e+06	6.09721e+06	7.88471e+06
31	FH	4.96106e+06	5.04046e+06	5.85851e+06	5.67504e+06	5.63324e+06	6.05661e+06	5.73688e+06	5.59148e+06	5.88641e+06	4.98508e+06	5.18459e+06	5.19535e+06	5.0772e+06	5.22469e+06	4.73494e+06	4.95527e+06	4.66012e+06	5.21387e+06	3.58654e+06	3.76213e+06	4.26519e+06	4.74799e+06	4.49458e+06	5.45195e+06	5.18895e+06	5.08616e+06	5.52015e+06	4.97301e+06	5.93932e+06	5.80287e+06	5.74326e+06	4.54791e+06	4.90995e+06	5.68279e+06	4.70878e+06	4.86597e+06	4.9686e+06	4.46584e+06	5.01237e+06	4.83566e+06	4.58506e+06	4.50693e+06	4.67026e+06	4.94281e+06	4.36968e+06	4.44335e+06	4.8449e+06	4.03558e+06
32	TLN1	1.14153e+07	1.20208e+07	1.35695e+07	1.53291e+07	1.71983e+07	1.70606e+07	1.86709e+07	1.87127e+07	1.93721e+07	1.98625e+07	1.93842e+07	2.03795e+07	2.10573e+07	2.06047e+07	2.2486e+07	2.15742e+07	2.20969e+07	2.22976e+07	1.2062e+07	1.06358e+07	1.03468e+07	1.20579e+07	1.14174e+07	1.33873e+07	1.35173e+07	1.46069e+07	1.39098e+07	1.43495e+07	1.62063e+07	1.62327e+07	1.71428e+07	1.44393e+07	1.46575e+07	1.56592e+07	1.5136e+07	1.2539e+07	1.49385e+07	1.42956e+07	1.65425e+07	1.63408e+07	1.73832e+07	1.69463e+07	1.71751e+07	1.7074e+07	1.63031e+07	1.66287e+07	1.56104e+07	1.70811e+07
33	TOMM70	1.01794e+06	1.03152e+06	875589	1.26774e+06	1.3586e+06	1.35665e+06	1.42088e+06	1.32731e+06	1.45244e+06	1.46674e+06	1.31816e+06	1.46208e+06	1.44463e+06	1.31901e+06	1.52319e+06	1.40875e+06	1.36446e+06	1.42681e+06	1.07055e+06	955852	950354	1.30016e+06	1.13293e+06	997698	1.29255e+06	1.28674e+06	1.38659e+06	1.29344e+06	1.41635e+06	1.33125e+06	1.24987e+06	1.27444e+06	1.40829e+06	1.26461e+06	1.3182e+06	1.09136e+06	1.0683e+06	1.18517e+06	1.4719e+06	1.38656e+06	1.40517e+06	1.43072e+06	1.32035e+06	1.17946e+06	1.2468e+06	1.38584e+06	1.37457e+06	1.27355e+06
34	B3GALT6							145284	123109	95081.4	123998	149624	136319	146180	166680	154539	218731	172928	126666																			44739.9	73241.4	78787.3	102014	119070	133747				78763.7	160637	110991
35	BMP1						66223.7	146797	167130	163244	575759	496569	584246	811432	820765	877835	1.01987e+06	975539	780945						163919	98960.5		248205	139895	54696.7	261205		194316	200853	218899	69588.4					28192.1		157885		75335.2	101173	89032.9		239670
36	PIGS	168662		131552	504300	351769	295223	514435	300301	490335	541526	494747	528483	486908	672733	625667	598994	545225	688037					241495	225368			245827	29008		114432	64744.3		140301				359653	239923	439031	487251	367903	460696	391869	345550	340986	176967	384619	544415
37	WARS1	9.13466e+06	9.02571e+06	9.56336e+06	1.09383e+07	1.20718e+07	1.15163e+07	1.616e+07	1.5171e+07	1.54881e+07	1.9106e+07	1.76936e+07	1.87513e+07	1.94933e+07	1.717e+07	1.89816e+07	1.79334e+07	1.54139e+07	1.92722e+07	1.93064e+07	1.879e+07	1.83566e+07	1.74038e+07	1.89854e+07	1.97217e+07	1.92599e+07	2.07338e+07	1.98982e+07	1.87464e+07	1.80974e+07	2.01096e+07	1.76141e+07	1.81995e+07	1.80168e+07	1.91891e+07	1.78621e+07	6.58177e+06	8.93928e+06	7.75368e+06	1.19313e+07	1.15841e+07	1.17012e+07	1.62547e+07	1.65778e+07	1.73891e+07	1.758e+07	2.09513e+07	1.93016e+07	2.38914e+07
38	CTNNA1	5.56667e+06	5.26953e+06	5.94994e+06	6.72373e+06	7.23397e+06	7.27405e+06	9.24509e+06	8.75316e+06	8.76806e+06	7.97444e+06	8.22433e+06	8.39574e+06	7.89724e+06	7.38137e+06	7.96838e+06	6.80249e+06	6.64711e+06	6.77386e+06	5.92109e+06	6.75889e+06	6.56336e+06	8.35058e+06	7.47574e+06	8.77689e+06	9.00719e+06	8.78364e+06	8.90452e+06	8.56422e+06	8.52533e+06	9.59599e+06	8.52186e+06	7.68073e+06	6.7712e+06	6.69559e+06	7.79084e+06	5.47693e+06	7.20541e+06	6.72544e+06	8.49942e+06	8.97753e+06	9.19906e+06	1.06771e+07	1.1006e+07	1.077e+07	9.91475e+06	1.02337e+07	9.74888e+06	1.04131e+07
39	EFHD2	3.69257e+06	4.71365e+06	4.79733e+06	4.01581e+06	4.90812e+06	3.97679e+06	3.71214e+06	2.9102e+06	3.64679e+06	2.57124e+06	2.53893e+06	2.43349e+06	2.24498e+06	2.25856e+06	2.21193e+06	1.97241e+06	2.23488e+06	1.65404e+06	2.29149e+06	2.59787e+06	2.44587e+06	2.28337e+06	2.01038e+06	2.88088e+06	2.24945e+06	2.57962e+06	2.55771e+06	1.77278e+06	2.16799e+06	2.44151e+06	1.98014e+06	1.6426e+06	1.55769e+06	2.05014e+06	2.04466e+06	3.48643e+06	3.66945e+06	3.63031e+06	2.57611e+06	3.06355e+06	3.31446e+06	3.17163e+06	2.08865e+06	3.0773e+06	2.8309e+06	2.66521e+06	3.0072e+06	3.26841e+06
40	EGLN1	135545	223540	123162	195242	191660	349859	364669	356951	374291	343894	323272	384148	347195	364433	497658	345733	330334	272797	281586	189654	154277	92933.3	175359	206614	156787	168051	134765	139071	268929	218232	90461.3	186227	182919	239619	124354	368340	227966	162468	344597	325482	239107	390205	212266	248134	344038	336950	320325	396280
41	RUFY1	612425	506058	508407	588620	518134	622740	661652	609131	584674	619516	641401	539237	558170	526284	481508	534761	534760	479531	739921	865832	907600	939236	1.00666e+06	984225	982696	1.08776e+06	981575	871196	893464	880629	943099	1.03729e+06	865195	822740	1.00303e+06	336120	409435	458758	610137	564581	601359	646907	379146	448978	558279	640614	463950	510491
42	STRIP1	199477		313257	465921	295717	377162	436142	481605	602972	532963	465719	277442	433624	400138	368032	400565	321062	404221		348966	224010	296242	397257	490477	347719	408747	530098	452994	522650	677461	465879	499227	569572	489509	475446	147483	441829	302360	438647	423490	402343	554557	398085	414551	492412	584101	524669	757153
43	ATF7	156235	34520.6	169548	101417	97799.5	77590.8	63089.9	48274.5	111862	77511.7	108021	129502	67104.8	81732.6	54062.7	55234.8	100131	102034	67121.4	191902	344214	265129	196277	172834	123702	197686	174420	127466	130864	215173	150610	41556.9	114100	90196.8	73450.5	263242	203365	157152	238728	160626	147713	153306	21058.1	57474.7	58313.7	30440.4	45625.4	99089.9
44	ARID1A	358917	288772	295860	333497	308537	454341	334905	369097	317374	332794	288446	306387	262317	255896	222752	245983	206129	259398	423464	367027	336149	368550	491263	446294	422331	376260	489157	360771	321687	305500	197838	339507	235007	320134	254656	549227	511330	495818	490582	474251	547461	494522	274097	327852	352811	405789	414183	431550
45	ARID1B	121581		51665.7	150402	64624.6	126003	95541.6	81397	119076	190091	190609	123055	94503.8	115710	71795.6	209882	115448	144739		76617.1	79556.7	173742	156564	170751	167178	111438	162222	127503	141692	183051	157782	144073	185470	127973	136131	97927.2	100916	115850	159019	120325	151143	161427	94895	99648.9	139948	169771	106723	137868
46	FYCO1	383044	160805	318228	254180	197012	318726	276474	297812	252269	234903	307989	309818	334703	372799	337197	311721	312988	345265		127024	164325	141304	132039	136161	157182	213858	244303	171513	281837	242168	189412	234933	300419	236381	137578	284317	249925	322965	440056	336525	304035	404304	471291	308967	362804	418363	274469	409000
47	GYS1	571998	409665	352937	563994	582163	552048	743677	626931	745865	694360	776112	783769	826156	727427	791255	739394	679823	703834	77962.6	158402	217710	94660.1	143331	145584	153339	88659.5	242425	47976.2	116986	193626	132671		179648	70116.9	171914	466329	592074	589166	629721	632596	689842	770933	464886	510066	573041	587411	601219	783325
48	NDUFA8	1.85069e+06	2.33856e+06	2.73041e+06	2.7357e+06	4.10999e+06	3.1995e+06	2.95149e+06	2.85599e+06	3.42501e+06	2.92618e+06	2.98592e+06	2.98272e+06	2.91757e+06	2.94597e+06	3.32668e+06	2.86823e+06	2.60932e+06	2.98405e+06	4.20252e+06	2.94084e+06	2.12468e+06	3.27193e+06	1.95811e+06	3.45903e+06	4.00351e+06	4.89242e+06	4.01731e+06	4.0731e+06	6.27325e+06	4.95575e+06	5.88231e+06	3.84825e+06	4.49543e+06	6.92972e+06	4.56155e+06	2.93354e+06	3.10932e+06	3.45018e+06	3.59062e+06	3.60392e+06	3.61206e+06	3.39305e+06	3.0617e+06	3.12942e+06	3.12208e+06	3.63193e+06	3.20414e+06	3.30162e+06
49	ACBD6	293547	343328	139876	168023	179971	169301	67499.7	156686	142884	100287	129353	135647	105982	142912	96606.6	94064.1	60092.8	120013		46566.4				74412.7	22490.4		35389.8		22534.9		37719.2	27094.2	67674.6	147564	47279.4	200611	231089	176727	147968	102737	109615	85329.4		37947.2	87872.6	70969.8	71498.5	104113
50	PDLIM3	116202	48134.7	84407.1	87496.9	108060	116947	175692	95291	246072	344976	253182	328279	336219	390310	450780	371167	367826	298916	1.26064e+06	1.11064e+06	858666	1.30515e+06	946882	1.26306e+06	1.64e+06	2.13625e+06	1.68772e+06	1.82356e+06	2.61774e+06	2.44413e+06	2.1409e+06	1.6413e+06	1.97483e+06	1.80856e+06	1.58287e+06	195127	214524	227367	260557	195319	225939	321287	193634	210665	162605	306960	320774	367986
51	HSPA1A;HSPA1B	1.05954e+07	8.94338e+06	1.06096e+07	9.35316e+06	1.11209e+07	1.0809e+07	8.53309e+06	9.5814e+06	1.09199e+07	1.00065e+07	9.78817e+06	1.20654e+07	1.04995e+07	1.03605e+07	1.11694e+07	1.10183e+07	9.92214e+06	9.03697e+06	1.37785e+07	1.15099e+07	1.13582e+07	9.79372e+06	8.82284e+06	1.19214e+07	1.06367e+07	1.13309e+07	9.11357e+06	1.00967e+07	1.09702e+07	1.1669e+07	1.06539e+07	8.82796e+06	1.04764e+07	9.3255e+06	9.97913e+06	1.09058e+07	1.20987e+07	1.11265e+07	1.01338e+07	9.46619e+06	1.04604e+07	9.47429e+06	9.40772e+06	9.86683e+06	9.04982e+06	8.90818e+06	8.56194e+06	9.50774e+06
52	SFXN2						61161	95144.5	86534.8	73933.7	100600	108434	97241.5	85674.3	89958.8	103009	66161.2	63456.8	44075.9				56054.9	52033.9	125909	129507	229703	253716	134709	283293	325251	347867	125642	270241	201160	178991	28257.4	77355.3	54167.5	151001	144039	141508	116445		151987	86166.6	92400.1	52243.3	98610.8
53	POSTN	39790.5		92438.4	171598	154402	265689	432697	531030	520999	1.64793e+06	1.85457e+06	1.92825e+06	2.5176e+06	2.71623e+06	3.14251e+06	4.57061e+06	5.45103e+06	4.59138e+06	44536.9	200082	175121	286667	460097	418021	326525	290187	372085	621903	413933	468757	303082	388488	623630	500114	583936	7.14604e+06		33330	55905.2	74638.5	39864.7	132721	76452	144907	34668.3		51883.2	147656
54	PM20D2			37444.4																																		234207
55	SPTLC1	804240	615327	872871	1.32085e+06	1.24506e+06	1.39656e+06	1.42527e+06	1.4393e+06	1.43908e+06	1.29262e+06	1.32971e+06	1.34038e+06	1.31997e+06	1.09267e+06	1.33085e+06	1.29136e+06	1.18368e+06	1.12343e+06	820552	1.54427e+06	1.10217e+06	1.55452e+06	1.23428e+06	1.47458e+06	1.40786e+06	1.54871e+06	1.24579e+06	1.44485e+06	1.3838e+06	1.56233e+06	1.41595e+06	1.17873e+06	908092	1.34628e+06	971454	707440	1.35094e+06	1.38304e+06	1.44877e+06	1.6448e+06	1.4722e+06	1.50047e+06	1.36496e+06	1.41278e+06	1.67222e+06	1.38922e+06	1.53656e+06	1.57232e+06
56	CKAP5	4.90865e+06	2.89063e+06	4.4922e+06	6.31003e+06	6.17107e+06	6.29307e+06	6.15319e+06	5.29816e+06	6.31692e+06	5.72698e+06	6.06443e+06	5.61126e+06	5.77854e+06	5.81348e+06	5.75534e+06	5.695e+06	5.73332e+06	4.98119e+06	3.43486e+06	4.6186e+06	3.47885e+06	4.09183e+06	4.32607e+06	4.55718e+06	3.14994e+06	2.67472e+06	2.33709e+06	2.49507e+06	2.36621e+06	2.93701e+06	2.63352e+06	2.08468e+06	3.41871e+06	2.21068e+06	2.01583e+06	5.90546e+06	7.52304e+06	7.47801e+06	6.26432e+06	5.9939e+06	5.32674e+06	5.68407e+06	3.69375e+06	4.25928e+06	4.65151e+06	4.3601e+06	4.78911e+06	5.32667e+06
57	PPP2R2C	14212.5		11775.8	39128		69301.1	52869	67661.1	13377	62024.8	21929.7	25065.8	37698.2	66895.8	11608.7	35623.2	49974.2	64386.8	34339.4	9793.82	44420.5	52829.7	29812.4	57125.1	13698.2	8266.53	18594.7	9818.73	16031.6	26015.1	56161.6	14258.5			8802.76							9618.35						16927.1
58	TRAPPC11	140395	48122.1	123643	160982	124373	224926	246431	312620	188078	286957	265047	293976	284374	290266	233641	280571	281240	298125					76942.5		120491	135372	98494.9		163021	160089	184787	112183	140293	156103		101597	140812	118913	127264	196890	148837	223572	113791	119435	134210	196543	179413	235944
59	STIP1	2.04972e+07	2.42764e+07	2.51104e+07	2.10186e+07	2.09193e+07	2.11613e+07	1.82758e+07	1.91587e+07	1.88586e+07	1.7344e+07	1.7062e+07	1.69839e+07	1.49421e+07	1.54186e+07	1.48437e+07	1.50208e+07	1.47875e+07	1.42405e+07	2.68129e+07	2.6594e+07	2.74393e+07	2.42321e+07	2.32761e+07	2.2642e+07	2.19297e+07	2.15413e+07	2.16434e+07	1.92785e+07	1.84693e+07	1.87457e+07	1.87836e+07	1.81638e+07	1.62235e+07	1.70818e+07	1.7836e+07	1.91711e+07	1.74389e+07	1.98648e+07	1.88656e+07	1.76419e+07	1.7371e+07	1.82497e+07	1.70641e+07	1.90419e+07	1.88121e+07	1.72749e+07	1.93553e+07	1.77641e+07
60	NNT	1.35825e+06	937860	1.36597e+06	1.44261e+06	1.26677e+06	1.46981e+06	1.84124e+06	1.74831e+06	1.68623e+06	2.04307e+06	1.88466e+06	1.85751e+06	1.97031e+06	1.85195e+06	1.95919e+06	2.16292e+06	2.00117e+06	2.07142e+06	1.94685e+06	2.60622e+06	2.34736e+06	2.98992e+06	2.6759e+06	2.99153e+06	4.14596e+06	3.48346e+06	4.05109e+06	4.96242e+06	4.66751e+06	4.43118e+06	4.91351e+06	5.04612e+06	5.11302e+06	5.5333e+06	5.86953e+06	1.07522e+06	873242	963072	1.68379e+06	1.71466e+06	1.65733e+06	2.15814e+06	1.96947e+06	1.65453e+06	1.9864e+06	2.22454e+06	2.17191e+06	2.08658e+06
61	RFC1	463613		527589	404805	648055	800550	718549	673566	499256	638472	420680	535627	748129	747125		1.03584e+06	775366	831241	807444		858198		853158		942121	1.23005e+06	1.37333e+06	1.22629e+06	2.67787e+06	2.25891e+06	1.4069e+06		666226		2.19151e+06		469309	285457	381485	412334	490091	620405		474735			490520	922175
62	UBXN4	359907	344865	565823	703629	626712	521391	619233	732247	852459	607226	828265	744572	788645	676728	778635	655995	817468	750255	315377	328865	451008	424191	153418	610725	225389	325196	553796	460878	578228	474281	353550	240873	525722	358652	357691	299709	366536	452787	552987	706014	608494	639572	640049	615944	787354	720975	615913	866338
63	FAM89A						307959	357143	457439	366656	414162	385096	306533	318543	404561		356072	251917	424729						273948		516957		190454	750746	841776	925884									79742.6
64	BCAR1	2.07351e+06	2.31347e+06	3.46137e+06	2.88344e+06	2.84577e+06	2.69699e+06	2.02048e+06	2.14931e+06	2.34495e+06	2.02038e+06	1.96053e+06	1.96885e+06	1.96258e+06	1.77615e+06	1.74397e+06	1.71552e+06	1.72184e+06	1.89475e+06	1.33389e+06	1.23415e+06	1.14317e+06	1.58438e+06	1.19452e+06	1.73587e+06	1.05363e+06	1.56308e+06	1.16928e+06	1.49554e+06	1.48171e+06	1.69866e+06	1.59533e+06	1.06933e+06	1.56893e+06	1.42237e+06	1.28824e+06	2.13793e+06	2.4981e+06	2.52887e+06	1.52826e+06	1.34833e+06	1.27279e+06	1.59661e+06	981323	1.23521e+06	1.36601e+06	1.40733e+06	1.16089e+06	1.67042e+06
65	EFNB1	106680		208172	369049	208618	242224	265142	266827	219255	158506	222060	135131	144767	145994	131867	126670	185500	170633		99084.5		193900	123706	136157	223729	159613	164793	60439.8		80538						221338	198992	217030	225582	274635	212419	157434	186457	173109	185376	173681	212834	174327
66	CTNND1	4.57323e+06	4.13404e+06	4.67592e+06	4.67458e+06	5.90976e+06	5.62456e+06	5.70154e+06	5.74596e+06	5.91218e+06	5.3812e+06	5.55667e+06	5.63375e+06	5.24392e+06	4.94688e+06	5.22245e+06	4.60227e+06	4.44524e+06	4.59971e+06	7.15787e+06	6.46332e+06	5.1151e+06	6.86112e+06	6.63072e+06	7.70145e+06	7.35133e+06	8.30403e+06	7.56869e+06	7.31794e+06	9.09683e+06	8.28413e+06	8.54377e+06	6.51077e+06	7.49196e+06	7.62701e+06	6.73936e+06	5.27266e+06	6.04141e+06	6.36054e+06	7.40767e+06	7.41953e+06	8.00112e+06	8.46476e+06	8.01734e+06	7.96018e+06	7.75278e+06	8.45932e+06	7.91389e+06	7.56937e+06
67	NDFIP2	15204.2					19268.4	63877.5	5246.82	5171.12	27802	32449.7	21987.1	37513.4	63767.4	23623.6	41513.8	28833.8	59938.7																								5855.36
68	RBM39	2.10806e+06	1.87589e+06	2.52752e+06	2.17294e+06	2.03296e+06	2.38629e+06	2.11996e+06	2.25487e+06	2.20005e+06	1.92284e+06	1.89944e+06	2.24938e+06	1.89381e+06	1.84789e+06	1.75164e+06	1.65908e+06	1.79121e+06	1.97746e+06	3.04692e+06	2.69492e+06	2.57228e+06	2.53587e+06	2.5015e+06	2.57126e+06	2.55885e+06	2.20241e+06	2.3827e+06	1.96984e+06	2.19525e+06	2.30816e+06	2.25255e+06	2.25301e+06	2.28432e+06	2.16573e+06	1.80862e+06	3.34341e+06	3.1704e+06	3.74892e+06	3.08336e+06	3.07683e+06	3.07213e+06	3.01321e+06	3.0634e+06	3.15205e+06	3.24568e+06	3.12388e+06	3.31457e+06	3.05764e+06
69	RAB3GAP1	1.14399e+06	917595	1.12119e+06	1.18459e+06	1.1794e+06	1.32597e+06	1.19698e+06	1.21437e+06	1.33457e+06	1.23849e+06	1.35853e+06	1.25806e+06	1.38789e+06	1.18139e+06	1.32045e+06	1.44833e+06	1.43956e+06	1.26692e+06	734032	899961	830684	894577	893902	751455	652454	591953	780814	550774	633306	646728	588904	500786	661457	691532	762650	1.11753e+06	987669	1.06336e+06	956151	1.04324e+06	937001	1.04166e+06	615863	929628	839104	708497	742982	814429
70	CHCHD3	1.74363e+06	1.21272e+06	1.60855e+06	1.5818e+06	1.55002e+06	1.56469e+06	1.62542e+06	1.54006e+06	1.60516e+06	1.55786e+06	1.42457e+06	1.44528e+06	1.52815e+06	1.63106e+06	1.61398e+06	1.49371e+06	1.39405e+06	1.42932e+06	2.0064e+06	2.39411e+06	1.90479e+06	1.90354e+06	2.07982e+06	1.74085e+06	2.44434e+06	2.82968e+06	2.49044e+06	2.62543e+06	2.96015e+06	2.95808e+06	2.8917e+06	3.03844e+06	2.94284e+06	3.19758e+06	3.30692e+06	2.0334e+06	1.30941e+06	1.52243e+06	1.69106e+06	1.57838e+06	1.75589e+06	1.73611e+06	1.76184e+06	1.75946e+06	1.85468e+06	1.75888e+06	1.71404e+06	1.81392e+06
71	EEF1G	1.46577e+07	1.63181e+07	1.52993e+07	1.67614e+07	1.95352e+07	1.71042e+07	1.67974e+07	1.76247e+07	1.8295e+07	1.76187e+07	1.75631e+07	1.92023e+07	1.7741e+07	1.79726e+07	1.95919e+07	1.90073e+07	1.85914e+07	1.91514e+07	1.77382e+07	1.58584e+07	1.3999e+07	1.43856e+07	1.29428e+07	1.55794e+07	1.24578e+07	1.37366e+07	1.22679e+07	1.18996e+07	1.23056e+07	1.14632e+07	1.04449e+07	1.02041e+07	9.93174e+06	1.0004e+07	1.05493e+07	2.01216e+07	2.3898e+07	2.36895e+07	1.95647e+07	2.01433e+07	2.11507e+07	1.94235e+07	2.14033e+07	2.08128e+07	2.14666e+07	2.09178e+07	2.01806e+07	2.26284e+07
72	CAST	5.15615e+06	5.57547e+06	6.26592e+06	6.08845e+06	6.2347e+06	5.39361e+06	5.30433e+06	5.1959e+06	5.50247e+06	5.39995e+06	5.19085e+06	5.16185e+06	5.19233e+06	5.27547e+06	5.25825e+06	5.02571e+06	5.35446e+06	4.97819e+06	7.71881e+06	6.62312e+06	5.47605e+06	6.72527e+06	4.90735e+06	6.03713e+06	6.10842e+06	6.99884e+06	6.227e+06	5.7761e+06	6.61174e+06	6.47494e+06	6.13545e+06	6.21539e+06	6.81333e+06	6.57925e+06	6.02592e+06	3.37186e+06	3.6443e+06	4.01556e+06	4.15323e+06	4.03822e+06	3.81897e+06	4.09326e+06	3.51263e+06	3.5499e+06	3.87506e+06	3.97602e+06	4.38895e+06	4.28214e+06
73	RRM2	1.19987e+06	1.39368e+06	1.26954e+06	1.25301e+06	1.73484e+06	1.41978e+06	248681	252504	288598	660342	482433	711627	122541	140147	83586	352258	213583	274000	1.0665e+06	1.80254e+06	1.44091e+06	668658	541266	921050												2.75067e+06	3.05329e+06	3.35905e+06	347317	221950	216013	439880		206208	561317	464276	461718	1.00153e+06
74	DBN1	1.33251e+07	1.31787e+07	1.52632e+07	1.48212e+07	1.456e+07	1.43869e+07	1.33864e+07	1.41086e+07	1.43887e+07	1.45236e+07	1.39158e+07	1.3876e+07	1.25277e+07	1.24451e+07	1.39033e+07	1.3271e+07	1.34247e+07	1.20277e+07	9.58854e+06	8.40948e+06	7.72655e+06	8.44926e+06	7.59849e+06	7.58102e+06	8.11029e+06	8.70877e+06	8.28008e+06	8.82295e+06	9.58068e+06	8.72235e+06	9.46251e+06	8.72778e+06	8.79124e+06	8.74483e+06	8.19284e+06	1.03529e+07	1.03046e+07	1.2053e+07	1.09243e+07	9.85382e+06	9.94314e+06	1.11407e+07	1.08107e+07	1.06738e+07	1.0131e+07	9.56492e+06	1.03925e+07	1.08638e+07
75	TMEM102	192258		221773	353641	317775	321797	428975	477571	429075	488156	452785	245475	358894	315801	403773			244739	35773.5				316673	334170	499559	474124		736212		554205			470973	189201	329890
76	COPB1	5.33806e+06	4.78934e+06	5.70284e+06	7.3213e+06	7.82216e+06	8.51499e+06	9.51094e+06	9.41823e+06	1.0134e+07	1.04699e+07	9.78528e+06	1.04701e+07	1.04283e+07	1.01749e+07	1.10941e+07	9.75106e+06	1.04995e+07	1.05809e+07	5.38595e+06	5.83494e+06	4.86303e+06	5.29508e+06	4.58566e+06	6.45549e+06	5.08346e+06	5.03159e+06	5.14132e+06	4.52181e+06	4.40079e+06	4.85421e+06	4.23216e+06	3.70253e+06	3.88102e+06	3.52227e+06	3.44292e+06	5.29129e+06	8.98676e+06	7.95648e+06	8.70106e+06	8.75382e+06	9.0029e+06	8.19858e+06	7.33705e+06	7.96898e+06	8.11979e+06	7.86318e+06	8.10884e+06	9.04729e+06
77	SEPTIN11	3.18008e+06	2.8995e+06	3.21778e+06	3.38606e+06	3.93652e+06	3.61204e+06	4.24139e+06	3.98311e+06	4.20197e+06	5.02751e+06	4.6935e+06	4.8644e+06	5.52347e+06	5.32311e+06	5.45695e+06	5.43324e+06	5.36639e+06	4.48644e+06	4.36332e+06	3.67296e+06	2.38578e+06	3.25131e+06	3.33198e+06	3.28052e+06	3.9192e+06	4.24866e+06	3.66504e+06	3.97544e+06	4.73223e+06	3.97474e+06	3.83654e+06	3.77947e+06	4.58116e+06	4.42995e+06	3.7904e+06	3.91777e+06	3.01284e+06	3.12392e+06	3.44111e+06	3.90627e+06	4.09181e+06	4.24246e+06	4.09816e+06	4.21396e+06	4.20018e+06	4.55715e+06	4.36922e+06	4.90678e+06
78	TTC4	236082	213219	237523	255202	280188	353127	162517	168080	169767	108623	217124	111682	85926.9	103125	157287	125100	142614	154240		191512	204867	211773	136235	163278		11499.4	71427.2	52384.4		57072.8	16586		22922.3			566697	383896	495928	213944	233485	201569	190826	95399.7	200115	130480	107139	170456	185093
79	OTULIN	86768.7	170339	116704	147245	233021	174677	195839	246098	214702	171014	250561	207539	173979	238823	158868	232701	168024	82930.9	142210	199453	111933	231062	112745	263227	182895	209271	128562	183782	202299	228369	224743	146223	81336.9	76347.4	118059	183352	89647.2	178376	137598	96208	138447	120836	94533.9	122191	178748	153693	95525.7	134748
80	IRF2BP2	851808	713208	1.14387e+06	903674	1.11421e+06	1.29579e+06	1.12285e+06	1.04695e+06	1.12104e+06	1.00583e+06	1.03464e+06	950413	664563	720150	619720	607003	737396	675351	726258	1.04037e+06	693679	1.15503e+06	1.09677e+06	1.35736e+06	929113	1.51154e+06	1.30795e+06	1.45461e+06	1.69413e+06	1.59822e+06	1.15793e+06	906956	1.07095e+06	1.07102e+06	963532	1.72915e+06	1.56179e+06	1.71001e+06	1.98769e+06	1.93441e+06	2.04666e+06	1.76367e+06	1.73291e+06	1.61106e+06	1.67332e+06	1.65052e+06	1.70741e+06	1.44511e+06
81	PDHA1	7.45203e+06	7.09413e+06	7.86553e+06	7.75431e+06	6.4901e+06	6.83106e+06	7.33378e+06	7.27237e+06	7.03073e+06	7.29525e+06	7.23583e+06	6.19247e+06	6.44785e+06	6.65513e+06	5.9252e+06	6.7886e+06	6.36201e+06	6.36058e+06	1.03083e+07	1.11812e+07	1.01585e+07	1.20199e+07	1.09202e+07	1.0723e+07	1.51768e+07	1.46739e+07	1.45986e+07	1.67628e+07	1.44158e+07	1.52608e+07	1.60084e+07	1.72527e+07	1.88583e+07	1.84083e+07	1.85011e+07	6.17527e+06	5.38338e+06	5.648e+06	6.50536e+06	6.76762e+06	6.84351e+06	7.5435e+06	7.48396e+06	7.59733e+06	7.47681e+06	7.18847e+06	8.36948e+06	6.50028e+06
82	CPSF1	551503	278804	340927	474279	553642	522614	451865	469511	509536	477604	495307	466867	431792	424333	458838	370787	413626	317093	588898	426836	372856	528838	381627	534562	479609	570664	692507	424019	508574	595754	598618	382897	475193	318815	390189	641601	770138	824956	740815	820504	690068	799937	531171	779899	723423	808619	901997	815827
83	NAP1L4	3.67949e+06	4.1397e+06	4.41665e+06	3.70427e+06	3.83808e+06	4.33964e+06	3.4065e+06	3.49242e+06	3.82859e+06	3.1898e+06	3.23188e+06	3.69984e+06	3.43305e+06	3.12531e+06	3.65951e+06	3.18015e+06	3.02494e+06	3.04954e+06	5.36338e+06	5.03029e+06	4.06776e+06	4.20572e+06	4.61585e+06	4.05394e+06	4.33557e+06	4.12333e+06	4.16922e+06	3.59807e+06	3.65257e+06	3.92626e+06	3.57105e+06	3.98663e+06	3.04257e+06	3.36273e+06	3.3101e+06	4.04662e+06	4.44462e+06	4.90723e+06	4.89515e+06	4.36811e+06	4.27571e+06	4.17465e+06	3.74047e+06	3.76318e+06	4.00973e+06	3.9562e+06	4.22526e+06	4.56519e+06
84	MED17	81753.2		87843.8	237058	116083	175525	205607	124501	123000	108186	192620	167548	136811	128015	95392.9	147587	170050	137028				122048	160720	258600	373846			341538	15147	105368						153880	194426	191914	98186.1	114322	123332	151490			133401	116186	116816	174521
85	LMNB2	5.01858e+06	5.26978e+06	5.85617e+06	5.02225e+06	5.4274e+06	5.33072e+06	5.10621e+06	5.22744e+06	5.05158e+06	4.58119e+06	4.6913e+06	4.88798e+06	4.49811e+06	4.70426e+06	4.74419e+06	4.07077e+06	4.3901e+06	3.67068e+06	5.26137e+06	4.71259e+06	4.49087e+06	4.34295e+06	4.25494e+06	4.83057e+06	4.51523e+06	4.77656e+06	4.93025e+06	4.25902e+06	5.02511e+06	5.07606e+06	5.29311e+06	4.23256e+06	4.68708e+06	4.72651e+06	4.81834e+06	5.27223e+06	6.08914e+06	6.41141e+06	6.8487e+06	7.00883e+06	7.15997e+06	7.12858e+06	7.50512e+06	7.57445e+06	8.08401e+06	7.96023e+06	8.31623e+06	7.34607e+06
86	MARCKSL1	1.83315e+06	2.1813e+06	2.16086e+06	2.20368e+06	1.86185e+06	2.21318e+06	3.07229e+06	3.13555e+06	2.96195e+06	3.38649e+06	3.23623e+06	2.82522e+06	3.3137e+06	3.47113e+06	2.92521e+06	2.76349e+06	2.61857e+06	2.56022e+06	2.34122e+06	2.27552e+06	3.52796e+06	4.87825e+06	4.97286e+06	4.39978e+06	6.50557e+06	6.72913e+06	7.72191e+06	8.44245e+06	8.41011e+06	8.68694e+06	9.1108e+06	9.86357e+06	7.54768e+06	8.72523e+06	9.02114e+06	1.82363e+06	1.48412e+06	1.82072e+06	3.11951e+06	2.96139e+06	2.64838e+06	5.12745e+06	4.83897e+06	4.38841e+06	3.52145e+06	3.76546e+06	5.32426e+06	4.85002e+06
87	BCR	579064	282982	507874	687331	526059	581050	615958	691959	584503	692103	710097	708156	568201	621593	531074	661113	595346	592365	521001	515470	256893	637962	679824	804724	633086	690099	623562	908116	1.02898e+06	932891	1.00109e+06	883478	1.08901e+06	1.23788e+06	1.11382e+06	534965	766607	699309	954577	941148	872964	1.13493e+06	987946	1.06867e+06	902615	1.03471e+06	884902	1.01557e+06
88	MIOS						63552.9	56296.2	57928.9	93255.2	106305	89195.2	74076.8	100238	85291.1	84919.4	70884.6	100127	66833.1												72539								27534.6	39818.6			48767.6			46210.9	63563		56513.5
89	VCL	1.21239e+07	1.33555e+07	1.39583e+07	1.32513e+07	1.32637e+07	1.3247e+07	1.40647e+07	1.38523e+07	1.39257e+07	1.4734e+07	1.43779e+07	1.37172e+07	1.49758e+07	1.48102e+07	1.44535e+07	1.52729e+07	1.52972e+07	1.47063e+07	7.70147e+06	7.46556e+06	7.95852e+06	7.68435e+06	6.95841e+06	7.59502e+06	6.39598e+06	6.85066e+06	6.76696e+06	5.64232e+06	5.93829e+06	6.11737e+06	5.60824e+06	5.39963e+06	4.47973e+06	5.20505e+06	5.2603e+06	8.47182e+06	8.22576e+06	8.72206e+06	8.60715e+06	8.55486e+06	8.4203e+06	9.3196e+06	9.85379e+06	9.67583e+06	9.39189e+06	9.45809e+06	9.76658e+06	9.88689e+06
90	EXOC8	814226	526641	652120	606674	605893	684442	843594	706184	748108	772240	852732	811995	804147	773585	611106	734117	803429	784043	497237	682922	600977	686783	719655	767832	804239	846312	838471	907217	951994	747092	1.01541e+06	765956	1.21456e+06	1.26829e+06	1.14262e+06	360533	485780	553342	610667	567420	578885	759099	444293	605696	606568	783100	648777	778588
91	NDUFV2	6.5451e+06	7.70178e+06	8.65477e+06	6.55738e+06	8.58872e+06	7.74578e+06	8.13897e+06	6.7143e+06	7.83251e+06	6.80203e+06	6.84896e+06	4.97161e+06	6.79037e+06	6.79915e+06	6.91605e+06	6.39399e+06	6.84375e+06	6.05506e+06	2.75734e+06	5.47379e+06	6.96807e+06	6.1444e+06	7.02073e+06	5.50032e+06	9.68976e+06	1.00469e+07	1.14207e+07	1.18335e+07	9.18286e+06	9.73885e+06	1.12309e+07	9.03168e+06	1.27642e+07	1.15067e+07	9.13445e+06	7.5652e+06	5.56584e+06	5.11698e+06	5.42595e+06	5.75028e+06	6.28253e+06	6.28707e+06	5.20776e+06	6.39568e+06	4.19239e+06	4.99901e+06	4.88138e+06	5.37795e+06
92	IDH3B	689099	586723	832576	692966	834076	812545	859866	867897	820598	804340	749812	874048	960264	939384	902063	864051	850271	864830	728485	957161	913964	1.06159e+06	975345	1.08484e+06	1.33698e+06	1.25566e+06	1.04042e+06	1.1743e+06	1.22528e+06	1.32275e+06	1.51679e+06	1.45582e+06	1.29412e+06	1.37349e+06	1.22872e+06	710657	867781	794074	1.05146e+06	1.04961e+06	947418	871595	772745	899273	997642	1.01896e+06	1.00559e+06	858019
93	COPG2	291391	157059	279212	331955	362817	409364	518481	405889	437678	494719	501539	425374	546730	505266	498919	475678	548120	533825	313802	456848	548464	498694	712821	457777	555477	550439	582073	394648	425485	633110	529297	487676	398091	435822	567622	317357	462976	380456	446698	539787	558231	534501	391357	465046	447952	501380	492602	499915
94	NAGLU	184419	214163	90110.2	296907	363528	485057	898210	884033	883221	1.15326e+06	1.33019e+06	1.32956e+06	1.54128e+06	1.49955e+06	1.71032e+06	1.70012e+06	1.71515e+06	1.69778e+06		468460		216923	432132	584589	752114	572465	873750	928687	1.22674e+06	1.39168e+06	1.64664e+06	1.02879e+06	1.78087e+06	1.55413e+06	1.42784e+06	202771	201734	131594	557321	435618	461667	923384	701723	867158	1.09676e+06	1.2901e+06	975314	1.89836e+06
95	FMNL2;FMNL3	384347		550906	646469	1.30274e+06	1.27206e+06	1.55368e+06	1.29754e+06	1.43258e+06	1.50585e+06	1.22881e+06	1.14594e+06	1.08428e+06	1.28005e+06	1.46319e+06	1.46522e+06	1.38224e+06	1.28127e+06	1.34843e+06	1.21704e+06	937313	1.52098e+06	837998	2.02975e+06	2.1438e+06	2.24725e+06	2.01861e+06	2.1131e+06	3.50003e+06	3.80542e+06	3.71248e+06	1.86124e+06	3.44333e+06	2.65806e+06	3.11578e+06	348410	624888	776049	1.04967e+06	1.2481e+06	1.03729e+06	1.40656e+06	1.16199e+06	1.32319e+06	1.21281e+06	1.33341e+06	1.14041e+06	1.31588e+06
96	AGRN	627204	342707	552273	848369	1.05643e+06	1.13131e+06	1.68689e+06	1.75299e+06	2.01503e+06	2.69729e+06	2.62927e+06	2.56507e+06	2.99414e+06	2.77942e+06	3.03669e+06	3.11559e+06	3.09143e+06	2.77871e+06	173373	186730	344008	560510	425956	598873	416520	469771	625022	553744	541106	680093	515918	683905	670847	625106	538638	243552	158348	188157	545647	586907	595724	1.40197e+06	1.30315e+06	1.44795e+06	1.50648e+06	1.76045e+06	1.75833e+06	2.24296e+06
97	C8orf33	41449	137241		95775.3	67796.6	118252	114398		19687.8	178431	43621		106045	129377		26647.5	110966	68443.1								22404.6										87683.1	192518	190627	139201	150651	44022.5	141883		32384.4				44568
98	SLFN11	177550	43086.8	181856	192659	216058	222355	210215	220908	209887	110224	167381	95566.1	165794	130800	150889	86267.1	84887.1	110048																		760991	751729	789350	640064	639930	550759	569176	267332	411758	472979	492801	508823	438720
99	PGLS	7.3549e+06	7.95518e+06	9.04673e+06	8.74601e+06	8.63194e+06	8.2993e+06	8.59808e+06	8.29681e+06	8.37776e+06	8.00792e+06	8.93976e+06	9.25234e+06	9.68375e+06	9.85369e+06	1.04408e+07	1.08992e+07	1.05441e+07	1.11e+07	1.0017e+07	8.87901e+06	8.98367e+06	9.64357e+06	7.73163e+06	1.02387e+07	1.08412e+07	1.08422e+07	1.09575e+07	1.32101e+07	1.32499e+07	1.31176e+07	1.42766e+07	1.318e+07	1.40369e+07	1.43971e+07	1.35028e+07	4.61329e+06	4.9851e+06	5.22556e+06	5.64031e+06	5.29338e+06	5.52732e+06	7.15587e+06	8.14547e+06	7.74853e+06	7.70038e+06	8.75468e+06	7.52872e+06	8.51758e+06
100	CSE1L	4.72158e+06	5.33968e+06	5.288e+06	6.20163e+06	6.46174e+06	6.58799e+06	6.34725e+06	6.57729e+06	6.53575e+06	5.24926e+06	5.61226e+06	5.41765e+06	5.01581e+06	5.23845e+06	4.66962e+06	4.80887e+06	4.42773e+06	4.1581e+06	5.08653e+06	6.27589e+06	6.69965e+06	5.99531e+06	5.65693e+06	7.32406e+06	4.93667e+06	4.73564e+06	4.65689e+06	3.47713e+06	3.80924e+06	3.56629e+06	3.07129e+06	3.16631e+06	2.89536e+06	2.69923e+06	2.79938e+06	6.5954e+06	8.77751e+06	7.64555e+06	7.95737e+06	8.3521e+06	7.31471e+06	6.57112e+06	6.72249e+06	6.70372e+06	6.30705e+06	6.19233e+06	6.58246e+06	5.93549e+06
101	PAXX	641432	303443	715016	615547	634339	768240	730103	726393	766818	699933	642931	668111	671530	719531	750421	630125	632077	519069		148166	184491	203727	287229	313755	264195	400215	320972	175943	424612	419631	362491	74281.5	315243	323333	418954	590805	527966	463120	593022	616363	571096	648992	566186	675423	606416	824721	470195	696299
102	CD248	108894	39675.2		99673.3		116574	576083	453328	445890	867607	778850	985409	1.05446e+06	1.1425e+06	1.09707e+06	1.06626e+06	1.2268e+06	929804
103	DIP2B	304164	237354	216787	252197	253915	436330	387306	315476	374125	433626	405748	332875	386870	415587	388474	333337	407415	353075	292387	439599	418986	447364	441795	490902	419817	385180	444521	433091	436841	545236	489509	519586	528781	538241	400943	270558	305772	346709	349071	417068	373123	441023	308990	355576	319705	373403	302948	284726
104	NUDT11;NUDT3;NUDT4;NUDT4B	964496	1389010	1224900	1294940	389457	1322330	989574	1009330	998182	907080	855163	825883	813484	737418	600925	605951	690326	794799	731730	1157180	1219700	1307010	1614610	1469420	1215960	1358490	1565250	1421950	1101290	1513890	1528880	1654270	1430440	1591740	1210170	2050780	1836010	2281050	2230880	2093680	2481630	2799440	3639030	3196100	3159100	3161810	3077970	2547040
105	NEK7	694293	523219	546973	927406	1.01166e+06	984085	1.17209e+06	1.22841e+06	1.24604e+06	1.22623e+06	1.15079e+06	1.21065e+06	1.12599e+06	978833	1.11286e+06	995216	863782	1.00521e+06	157990	177249	156961	200373	54424	112493	98812	45642.3	77385.7	61936.3	68961.3	63687.9	126425		107602	66396.2	67965.9	216488	295582	301999	321319	300124	239116	272184	244015	215577	270332	239560	197672	302403
106	PFKP	1.12235e+07	1.11292e+07	1.15966e+07	1.4726e+07	1.5594e+07	1.54363e+07	1.50593e+07	1.53741e+07	1.49057e+07	1.31027e+07	1.30374e+07	1.33287e+07	1.17855e+07	1.15884e+07	1.24659e+07	1.08763e+07	1.03656e+07	1.18504e+07	5.9394e+06	7.2098e+06	5.75405e+06	6.27943e+06	5.09878e+06	6.8666e+06	4.64911e+06	5.25857e+06	4.98234e+06	4.35239e+06	5.3838e+06	5.53334e+06	4.46115e+06	3.83596e+06	4.28659e+06	4.02397e+06	3.66881e+06	9.23551e+06	1.37852e+07	1.37727e+07	1.40346e+07	1.4358e+07	1.41809e+07	1.35677e+07	1.26277e+07	1.31568e+07	1.32152e+07	1.30695e+07	1.2693e+07	1.37761e+07
107	AGK	603408	912249	691511	827028	1.01236e+06	1.11703e+06	1.30442e+06	1.14481e+06	1.33149e+06	1.44275e+06	1.30732e+06	1.26378e+06	1.46386e+06	1.28566e+06	1.37477e+06	1.26694e+06	1.33437e+06	1.37531e+06	547397	440201	947765	1.02558e+06	890734	1.33727e+06	1.49081e+06	1.4203e+06	1.62902e+06	1.73542e+06	1.07108e+06	1.37871e+06	1.47447e+06	1.17437e+06	1.18181e+06	1.14066e+06	1.35557e+06	1.01866e+06	835972	876752	1.20378e+06	1.15974e+06	1.0496e+06	1.44082e+06	1.171e+06	1.23439e+06	1.30458e+06	1.40199e+06	1.26961e+06	1.40778e+06
108	UBE3A	353450	493614	397891	388231	318281	442323	516558	483551	457197	548868	558837	448288	464992	470427	421089	497041	479503	399080	147928	510226	227990	439560	210986	286873	271924	168671	186275	336542	229956	238847	330174	223900	335835	176371	283917	305304	414196	475048	462738	590096	461285	527842	323601	391462	480029	396587	471200	360735
109	MTFR1L						151860	108945	192325	207479	251713	155309	268470	253807	283692	154495	299368	163186	143035									82696.6		277690	255124	175850	141658	523178	363627				67048.1	195889	296298	136261	149509		57742.7		120342	138607	232816
110	TPM3	4.19762e+07	3.96496e+07	4.34671e+07	3.67614e+07	4.17258e+07	3.46958e+07	3.72738e+07	3.77649e+07	3.72099e+07	3.29261e+07	3.29165e+07	3.30014e+07	3.16727e+07	2.85453e+07	3.26574e+07	3.05798e+07	3.14364e+07	2.71538e+07	5.21532e+07	4.77164e+07	4.28576e+07	3.67762e+07	2.90232e+07	3.70666e+07	3.66771e+07	3.85799e+07	3.54956e+07	3.09196e+07	4.39388e+07	3.50052e+07	3.68526e+07	3.44848e+07	3.96899e+07	3.50402e+07	3.22505e+07	3.59031e+07	3.50619e+07	4.36681e+07	3.57848e+07	3.60543e+07	3.67172e+07	3.68731e+07	4.56438e+07	4.24367e+07	3.94593e+07	3.76018e+07	4.12745e+07	3.88679e+07
111	NUMA1	8.14069e+06	6.67799e+06	8.9409e+06	9.8496e+06	1.0054e+07	1.01292e+07	1.0302e+07	9.90478e+06	1.02137e+07	8.61685e+06	8.5592e+06	9.13057e+06	7.45301e+06	7.98546e+06	7.62393e+06	6.20284e+06	6.99836e+06	7.00787e+06	1.00614e+07	1.19334e+07	1.07415e+07	1.25193e+07	1.08544e+07	1.20345e+07	9.07033e+06	9.01163e+06	9.04435e+06	8.71108e+06	9.85404e+06	1.04823e+07	8.01693e+06	6.33882e+06	7.89762e+06	7.82798e+06	6.11941e+06	1.21158e+07	1.42583e+07	1.63158e+07	1.98163e+07	1.8566e+07	1.80149e+07	1.83073e+07	1.57885e+07	1.70562e+07	1.61963e+07	1.58004e+07	1.55217e+07	1.53456e+07
112	TMEM231															13660.1																															27936.8
113	PACSIN2	1.55703e+06	1.92933e+06	2.09301e+06	2.22153e+06	2.25605e+06	2.588e+06	2.29028e+06	2.38986e+06	2.79754e+06	2.37921e+06	2.334e+06	2.53484e+06	2.2895e+06	2.20332e+06	2.51486e+06	2.39408e+06	2.11873e+06	2.06042e+06	2.81041e+06	2.80952e+06	2.53268e+06	2.70173e+06	2.374e+06	2.5965e+06	2.6502e+06	2.9876e+06	2.84607e+06	2.69643e+06	2.6905e+06	2.98992e+06	2.98937e+06	2.48753e+06	2.73298e+06	2.96918e+06	2.74165e+06	1.5549e+06	1.60485e+06	1.65671e+06	1.85798e+06	1.4557e+06	1.79129e+06	1.68649e+06	1.47754e+06	1.86229e+06	1.79281e+06	1.88989e+06	1.75224e+06	2.09299e+06
114	RBBP6	208348		319914	327695	256370	232110	344453	212826	253451	301936	330941	322503	266836	345158	268337	241644	291806	271465	88665.1	75758	88013.2	205663	344930	170870	226217	115768	258800	299362		204373	212456		277428	186397		370667	367243	488872	510977	583502	578693	574763	218832	438869	525366	505272	390795	534228
115	GRHPR	1.22862e+06	2.11268e+06	1.56106e+06	1.75632e+06	2.35627e+06	2.05122e+06	2.30661e+06	2.35344e+06	2.26983e+06	2.49444e+06	2.66989e+06	2.35134e+06	2.65233e+06	2.79476e+06	2.96937e+06	3.14827e+06	3.0778e+06	2.86896e+06	1.06054e+06	1.37883e+06	1.2084e+06	1.30228e+06	1.44917e+06	1.52946e+06	1.56454e+06	1.86097e+06	1.86651e+06	1.76131e+06	1.82664e+06	1.78237e+06	2.09161e+06	1.45255e+06	1.89465e+06	1.65854e+06	2.17999e+06	1.50135e+06	1.49161e+06	1.44413e+06	2.10658e+06	1.95039e+06	2.05051e+06	2.04485e+06	1.91632e+06	1.90859e+06	1.83854e+06	2.09294e+06	1.703e+06	2.10719e+06
116	GPD2	1.55798e+06	1.38079e+06	1.72037e+06	1.79582e+06	1.62083e+06	1.98703e+06	2.36871e+06	2.42731e+06	2.51913e+06	2.37856e+06	2.30865e+06	2.43122e+06	2.33203e+06	2.37093e+06	2.25542e+06	2.30356e+06	2.10751e+06	2.10574e+06	727083	963498	1.31098e+06	1.45759e+06	1.4986e+06	1.73367e+06	1.77548e+06	1.58543e+06	1.83122e+06	1.98351e+06	2.239e+06	2.28016e+06	2.44439e+06	1.95787e+06	2.26783e+06	1.99311e+06	2.22129e+06	1.59826e+06	1.89681e+06	1.57057e+06	1.85274e+06	2.25677e+06	2.01545e+06	2.45426e+06	1.88857e+06	1.93448e+06	2.12834e+06	2.31584e+06	2.20207e+06	2.21708e+06
117	TRMT1	421916	212991	354838	498592	524526	636592	496909	475684	521111	491200	511264	443381	395903	439595	399532	451556	459519	394920	194426	298782	393262	316159	209985	435469	306295	339576	298707	295770	284484	303687	391915	213563	361540	235879	181248	333111	474328	494733	502374	424717	424153	491918	417090	320540	381509	427895	440648	429545
118	DUSP3	2.27713e+06	2.33575e+06	2.69329e+06	1.97502e+06	1.79414e+06	2.61484e+06	2.18206e+06	2.28437e+06	2.73277e+06	2.62993e+06	2.8129e+06	3.17691e+06	3.0001e+06	2.66069e+06	3.20212e+06	3.26304e+06	3.19471e+06	3.36819e+06	2.38516e+06	2.44784e+06	1.31139e+06	1.79864e+06	1.64524e+06	1.75105e+06	1.85762e+06	2.04023e+06	1.46067e+06	1.98958e+06	1.98915e+06	2.26891e+06	2.64372e+06	2.29977e+06	2.39684e+06	2.71234e+06	2.46672e+06	1.97035e+06	2.25542e+06	1.95729e+06	2.16498e+06	2.01754e+06	2.14093e+06	2.57199e+06	2.6325e+06	2.17656e+06	2.76726e+06	2.80154e+06	2.65725e+06	3.0374e+06
119	RNF213	722475	633483	605067	963043	811554	948158	1.12276e+06	994647	1.01636e+06	1.0672e+06	1.05675e+06	1.00158e+06	982679	944537	937381	984414	838826	863370	617461	547987	482632	714482	669979	774904	704432	706522	723054	616736	576442	853474	566488	638660	655345	548731	551402	410597	573161	622433	772491	791023	779282	859868	646176	645112	639842	663501	646334	511398
120	VDAC3	6.19464e+06	5.11637e+06	6.38183e+06	7.28636e+06	9.03745e+06	9.29733e+06	1.21914e+07	1.14623e+07	1.14459e+07	1.15795e+07	1.03507e+07	1.08295e+07	1.09903e+07	1.02623e+07	1.13749e+07	1.06976e+07	9.71869e+06	1.04497e+07	7.49104e+06	8.132e+06	6.88253e+06	9.9787e+06	9.94756e+06	1.14094e+07	1.19612e+07	1.28766e+07	1.34953e+07	1.53107e+07	1.47383e+07	1.64565e+07	1.5872e+07	1.49007e+07	1.36776e+07	1.51597e+07	1.43284e+07	6.89539e+06	1.11348e+07	8.69358e+06	1.13827e+07	1.31388e+07	1.38969e+07	1.39872e+07	1.37534e+07	1.22265e+07	1.29618e+07	1.44706e+07	1.48489e+07	1.45376e+07
121	DGLUCY	468082	396285	499720	503109	366725	431033	637335	554373	569976	691621	832574	675070	724662	790068	722423	789863	687961	704628	236473	283668	210656	407957	415625	373797	668013	781427	961747	984320	1.35951e+06	1.13536e+06	1.57631e+06	1.17479e+06	1.55839e+06	1.92646e+06	1.53807e+06	289403	181061	323696	640593	660943	506053	983680	707837	794124	994132	1.07936e+06	913057	937945
122	SMTN	3.47661e+06	2.49003e+06	3.39511e+06	3.35593e+06	2.99885e+06	3.6472e+06	2.3226e+06	2.50464e+06	2.21951e+06	2.78775e+06	2.4186e+06	2.06537e+06	2.20185e+06	2.31252e+06	1.91783e+06	2.57237e+06	2.47693e+06	2.23108e+06	490930	860918	781890	1.08982e+06	1.334e+06	985234	1.10362e+06	833851	981079	1.16818e+06	1.11818e+06	1.38667e+06	1.07795e+06	1.03771e+06	1.05203e+06	753891	970896	2.53722e+06	2.49286e+06	3.16013e+06	821245	676845	539595	852465	1.0315e+06	614190	571944	526289	854742	1.0339e+06
123	PRPF3	849604	701919	959379	948013	1.04622e+06	1.02984e+06	1.06775e+06	942941	1.19191e+06	1.00462e+06	1.03496e+06	892905	844938	820414	877799	677107	830196	650445	762907	856807	689984	883814	962441	853265	997122	954804	725653	874252	749921	1.11527e+06	727137	775267	601375	643308	682477	883722	861098	862607	863455	1.0158e+06	971663	1.04805e+06	771043	926652	1.0758e+06	905180	792365	984435
124	GBP4																																							33774.6	44428.1	104581	39947.9			84169.5	90013.6		66107
125	CAND1	3.70465e+06	3.9397e+06	4.08767e+06	5.2931e+06	4.91991e+06	5.42897e+06	6.36433e+06	6.265e+06	6.3416e+06	6.32134e+06	6.65934e+06	6.68402e+06	6.91576e+06	6.69095e+06	7.00076e+06	6.26335e+06	6.33646e+06	6.81775e+06	4.33976e+06	4.10858e+06	5.15691e+06	4.94456e+06	5.34126e+06	6.29219e+06	6.0037e+06	5.92523e+06	6.36474e+06	6.03479e+06	5.77137e+06	6.23066e+06	6.32284e+06	5.82742e+06	5.48845e+06	5.38512e+06	6.02659e+06	3.74301e+06	5.27652e+06	5.21018e+06	6.22739e+06	6.51221e+06	6.35037e+06	6.78161e+06	6.81012e+06	7.29788e+06	6.95645e+06	7.1601e+06	7.47249e+06	7.44677e+06
126	F5	306410	95210.9	218465	145401	237036	270362	254988	198446	283630	456588	305822	405015	266352	317152	293063	243120	270714	334369	227846	229629	448137	296275	349326	314525	394454	307498	385789	526368	581474	538305	571829	503184	848677	511212	393021	202926	167016	289184	283781	218497	351774	581632	556216	567254	565964	465014	371959	677957
127	ATP2C1	268887	30815.8	195590	227210	276708	363120	516285	518331	522350	750012	601858	696025	676219	690015	641202	765797	839538	790348		199909	121842	58563.4	163700	133058	158087	182144	68098.2	176098	176560	296792	160486	96660.6	201655	209112	187672	84344.2	190681	291992	290112	299759	281143	329172	186371	225427	199469	182885	163614	294722
128	SIN3A	119591		51180.3	85669.3	79130.3	136832	159278	107046	126396	149629	130771	99604.1	135618	145472	105348	57070.1	65587	116593		207939	102846	179072	176521	201841	255694	154397	160509	236119	233056	216102	159748	136869	195081	127323	194528	82746.1	74852.1	138454	223420	215045	180695	221785	165931	145975	114119	156334	43767.1	154591
129	TP53BP1	906375	825617	910275	989784	1.14565e+06	1.12125e+06	1.17373e+06	1.22262e+06	1.23331e+06	1.21078e+06	1.13501e+06	1.10071e+06	1.01323e+06	1.09195e+06	1.10292e+06	1.00116e+06	976030	973156	815848	728323	677667	992576	824677	1.06592e+06	1.0578e+06	1.08487e+06	1.12094e+06	1.18395e+06	1.32959e+06	1.35726e+06	1.28521e+06	1.06449e+06	1.18089e+06	1.29695e+06	1.30611e+06	1.00978e+06	924927	1.01774e+06	1.33647e+06	1.27738e+06	1.29431e+06	1.43505e+06	1.20718e+06	1.41106e+06	1.46512e+06	1.55344e+06	1.4251e+06	1.51616e+06
130	QRSL1						71219.3	70653.6		24515.9	77035.8	59400.7	50564.2	76143.7	65924.1	114735	90899.2	104769	106915																						38149		127569
131	SRPK2	608584	219812	460874	400512	495200	535105	565578	500733	574443	378911	429353	328955	402705	435709	498632	458370	461614	391237	397589	364022	505874	490137	507382	424401	493834	378216	316654	325844	389203	296786	329606	391137	535350	262365	373398	607168	530749	600269	719398	721451	630893	759009	428168	500436	768254	621906	902747	584183
132	AP2A1	2.38494e+06	2.62819e+06	2.83889e+06	3.97194e+06	3.85666e+06	4.00352e+06	4.94979e+06	4.7879e+06	4.6488e+06	5.14547e+06	5.26516e+06	5.40746e+06	5.89439e+06	5.83372e+06	5.75873e+06	6.00196e+06	6.18896e+06	5.83079e+06	1.8763e+06	2.35531e+06	2.32416e+06	3.1434e+06	3.51644e+06	3.96424e+06	3.5236e+06	3.4184e+06	3.71703e+06	3.66119e+06	3.94943e+06	4.16208e+06	3.91017e+06	3.41786e+06	3.34054e+06	3.46845e+06	3.74968e+06	2.41959e+06	3.34957e+06	3.02201e+06	3.57296e+06	3.53675e+06	3.38309e+06	3.67954e+06	3.81387e+06	4.03777e+06	3.46647e+06	4.05313e+06	3.52706e+06	3.8377e+06
133	RCN1	1.07882e+07	9.05948e+06	1.11358e+07	9.2386e+06	1.17367e+07	1.09663e+07	1.09975e+07	1.12179e+07	1.14264e+07	1.19165e+07	1.14874e+07	1.2523e+07	1.16714e+07	1.10014e+07	1.17883e+07	1.22226e+07	1.12564e+07	1.19728e+07	6.39618e+06	6.12669e+06	6.50966e+06	5.34277e+06	5.03555e+06	6.03913e+06	5.5515e+06	5.86822e+06	5.27831e+06	5.01443e+06	5.56954e+06	5.44864e+06	5.17881e+06	5.22697e+06	5.03952e+06	5.00879e+06	5.50354e+06	9.00262e+06	8.44059e+06	8.91502e+06	1.12461e+07	1.09101e+07	1.20686e+07	1.34821e+07	1.53314e+07	1.48205e+07	1.50247e+07	1.45874e+07	1.4847e+07	1.4923e+07
134	BCAT2	1.12838e+06	716041	1.19063e+06	1.2269e+06	1.12848e+06	1.35667e+06	1.63659e+06	1.95502e+06	1.68506e+06	1.7259e+06	2.00064e+06	1.63176e+06	1.55321e+06	1.58957e+06	1.64942e+06	1.7819e+06	1.52222e+06	1.5439e+06	1.32312e+06	1.50633e+06	1.40491e+06	1.77107e+06	1.89922e+06	1.79518e+06	2.4813e+06	2.1296e+06	2.43916e+06	2.41007e+06	2.7375e+06	2.18194e+06	2.53586e+06	2.46027e+06	2.78319e+06	3.01645e+06	2.44715e+06	1.12494e+06	1.16018e+06	1.06325e+06	1.37901e+06	1.29504e+06	1.40496e+06	1.26175e+06	1.33261e+06	1.32129e+06	1.22834e+06	1.33115e+06	1.07299e+06	1.07571e+06
135	SEL1L	52426.9	45120.2	59315.8	150206	81471.8	190491	274102	245987	282622	322511	334359	397902	425201	334516	494567	426709	433012	427123		167412		111460	194087	63621	45352.4	43299.4	152852	169404	157699	124732	94389.3	46599.1	97834.9	143404	68367.6	121846	127785	91900.8	217856	283941	210995	385592	214662	284620	268427	443945	151969	595838
136	ALDH4A1	724527	541059	587649	761049	764539	685692	1.17723e+06	848608	973209	1.10555e+06	1.19712e+06	982405	1.22889e+06	1.16609e+06	1.22712e+06	1.09873e+06	1.27898e+06	1.18813e+06	561754	560064	578018	1.25021e+06	1.24411e+06	1.35097e+06	2.54944e+06	2.4277e+06	2.55544e+06	3.0898e+06	3.30284e+06	3.07934e+06	4.33448e+06	4.58238e+06	5.51773e+06	5.50861e+06	5.78604e+06	376404	416883	434398	594852	602345	648799	768127	654537	611502	918253	873954	879892	720453
137	PPP1R12C	533409	208191	474918	567367	765266	753556	759520	805354	830885	892645	901839	922719	997138	874590	1.01135e+06	863144	995233	821914	136944	374000	283061	333468	367192	374871	399981	478985	497225	417776	669261	660012	605017	444766	588130	587128	476774	396371	408984	491083	549330	769305	666329	765029	838619	709654	944755	1.06429e+06	962146	1.04571e+06
138	YBX1	2.26343e+07	2.336e+07	2.45914e+07	2.25555e+07	2.53597e+07	1.83077e+07	1.42629e+07	1.32337e+07	1.68605e+07	1.24148e+07	1.07965e+07	1.14348e+07	1.00811e+07	1.14353e+07	1.17277e+07	1.07199e+07	9.73836e+06	8.75651e+06	2.446e+07	2.32462e+07	2.33822e+07	1.8425e+07	1.85423e+07	1.61134e+07	1.47859e+07	1.54096e+07	1.32848e+07	1.25394e+07	1.25981e+07	1.08487e+07	1.14304e+07	1.25193e+07	1.28252e+07	1.37212e+07	1.37767e+07	3.85384e+07	2.0352e+07	2.40757e+07	1.80985e+07	1.52327e+07	1.36641e+07	1.36913e+07	1.63834e+07	1.72802e+07	1.82972e+07	1.62819e+07	1.86467e+07	1.54522e+07
139	C5orf24	156199		132520	38511.6	17790.2	96268.7	84723.6	59416.7	116844	134408	134559		82115.5	79000.9	56934.5	69455.7	76570.9	73922.9		36099.1	75744.8		77471.1		40618	31946.2	76537.7	45945		114469	65401.9	53458.4	120956		22417.2		71743.9	38327.8	89035.8	43810.6		146780	148365	28751.8	36140.1	42255.1	26815.6	80587.1
140	GOLGA1	144384	45626.7	105958	142887	118386	160572	109773	100396	137146	172167	124161	137975	140819	172038	90834.9	135212	155598	128180		161560		110071	44355.4	125687	23906.4	97957.4	64090.6		85967.7	103330	86351.2	52240	82141.5	59832		117604	56091.4	109826	105680	52911.9	121549	80491				96627.4	100240	105249
141	KNOP1	180207	196434	338547	275599	372150	318108	74196.9	169964	104071	64173	88168.4	122384	137751	95824.5		77153.3	62633.4	256323	162127	252492	136192	181235	382861	397572	133739	257709	206133	114923	291282	171447		271256	206708		131870	287029	405520	489688	345593	324587	281978	335383		159676		157593	196739	291891
142	TPR	1.77965e+06	1.52711e+06	1.88571e+06	1.72095e+06	1.75564e+06	1.63584e+06	1.54261e+06	1.51506e+06	1.56985e+06	1.29811e+06	1.35009e+06	1.28698e+06	1.11037e+06	1.15632e+06	1.19687e+06	1.02636e+06	1.03349e+06	1.09335e+06	2.50684e+06	2.35834e+06	2.43282e+06	2.31587e+06	2.02155e+06	2.14547e+06	2.02782e+06	2.30797e+06	2.14368e+06	1.86977e+06	1.93745e+06	2.03182e+06	1.8177e+06	1.59461e+06	1.67293e+06	1.58773e+06	1.54153e+06	2.50748e+06	2.32743e+06	2.66314e+06	2.62892e+06	2.58984e+06	2.49616e+06	2.50092e+06	2.21111e+06	2.32018e+06	2.47132e+06	2.37801e+06	2.53203e+06	2.09738e+06
143	CALML3	1.16903e+08	9.80369e+07	1.02123e+08	8.78499e+07	7.00579e+07	6.90489e+07	7.3073e+07	6.99839e+07	6.93827e+07	6.6135e+07	6.4898e+07	4.64969e+07	5.28122e+07	5.12757e+07	4.05037e+07	5.48182e+07	5.0267e+07	7.29862e+07	9.73527e+07	8.54723e+07	9.97984e+07	9.84342e+07	9.73565e+07	8.90354e+07	1.0543e+08	9.74468e+07	1.01353e+08	1.0862e+08	9.59053e+07	8.60578e+07	9.9954e+07	1.0732e+08	1.25612e+08	1.08825e+08	1.10656e+08	8.66827e+07	3.61451e+07	4.8159e+07	4.51442e+07	4.27325e+07	3.91687e+07	4.65012e+07	6.27222e+07	5.32759e+07	4.87406e+07	3.89289e+07	5.18247e+07	4.54413e+07
144	AP3M1	1.4223e+06	1.1436e+06	1.3716e+06	1.60304e+06	1.66699e+06	1.81726e+06	1.88505e+06	1.9941e+06	2e+06	2.13479e+06	2.29067e+06	2.09851e+06	2.19676e+06	2.16367e+06	2.3338e+06	2.40875e+06	2.24152e+06	2.2034e+06	682490	1.10269e+06	1.23067e+06	734805	1.32076e+06	1.21602e+06	1.2302e+06	1.18222e+06	1.05753e+06	1.35775e+06	928513	1.47335e+06	1.13848e+06	957785	701532	1.1147e+06	1.17873e+06	1.43416e+06	1.43868e+06	1.36013e+06	1.58999e+06	1.58674e+06	1.44932e+06	1.46831e+06	1.19406e+06	1.61199e+06	1.5122e+06	1.56696e+06	1.48952e+06	1.80693e+06
145	ARHGAP27						144168	162567	108395	162468	130399	148507	105340	124099	103411	102337	58915.5	96771.2	106103		180685		264277	115319	416714	225161	505215	525985	698878	653978	648502	492204	568086	850126	591980	930090		58931.7		124217	124912	102472	95260.7				70383.9
146	BASP1	3.93349e+06	4.36867e+06	4.27171e+06	5.54898e+06	4.72844e+06	4.19528e+06	6.16143e+06	5.46068e+06	6.14997e+06	6.83357e+06	6.23443e+06	4.66249e+06	6.44714e+06	7.34067e+06	6.62218e+06	7.12126e+06	6.31663e+06	5.22273e+06																		6.22828e+06	4.27363e+06	5.47938e+06	4.81653e+06	4.95388e+06	4.34679e+06	5.1594e+06	5.21194e+06	5.48383e+06	6.37501e+06	4.99216e+06	7.10961e+06	5.73513e+06
147	PRKRA	648574	520942	565122	340877	425761	581643	669582	591670	525754	613739	673097	632625	736549	636404	658783	668283	695540	700409	408861	562412	770312	705327	601860	638311	721223	755005	746570	735040	755970	788028	899250	824334	865042	863618	724109	510133	488616	513655	768875	627334	595213	860205	450882	598089	722868	690733	692047	805304
148	NF2	329686	309156	247835	412789	338251	434820	401997	414829	391911	390764	466006	300367	378655	340608	230443	336852	324935	280814		228965	110211	139160	196868	237246	56475.9	129122	119875	129147	35382.1	103315	223741		234330	79008.5	99676.1	314160	276140	326293	255699	157398	160249	192860	213607	153964	178482	190853	97549.2	127149
149	ALDH16A1	1.127e+06	1.24607e+06	1.22851e+06	1.1262e+06	1.11441e+06	1.29567e+06	1.31663e+06	1.29314e+06	1.21531e+06	1.23112e+06	1.17169e+06	1.16831e+06	1.35943e+06	1.30108e+06	1.29968e+06	1.29055e+06	1.37053e+06	1.27632e+06	1.50623e+06	2.30537e+06	2.45258e+06	2.6253e+06	2.61349e+06	2.48272e+06	2.33151e+06	2.68438e+06	2.54893e+06	2.57541e+06	2.28351e+06	2.57192e+06	2.33114e+06	2.09607e+06	2.12104e+06	2.57871e+06	2.26251e+06	969606	1.27627e+06	1.27411e+06	1.55649e+06	1.51458e+06	1.50379e+06	1.74615e+06	1.65997e+06	1.71975e+06	1.56825e+06	1.78289e+06	1.65577e+06	2.05044e+06
150	EPS8	856366	441202	779900	933302	1.0835e+06	1.15089e+06	1.49647e+06	1.33972e+06	1.80904e+06	1.90259e+06	1.69246e+06	1.93227e+06	1.76709e+06	1.5647e+06	1.66139e+06	1.77238e+06	1.57249e+06	1.66736e+06								319615	224826		1.44618e+06							163990	108622	125104	114456	232779	234645	131427		252925		165796	42710.1	169416
151	MAP1B	5.56136e+06	5.4025e+06	5.946e+06	6.63198e+06	6.72337e+06	6.11907e+06	7.54159e+06	7.51039e+06	8.34132e+06	9.61807e+06	9.04211e+06	9.09375e+06	9.51391e+06	9.15378e+06	9.95291e+06	9.73527e+06	9.25535e+06	9.02496e+06	3.49163e+06	3.91797e+06	3.38496e+06	3.62599e+06	3.11537e+06	3.00911e+06	2.49039e+06	2.57614e+06	2.46239e+06	2.39836e+06	2.18978e+06	2.46467e+06	2.1771e+06	2.12079e+06	2.39304e+06	2.32592e+06	2.33636e+06	4.83529e+06	4.01421e+06	4.7129e+06	3.50647e+06	3.39954e+06	3.48844e+06	2.7268e+06	2.06917e+06	2.47829e+06	2.65716e+06	2.16251e+06	2.55304e+06	2.62929e+06
152	ADK	3.09521e+06	2.76504e+06	2.94541e+06	3.95628e+06	3.87637e+06	3.59352e+06	3.66052e+06	4.08017e+06	4.25492e+06	3.99457e+06	3.86215e+06	4.05068e+06	4.04335e+06	3.58634e+06	4.04317e+06	3.62899e+06	3.67185e+06	3.62713e+06	1.16591e+06	873151	1.55584e+06	1.20308e+06	1.23742e+06	1.0462e+06	1.37455e+06	1.38806e+06	1.57474e+06	1.18205e+06	1.38979e+06	1.05218e+06	1.25841e+06	923529	1.03075e+06	1.05595e+06	806900	2.58404e+06	2.4671e+06	2.64124e+06	2.85301e+06	2.65201e+06	2.50739e+06	2.46604e+06	2.90398e+06	2.71399e+06	2.48157e+06	2.26687e+06	2.46391e+06	2.03136e+06
153	PDIA5	2.62784e+06	1.97558e+06	2.39343e+06	2.92342e+06	2.95016e+06	2.95942e+06	3.51166e+06	3.37405e+06	3.58206e+06	3.98267e+06	4.22577e+06	4.13905e+06	4.41581e+06	4.20381e+06	4.42256e+06	4.47717e+06	4.12324e+06	4.41128e+06	2.08773e+06	2.80239e+06	2.3516e+06	3.26263e+06	3.80235e+06	3.69466e+06	3.61146e+06	3.79836e+06	3.86417e+06	4.21088e+06	4.82015e+06	5.20076e+06	4.78995e+06	4.33221e+06	4.57306e+06	3.65148e+06	4.6462e+06	1.91834e+06	2.07122e+06	1.9141e+06	2.91439e+06	2.94309e+06	2.75428e+06	3.90242e+06	3.2637e+06	3.34536e+06	3.51546e+06	3.89674e+06	3.58407e+06	4.45508e+06
154	LTBP4										275078	61073.8		214772		94469.8	211041	131664					273350	248083	199898	637321	524998	588280	861077	1.10914e+06	1.04469e+06	1.60503e+06	1.33785e+06	2.74066e+06	2.41956e+06	2.60988e+06							50069.8		69546.3		166922	94164.5	260905
155	DHX9	4.89365e+06	5.44943e+06	5.32001e+06	6.18253e+06	6.00254e+06	6.334e+06	6.71578e+06	6.45696e+06	6.51416e+06	5.68437e+06	6.16782e+06	5.88411e+06	5.62707e+06	5.53032e+06	5.58115e+06	5.2535e+06	5.07797e+06	5.0902e+06	5.73458e+06	5.85052e+06	5.83042e+06	6.06575e+06	6.07802e+06	7.29687e+06	5.96852e+06	6.4132e+06	5.95598e+06	5.9758e+06	6.03683e+06	6.07255e+06	6.18061e+06	6.00555e+06	5.12435e+06	5.35703e+06	5.40556e+06	6.37331e+06	7.95178e+06	7.73251e+06	9.10681e+06	9.09176e+06	9.11426e+06	8.50238e+06	9.23029e+06	9.07483e+06	9.01748e+06	8.71803e+06	9.00309e+06	8.35511e+06
156	NID1	1.76735e+06	1.75043e+06	1.88955e+06	2.60955e+06	3.13504e+06	3.02186e+06	6.63927e+06	7.28936e+06	7.09355e+06	1.03755e+07	9.60346e+06	9.83374e+06	1.30834e+07	1.32274e+07	1.47604e+07	1.43816e+07	1.47279e+07	1.35304e+07	6.13563e+06	5.58907e+06	5.87752e+06	1.48748e+07	1.47634e+07	1.50942e+07	3.35139e+07	3.54036e+07	3.22396e+07	4.09429e+07	3.90119e+07	3.84132e+07	3.9398e+07	3.77653e+07	3.86476e+07	3.80559e+07	4.08933e+07	647153	801075	722178	3.03476e+06	3.26003e+06	3.35282e+06	4.68142e+06	6.33244e+06	5.30892e+06	5.69862e+06	6.21584e+06	6.04564e+06	5.99398e+06
157	PTMA	5.07624e+07	5.3653e+07	5.42883e+07	4.79305e+07	4.46077e+07	3.97508e+07	3.5996e+07	3.29885e+07	3.48999e+07	2.80283e+07	2.56982e+07	2.2033e+07	2.04185e+07	2.54046e+07	1.88505e+07	1.77686e+07	1.76609e+07	1.49302e+07	8.43805e+07	7.78142e+07	9.42396e+07	7.00864e+07	6.72466e+07	6.68939e+07	6.50825e+07	6.11419e+07	6.97391e+07	6.22111e+07	5.19655e+07	5.64562e+07	5.15429e+07	6.47438e+07	5.47859e+07	5.98409e+07	6.34123e+07	5.6953e+07	4.09411e+07	5.27926e+07	4.71903e+07	4.58141e+07	3.40312e+07	4.47719e+07	5.02099e+07	5.51814e+07	5.98908e+07	5.13981e+07	5.76394e+07	4.60415e+07
158	NCKAP1	993970	990691	1.16042e+06	1.21613e+06	1.38161e+06	1.61849e+06	1.72815e+06	1.95794e+06	1.72414e+06	1.93986e+06	1.98544e+06	2.04357e+06	1.8748e+06	2.09203e+06	1.9935e+06	1.86979e+06	2.06252e+06	1.94644e+06	835169	1.03834e+06	1.00541e+06	1.16853e+06	1.20905e+06	1.65068e+06	1.45308e+06	1.42315e+06	1.59406e+06	1.5175e+06	1.39461e+06	1.67693e+06	1.37753e+06	1.31712e+06	1.32184e+06	1.2086e+06	1.19561e+06	475042	1.46141e+06	1.18821e+06	1.70408e+06	1.86906e+06	1.68942e+06	1.81743e+06	1.66203e+06	1.82496e+06	1.77736e+06	1.83844e+06	1.61705e+06	2.02326e+06
159	IDUA	123935		54325.9	22164	122530	148584	156849	134054	165177	240866	257516	244062	355240	333785	364378	409653	416423	392467						127642	102626	74326.6	94985.2	106195	117040	174121	286972	288802	349566	427339	446045				68814.7	105997	58262.5	217506	216394	117066	225607	312610	201775	428863
160	WDR70	453922	404669	532255	421628	449690	432290	390664	262379	389698	343559	370775	349977	269044	328323	177543	232592	296765	302595	301938	530006	589730	413593	384742	345557	364215	427918	419625	363011	292492	348989	202996	269574	244504	300212	256560	655059	544478	514488	540053	544700	375109	645621	496360	414175	503384	385506	627180	445791
161	TAGLN	2.07064e+06	1.96817e+06	2.32376e+06	4.23109e+06	3.90926e+06	4.64879e+06	7.88632e+06	6.95238e+06	7.7111e+06	1.21581e+07	1.11458e+07	1.2429e+07	1.77954e+07	1.61918e+07	1.664e+07	2.37432e+07	2.14047e+07	2.39311e+07																		606195	859401	754878	477806	432231	341540	423412	311512	299398	112527	234560	131669	419476
162	CLASP1	267787	183107	251674	385016	266501	342844	471831	459181	478990	456791	447264	439027	448403	503160	491327	469126	466557	375612	325144	355647	336959	434340	507815	480755	371344	371371	440529	364791	349218	409978	334937	340143	326432	361310	306732	261529	401807	382101	441967	446116	440761	452345	283504	455396	365346	494333	411286	328785
163	PLEC	2.58728e+07	2.71376e+07	2.74033e+07	3.02851e+07	3.01578e+07	2.77989e+07	2.8778e+07	2.92048e+07	2.88808e+07	2.96559e+07	2.93432e+07	2.84439e+07	2.70999e+07	2.67951e+07	2.79629e+07	2.72856e+07	2.72922e+07	2.61549e+07	1.85381e+07	2.11676e+07	1.95654e+07	2.04504e+07	1.92442e+07	2.02362e+07	2.05524e+07	2.13176e+07	2.06339e+07	1.97577e+07	2.03583e+07	1.99226e+07	1.93788e+07	1.87218e+07	1.90056e+07	1.87044e+07	1.94866e+07	1.80559e+07	1.85203e+07	2.05193e+07	1.83338e+07	1.8558e+07	1.86254e+07	1.82999e+07	1.87858e+07	1.84367e+07	1.98379e+07	1.84428e+07	1.96862e+07	1.95996e+07
164	PTMS	8.44552e+06	9.43649e+06	9.84269e+06	8.08432e+06	8.18942e+06	7.50748e+06	8.58596e+06	8.07576e+06	8.56183e+06	8.52829e+06	7.57819e+06	6.85684e+06	7.2594e+06	7.91758e+06	7.70135e+06	6.89504e+06	7.00113e+06	7.3888e+06	1.30654e+07	1.32463e+07	1.87174e+07	1.53335e+07	1.43976e+07	1.30592e+07	2.04167e+07	1.69251e+07	2.18988e+07	2.22494e+07	1.70734e+07	1.96943e+07	2.17936e+07	2.65213e+07	2.31324e+07	2.72119e+07	2.94182e+07	4.74105e+06	4.33609e+06	5.07807e+06	7.33663e+06	6.42723e+06	5.61835e+06	8.60584e+06	1.05826e+07	1.03752e+07	1.13192e+07	1.0037e+07	1.18685e+07	1.06377e+07
165	CCND1	288310	212868	232888	199820	146536	188056	124970	143092	157925	201920	181921	163066	178530	229614	141950	205643	201978	274479						32373.4													40073.6
166	PPIL2	114895	33478.5	82874.9	68608.7	72145.9	140997	105089	77616.3	119014	143890	128472	114627	89088.1	161025	118566	78181.6	92881.4	105175		82228.1	49584.9	88713.8	95583.9	125307	32181.3	89308.2	73966.4		53990	82112.1	42369.4		93355.6	72268.3	77106.6	36837	231087	115218	98572.8	127473	68366.1	126190			83400.9	70063.6	73790.7	125227
167	NXT1	128874	277178	246309	229408	218315	240386	259020	229420	226434	156468	196206	173755	169833	149906	125687	135571	143497	112106	78069.9	366109	277572	282172	232826	263833	236701	270432	315691	260026	184423	219501	233441	99191.1	198906	104386	157573	35274.5	149495	204109	234302	126178	180483	211105		91209.7	142040	124004	119286	246494
168	MTHFD1	5.69803e+06	6.427e+06	6.10974e+06	5.57069e+06	5.69946e+06	5.70544e+06	5.22522e+06	5.15299e+06	4.93958e+06	4.45372e+06	4.44019e+06	4.1227e+06	4.05857e+06	4.04404e+06	3.99258e+06	3.90534e+06	3.65696e+06	3.54516e+06	8.26256e+06	8.77997e+06	8.59988e+06	8.11082e+06	7.39482e+06	7.32951e+06	6.82829e+06	6.58962e+06	6.85749e+06	6.01992e+06	5.81518e+06	5.86342e+06	5.25415e+06	5.46096e+06	4.92829e+06	5.133e+06	5.51323e+06	6.65364e+06	6.24034e+06	6.36297e+06	6.35304e+06	6.03137e+06	6.05135e+06	5.66003e+06	5.29874e+06	5.39521e+06	5.64978e+06	4.81893e+06	5.58034e+06	4.88337e+06
169	PDCD6IP	8.0693e+06	8.253e+06	8.82076e+06	8.49217e+06	8.69176e+06	8.36629e+06	8.47805e+06	8.14613e+06	7.96347e+06	8.20677e+06	8.51677e+06	7.91541e+06	7.98074e+06	7.84398e+06	7.83301e+06	8.28623e+06	8.18685e+06	8.50588e+06	9.40839e+06	9.50188e+06	9.09414e+06	9.3603e+06	9.10231e+06	9.63243e+06	1.01925e+07	9.77021e+06	9.85499e+06	9.58124e+06	1.01314e+07	9.41519e+06	9.4868e+06	9.54499e+06	9.66929e+06	9.11665e+06	9.45014e+06	6.00448e+06	6.10282e+06	5.94211e+06	5.72725e+06	5.46135e+06	5.52388e+06	5.83211e+06	5.35718e+06	5.51333e+06	5.32468e+06	5.38453e+06	5.78336e+06	5.53355e+06
170	MARCKS	3.29885e+07	3.27371e+07	3.17405e+07	3.04599e+07	2.69255e+07	2.36066e+07	2.46938e+07	2.27594e+07	2.41925e+07	2.17967e+07	2.16593e+07	1.80933e+07	1.86087e+07	2.13594e+07	1.93176e+07	1.83836e+07	1.81027e+07	1.51533e+07	5.76218e+07	5.60236e+07	6.41597e+07	4.90737e+07	4.59594e+07	4.50618e+07	4.96691e+07	4.37775e+07	4.95571e+07	4.77574e+07	3.79633e+07	3.71064e+07	3.97877e+07	5.1009e+07	4.26003e+07	4.9395e+07	5.19614e+07	2.64706e+07	1.64189e+07	2.3489e+07	1.85946e+07	1.7695e+07	1.49476e+07	1.84655e+07	1.9406e+07	1.99729e+07	2.13462e+07	1.89004e+07	2.41977e+07	1.87733e+07
171	HNRNPUL2	4.61597e+06	5.01506e+06	5.49833e+06	5.20716e+06	5.09933e+06	5.40125e+06	5.52943e+06	5.92955e+06	5.45422e+06	5.51904e+06	5.72933e+06	5.33481e+06	5.16939e+06	5.16259e+06	5.12443e+06	4.87025e+06	4.8856e+06	4.76659e+06	6.25836e+06	6.55289e+06	6.65514e+06	7.10551e+06	6.00674e+06	6.94438e+06	7.87949e+06	8.64561e+06	7.44377e+06	7.83837e+06	9.06506e+06	8.48689e+06	8.80746e+06	8.53864e+06	7.93126e+06	9.07354e+06	8.86012e+06	5.27749e+06	5.43805e+06	5.26123e+06	7.11943e+06	6.7734e+06	6.82192e+06	7.8082e+06	9.10871e+06	8.56884e+06	8.70829e+06	8.40368e+06	8.88472e+06	9.02919e+06
172	SVIL	721316	362695	531734	589541	636725	788855	791402	821861	919535	879358	857130	863213	842803	800946	718846	808269	885175	865864	815305	1.02759e+06	1.0196e+06	1.83485e+06	1.53571e+06	1.81895e+06	2.00294e+06	2.17753e+06	2.25213e+06	2.30426e+06	2.64756e+06	2.91483e+06	2.45793e+06	2.3686e+06	2.77812e+06	2.71192e+06	2.38529e+06	496027	594109	654770	892641	887477	872301	941991	699054	774055	868687	1.09935e+06	908018	997698
173	VPS18	869717	810481	853671	969068	926308	921995	976664	1.09179e+06	1.04157e+06	1.11854e+06	1.09178e+06	978347	1.03828e+06	1.07457e+06	962662	1.01228e+06	1.02369e+06	955334	588456	788933	755364	780081	786369	1.1405e+06	1.08487e+06	967070	1.2006e+06	1.05062e+06	1.02152e+06	1.27517e+06	1.23666e+06	1.20715e+06	1.09396e+06	1.02825e+06	1.18977e+06	597043	629091	603051	810308	720660	758889	968559	760163	831087	857229	921412	1.02342e+06	894576
174	FAM43A	78307.7		133156	181615	230524	198496	213852	158223	215233	193629	268281	234868	185508	214684	185071	193385	196131	136308		98682		89097.8		62757.5	132079		62481.2		114163	48746.8	93647.1	98646.7	89401		156530		92678.9	138374	185340	171510	223796	224954	163538	178080	236040	334431	206306	168569
175	FAM98B	884977	892403	864259	1.1224e+06	1.03902e+06	1.30574e+06	1.09925e+06	1.04745e+06	1.14167e+06	1.11867e+06	1.19091e+06	1.20039e+06	1.2089e+06	1.17844e+06	1.18264e+06	1.0914e+06	1.16459e+06	1.08687e+06	1.07272e+06	1.0152e+06	989430	1.25439e+06	892733	1.08914e+06	1.25644e+06	1.32596e+06	1.16804e+06	819546	1.41661e+06	1.31911e+06	1.14351e+06	931345	1.06464e+06	1.0623e+06	1.05295e+06	1.31669e+06	1.46064e+06	1.55752e+06	1.89435e+06	1.71228e+06	1.89267e+06	2.02915e+06	2.03812e+06	2.18896e+06	2.27962e+06	2.36125e+06	2.15827e+06	2.34416e+06
176	COL6A3	695273	436692	511587	1.686e+06	1.4956e+06	1.52452e+06	3.64708e+06	3.86322e+06	3.96999e+06	7.04589e+06	6.4957e+06	6.75972e+06	1.08723e+07	1.05806e+07	1.1746e+07	1.38391e+07	1.44575e+07	1.10531e+07																	162481		128334				652257					427857	431696	415694
177	RBM28	144192		171525	136258	121369	162368	84530.5	36466.5	54269.9	53724.9	62386.3	58490.2	56823.7	49909.1	75894.9	63975.9	56209.7	81073.3			42100.1		89947.5	70700.2	19799.7	100352	37723.6	39995.5		47141.5			23050.1			224564	124758	232693	60110.2	80151.8	73477	64890.9		61660.2	99844.8	32625.5	45508.6	32128.9
178	RELCH	203047		232794	234435	338708	85248.6	169472	192872	228972	145368	266048	152693	288901	293478	291836	251109	224053	252693						164942		222343		229669	230189	132670		22345.8	98131.6	63088.1	243428		149658	147591	124243	122945	158985	131578		33892.6	70203.2	153218	81239.4	80628
179	PIK3CB	12925					20466.1	25956	22666.6	27162.9	49680.9	43705.7	29550.4	63521.3	75417.5	30443.3	45724.5	49418.7	71848.7					35148.7				33791.5				54995.3		31442.1				16044.9
180	ATP1A1	1.34546e+07	1.24821e+07	1.30193e+07	1.32735e+07	1.32257e+07	1.25539e+07	1.42033e+07	1.33985e+07	1.36139e+07	1.31288e+07	1.18708e+07	1.12266e+07	1.11531e+07	1.02032e+07	1.1005e+07	1.09516e+07	1.04139e+07	1.01371e+07	1.47516e+07	1.66577e+07	1.40505e+07	1.8431e+07	1.55711e+07	1.66856e+07	2.23338e+07	2.02373e+07	2.19106e+07	2.08409e+07	1.95851e+07	2.04971e+07	2.33271e+07	2.33119e+07	2.47457e+07	2.37088e+07	2.38463e+07	1.08413e+07	1.21772e+07	1.35872e+07	1.37049e+07	1.31584e+07	1.30089e+07	1.45487e+07	1.30618e+07	1.34308e+07	1.28606e+07	1.20211e+07	1.38651e+07	1.35213e+07
181	MYO18A	104407		45662.3	124134	103952	125420	171783	169624	143704	159444	192098	191747	261988	255870	220329	262011	206409	240865	339816	433334	367875	567179	603256	625053	907706	940633	975382	1.09077e+06	1.0796e+06	1.14008e+06	1.12684e+06	1.05816e+06	1.19131e+06	1.3161e+06	1.08392e+06	66113.1	110249	157407	250058	267983	245090	261589	208535	243458	278000	308377	306371	192597
182	XAB2	273209	161874	279367	281882	307149	336460	287543	287506	247226	256634	286371	283492	239050	231862	192717	196287	160083	184106	337617	349889	378903	334685	213954	372979	209010	261685	273771	347189	193402	303549	204406	188560	306417	235217	263910	525568	460545	459714	530050	480020	321305	457896	220171	241449	376840	352811	386460	371182
183	DNAJC17	965173	514235	1.49322e+06	487173	406241	1.0307e+06	829298	779381	870435	385939	633219	808024	623820	538579	638645	681242	545369	613782	745530	1.344e+06	1.64692e+06	1.34086e+06	1.70611e+06	1.69755e+06	1.37751e+06	1.18658e+06	1.28655e+06	712344	1.15722e+06	1.52495e+06	1.20458e+06	1.18413e+06	1.32842e+06	960030	1.09989e+06	397718	925189	944156	1.05533e+06	962332	1.15591e+06	1.1612e+06	757310	609348	786015	545629	876392	1.06897e+06
184	PFDN2	4.10655e+06	4.39845e+06	5.14151e+06	4.40773e+06	4.2199e+06	4.79399e+06	4.60651e+06	3.73939e+06	4.44906e+06	4.13399e+06	4.22819e+06	3.83158e+06	3.64405e+06	3.87727e+06	3.72485e+06	3.87766e+06	3.69929e+06	3.6273e+06	5.35976e+06	4.11234e+06	4.86577e+06	3.99544e+06	3.80296e+06	4.46447e+06	3.64402e+06	4.10085e+06	3.52493e+06	3.17944e+06	3.47609e+06	3.44551e+06	3.16512e+06	3.0262e+06	2.6781e+06	2.70487e+06	2.79741e+06	4.87232e+06	4.39825e+06	4.66114e+06	3.90345e+06	4.09294e+06	4.09985e+06	3.82219e+06	4.12587e+06	3.82022e+06	4.17626e+06	3.77336e+06	4.72151e+06	3.83839e+06
185	TTC37	476857	451063	602725	679875	661733	703191	906595	896423	786897	1.01374e+06	968198	936330	1.09389e+06	917686	891133	977002	1.04727e+06	899214	214351	349713	325221	353004	403483	482406	380662	388097	460799	467312	450763	485694	442644	416463	565641	401918	505998	368052	466910	478292	594734	604609	452228	582906	303974	499124	523260	441210	446074	617238
186	PRPF6	968616	766487	877279	1.13098e+06	1.01302e+06	999428	1.15093e+06	1.09857e+06	1.11531e+06	890483	1.04487e+06	935411	1.0354e+06	1.01071e+06	1.04191e+06	809464	885515	898756	529930	956364	1.06711e+06	984121	1.23822e+06	1.14492e+06	994189	926897	1.10019e+06	1.02516e+06	1.17318e+06	1.00947e+06	976750	1.00392e+06	1.06159e+06	987319	813370	1.38211e+06	1.15924e+06	1.34774e+06	1.37402e+06	1.62794e+06	1.60711e+06	1.58719e+06	1.47163e+06	1.31297e+06	1.62412e+06	1.75092e+06	1.6298e+06	1.49637e+06
187	PTRH1	119386		105107	143725	126454	249292	167647	238056	146305	168993	232049	184662	213899	187129	218237	128133	234383	218376		130268		193961	156580	142189	30356	121090	82456.5	102413	134197	145514	143962		246482	86613.3		25005	138486	139257	169082	129166	148027	231323	121815	92707.1	212157	51380.3	54181.5	167382
188	ERAP2	1.29753e+06	901933	1.00048e+06	1.25953e+06	1.23294e+06	1.79539e+06	2.05213e+06	1.87925e+06	1.90557e+06	2.01384e+06	1.90998e+06	1.69661e+06	1.96567e+06	1.81807e+06	1.79564e+06	1.95384e+06	1.85015e+06	1.84979e+06	489536	468497	340520	540815	562306	780944	679750	634729	791379	643348	595010	697948	610131	622903	709970	529107	537280	1.19568e+06	1.71637e+06	1.51443e+06	2.43421e+06	2.53899e+06	2.28216e+06	2.89913e+06	2.8891e+06	2.93536e+06	3.54916e+06	3.4164e+06	3.54589e+06	3.56583e+06
189	PHB	6.65716e+06	7.64364e+06	7.92028e+06	8.04931e+06	8.29256e+06	9.23392e+06	9.71642e+06	1.03017e+07	9.37177e+06	8.88274e+06	9.56543e+06	9.59316e+06	9.48214e+06	9.78058e+06	8.88427e+06	9.89564e+06	9.2945e+06	9.41455e+06	9.52077e+06	9.9778e+06	9.2518e+06	1.04791e+07	1.07149e+07	1.18785e+07	1.24325e+07	1.29792e+07	1.27585e+07	1.34153e+07	1.63875e+07	1.4727e+07	1.63203e+07	1.57854e+07	1.52297e+07	1.66146e+07	1.59251e+07	7.27393e+06	8.27661e+06	8.2562e+06	1.03113e+07	9.91228e+06	9.9822e+06	1.08154e+07	1.14579e+07	1.11381e+07	1.2442e+07	1.18419e+07	1.15224e+07	1.15718e+07
190	TREX2
191	PPP1R16B						135106		151898		160274	148075	178697	142218	203942	186107	127321	230450			165047							224945		417742	244508			272070				174188		351586	413231	245393	221782	75506.8	1.86004e+06		113338	63024.2	198824
192	PCID2	509728	512248	375976	543045	404916	672800	565822	578328	565092	535470	415772	428547	466130	460293	418567	359028	372990	376794	274729	339706	398960	411833	677836	594516	563332	408517	573143	429239	484845	511491	682637	646486	388090	407647	257091	420781	442651	427899	481425	512962	389812	475701	365019	313541	330992	224218	412937	334972
193	MSTO1	1.14832e+06	1.23759e+06	1.4085e+06	1.48773e+06	1.59377e+06	1.79494e+06	1.23881e+06	1.13793e+06	1.26721e+06	1.3296e+06	1.35736e+06	1.42921e+06	1.19775e+06	1.39539e+06	1.0259e+06	1.01901e+06	783059	1.14705e+06	1.0091e+06	952117	1.44349e+06	1.42998e+06	734395	1.4137e+06	1.18821e+06	1.01415e+06	1.02877e+06	302451	589442	800321	655562	409792	578900	776787	370837	1.43074e+06	1.39435e+06	1.48511e+06	1.14469e+06	1.40237e+06	1.52991e+06	1.39338e+06	1.24261e+06	861601	743187	991074	791665	1.10488e+06
194	SCLY	40014.8		48473.9	40379.4	64426.4	66935.4	107835	60760.5	97875.8	131003	111418	141251	132285	141478	167400	141349	163691	160352					70276.1	71706.4	91729.3	50496.7	93875.1	139168	108165	151655	175791	86517.5	97740.3	118176	102917	66151.6	100349	89677.5	97159.2	142572	101022	117544	80250.4	111504	133467	298032	143872	148965
195	GOLGA2	1.11703e+06	974883	1.10713e+06	1.06851e+06	1.10208e+06	1.25056e+06	1.30361e+06	1.28567e+06	1.46547e+06	1.59657e+06	1.59216e+06	1.50708e+06	1.41165e+06	1.34618e+06	1.44854e+06	1.41051e+06	1.40357e+06	1.34785e+06	495291	862283	859899	602447	582759	772597	721081	677018	603431	596636	724164	773709	691472	602072	744470	631938	518906	927876	877756	942790	901956	927705	815000	917244	777671	875127	929513	928395	979301	1.16134e+06
196	PDE2A	132410		98942.7	167714	117852	184549	191179	177147	154977	187318	212355	147469	128219	147502	167937	152907	152117	118545	1.17627e+06	1.43539e+06	1.17329e+06	1.8911e+06	2.03498e+06	1.91791e+06	2.25059e+06	2.81621e+06	2.57936e+06	3.25981e+06	3.96827e+06	3.22916e+06	3.93575e+06	3.4108e+06	3.55276e+06	4.02859e+06	4.44872e+06		63206.5	69504.4	201560	129848	83155.2	160015	62542.5	132064	95360.6	131049	145681	83814.5
197	SYVN1							34814.6	43995.7	42289	45057.4	69255.7	52586.7	74598.6	74702.1	66578.4	53552.1	58279.4	105239									27701.5			19827.4							23976.5			29063.9		8398.28						31774.3
198	IGBP1	1.82386e+06	1.59642e+06	1.75802e+06	1.74931e+06	2.08322e+06	2.19242e+06	1.95923e+06	1.84712e+06	2.14061e+06	1.77787e+06	2.12048e+06	2.15314e+06	1.79028e+06	1.47134e+06	1.98807e+06	1.91726e+06	1.8153e+06	1.47923e+06	1.16277e+06	876169	1.57361e+06	1.12709e+06	1.32234e+06	1.19866e+06	1.42371e+06	1.40884e+06	1.12108e+06	1.15989e+06	1.38304e+06	1.1211e+06	1.39683e+06	1.3311e+06	1.44164e+06	1.30559e+06	1.18808e+06	1.59138e+06	2.05731e+06	1.8011e+06	2.13709e+06	1.67695e+06	2.07099e+06	2.03755e+06	1.74781e+06	1.39941e+06	1.85741e+06	1.74244e+06	1.47796e+06	1.76153e+06
199	KIF5B	2.47895e+06	2.25985e+06	2.80365e+06	3.48927e+06	3.65684e+06	3.45281e+06	3.73317e+06	3.716e+06	3.87075e+06	3.74294e+06	3.78837e+06	3.81175e+06	4.07443e+06	3.8667e+06	4.18923e+06	3.99525e+06	4.06577e+06	3.89141e+06	2.86757e+06	3.02396e+06	2.41355e+06	2.98305e+06	2.74195e+06	3.02555e+06	2.68928e+06	2.87718e+06	2.47769e+06	2.45498e+06	2.77928e+06	2.77516e+06	2.50834e+06	2.20582e+06	2.30808e+06	2.39993e+06	2.35264e+06	3.69971e+06	3.77918e+06	4.13488e+06	4.09004e+06	4.10472e+06	4.12385e+06	4.11536e+06	3.38492e+06	4.11356e+06	3.93333e+06	4.01845e+06	3.81292e+06	4.16365e+06
200	TOM1L2	1.45721e+06	1.31979e+06	1.52127e+06	1.61906e+06	1.59724e+06	1.32475e+06	1.6146e+06	1.59345e+06	1.74194e+06	1.66673e+06	1.56234e+06	1.3401e+06	1.41273e+06	1.23384e+06	1.32334e+06	1.23677e+06	1.28303e+06	1.27576e+06	665358	639212	795470	809122	830288	622981	563474	874073	782064	745279	697081	594837	566791	522328	842663	916721	493164	400867	373698	425225	444445	501205	365543	553160	392255	573395	431539	611449	565898	546116
201	SLC7A6OS	352530	127724	230348	181186	235305	132977	180952	222781	185745	139711	189736	130399	114387	175523	138319	209872	87651.8	106155	26360.9	70760.1	58936	63282.5	83102.1	183168	84120.7		108820	21575.8		112291			230328	80919.7	45557.8	136671	240508	328995	178220	175310	147871	229040	18015.1	69024.3	100922		129440	85207.7
202	NEMF	763002	396006	881016	712120	624009	1.02948e+06	934947	749975	574669	828366	777631	684299	673920	763648	654287	700070	790657	764170	296116	330320	204916	524328	634369	489337	408322	392586	458861	472552	306958	356926	437547	284502	484714	609803	225987	649766	462711	522253	589820	457639	414580	601439	357132	473710	397226	413337	547386	517091
203	TNKS1BP1	2.94367e+06	1.88279e+06	2.81986e+06	2.80602e+06	2.8917e+06	2.84293e+06	3.04386e+06	3.05459e+06	3.28385e+06	3.85204e+06	3.8065e+06	3.35152e+06	3.59333e+06	3.62133e+06	3.5433e+06	3.71354e+06	3.932e+06	3.56914e+06	1.40998e+06	1.48672e+06	1.46703e+06	2.12678e+06	1.76024e+06	1.79295e+06	2.40898e+06	2.69016e+06	2.50512e+06	3.18277e+06	3.83073e+06	3.35951e+06	3.5453e+06	2.87095e+06	3.79241e+06	3.34198e+06	2.91166e+06	1.77088e+06	1.70282e+06	1.82485e+06	2.33605e+06	2.35643e+06	2.21444e+06	2.86027e+06	2.09231e+06	2.50618e+06	2.58991e+06	2.57401e+06	2.50485e+06	2.51217e+06
204	CLTC;CLTCL1	6.60997e+06	6.88169e+06	7.23039e+06	8.62196e+06	1.02836e+07	9.78738e+06	1.03807e+07	1.05e+07	1.12269e+07	1.17957e+07	1.14153e+07	1.29507e+07	1.29124e+07	1.23988e+07	1.37407e+07	1.30461e+07	1.29665e+07	1.24243e+07	8.54217e+06	7.99893e+06	6.7401e+06	8.08284e+06	7.16494e+06	9.2698e+06	7.80132e+06	8.03107e+06	8.61302e+06	7.10003e+06	8.45284e+06	9.12805e+06	8.69705e+06	6.67536e+06	7.29773e+06	7.3645e+06	7.13319e+06	7.51061e+06	1.05089e+07	1.02748e+07	9.89547e+06	1.03841e+07	1.09591e+07	1.01395e+07	1.05396e+07	1.06782e+07	1.0168e+07	1.07596e+07	1.01832e+07	1.12677e+07
205	FASN	1.51023e+07	1.63787e+07	1.60414e+07	1.58129e+07	1.59536e+07	1.60857e+07	1.88784e+07	1.95773e+07	1.96819e+07	2.3479e+07	2.35759e+07	2.3809e+07	2.45677e+07	2.44418e+07	2.48542e+07	2.57627e+07	2.58624e+07	2.47934e+07	2.05153e+07	2.45989e+07	2.14303e+07	1.52813e+07	1.33412e+07	1.57167e+07	9.38401e+06	9.53035e+06	9.43166e+06	6.98381e+06	6.7691e+06	6.98703e+06	5.18596e+06	4.95887e+06	4.15448e+06	4.38917e+06	4.11412e+06	1.38534e+07	1.90412e+07	1.93e+07	1.51263e+07	1.53468e+07	1.49018e+07	1.25911e+07	1.31911e+07	1.31782e+07	1.07415e+07	9.76438e+06	1.0114e+07	9.94515e+06
206	COPB2	7.06873e+06	6.62952e+06	6.96557e+06	7.71092e+06	8.22776e+06	8.35389e+06	8.55172e+06	8.90842e+06	9.51825e+06	8.94469e+06	8.99087e+06	9.03387e+06	8.98037e+06	8.88007e+06	9.35561e+06	8.81394e+06	8.82978e+06	8.22235e+06	4.83448e+06	6.38617e+06	5.66456e+06	5.79718e+06	5.50839e+06	6.69766e+06	5.56872e+06	5.88917e+06	5.57069e+06	4.6966e+06	5.21137e+06	5.40126e+06	4.41546e+06	4.03548e+06	4.07506e+06	4.07572e+06	4.34556e+06	6.39574e+06	7.92338e+06	7.4737e+06	8.09248e+06	8.32943e+06	8.3892e+06	8.493e+06	8.60347e+06	8.84965e+06	8.37523e+06	7.9176e+06	7.94745e+06	8.84372e+06
207	VPS13C	411551	363185	430082	525045	454126	643408	835705	724471	827595	982134	974936	1.04166e+06	1.18275e+06	1.06557e+06	1.03952e+06	1.17219e+06	1.22324e+06	1.14115e+06	692394	730538	458700	941772	949618	1.22623e+06	1.32556e+06	1.16852e+06	1.50526e+06	1.56772e+06	1.5724e+06	1.71708e+06	2.0461e+06	1.7637e+06	2.18031e+06	1.83086e+06	1.8616e+06	264744	481990	482503	716703	766100	677150	978025	588377	880810	840870	1.05548e+06	1.11021e+06	1.11573e+06
208	RTF2	367489	343683	403984	452684	390744	421242	289255	270255	291829	290391	281340	247851	222822	188171	240217	209905	217343	195754	431390	324475	246181	322658	289166	263146	168952	148573	233087	245269	341655	287480	241174	141434	188050	235084	179775	346493	523555	557968	298301	334261	405839	295500	276303	356501	381545	228227	388848	244835
209	MARS1	4.71752e+06	5.05681e+06	5.21945e+06	7.56514e+06	7.96129e+06	7.24999e+06	7.29408e+06	7.6357e+06	8.01343e+06	6.74698e+06	7.35856e+06	7.15488e+06	7.33845e+06	6.7255e+06	7.60834e+06	6.71571e+06	7.09676e+06	6.36626e+06	5.75993e+06	7.71761e+06	5.0607e+06	7.46334e+06	5.34789e+06	8.0825e+06	5.71455e+06	6.39176e+06	6.00927e+06	5.22515e+06	5.82424e+06	5.57461e+06	5.70073e+06	3.87728e+06	4.3575e+06	4.88381e+06	4.58057e+06	6.53311e+06	8.25864e+06	8.20022e+06	8.98376e+06	9.22674e+06	8.76503e+06	8.46328e+06	7.65774e+06	8.26205e+06	8.09394e+06	7.75491e+06	8.09232e+06	8.36955e+06
210	NUB1	104889		62378.3	85349.4	89109.2	117009	192737	152369	177481	197743	223025	152564	185493	201572	131763	142177	179078	161512			183899	106529	267971	98705.8	154118		71778.2		149288	215036	173417	169894	69151.9	239040	216718	101819	82121.5	101899	86428.4	173126	124887	120129	151373	174108	132904	86685.7	160492	139449
211	CLIP2	332455	284414	328060	262822	262249	276134	316493	331532	319266	452283	436096	428682	425294	561056	539788	646565	677844	547521	531872	381861	387657	343545	393690	412586	673437	493538	469229	464175	482757	524856	606726	383790	590154	424335	461540		135417	130030	172914	232332	185592	192585		135315	199074	172001	195395	234002
212	HNRNPM	2.39095e+07	2.95363e+07	2.88386e+07	2.72787e+07	2.84786e+07	2.8562e+07	2.71861e+07	2.73417e+07	2.69393e+07	2.32336e+07	2.3741e+07	2.44759e+07	2.10281e+07	2.29866e+07	2.21515e+07	1.94433e+07	2.00526e+07	2.0364e+07	3.82162e+07	3.52073e+07	3.53415e+07	3.87549e+07	3.63327e+07	3.91883e+07	3.69852e+07	3.96671e+07	3.80696e+07	3.53111e+07	3.78837e+07	3.86085e+07	3.80284e+07	3.3592e+07	2.83088e+07	3.1532e+07	3.20372e+07	2.57824e+07	3.15147e+07	3.11831e+07	3.65497e+07	3.60723e+07	3.66267e+07	3.68595e+07	3.96787e+07	4.13335e+07	4.08364e+07	3.89571e+07	3.74365e+07	3.66457e+07
213	GALNT2;GALNT4	607368	217226	348740	471510	415962	512790	731558	767488	870777	963205	846295	325200	781707	799714	497496	801237	583190	668155				181766	186468		152857	225316	189869	303630	231488	86428.8			376636	229278	235692	364343	274658	265744	302647	407277	264957	337460	158143	313077	164969	244818	228856	182079
214	HDGFL2	3.42514e+06	2.68037e+06	3.78094e+06	3.33002e+06	3.34826e+06	3.1916e+06	3.02168e+06	3.62104e+06	3.4519e+06	2.83659e+06	2.69665e+06	2.39461e+06	2.28916e+06	2.50213e+06	2.30723e+06	2.36722e+06	2.08126e+06	1.9099e+06	2.0246e+06	3.50721e+06	3.55128e+06	3.63012e+06	3.96823e+06	3.71327e+06	4.09498e+06	4.11221e+06	4.25108e+06	3.51951e+06	3.22031e+06	3.588e+06	3.51643e+06	3.80347e+06	3.55987e+06	4.24159e+06	3.61694e+06	3.30315e+06	2.51652e+06	2.86834e+06	3.27778e+06	3.44188e+06	2.89154e+06	3.62864e+06	3.40417e+06	2.58443e+06	3.33013e+06	3.10068e+06	3.7037e+06	3.30178e+06
215	NECAP2	3.30792e+06	2.34164e+06	3.72431e+06	3.36255e+06	4.03218e+06	4.33805e+06	4.78507e+06	4.92697e+06	4.98555e+06	4.71949e+06	4.7751e+06	4.74967e+06	4.77986e+06	5.11755e+06	4.93091e+06	4.36845e+06	4.86587e+06	4.29064e+06	4.54139e+06	2.90816e+06	3.72371e+06	4.2957e+06	4.71402e+06	4.9054e+06	6.24927e+06	6.03836e+06	5.73356e+06	6.01643e+06	6.70176e+06	6.92588e+06	7.18216e+06	5.21909e+06	6.24512e+06	5.76113e+06	5.89917e+06	2.59094e+06	2.73333e+06	2.62307e+06	3.37292e+06	3.38645e+06	3.69602e+06	3.58752e+06	5.29539e+06	4.86746e+06	4.46426e+06	4.40961e+06	4.34657e+06	4.63522e+06
216	FLII	2.29601e+06	2.03688e+06	2.26755e+06	2.54515e+06	2.54722e+06	2.57476e+06	2.74493e+06	2.6288e+06	2.81792e+06	2.55973e+06	2.68914e+06	2.45011e+06	2.60309e+06	2.47507e+06	2.40462e+06	2.43409e+06	2.62463e+06	2.31686e+06	2.43308e+06	2.48589e+06	2.4673e+06	2.76469e+06	2.71888e+06	2.90101e+06	2.45474e+06	2.41214e+06	2.57274e+06	2.16575e+06	2.18316e+06	2.18786e+06	1.86998e+06	1.80012e+06	1.61082e+06	1.64358e+06	1.91786e+06	1.93669e+06	2.02467e+06	2.06044e+06	2.24851e+06	2.14791e+06	2.18364e+06	1.89393e+06	1.99591e+06	1.798e+06	1.87888e+06	1.71398e+06	1.74285e+06	1.95371e+06
217	GPSM1	465517	298015	442699	546994	383578	486909	600167	568500	589544	689421	685951	797001	761619	739935	696054	668644	742972	795704				364106			268781				298279	373233	466940	388242	275969	422836	273364		257330	299460	230678	309638	219696	309933	300814	299787	282703	333472	318113	462848
218	SPATS2L	337595	206823	396213	315281	391607	445694	357799	295834	353813	338880	304554	360988	337889	361499	359005	340065	370958	360758	67382.8	61027	70838.6	67042.1	82463.5	42941.8	44871.9	83028.5	38674.5	34407.6	43835.1	45649.9	41988		34422.8	55248.6	11727.5	150832	383679	345432	216630	157934	210685	218408	74761.7	109917	60805.8	96526	73974.6	198947
219	CAD	4.00686e+06	4.08108e+06	4.42535e+06	5.67203e+06	5.1093e+06	5.42601e+06	5.3205e+06	5.11194e+06	5.35244e+06	4.57618e+06	4.48923e+06	4.37189e+06	4.00321e+06	3.96582e+06	3.93021e+06	3.57806e+06	3.61305e+06	3.709e+06	5.85672e+06	7.15527e+06	6.2234e+06	5.86886e+06	5.29784e+06	6.41954e+06	4.7684e+06	4.45494e+06	4.73092e+06	3.3211e+06	3.67243e+06	3.80264e+06	3.63799e+06	3.16852e+06	2.9508e+06	2.79912e+06	2.83365e+06	5.65234e+06	7.28969e+06	7.50247e+06	6.83544e+06	6.96842e+06	6.42602e+06	5.71866e+06	5.15116e+06	5.82557e+06	5.40121e+06	5.11875e+06	5.51098e+06	5.56802e+06
220	TIA1	825535	1.02078e+06	463260	735378	515843	816083	567591	567632	632966	549020	552667	589863	392476	512428	389244	434687	372241	489173	1.04788e+06	977776	966366	1.12473e+06	586918	1.20952e+06	773369	739762	754744	517621	523777	848442	705719	431125	499741	380786	673202	1.13224e+06	749559	552153	688183	759869	680097	992885	644255	778676	405786	722363	498280	618337
221	YWHAE	4.61513e+07	4.83918e+07	4.93327e+07	4.99795e+07	5.2942e+07	5.14654e+07	5.06998e+07	5.17941e+07	5.15596e+07	4.86968e+07	5.02333e+07	5.28852e+07	5.12895e+07	4.79096e+07	5.19459e+07	4.69532e+07	4.97278e+07	5.18756e+07	6.71427e+07	5.92736e+07	5.61835e+07	6.07004e+07	5.59745e+07	6.31689e+07	5.8246e+07	6.28149e+07	5.58643e+07	5.642e+07	5.80474e+07	6.11712e+07	5.64999e+07	6.0316e+07	5.44597e+07	5.57458e+07	5.71347e+07	4.72245e+07	5.01769e+07	5.21432e+07	5.65532e+07	5.6811e+07	5.54713e+07	5.93667e+07	6.45888e+07	6.09859e+07	6.10491e+07	5.8764e+07	6.19007e+07	5.65425e+07
222	LRSAM1	330297	210248	244700	221366	221652	350492	364840	430123	387478	415359	446819	378567	469056	434585	453255	392556	458933	366377		127818	247297	214108	211440	205922	192620	239238	185171	145304	226941	320288	228817	226789	150045	183964	134529		174211	135414	305470	238560	258565	354971	318494	258664	305644	289674	248247	422774
223	GOLGA4	574841	460990	484881	509245	428763	539369	495242	520745	633618	606972	609245	571408	583501	640778	547440	575947	585524	648832	326237	401720	494346	375742	350978	463389	276118	333760	407729	290208	254056	357646	413087	362106	356802	360624	323292	429010	335742	480752	426072	416939	343189	415077	221650	320774	333486	342059	370779	393079
224	LMAN1	2.59879e+06	2.37656e+06	2.69017e+06	3.41116e+06	3.13292e+06	3.44826e+06	4.24306e+06	4.39926e+06	4.28148e+06	5.5006e+06	4.48752e+06	4.90113e+06	5.68807e+06	5.14624e+06	5.87376e+06	5.90622e+06	5.42985e+06	5.63788e+06	2.42898e+06	2.73633e+06	1.78275e+06	2.35377e+06	2.22739e+06	1.9581e+06	1.98099e+06	2.0829e+06	2.07104e+06	2.06262e+06	1.82526e+06	2.08158e+06	1.55768e+06	1.64083e+06	2.00615e+06	1.64787e+06	1.89132e+06	1.90908e+06	2.59907e+06	2.64493e+06	2.86573e+06	3.27677e+06	3.32645e+06	3.59272e+06	3.41175e+06	3.31366e+06	3.27696e+06	3.21365e+06	3.6256e+06	4.00505e+06
225	SEMA6B	1.06472e+06	1.183e+06	1.18554e+06	1.32035e+06	1.34512e+06	1.36633e+06	1.60043e+06	1.62107e+06	1.52613e+06	1.25515e+06	1.30338e+06	1.33153e+06	1.01926e+06	1.01347e+06	1.07398e+06	925650	896345	1.01149e+06	1.26684e+06	1.57927e+06	991700	1.07451e+06	984720	1.0599e+06	708930	699437	511878	366259	559469	438729	64345.9	82893.4	98022.5	173532	175009	1.09914e+06	1.05828e+06	1.11807e+06	1.2419e+06	1.16112e+06	1.2136e+06	1.46599e+06	1.52235e+06	1.1853e+06	1.28834e+06	1.47179e+06	1.44787e+06	1.53401e+06
226	BOK	85842.5					273197	186332	109647	143404	305613	281852	286481	182010	275647	251107	215667	228543	176871						142135				332666		232773	489741	111883							289908		126866				346894	203843		405445
227	CPT1A	1.44382e+06	1.10115e+06	1.31873e+06	2.0197e+06	1.77838e+06	2.25397e+06	2.9992e+06	2.76212e+06	2.67881e+06	2.96189e+06	2.93996e+06	2.71659e+06	3.3204e+06	3.0014e+06	3.1282e+06	3.30826e+06	3.14649e+06	2.77131e+06	941432	2.40873e+06	1.94165e+06	2.99752e+06	3.21166e+06	2.9593e+06	3.15221e+06	2.65635e+06	3.22477e+06	3.53751e+06	3.17707e+06	3.72154e+06	3.3343e+06	3.28082e+06	2.86255e+06	3.35571e+06	3.23672e+06	1.19248e+06	1.93121e+06	1.72665e+06	2.68553e+06	2.72511e+06	2.43798e+06	3.04657e+06	2.70918e+06	2.95616e+06	3.15166e+06	3.4015e+06	3.79765e+06	3.57302e+06
228	WDR75	290768			345257	162800	218917	209889	256287	243820	142417	228130	213736	182698	180847	182986	178380	207778	216227		605797	221755		487099	392344	261866				169873	90282	29886.2					366218	339252	298917	328212	269588	233361	168894	188524	230818	116814	95914.2	212266	242394
229	DFFA	1.45123e+06	1.56084e+06	1.48355e+06	1.71216e+06	1.51789e+06	1.48906e+06	1.41101e+06	1.35387e+06	1.52712e+06	1.36182e+06	1.28572e+06	1.35847e+06	1.33606e+06	1.36885e+06	1.42982e+06	1.44011e+06	1.11521e+06	1.51263e+06	1.79474e+06	1.51024e+06	1.52315e+06	1.3998e+06	1.34829e+06	1.78902e+06	1.64416e+06	1.84688e+06	1.61563e+06	1.7321e+06	1.62117e+06	1.43753e+06	1.7867e+06	1.43881e+06	1.3691e+06	1.15193e+06	1.60439e+06	1.48133e+06	1.30778e+06	1.57467e+06	1.44652e+06	1.25198e+06	1.55647e+06	1.45971e+06	1.36936e+06	1.45139e+06	1.44061e+06	1.3698e+06	1.618e+06	1.67566e+06
230	KRT2	7.12814e+06	8.88231e+06	1.59023e+07	9.76984e+06	2.24158e+06	5.34079e+06	3.6253e+06	9.61102e+06	1.9735e+06	2.26124e+06	2.52004e+06	2.95378e+06	4.451e+06	1.45402e+06	1.2033e+06	4.95584e+06	8.05508e+06	1.81825e+06	1.86177e+07	7.02659e+06	1.28841e+07	6.22984e+06	1.05628e+07	9.85022e+06	5.72209e+06	7.31379e+06	6.03559e+06	7.18338e+06	1.13811e+07	4.70019e+06	5.53764e+07	8.35267e+07	2.05354e+07	9.19905e+06	6.08501e+06	4.69544e+06	5.16304e+06	5.11151e+06	3.66687e+06	2.0859e+06	4.59746e+06	2.49127e+06	3.2123e+06	9.40253e+06	2.8843e+06	4.27634e+06	6.34444e+06	4.76746e+06
231	SRRM2	9.32504e+06	9.89594e+06	9.77146e+06	8.26424e+06	9.39951e+06	8.39767e+06	7.67313e+06	7.07397e+06	7.54817e+06	6.67727e+06	6.29864e+06	6.21772e+06	5.52278e+06	5.77901e+06	5.41184e+06	4.93515e+06	5.46918e+06	4.86916e+06	1.01291e+07	8.42582e+06	9.5848e+06	7.74448e+06	7.61086e+06	7.52001e+06	7.21682e+06	7.41371e+06	7.17717e+06	6.44785e+06	6.75358e+06	6.95888e+06	5.65664e+06	5.66391e+06	5.83957e+06	5.49038e+06	5.36965e+06	1.13832e+07	9.57585e+06	1.07566e+07	8.67428e+06	8.86545e+06	9.24946e+06	9.1682e+06	7.94047e+06	7.72942e+06	8.84299e+06	7.85114e+06	8.66471e+06	8.14251e+06
232	SDHA	3.29404e+06	2.65321e+06	2.86018e+06	3.23503e+06	3.69126e+06	3.26305e+06	3.77406e+06	4.03933e+06	4.33665e+06	3.97041e+06	3.92043e+06	4.24325e+06	4.58626e+06	4.50878e+06	4.87992e+06	4.13285e+06	4.07208e+06	3.95205e+06	3.06312e+06	3.01097e+06	2.5691e+06	3.45069e+06	3.02074e+06	3.16719e+06	3.94584e+06	4.50029e+06	4.24542e+06	4.53757e+06	5.15689e+06	5.13487e+06	5.24114e+06	4.51091e+06	5.3452e+06	5.14739e+06	5.02054e+06	3.36605e+06	3.76835e+06	3.74995e+06	5.12621e+06	5.34161e+06	5.36327e+06	5.28167e+06	5.2401e+06	4.50666e+06	5.01618e+06	5.27474e+06	4.44104e+06	5.13034e+06
233	LGALS3BP							389396	293780	347650	953533	1.08827e+06	718957	1.89116e+06	2.86976e+06	2.37761e+06	3.01432e+06	3.60923e+06	2.97874e+06
234	VPS51	208426	153602	188319	212628	247505	358271	318019	308661	324118	332647	317454	387081	331996	366475	292691	369317	361921	304321		210699	131174	156997	160112	247989	230473	203583	216413	167006	263292	239614	240990	261342	262784	212633	226314	253885	295278	297539	341289	262528	233039	266165	217025	197281	301121	323756	292937	250370
235	AARS2	715167	145595	458580	532317	381343	675093	647222	502595	651087	624099	704926	477939	546160	641758	400491	556009	598383	597832	642877	592551	689146	811395	724566	740382	720409	588921	816388	896096	888496	999160	970493	1.01258e+06	1.05594e+06	920070	647347	737035	718397	771586	988105	878420	797685	907278	452426	710625	839565	568717	743647	769113
236	NUP133	418155	460458	417573	589802	699405	724794	703544	709559	755014	672194	695790	696827	584422	581874	579310	498268	534620	469318	585297	573774	430654	570455	491695	740626	380939	399378	470997	376353	459838	602124	443304	304830	324841	344423	324685	704554	1.08371e+06	878517	1.01032e+06	900070	975155	928326	793917	950477	972389	1.02365e+06	943788	979799
237	GAPDH	3.36782e+08	3.51648e+08	4.11817e+08	4.21077e+08	4.39191e+08	4.51295e+08	4.30804e+08	4.38566e+08	4.33117e+08	4.36962e+08	4.27719e+08	4.64377e+08	4.73395e+08	5.04464e+08	5.0929e+08	4.48686e+08	5.11202e+08	5.47525e+08	4.76386e+08	3.77947e+08	3.32696e+08	3.98843e+08	3.57229e+08	4.38868e+08	3.54526e+08	4.27477e+08	3.89001e+08	3.64699e+08	4.05757e+08	4.26477e+08	4.05662e+08	3.21811e+08	2.96029e+08	2.94093e+08	2.92599e+08	3.96779e+08	4.87549e+08	4.41009e+08	4.86841e+08	4.74718e+08	4.90452e+08	5.00504e+08	5.03525e+08	4.77117e+08	4.66751e+08	4.40219e+08	4.36345e+08	4.84342e+08
238	CEMIP2	262979	174542	243269	260565	275477	400977	461859	422872	425393	484150	447190	465276	438385	373520	366824	465325	409217	387858	1.49981e+06	1.52224e+06	1.29476e+06	2.12768e+06	2.26094e+06	2.32199e+06	3.03668e+06	2.65992e+06	3.03672e+06	2.28102e+06	2.12815e+06	2.38846e+06	2.65797e+06	2.34759e+06	2.21242e+06	2.06092e+06	2.14103e+06	214383	243650	218123	428847	394896	379108	474881	294010	315022	298758	297702	416745	392361
239	ALDH2	1.5197e+06	1.30991e+06	1.38185e+06	1.4961e+06	1.79872e+06	1.90523e+06	2.30275e+06	2.32083e+06	2.32049e+06	2.15932e+06	2.15333e+06	2.1884e+06	2.04568e+06	1.86817e+06	2.06316e+06	1.86054e+06	1.81166e+06	1.73875e+06	1.02076e+06	1.1342e+06	1.36494e+06	2.39809e+06	2.62762e+06	2.14834e+06	3.73643e+06	4.54497e+06	4.12515e+06	5.51751e+06	6.77127e+06	6.26687e+06	7.5715e+06	6.80295e+06	7.56554e+06	8.0202e+06	7.6217e+06	2.25399e+06	2.8293e+06	2.59867e+06	4.78044e+06	4.71063e+06	4.82995e+06	6.05461e+06	6.93289e+06	6.24328e+06	6.17315e+06	6.34877e+06	5.85228e+06	5.80383e+06
240	PALLD	1.60544e+06	1.40897e+06	1.40612e+06	1.84964e+06	1.59055e+06	2.0594e+06	3.03927e+06	3.23993e+06	2.92608e+06	4.54744e+06	3.75939e+06	4.24943e+06	6.1054e+06	5.50652e+06	5.84313e+06	6.95973e+06	6.9232e+06	6.63671e+06	351168	608821	644394	363081	447852	661754	289448	305976	471357	558333	245763	456118	358249	392461	293584	216177	410998	721002	804554	889791	712069	753541	808306	1.09221e+06	751599	751815	846119	992580	704910	1.03313e+06
241	COMMD3	228326	377575	286959	224995	306343	270901	328348	277774	337633	289775	318495	313458	306262	232016	411958	298832	222029	375637	358911	222497	236891	276744	219244	285481	151461	188791	246557	144588	210423	198179	214939	188535	190076	357569	198990	85262.3	212774	231700	254045	279883	317756	377888	161592	232711	225957	341275	158391	309123
242	DDX42	1.53347e+06	1.64666e+06	1.77693e+06	1.91186e+06	1.96999e+06	1.66931e+06	1.5216e+06	1.52136e+06	1.68332e+06	1.53589e+06	1.59618e+06	1.35819e+06	1.45151e+06	1.37677e+06	1.39171e+06	1.25807e+06	1.26414e+06	1.08139e+06	1.62711e+06	2.00037e+06	1.95404e+06	1.88123e+06	1.70218e+06	1.89575e+06	1.55091e+06	2.14793e+06	1.89403e+06	1.98999e+06	1.86869e+06	1.90982e+06	1.90929e+06	1.8229e+06	1.56039e+06	1.96315e+06	1.6344e+06	2.36986e+06	2.2421e+06	2.22035e+06	2.1169e+06	2.10174e+06	2.12937e+06	2.21219e+06	2.2671e+06	2.19306e+06	2.28385e+06	1.92679e+06	2.2631e+06	2.25042e+06
243	IK	599354	686998	613616	692641	709148	705009	663955	712445	589333	550651	654713	633276	575479	529102	505402	457801	490610	450762	559594	753810	811630	678604	728205	772658	683529	751412	615335	751383	697678	746980	685818	465878	573220	570375	462241	974405	901812	1.03178e+06	867459	924039	970186	1.06376e+06	758930	870115	1.03191e+06	899933	812376	908761
244	CCDC124	2.7448e+06	2.96713e+06	2.4702e+06	2.17904e+06	2.19168e+06	2.50776e+06	2.24586e+06	2.16838e+06	2.50638e+06	2.04684e+06	1.92832e+06	2.15173e+06	1.70818e+06	1.6862e+06	1.90773e+06	1.68495e+06	1.59555e+06	1.54213e+06	2.9588e+06	2.6876e+06	2.96789e+06	2.36324e+06	2.17136e+06	2.51764e+06	2.37255e+06	2.26366e+06	2.20755e+06	1.90935e+06	1.81374e+06	2.0094e+06	1.63471e+06	1.34326e+06	1.71667e+06	1.29113e+06	1.44919e+06	2.41826e+06	1.96737e+06	2.60467e+06	2.54228e+06	2.57618e+06	2.5341e+06	2.6125e+06	2.31687e+06	2.20825e+06	2.63816e+06	2.40901e+06	2.23322e+06	2.50351e+06
245	HUWE1	753458	511587	748414	1.09748e+06	1.09314e+06	1.25339e+06	1.36545e+06	1.33138e+06	1.37192e+06	1.35714e+06	1.43843e+06	1.28875e+06	1.41112e+06	1.40622e+06	1.31194e+06	1.35305e+06	1.30818e+06	1.25344e+06	662105	946585	711156	969876	958407	1.15218e+06	964068	870669	1.12968e+06	944172	971633	1.11434e+06	905701	833012	920571	913780	782988	898577	1.14853e+06	1.22162e+06	1.5549e+06	1.40888e+06	1.44398e+06	1.39729e+06	1.2253e+06	1.26433e+06	1.25924e+06	1.40822e+06	1.35436e+06	1.40202e+06
246	MRTO4	1.43041e+06	1.3477e+06	1.08138e+06	1.31347e+06	1.35116e+06	1.54406e+06	992478	1.2313e+06	1.16722e+06	978196	1.07218e+06	927988	788575	759912	790661	720043	889677	722099	1.24769e+06	1.56862e+06	1.26823e+06	1.0645e+06	947755	1.44091e+06	859871	708955	635041	581090	560444	535337	524763	432173	483636	295159	332283	1.97281e+06	2.25935e+06	2.43458e+06	1.48137e+06	1.50212e+06	1.52525e+06	1.26655e+06	1.0154e+06	1.11355e+06	1.29461e+06	1.01409e+06	1.04426e+06	1.2164e+06
247	NAPRT	896608	739495	876397	937999	804226	963919	877074	955330	863881	809460	776541	886190	775397	712525	651349	612446	651858	620307	667557	1.04931e+06	784187	1.09417e+06	986616	1.25797e+06	1.35309e+06	1.26844e+06	1.32026e+06	1.56202e+06	1.60608e+06	1.60133e+06	1.6808e+06	1.70262e+06	1.57244e+06	1.65657e+06	1.6877e+06	385988	465653	483221	617690	631032	592435	678386	633226	684819	765246	860038	798726	810551
248	SRM	9.13464e+06	7.3476e+06	1.07566e+07	1.19261e+07	1.04946e+07	1.25148e+07	1.20923e+07	1.24728e+07	1.24142e+07	1.3628e+07	1.48411e+07	1.38826e+07	1.45219e+07	1.3736e+07	1.37929e+07	1.48461e+07	1.37577e+07	1.30976e+07	7.96452e+06	8.87111e+06	9.57505e+06	7.64216e+06	8.74143e+06	9.31985e+06	7.04092e+06	7.25052e+06	7.30885e+06	5.54958e+06	6.00858e+06	5.77823e+06	4.5229e+06	6.6017e+06	5.40333e+06	5.09209e+06	5.05669e+06	1.26048e+07	1.21795e+07	1.10147e+07	1.04534e+07	1.00655e+07	9.82506e+06	9.3482e+06	1.10993e+07	1.06122e+07	9.73694e+06	1.07699e+07	1.11159e+07	1.09278e+07
249	ITGA3	5.03542e+06	5.32431e+06	5.26233e+06	6.30829e+06	6.43391e+06	6.78281e+06	8.12546e+06	7.62001e+06	8.42392e+06	9.67745e+06	9.0135e+06	9.29708e+06	9.55873e+06	9.10879e+06	9.66169e+06	8.81716e+06	8.96817e+06	8.34485e+06	3.45138e+06	4.62023e+06	3.98697e+06	4.23541e+06	4.10588e+06	3.91074e+06	3.78338e+06	3.46524e+06	3.453e+06	3.0016e+06	2.59744e+06	3.07833e+06	2.26462e+06	2.4606e+06	1.9873e+06	1.73016e+06	1.90743e+06	940295	1.0301e+06	882969	1.31172e+06	1.26587e+06	1.12286e+06	1.38311e+06	1.16726e+06	1.25763e+06	1.1008e+06	1.03663e+06	1.2761e+06	1.28073e+06
250	SMARCD2	253647		242253	118111	240928	247361	228399	256445	174581	193286	243766	195331	231270	237671	146552	145614	144174	152642			187223	259087	233501	315330	278018	88451.6	315060	336500	121029	263207	298469	193894	322903	305484	261781	125598	357205	325196	468684	483947	392286	621783	385354	529969	378561	453529	529228	371653
251	UBXN6	298168	222104	299198	160044	206318	237781	325632	380802	284983	321140	366445	311908	339685	310175	327412	272218	347009	338872		124170	224660	112214	207523	102055	338281	151601	279972	260428	218335	299139	343996	247829	407313	288891	323255	166873	124901	165967	168153	132263	170128	236738	126895	214132	179302	214939	254716	263214
252	NMD3	858735	778365	972918	953428	933408	940058	822646	784063	730920	964923	853322	837834	782277	856543	737377	838238	846386	833710	621288	360039	754006	626927	386628	460538	302704	192432	335551	264933	227589	370082	222384	343466	316387	237458	393931	982165	1.0254e+06	1.09948e+06	728536	663305	676301	599179	414703	721873	637061	625530	551547	472552
253	FRMD4A	122769		154139	113024	197629	191889	120225	124169	205438	185188	129152	200323	183297	224604	187794	185686	214994	227068								20144.1										91804.3	110279	141621	64821.4	71184.6	91597.1	74800.2		77124		51114.2	103477	51908.2
254	CNOT3	492916	390529	559136	605950	726816	961095	765553	814340	879281	705646	708328	650666	586096	662820	561093	614918	584956	478250	386422	752889	649502	632813	262449	944678	682932	603454	691352	644473	602318	852951	584537	398743	567393	492313	233172	654397	930204	995759	1.01327e+06	1.00056e+06	1.03151e+06	1.00035e+06	668288	891361	883809	995082	772150	878526
255	AKAP13	315504		443053	400078	438562	448527	466863	480958	525949	558807	544286	636930	634637	602783	580980	492199	559869	558632		171217	144367	239796	133299	232844	182212	258672	261574	246730	261805	227223	171559	198078	236406	223653	191071	293120	306537	341306	485895	458276	457204	527604	391180	386718	332850	335431	379031	429181
256	FARSB	2.53781e+06	3.03244e+06	2.88131e+06	3.52768e+06	3.3234e+06	3.39944e+06	3.55744e+06	3.64885e+06	3.24481e+06	3.43673e+06	3.52058e+06	3.43889e+06	3.41714e+06	3.16001e+06	3.34319e+06	3.27918e+06	3.29695e+06	3.03369e+06	2.26434e+06	2.78061e+06	2.20318e+06	2.54441e+06	2.70568e+06	2.63223e+06	2.29113e+06	2.13742e+06	2.15897e+06	1.83605e+06	2.08507e+06	1.96562e+06	1.61179e+06	1.86621e+06	1.60556e+06	1.74616e+06	1.35327e+06	3.13625e+06	3.74485e+06	3.5988e+06	3.7614e+06	3.38819e+06	3.4167e+06	3.25897e+06	3.20705e+06	2.77011e+06	3.33341e+06	3.05416e+06	3.39358e+06	2.77584e+06
257	RIDA	369624	226564	514575	327577	493433	244916	140146	450582	465592	320236	411373		429900	447998	347145	315187	426103	316126					107136				339595	332284						530354	371100	440802	365302	443121	161275	407621	471964	448894	426821	622240	442471	551777	129545	537901
258	DERA	288995	337081	430797	489635	697310	876532	745790	760387	734489	771754	791030	846616	807861	946229	883966	872895	887124	774035	849153	975479	760115	1.0803e+06	854130	1.18785e+06	973822	1.09106e+06	1.2243e+06	881163	1.15582e+06	1.02945e+06	1.02294e+06	742148	670384	761117	773294	804672	1.16981e+06	1.19184e+06	1.22461e+06	1.20243e+06	1.16252e+06	1.19085e+06	938186	867469	1.08287e+06	1.22346e+06	894601	1.38057e+06
259	KTN1	938254	656807	998241	1.02701e+06	903026	1.15557e+06	1.4271e+06	1.25684e+06	1.29969e+06	1.37662e+06	1.2768e+06	1.2914e+06	1.35734e+06	1.21881e+06	1.43581e+06	1.36342e+06	1.37592e+06	1.33465e+06	738050	1.2606e+06	1.01624e+06	1.52687e+06	1.38444e+06	1.27818e+06	1.47912e+06	1.338e+06	1.48429e+06	1.74571e+06	1.62425e+06	1.73396e+06	1.52262e+06	1.55974e+06	1.65658e+06	1.81331e+06	1.58825e+06	505653	566178	552631	789994	882779	785520	1.02595e+06	683552	809979	906119	952633	922618	1.08381e+06
260	TACSTD2	307246	115965	344192	265432	321767	370725	778568	578224	688939	359535	319679	320189	617509	536956	545474	361017	254871	260986	718890	610431	744128	450268	203220	400644	588423	475323	534177	146363	37212.8	162321	668719	415622	669087	311924	380108	149708	109541	188567	944791	852019	842598	712939	602885	628621	520894	815087	610737	446514
261	DDX58	803994	551327	688754	829836	735965	752364	926818	874034	843713	880648	895775	691141	925081	821946	712144	767807	706375	703006	243574	210036	260810	383792	363471	324453	384797	264367	385493	315822	273513	389982	359528	200600	422624	315248	449195	206086	246450	260569	413813	345185	329037	487961	194637	394970	392618	379619	469203	424371
262	GART	2.95938e+06	3.44175e+06	3.51642e+06	3.73176e+06	3.76864e+06	3.97212e+06	3.6903e+06	3.64646e+06	3.84567e+06	3.38961e+06	3.43837e+06	3.49314e+06	3.2179e+06	3.32085e+06	3.58626e+06	3.22471e+06	3.29562e+06	3.21769e+06	3.41253e+06	4.10069e+06	3.83671e+06	3.49615e+06	3.61376e+06	3.9716e+06	2.9326e+06	2.95044e+06	2.76771e+06	2.52849e+06	2.59178e+06	2.67201e+06	2.43574e+06	2.30753e+06	1.96489e+06	2.09885e+06	2.06731e+06	2.9753e+06	4.1008e+06	4.10155e+06	3.68778e+06	3.88217e+06	3.51314e+06	3.1595e+06	2.93946e+06	2.99554e+06	3.12781e+06	2.94117e+06	2.9305e+06	3.23588e+06
263	HSPA14	624800	446311	819790	634427	491152	906512	906320	740098	744065	759154	661620	687528	732017	702513	503500	686297	704459	544830	922022	395344	725957	861697	822586	775498	610784	634354	597378	519238	656661	500121	456835	347719	242849	426063	246743	583605	887328	732415	823954	865823	914453	628856	599952	652771	622724	724551	575923	875460
264	STARD13	393206	147900	303703	507311	432056	534941	556165	434306	559303	577647	556193	529507	573372	507646	491775	345227	502656	471951		47892.4		151571	69490.3	87320.7	170983	83174.1	98380.8	43516	62482.6	182503	140545	106515	199725	109229	116163	225520	195840	280596	196973	219308	205044	210388	242172	123721	51474.9	83407.1	75935.4	140651
265	DHX29	261874	216629	141743	163617	122497	206488	250789	239683	203523	238711	235931	210283	256542	236255	202737	301005	291037	290457		62235.6	129133	70563	143577	267921		49741	77645.5	32616.5	53661.6	31236.7	106704		47304.9	86597.1		112407	173772	169814	263501	234095	160050	238990	105390	148649	177902	163871	86730.1	107744
266	GOLPH3	473728	703256	527264	568828	470695	468935	429913	367050	432437	542882	531336	475215	425953	575059	399074	503424	515839	445683	861569	706998	871308	261038	509583	528781	417027	370129	273319	187406	261760	245216	243430	104422	250850	163899	207663	440839	508482	531571	452594	333313	424368	430778	176198	225836	324538	284545	406773	323108
267	GNPDA1	2.25144e+06	2.24461e+06	2.53248e+06	2.17603e+06	2.13234e+06	2.21483e+06	2.10151e+06	2.2651e+06	2.07663e+06	2.11202e+06	1.97624e+06	1.78629e+06	1.90189e+06	1.95429e+06	1.66985e+06	2.19416e+06	2.02993e+06	2.11258e+06	995089	1.31494e+06	1.55032e+06	1.52626e+06	1.89198e+06	1.99491e+06	2.27289e+06	2.06296e+06	2.64432e+06	2.12205e+06	2.31933e+06	2.73442e+06	1.91285e+06	2.10548e+06	1.85381e+06	2.2611e+06	2.6499e+06	2.0036e+06	1.22914e+06	1.75789e+06	2.1937e+06	2.28662e+06	2.28528e+06	2.92835e+06	2.98686e+06	3.12279e+06	2.5031e+06	3.57479e+06	3.13441e+06	3.05481e+06
268	PGM5																			501519	715320	943191	1.22408e+06	1.43232e+06	1.25587e+06	1.52708e+06	1.74996e+06	1.67731e+06	1.99669e+06	2.08478e+06	1.8902e+06	3.21076e+06	2.72583e+06	3.3328e+06	3.76418e+06	3.08779e+06
269	KIAA2013	141061		140252	289975	227010	254036	221277	273313	351529	294887	294041	362577	281256	242975	374609	310068	302624	291194		143551			51911		139447	193699	121234			153601			167673		98889.9	214303	137033	113718	141293	280864	165880	284812	224303	91857.5	125772	199577	223626	231202
270	MAST4			111099		42628.5	109242	134432	86623.1	82145.3	135439	118502	73278.7	72384.2	44850.5	71691.4	84507.6	109947	62880.9				30846.6	142842	105700	69275.9	82974.8	69767			67123.1	35422		82626.4	45722			93619	57810.2	112966	88737.2	127483	155653		18322.8	94752.9	40649.1	111618	128255
271	LAP3	4.93092e+06	4.13956e+06	5.15453e+06	6.04637e+06	6.50826e+06	6.53292e+06	8.99096e+06	9.31368e+06	9.34677e+06	1.07278e+07	1.1446e+07	1.08652e+07	1.24283e+07	1.27917e+07	1.26483e+07	1.28967e+07	1.26821e+07	1.27484e+07	3.41381e+06	4.02891e+06	4.31032e+06	4.96326e+06	5.43867e+06	5.22269e+06	5.17867e+06	5.67631e+06	5.25084e+06	5.30581e+06	5.24051e+06	5.00041e+06	4.60492e+06	4.61771e+06	4.73933e+06	5.30704e+06	5.0208e+06	5.09043e+06	5.38156e+06	5.12447e+06	9.43414e+06	9.63896e+06	9.38001e+06	1.25102e+07	1.56159e+07	1.3981e+07	1.47467e+07	1.80188e+07	1.47272e+07	1.50479e+07
272	CDC5L	2.16904e+06	1.96079e+06	2.03702e+06	2.10916e+06	1.8324e+06	1.99589e+06	1.73021e+06	1.78159e+06	1.6952e+06	1.40713e+06	1.60789e+06	1.32113e+06	1.26005e+06	1.28394e+06	1.19952e+06	1.3122e+06	1.1284e+06	1.12645e+06	2.0762e+06	2.1369e+06	2.4228e+06	2.55401e+06	2.2947e+06	2.26776e+06	2.25512e+06	1.98563e+06	2.09943e+06	1.96513e+06	1.7359e+06	1.95793e+06	1.81399e+06	1.82949e+06	1.60981e+06	1.66032e+06	2.01177e+06	2.09211e+06	1.98312e+06	2.28069e+06	2.129e+06	2.04171e+06	2.05796e+06	2.28505e+06	2.11555e+06	2.01248e+06	2.26421e+06	1.99763e+06	2.09477e+06	2.2365e+06
273	SF3B1	6.29019e+06	5.30192e+06	6.14927e+06	8.06641e+06	7.19848e+06	7.68166e+06	7.93941e+06	7.9365e+06	7.79244e+06	7.1171e+06	7.74923e+06	6.95285e+06	7.02559e+06	6.72222e+06	6.8497e+06	6.20073e+06	5.74027e+06	6.01416e+06	6.5248e+06	9.41706e+06	7.62584e+06	8.42143e+06	9.12486e+06	8.96121e+06	7.85988e+06	8.49958e+06	8.21441e+06	7.40179e+06	8.07949e+06	8.03266e+06	7.97219e+06	7.37353e+06	7.44007e+06	7.37444e+06	7.53343e+06	6.64037e+06	7.94368e+06	8.81185e+06	9.80058e+06	1.00224e+07	9.29133e+06	9.74002e+06	9.73138e+06	9.56012e+06	1.01578e+07	9.88029e+06	9.5091e+06	9.21064e+06
274	COL15A1									38780.6	125067	93312.7	77080.8	102100	106316	103442	77703.4	160423	83761.7
275	ERC1	933647	539646	823494	712537	663476	699053	715101	734880	706130	819718	807193	715845	711508	812291	606583	665378	819527	632514	640074	839063	666417	801344	787083	708566	826677	816126	896188	787570	863113	846220	770176	682249	922252	681012	703773	489561	424164	441869	516068	481458	431494	542527	329624	392207	427349	451622	505605	408020
276	TARS2	204043		265064	300636	174180	238754	317237	249269	343386	170311	251912	211391	382904	192689	215909	252208	286651	204607	343223	251829		545566	303093	478501	424258	425571	525091	650088	555499	585766	502856	266661	678905	323713	389394	192256	326224	316801	473497	557124	602767	437707	369019	340023	361813	261044	323970	370408
277	EIF2B5	919484	827854	917124	1.42481e+06	1.2426e+06	1.65067e+06	1.67445e+06	1.44264e+06	1.73289e+06	1.48626e+06	1.57175e+06	1.78708e+06	1.55576e+06	1.46753e+06	1.59445e+06	1.47497e+06	1.49345e+06	1.21362e+06	1.11484e+06	1.52834e+06	1.3494e+06	980323	1.50728e+06	1.44146e+06	1.0775e+06	1.11742e+06	1.47015e+06	713177	793773	1.41188e+06	846274	906484	714915	841919	936771	785670	1.37487e+06	1.5645e+06	1.81686e+06	1.81819e+06	1.69682e+06	1.55872e+06	1.0925e+06	1.53973e+06	1.44823e+06	1.71009e+06	1.30266e+06	1.97186e+06
278	MYO9B	335011	169457	194429	365565	332315	378020	438627	445569	450609	526214	463227	496242	453778	523787	423236	459713	465057	480035		311260	147439	215751	321499	141962	238106	191021	240874	209812	100648	189127	283141	246756	214312	466693	201863	252132	306722	280983	319846	354280	244942	383001	209066	316683	232842	383930	209570	349212
279	TOMM34	1.88345e+06	2.76472e+06	2.15338e+06	1.8077e+06	1.89779e+06	1.91182e+06	1.34222e+06	1.43493e+06	1.48939e+06	955100	1.16615e+06	992567	951794	1.16417e+06	1.11894e+06	1.01026e+06	1.01501e+06	1.11794e+06	1.31786e+06	1.5537e+06	1.44062e+06	1.40003e+06	1.30851e+06	1.24344e+06	865185	1.04146e+06	1.03652e+06	893995	829713	990014	784644	676016	837779	572380	734570	3.51545e+06	2.4686e+06	2.50672e+06	2.23734e+06	2.4805e+06	2.27479e+06	2.06935e+06	1.70322e+06	2.01374e+06	1.80264e+06	1.49677e+06	1.47069e+06	1.61605e+06
280	PARP14	137818		62734.6	158859	101071	162462	225901	219448	180892	284144	242789	255479	340201	339122	353120	308146	340905	290816		68884.1		164963	102220	181753	159324	113596	116027		81913.9	139006	146778		152278	64560.8		123737	150560	167764	265514	267441	182945	277022	75113.6	140527	155170	184188	164794	185778
281	MACROD1	157072		142897	47723.1		148146	103601	82960.1	101167	109573	164366	129206	135861	177749	102169	496814	222602	176881	184608	319409	491476	584402	662898	474048	609371	745815	536870	1.08884e+06	284411	479658	1.27069e+06	515972	366774	625301	976923		164817	164798	206779	221281	274051	251743	562273	317751	340374	570419	154191	369648
282	RPA1	1.82472e+06	1.72819e+06	1.92071e+06	2.0839e+06	1.92845e+06	2.07685e+06	1.8205e+06	1.84963e+06	1.72509e+06	1.42781e+06	1.41172e+06	1.3569e+06	1.2249e+06	1.23071e+06	1.05914e+06	1.07159e+06	1.05011e+06	869536	1.69831e+06	2.57258e+06	2.66086e+06	2.15912e+06	2.46052e+06	2.64041e+06	2.33101e+06	1.91068e+06	2.49594e+06	1.88127e+06	1.78756e+06	1.97652e+06	1.71189e+06	1.78038e+06	1.58189e+06	1.63514e+06	1.51515e+06	1.8266e+06	2.2226e+06	2.33454e+06	2.04952e+06	2.03418e+06	1.94269e+06	2.02923e+06	1.81368e+06	2.10306e+06	2.01951e+06	2.06207e+06	1.95766e+06	1.95649e+06
283	FLNB	3.33063e+07	3.24369e+07	3.38469e+07	3.36601e+07	3.58643e+07	3.29742e+07	3.38863e+07	3.40394e+07	3.46764e+07	3.00735e+07	2.87201e+07	3.09874e+07	2.81936e+07	2.56142e+07	2.85308e+07	2.40584e+07	2.32732e+07	2.48017e+07	3.19125e+07	2.81822e+07	2.56862e+07	2.49477e+07	2.18562e+07	2.49804e+07	2.29677e+07	2.53338e+07	2.29962e+07	2.16383e+07	2.26136e+07	2.29108e+07	2.25028e+07	2.12183e+07	2.16901e+07	2.05757e+07	2.11883e+07	3.98747e+07	3.88717e+07	4.02986e+07	4.37131e+07	4.5161e+07	4.77378e+07	5.43785e+07	5.632e+07	5.31757e+07	5.23934e+07	5.70626e+07	5.67246e+07	5.77417e+07
284	TOE1	119870	71705.2	121352	140545	122077	147340	74579	149283	185308	101019	132046	146252	80746.1	89190.7	122518	53473.9	180804	113786	172949	160207	214927	206162	146765	155874	138612	107774	91075.7	180693	241632	163725	178456			140258	61360.8	590844	426577	543346	311400	386929	363814	282564	134350	268253	270397	262289	299355	182166
285	HYI	1.33201e+06	1.26375e+06	1.03761e+06	1.38171e+06	941804	1.13038e+06	1.25018e+06	1.2878e+06	1.22663e+06	1.07574e+06	1.13265e+06	1.15976e+06	937693	965790	1.02466e+06	880362	882915	996456	497849	771518	508061	710642	753686	634570	963341	748046	581023	838697	685814	806556	854562	526507	1.13941e+06	955280	849123	836645	601347	740046	756459	615929	727635	1.01031e+06	929847	1.07905e+06	1.00386e+06	1.01453e+06	914969	1.09768e+06
286	MRPL2	416271	368538	435062	425850	397748	454368	473887	482701	434931	359623	359777	333787	340608	435688	353680	374530	278012	319656	320362	415768	447605	476175	672289	312378	564828	640006	520120	593194	598094	626768	676368	846543	564229	635083	685137	344601	358565	453520	466618	465510	426605	321551	332007	294092	346026	435576	314811	343477
287	JAGN1	341363	48546.4	410351	700998	416941	570852	730669	670320	498560	693483	673673	497821	612403	592793	628583	602852	529237	603998	202237	248181	354984	564657	781989	498303	542276	407706	339274	449027	233725	474463	482547	362021	443994	483211	451151	390793	443758	472769	542931	333936	387504	425422	474208	455382	349735	339894	433692	484864
288	PTPRF	244756	438212	339671	154487	184944	283465	305475	232863	250776	251854	247391	230246	274800	156057	141432	163851	130683	110650	211662	459790	189378	269036	361722	201772	224873	189995	259207			86965.1	93361.3		192072			157721	296710	289512	373858	412713	406441	559420	197476	438115	346317	650470	474838	613019
289	RPLP1	5.30283e+06	4.7363e+06	1.2593e+07	1.44637e+07	2.57889e+07	2.66221e+07	2.86031e+07	3.1615e+07	3.17442e+07	2.97205e+07	3.04403e+07	4.17073e+07	3.68541e+07	3.2317e+07	3.95682e+07	3.98385e+07	3.47633e+07	3.72868e+07	1.11055e+07	1.07045e+07	5.46172e+06	1.02353e+07	4.92578e+06	2.02364e+07	7.98081e+06	7.87032e+06	9.83489e+06	6.71499e+06	3.06919e+07	2.06203e+07	1.24735e+07	941322	3.83585e+06	6.03612e+06	4.83202e+06	1.59967e+07	5.43218e+07	4.27597e+07	4.47641e+07	4.50041e+07	4.99248e+07	4.57912e+07	3.37961e+07	3.43435e+07	3.06333e+07	3.45504e+07	2.82216e+07	5.55774e+07
290	HSPG2	9.09496e+06	8.54207e+06	8.44454e+06	1.94815e+07	2.37747e+07	2.14921e+07	3.70444e+07	4.13059e+07	4.37661e+07	5.90785e+07	5.63307e+07	5.85e+07	7.13329e+07	6.93046e+07	7.99861e+07	6.78736e+07	6.91048e+07	7.01115e+07	1.5849e+07	1.37904e+07	1.27165e+07	3.56738e+07	3.16211e+07	3.55628e+07	5.58661e+07	6.36935e+07	5.73627e+07	6.4951e+07	7.08236e+07	6.69529e+07	6.18843e+07	5.46357e+07	6.3829e+07	6.04604e+07	5.82676e+07	8.60114e+06	1.01343e+07	1.03682e+07	3.79337e+07	3.83932e+07	4.14192e+07	5.39562e+07	6.7062e+07	5.74098e+07	4.53306e+07	4.683e+07	4.35884e+07	5.49765e+07
291	RUVBL2	5.49966e+06	6.28232e+06	6.55245e+06	6.68098e+06	6.41588e+06	6.21997e+06	5.9126e+06	6.09287e+06	6.11684e+06	5.05306e+06	5.45284e+06	5.25705e+06	4.80203e+06	4.93849e+06	4.8949e+06	4.59432e+06	4.62123e+06	4.2441e+06	5.86327e+06	6.21306e+06	6.11075e+06	6.29398e+06	4.87574e+06	6.16932e+06	5.86133e+06	5.91879e+06	5.65908e+06	5.18285e+06	5.6199e+06	5.42012e+06	5.37981e+06	4.57461e+06	5.08294e+06	5.11088e+06	4.34319e+06	7.27237e+06	6.92757e+06	7.50607e+06	6.88114e+06	6.87551e+06	6.83332e+06	6.72992e+06	7.27313e+06	7.23713e+06	7.1733e+06	6.7039e+06	7.16725e+06	6.58998e+06
292	PCBD2	238396	82721.5	276418	298227	246088	329757	369793	326302	326810	331302	342926	198745	276834	290777	312729	326806	325159	280638		318443	295663	446984	186817	84765	130299	817535	436636	348582	340189	309489	349847	305175	298472	438080	242378	562438	95692	77200.3	185432	170868	54425.4	249211		339546	162825	170377	121185	264407
293	DUT	4.48213e+06	4.42718e+06	5.61841e+06	4.95172e+06	5.25976e+06	5.15588e+06	3.55056e+06	3.45909e+06	3.76363e+06	1.73783e+06	1.74359e+06	1.82859e+06	1.48087e+06	1.56223e+06	1.62802e+06	1.0542e+06	1.0303e+06	869851	8.62542e+06	8.00498e+06	5.75225e+06	4.27501e+06	3.44904e+06	4.40641e+06	2.57283e+06	2.36898e+06	2.51818e+06	827494	1.23067e+06	1.32006e+06	1.20282e+06	862575	1.39703e+06	1.00161e+06	1.30737e+06	1.01817e+07	1.04944e+07	1.08899e+07	7.90741e+06	7.47705e+06	7.75881e+06	4.81459e+06	4.20735e+06	4.09942e+06	4.67542e+06	3.23355e+06	4.45164e+06	4.36803e+06
294	CHMP4B	3.70497e+06	3.10575e+06	4.0986e+06	4.12335e+06	5.16268e+06	4.98584e+06	4.95591e+06	4.65406e+06	4.66257e+06	4.8841e+06	4.87912e+06	5.54454e+06	4.91956e+06	4.70666e+06	4.95425e+06	4.94873e+06	5.20574e+06	4.98229e+06	3.14977e+06	2.64368e+06	2.52359e+06	2.72499e+06	3.82472e+06	3.77371e+06	3.29075e+06	5.03988e+06	3.59017e+06	4.11367e+06	4.69431e+06	5.49042e+06	5.14747e+06	4.40305e+06	4.83557e+06	4.41238e+06	4.07117e+06	3.46005e+06	4.49706e+06	4.80931e+06	5.90413e+06	5.25769e+06	5.60146e+06	6.29107e+06	4.16234e+06	4.97104e+06	5.74312e+06	5.45705e+06	6.22283e+06	5.44496e+06
295	IPO4	1.15221e+06	1.16134e+06	1.10856e+06	1.60319e+06	1.35739e+06	1.79612e+06	1.77869e+06	1.55579e+06	1.62265e+06	1.67896e+06	1.63534e+06	1.32648e+06	1.47335e+06	1.54603e+06	1.43887e+06	1.503e+06	1.32424e+06	1.48824e+06	1.0175e+06	922278	1.08646e+06	967333	1.08537e+06	1.16417e+06	653772	811315	895334	449644	568591	869159	586997	684152	673219	519459	476643	1.22275e+06	2.51349e+06	2.28913e+06	1.95184e+06	1.97901e+06	1.76381e+06	1.5325e+06	1.19939e+06	1.6085e+06	1.54101e+06	1.23935e+06	1.48228e+06	1.59088e+06
296	DST	1.91659e+06	1.30389e+06	1.55456e+06	1.89012e+06	1.6554e+06	2.15742e+06	2.55671e+06	2.62046e+06	2.64306e+06	3.03858e+06	3.09995e+06	2.81282e+06	3.20773e+06	3.47874e+06	3.22964e+06	3.4355e+06	3.74101e+06	3.47773e+06	494485	504136	601775	495838	399084	688047	481138	517639	460847	586621	626315	619603	585389		591756	376929	252868	461687	556032	533895	630847	595257	593902	561701	228405	413039	517460	441323	274184	543485
297	TACC1	1.1801e+06	1.05954e+06	1.29291e+06	1.13978e+06	1.13625e+06	1.25382e+06	924074	951100	880143	933409	961233	892913	768844	886130	810614	876638	790260	807204	1.0548e+06	1.38202e+06	1.28865e+06	1.52485e+06	1.4581e+06	1.31491e+06	1.06738e+06	1.05084e+06	1.09538e+06	944094	1.05029e+06	1.24195e+06	1.1149e+06	1.26946e+06	959818	1.11702e+06	1.1008e+06	1.23279e+06	966885	1.16837e+06	969575	981925	834399	1.04259e+06	649964	811283	826836	799462	738999	976893
298	IRGQ	1.26796e+06	1.15177e+06	1.64843e+06	1.63066e+06	1.7241e+06	1.70722e+06	1.76493e+06	1.69637e+06	1.73358e+06	1.91767e+06	1.97322e+06	1.8824e+06	1.82098e+06	2.02482e+06	1.90594e+06	1.8457e+06	1.92687e+06	1.94553e+06	1.3192e+06	1.13068e+06	1.12967e+06	938637	824249	1.46076e+06	934059	819524	813364	796430	1.03668e+06	970240	848482	858974	831078	483840	555181	1.24863e+06	1.60168e+06	1.83481e+06	1.71575e+06	1.51458e+06	1.51205e+06	1.89085e+06	1.33591e+06	1.648e+06	1.75239e+06	1.53368e+06	1.63323e+06	1.77069e+06
299	STXBP2	816936	682528	675942	907697	697791	911005	875018	902669	888255	800512	925571	931829	912259	882164	863192	884409	878059	810949	465401	612489	729736	1.03269e+06	948974	1.06927e+06	1.10877e+06	992627	1.09457e+06	1.20569e+06	1.14983e+06	1.10357e+06	1.15757e+06	1.19689e+06	1.30374e+06	1.37338e+06	1.10405e+06	414525	479729	405679	579237	677920	603086	801634	562569	669527	842821	807183	709496	825429
300	MYO1B	1.43701e+06	1.3252e+06	1.45348e+06	1.84448e+06	1.76157e+06	1.86109e+06	2.52077e+06	2.44046e+06	2.37948e+06	2.65048e+06	2.5512e+06	2.49289e+06	2.73258e+06	2.48908e+06	2.72058e+06	2.39921e+06	2.39279e+06	2.28053e+06	1.94218e+06	2.05361e+06	1.80599e+06	2.468e+06	2.57578e+06	2.81235e+06	3.37151e+06	3.07928e+06	3.18878e+06	3.06783e+06	2.81256e+06	3.01265e+06	3.03224e+06	2.95709e+06	2.63405e+06	2.32058e+06	2.59222e+06	283535	414333	415460	749233	733392	679919	946029	663868	803820	761703	725604	795006	893847
301	PA2G4	7.98782e+06	9.25861e+06	9.16683e+06	7.85682e+06	8.39144e+06	9.18913e+06	8.36858e+06	8.12704e+06	8.48025e+06	7.54923e+06	7.20072e+06	7.51439e+06	6.90685e+06	6.85217e+06	6.73277e+06	6.27943e+06	6.89467e+06	6.23464e+06	8.90652e+06	8.86607e+06	9.23811e+06	8.13747e+06	8.54477e+06	9.48775e+06	7.31888e+06	7.23539e+06	7.30918e+06	6.47074e+06	6.76817e+06	7.09736e+06	6.49763e+06	6.28932e+06	5.45012e+06	5.6533e+06	5.63347e+06	8.21296e+06	9.81282e+06	9.32618e+06	9.66144e+06	9.01171e+06	9.00912e+06	8.64793e+06	8.66711e+06	8.66878e+06	8.34446e+06	7.96826e+06	8.62949e+06	8.74732e+06
302	CCT2	8.96299e+06	8.69141e+06	1.07062e+07	1.06286e+07	1.43807e+07	1.59922e+07	1.49391e+07	1.50981e+07	1.53644e+07	1.47008e+07	1.42291e+07	1.61533e+07	1.49734e+07	1.52466e+07	1.59793e+07	1.40268e+07	1.51535e+07	1.5145e+07	1.29379e+07	9.90994e+06	8.92506e+06	9.23999e+06	9.11526e+06	1.1576e+07	7.79083e+06	9.1655e+06	8.84123e+06	7.05183e+06	9.89341e+06	1.04815e+07	8.63432e+06	6.90426e+06	5.78234e+06	6.22952e+06	5.55971e+06	1.26139e+07	1.88796e+07	1.60012e+07	1.59985e+07	1.5533e+07	1.69961e+07	1.41157e+07	1.49896e+07	1.56915e+07	1.59739e+07	1.59579e+07	1.3729e+07	1.64914e+07
303	YTHDF1	737381	732851	877371	510605	602345	780456	714501	658687	626636	587016	742189	597619	521451	445588	474688	472278	423366	513636	278889	585178	308291	798834	474850	689294	292436	348368	472913	607131	735296	723513	462377	500331	863306	733024	497906	993877	863371	944282	705133	946529	636916	1.03008e+06	264015	670659	735206	496457	474147	612496
304	RAF1	199175		284826	257233	179205	273279	181183	202013	181158	219831	221457	206119	207737	218917	167548	144126	176765	156444		145322		196524	107618	167567	237996	176707	160553	68091.5		108403	68486.6	86717	125634	96619.3	58161.4	217823	251861	273592	182656	155171	134481	163441		159787		187945		93127.3
305	SLC27A3	132724		490172	416052	262857	186473	113380	200743	186979	441935	133075	237062	216275	181749	158991	193753	222751	275445	753243	420524		364340	271933	488830	628661	465462	550170	858809	696042	826720	1.06843e+06	943292	886769	1.27965e+06	1.61299e+06	330052	366437	312124	330068	408683	285959	392448	438621	456505	340932	412150	215346	380884
306	STXBP1	602692	326437	485438	628627	478443	688272	732975	709760	805270	779075	705804	806875	929214	810902	858654	789280	984670	948395	774368	727091	543442	617565	428010	898281	624862	730573	545999	829362	592614	893372	1.07559e+06	834551	989516	867776	905703	218629	448647	566973	529290	396218	429554	543986	381877	373570	375426	362647	316492	563439
307	NT5C2	777008	630699	526471	581347	473608	669147	725127	827182	666936	847952	863442	685605	832778	841624	853883	881015	943633	912372	117210	273395	356012	312321	161561	463380	276015	328007	304583	201091	405291	379159	464721	369642	334440	377956	371726	133626	235359	295297	305415	410630	276232	354649	192315	243775	263538	316619	357406	274157
308	GGT5	210755	96639	302171	223090	370441	359770	538392	442201	457127	636790	632201	672551	688588	852393	826826	789070	898537	834634															26761	216729	256707	299971	239562	157996	183660	218088	244027	301050	258426	367050	425232	504325	402423	471805
309	SMU1	1.07732e+06	923306	1.19885e+06	1.1461e+06	1.4238e+06	1.3821e+06	1.35333e+06	1.43462e+06	1.47155e+06	1.30626e+06	1.24102e+06	1.1549e+06	1.05262e+06	1.06731e+06	1.068e+06	872909	877811	901944	1.2171e+06	1.51248e+06	1.54288e+06	1.36046e+06	1.51993e+06	1.82384e+06	1.54555e+06	1.55391e+06	1.52675e+06	1.11153e+06	1.39266e+06	1.50914e+06	1.44018e+06	971416	1.06606e+06	1.0352e+06	1.29843e+06	1.53265e+06	2.17728e+06	2.16212e+06	2.32228e+06	2.20296e+06	2.14974e+06	2.29993e+06	2.04642e+06	2.15595e+06	2.17249e+06	2.20098e+06	2.14536e+06	1.86644e+06
310	RBM14	4.58177e+06	4.85772e+06	4.82997e+06	4.39008e+06	4.48158e+06	4.25509e+06	3.87819e+06	3.94805e+06	3.8239e+06	3.57419e+06	3.41039e+06	3.5905e+06	2.84436e+06	2.86955e+06	2.99115e+06	2.7328e+06	2.77965e+06	2.66728e+06	5.78494e+06	5.06076e+06	5.36657e+06	4.64203e+06	4.92624e+06	4.69886e+06	4.68651e+06	5.25722e+06	4.8119e+06	5.06718e+06	4.89947e+06	4.85753e+06	4.35823e+06	4.5822e+06	4.48861e+06	4.29432e+06	4.46167e+06	5.71792e+06	4.74791e+06	5.10611e+06	5.11672e+06	4.68715e+06	5.17422e+06	5.63569e+06	5.8466e+06	5.61133e+06	5.74545e+06	5.22227e+06	5.87478e+06	4.97736e+06
311	CIC	149801			191192		136014	113775	114658	136362	166406	111386	102190	105655	81541.4	89071.5	62715.3	87089.4	111653						104210			117944		62499.6	115817				159654		111291		131169	143146	104011	111107	100108		131312	110320	79133.1	47849.2	146094
312	TNC	250493		259141	343002	304171	382010	756779	759119	702995	1.21495e+06	1.18584e+06	1.06839e+06	1.93228e+06	2.11308e+06	1.96407e+06	2.95061e+06	3.10035e+06	2.80888e+06
313	FUS;TAF15	2.01447e+07	2.51636e+07	2.30987e+07	1.76094e+07	1.65138e+07	1.39447e+07	1.39761e+07	1.29816e+07	1.16266e+07	1.04893e+07	1.07056e+07	8.3412e+06	8.20237e+06	7.78672e+06	6.78865e+06	7.86058e+06	6.67299e+06	6.55696e+06	1.87984e+07	2.28598e+07	2.77999e+07	2.49318e+07	2.42965e+07	2.01343e+07	2.32955e+07	2.1096e+07	2.12326e+07	2.32913e+07	1.9595e+07	1.89536e+07	1.94623e+07	2.49322e+07	1.92437e+07	2.22634e+07	2.21034e+07	2.47779e+07	1.26266e+07	1.42214e+07	1.31981e+07	1.35383e+07	1.25925e+07	1.48346e+07	1.86557e+07	1.7235e+07	1.69096e+07	1.3864e+07	1.66534e+07	1.25826e+07
314	SRP68	2.03005e+06	1.71073e+06	2.05463e+06	2.42208e+06	1.98772e+06	2.14457e+06	2.36911e+06	2.26161e+06	2.27886e+06	2.13034e+06	2.0868e+06	1.92158e+06	2.09786e+06	2.05336e+06	2.00276e+06	1.94396e+06	2.01032e+06	1.91522e+06	1.64762e+06	2.40167e+06	2.15091e+06	2.08381e+06	1.98821e+06	2.28438e+06	1.91718e+06	1.59965e+06	1.81291e+06	1.61054e+06	1.48302e+06	1.69805e+06	1.4761e+06	1.52744e+06	1.12932e+06	1.3219e+06	1.26535e+06	1.83526e+06	2.06363e+06	2.18908e+06	2.33539e+06	2.30578e+06	2.28591e+06	2.26587e+06	2.21359e+06	2.486e+06	2.24784e+06	1.99234e+06	2.03714e+06	1.99115e+06
315	ATP11C	162915		90412.7	138293	99116.9	153262	168773	162234	207728	181775	154961	192513	236466	217123	156637	184077	206805	185210		101569	89064.1	196897	203644	215482	343752	332526	407429	302679	386307	388335	550432	300260	599403	499282	375331		60782.2	136815	245231	197563	149899	288108	156828	148648	125636	185410	172458	175170
316	AFAP1	522065	305268	342846	567474	587716	592874	694673	591918	578978	745077	633451	746073	660428	714725	752790	666530	702612	755527		87429.9																287593	502765	338956	306702	365194	309960	306556	100484	222627	250248	348937	301389	400606
317	TDRKH						40677.1	48028.6			38328.5		73386.1	65149.8					56637.2					16366.3		37042.3												56866.9		105655	74217.3	150453	85523				29074.8		128279
318	EIF4G3	833439	346552	788840	750099	535529	776460	915723	893686	945227	890309	890088	838370	770643	836937	949707	833587	886490	995109	740329	492583	543001	436151	482884	528381	516966	567451	677703	662841	536474	568511	607658	463099	685983	634889	448707	542297	463343	584194	656719	563700	488204	562404	405676	551634	592109	398594	492152	457461
319	EEA1	2.80462e+06	2.21929e+06	2.61905e+06	2.28352e+06	2.38387e+06	2.45621e+06	2.4019e+06	2.43926e+06	2.59477e+06	2.56275e+06	2.51418e+06	2.37426e+06	2.47622e+06	2.37959e+06	2.63285e+06	2.52331e+06	2.7859e+06	2.65348e+06	1.21566e+06	1.32292e+06	1.54938e+06	1.45324e+06	1.36519e+06	1.45301e+06	1.43831e+06	1.45144e+06	1.59265e+06	1.28153e+06	1.42334e+06	1.58204e+06	1.45617e+06	1.32097e+06	1.53575e+06	1.2202e+06	1.17495e+06	2.1752e+06	2.02025e+06	2.33601e+06	2.37531e+06	2.56329e+06	2.33493e+06	2.67848e+06	1.97478e+06	2.27255e+06	2.37658e+06	2.44292e+06	2.40419e+06	2.46855e+06
320	RRBP1	5.9281e+06	5.56518e+06	6.06364e+06	7.99215e+06	8.22944e+06	8.36991e+06	1.01528e+07	9.43359e+06	1.05018e+07	1.29316e+07	1.20041e+07	1.19528e+07	1.33582e+07	1.2806e+07	1.40837e+07	1.4418e+07	1.44284e+07	1.39102e+07	3.29043e+06	3.35469e+06	2.87259e+06	3.5051e+06	3.60529e+06	3.32725e+06	3.24267e+06	3.24583e+06	3.77014e+06	3.5862e+06	3.42252e+06	3.40028e+06	3.08556e+06	2.63463e+06	2.48921e+06	2.69746e+06	2.68724e+06	4.39011e+06	4.46301e+06	4.65322e+06	5.01336e+06	4.91328e+06	4.7929e+06	6.98469e+06	5.76205e+06	6.23545e+06	6.33309e+06	7.55141e+06	7.27643e+06	9.46187e+06
321	THADA				22666.8	64666.1	73406.9	76290.5	59251.5	58107.8	56377	57514.7	63466.9	48017.9	73081	54727.3	92725.4	22580.8	77449.9						19170.5													51279.7	65101	56459.9	46012.1	17586.3	47036.6			36569.3	63340.8		40196.2
322	PRMT5	2.38019e+06	2.79256e+06	2.67736e+06	3.31296e+06	2.83593e+06	3.15769e+06	2.77458e+06	2.8841e+06	2.92068e+06	2.73017e+06	2.73349e+06	2.56774e+06	2.40675e+06	2.43642e+06	2.30669e+06	2.26033e+06	2.16349e+06	1.92654e+06	1.78014e+06	2.35026e+06	2.56765e+06	2.33865e+06	2.44838e+06	2.5216e+06	2.31624e+06	2.38151e+06	2.2349e+06	1.86623e+06	1.96963e+06	1.86336e+06	1.93002e+06	1.67518e+06	1.50833e+06	1.791e+06	1.40744e+06	2.59236e+06	2.85054e+06	2.77238e+06	2.81538e+06	2.82194e+06	2.62308e+06	2.40907e+06	2.52757e+06	2.87071e+06	2.67662e+06	2.51782e+06	2.64307e+06	2.74263e+06
323	ERC1;ERC2	716750	437685	759496	560598	348010	684673	669338	678998	624070	742939	666443	482920	577843	517147	512784	798117	539320	808454	369581	528713	318092	929684	383755	395927	825370	766776	663363	604792	704547	709436	688667	479422	740701	858256	794014	463024	389939	752103	339279	368812	302476	450644	381896	300596	183331	426759	573678	283882
324	EXOC3	625310	618323	570006	596347	689310	753997	798272	793412	731875	804352	740774	704008	755284	742435	741007	688240	715572	759932	230895	451792	590295	673704	575512	666044	734530	513993	643691	709673	683934	816652	853041	728894	981241	727215	720659	544834	555259	424432	593655	582697	479815	761847	543156	604456	530492	601960	679104	684761
325	ITIH1			212546				289536	340549	179598	419884	419287	517053	378583	359685	557766	473992	427504	495825				198067	243327	572326					388950	210299	116971	544875	523965	433061	681253										296878			266640
326	VPS35L	230917	249410	163639	331581	295432	299926	453589	415487	481152	501763	421017	477587	514247	514181	466821	583272	541221	482616		363219	291590	259527	280340	245096	247550	304383	394927	335797	290731	312546	399942	199791	253506	238452	250591	253677	292387	285810	315645	334016	346230	394941	398532	428075	361950	390024	277648	326232
327	RAB24						57764.8	31778.5	85380.7	120989	136082	91311.1	82570.7	174704	112418	80175.8	85953.9	81214.7	150270																			88629.6	91955.2	70217.3	102266	111009	54937.1		52051.5	68611.5	78654		117725
328	MATN2																		224103			666738							456450		173857	495751	211394	490786	480408	364010				64637.5			487942	235699	383052	924657	1.2389e+06	1.26958e+06	1.32409e+06
329	RNF13						16331.6	25633.9	48326.8	39525.5	12432.1	35373.1	19540.7	26043.7	12266.1		38516.4		19680.9											14920.8	23289.4	14578.6						4285.84		12783.2	15551.3	20322.7	13211.5		52983.9	25357.6	13624.1	31488.7	91872.9
330	NUFIP2	1.62376e+06	1.03645e+06	1.46679e+06	1.18998e+06	1.36691e+06	1.74037e+06	1.2587e+06	1.19689e+06	1.25541e+06	1.39576e+06	1.31851e+06	1.1984e+06	1.17204e+06	1.22185e+06	972835	1.15566e+06	1.10935e+06	1.09179e+06	1.39413e+06	1.06538e+06	908493	797858	1.0605e+06	924402	642089	728284	885254	594266	557626	607771	574987	628563	788523	411423	400499	2.02426e+06	1.41623e+06	1.90579e+06	913988	950820	898773	1.09542e+06	640817	589343	836073	895959	806968	868905
331	SPECC1L	668137	512795	698588	632087	736708	958391	831526	909578	927855	757522	762904	727319	729160	743256	795958	633025	706188	763594	575857	435464	438551	495913	341809	358938	269361	344457	314097	162780	219217	346992	432671	262755	394123	352082	232605	510242	715030	879917	704485	614427	670422	661673	370621	688395	528789	796892	630396	728721
332	ANPEP	1.06293e+07	1.06767e+07	1.08696e+07	1.11318e+07	1.12226e+07	1.16771e+07	1.49541e+07	1.44251e+07	1.4738e+07	1.50914e+07	1.48396e+07	1.49317e+07	1.63375e+07	1.67555e+07	1.73235e+07	1.84772e+07	1.92563e+07	1.68725e+07	79356.8	114037	114286	253782	162893	313720	516811	514397	623423	590265	790475	859892	865006	896900	1.24458e+06	1.21923e+06	1.11485e+06	6.5798e+06	6.78529e+06	6.00555e+06	9.00346e+06	9.09207e+06	9.93727e+06	1.27474e+07	1.45102e+07	1.40525e+07	1.48269e+07	1.62007e+07	1.50731e+07	1.56606e+07
333	EML4	1.37859e+06	1.17062e+06	1.0616e+06	1.407e+06	1.47936e+06	1.36929e+06	1.72374e+06	1.71325e+06	1.55304e+06	1.74331e+06	1.68871e+06	1.46028e+06	1.49102e+06	1.76954e+06	1.52275e+06	1.52054e+06	1.48691e+06	1.46455e+06	402315	577176	503782	905664	840902	1.00744e+06	1.11271e+06	1.09624e+06	1.20813e+06	1.16357e+06	1.33709e+06	1.47959e+06	1.54205e+06	1.36437e+06	1.4431e+06	1.54245e+06	1.34199e+06	1.25779e+06	1.34038e+06	1.4098e+06	1.59092e+06	1.48199e+06	1.53186e+06	1.77873e+06	1.69106e+06	1.87789e+06	1.75361e+06	1.73723e+06	1.91578e+06	1.50832e+06
334	EML3	365912	202376	356904	549820	335733	523529	655641	522621	568804	680282	756959	632848	638536	629832	524468	583946	610033	565851	125526	294332	182697	466196	587359	541235	593819	596217	670847	860826	857732	860013	852978	926406	1.04643e+06	808585	1.07237e+06	320185	367478	403674	561613	553394	489229	740887	672077	742415	693960	781223	692947	822411
335	DPYSL3	2.57458e+06	1.90424e+06	3.088e+06	3.14817e+06	3.43914e+06	3.63786e+06	3.51328e+06	3.63647e+06	3.68192e+06	3.41331e+06	3.38945e+06	3.45571e+06	3.45543e+06	3.30238e+06	3.57225e+06	3.39458e+06	3.43174e+06	3.18994e+06	2.28753e+06	2.25752e+06	1.65444e+06	2.55403e+06	2.407e+06	2.53302e+06	3.67786e+06	3.61269e+06	3.43243e+06	4.03114e+06	3.74211e+06	4.09355e+06	3.78603e+06	3.29123e+06	3.01117e+06	3.1317e+06	3.21159e+06	6.79987e+06	6.61068e+06	6.42343e+06	8.00688e+06	7.90159e+06	8.45361e+06	8.49898e+06	9.06352e+06	9.70716e+06	1.0256e+07	9.24065e+06	9.85267e+06	9.70181e+06
336	DPYSL2	2.08253e+07	2.0844e+07	2.36691e+07	2.11895e+07	2.2906e+07	2.23085e+07	2.27743e+07	2.31347e+07	2.34847e+07	2.32559e+07	2.30011e+07	2.44877e+07	2.33989e+07	2.30167e+07	2.38428e+07	2.40185e+07	2.32345e+07	2.41404e+07	3.05942e+07	2.66106e+07	2.22834e+07	2.46077e+07	2.00583e+07	2.53668e+07	2.44298e+07	2.65433e+07	2.38891e+07	2.73324e+07	2.99394e+07	2.86568e+07	2.89309e+07	2.44497e+07	2.93009e+07	2.73027e+07	2.71628e+07	7.70154e+06	9.1984e+06	9.32042e+06	1.06576e+07	1.11314e+07	1.13891e+07	1.25635e+07	1.43212e+07	1.38596e+07	1.28473e+07	1.36746e+07	1.34161e+07	1.51826e+07
337	PAFAH1B3	1.5347e+06	1.6994e+06	1.5869e+06	1.38213e+06	1.1466e+06	1.46946e+06	1.61242e+06	1.66104e+06	1.62888e+06	1.43398e+06	1.40044e+06	1.65557e+06	1.47629e+06	1.39402e+06	1.59049e+06	1.33574e+06	1.35136e+06	1.31942e+06	1.72718e+06	1.4993e+06	1.61961e+06	1.4252e+06	1.19552e+06	1.72952e+06	1.80298e+06	1.786e+06	2.04362e+06	1.76279e+06	1.47843e+06	2.03665e+06	1.87076e+06	1.41851e+06	2.25604e+06	1.83655e+06	1.67812e+06	2.04344e+06	1.95322e+06	2.03528e+06	2.29623e+06	2.7151e+06	2.11432e+06	2.90799e+06	3.49281e+06	2.67668e+06	3.00208e+06	2.70016e+06	2.55201e+06	2.69033e+06
338	ARHGAP9						105521	129687	300891	257084	215385		289749	180127	258075	200820	237835	176120	181654	380152			545449		349705						295919									414931		281633			479682		487016	554968	348239
339	AHNAK2	1.19348e+08	1.18995e+08	1.34623e+08	1.01377e+08	1.07604e+08	1.03083e+08	6.91178e+07	6.77368e+07	7.07402e+07	6.99854e+07	6.51642e+07	6.15944e+07	6.67942e+07	6.68556e+07	5.86524e+07	7.4383e+07	7.88334e+07	6.89697e+07	1.13538e+07	8.81643e+06	6.67332e+06	1.28948e+07	1.03547e+07	1.37226e+07	1.06385e+07	6.47859e+06	5.8317e+06		9.60043e+06	1.22939e+07	6.37945e+06	1.14137e+07	5.10232e+06	1.21583e+07	1.95422e+06	1.29764e+08	1.02623e+08	1.06453e+08	8.50787e+07	8.08334e+07	8.27998e+07	6.6826e+07	5.5771e+07	6.47219e+07	6.48769e+07	5.2599e+07	5.85071e+07	6.45087e+07
340	CLEC11A					77274.9	62396.5	202014	134777	126758	444765	518930	496894	753274	897959	735427	1.03573e+06	966794	728251																													38709.5	66665
341	FLRT2			768341		178253	394977	334228	211490	185558	417425	273136	317672	310707	196078	308053	363761	201488	237296	449452	917088	760214	1.24614e+06	1.15369e+06	1.10681e+06	1.41497e+06	1.86074e+06	1.26764e+06	1.69125e+06	2.49251e+06	2.72374e+06	2.5158e+06	1.42084e+06	2.03243e+06	1.38326e+06	1.77969e+06	393794	178848	264373	547568	474103	609417	942395	744008	751633	974532	867193	872415	1.02857e+06
342	SHANK3	1.51382e+06	1.51548e+06	1.67598e+06	1.11556e+06	1.10101e+06	1.31119e+06	1.26345e+06	1.34784e+06	1.13673e+06	886761	875425	831966	778214	788252	673919	601613	669927	663182	933068	1.04711e+06	1.05375e+06	1.62081e+06	1.66799e+06	1.68607e+06	2.08306e+06	2.30611e+06	2.29823e+06	2.83459e+06	2.96883e+06	2.86284e+06	2.96247e+06	2.54605e+06	2.59578e+06	2.82499e+06	2.77078e+06	943954	998907	1.14972e+06	1.73406e+06	1.56063e+06	1.55769e+06	1.96541e+06	1.59872e+06	1.96265e+06	2.00841e+06	1.76295e+06	1.9313e+06	2.14625e+06
343	CCNA2																																					1.30877e+06	1.63232e+06	1.45663e+06									1.1965e+06
344	AP1G1	611183	762293	529891	858944	915010	1.06095e+06	1.30642e+06	1.1875e+06	1.19195e+06	1.30581e+06	1.5057e+06	1.38535e+06	1.41653e+06	1.45126e+06	1.36702e+06	1.37114e+06	1.53355e+06	1.38735e+06	459782	504642	688618	707859	868002	1.21744e+06	670398	778850	903296	899918	798676	998864	824519	716047	564898	541973	919092	706759	982774	856540	948227	1.10823e+06	902735	1.07558e+06	874465	1.0393e+06	933650	1.07236e+06	875874	1.10571e+06
345	NAPA	5.82085e+06	6.56383e+06	6.92728e+06	7.11032e+06	8.5875e+06	7.33627e+06	7.09306e+06	6.89401e+06	7.48017e+06	6.60065e+06	6.79185e+06	6.96574e+06	6.83433e+06	6.61719e+06	7.55355e+06	6.82852e+06	6.85627e+06	6.28285e+06	6.56793e+06	6.94416e+06	5.6547e+06	7.03219e+06	6.61566e+06	8.02347e+06	6.90939e+06	7.6017e+06	6.35857e+06	6.98633e+06	6.90704e+06	6.62177e+06	6.65516e+06	5.55596e+06	6.35343e+06	5.61975e+06	6.17891e+06	5.52114e+06	7.20565e+06	7.18358e+06	7.32348e+06	6.80752e+06	7.12339e+06	7.27806e+06	7.32028e+06	7.64037e+06	7.50404e+06	8.07831e+06	6.78391e+06	8.4372e+06
346	ARHGAP17	2.71114e+06	2.2617e+06	2.73193e+06	2.82383e+06	2.86877e+06	2.98452e+06	2.71261e+06	2.97106e+06	3.31343e+06	3.03607e+06	3.20601e+06	3.57903e+06	3.32007e+06	3.03427e+06	3.14798e+06	2.81497e+06	2.70266e+06	2.83161e+06	3.0158e+06	2.97803e+06	2.61776e+06	3.28397e+06	2.49865e+06	3.44735e+06	3.92304e+06	3.91451e+06	4.04363e+06	4.00347e+06	3.85312e+06	4.54266e+06	4.6522e+06	3.5215e+06	3.71316e+06	3.38844e+06	2.87338e+06	2.2645e+06	2.44106e+06	2.46601e+06	3.09506e+06	2.45971e+06	2.73076e+06	3.06903e+06	2.61042e+06	2.93185e+06	2.83335e+06	3.3239e+06	2.62776e+06	3.08806e+06
347	QDPR	869456	936231	1.48767e+06	1.39913e+06	1.44448e+06	1.74995e+06	1.83117e+06	1.63232e+06	1.58523e+06	1.59024e+06	1.63675e+06	1.71598e+06	1.72662e+06	1.8274e+06	1.81574e+06	1.56525e+06	1.77786e+06	1.76596e+06	823334	877854	591009	1.48282e+06	1.29527e+06	1.17596e+06	1.36187e+06	1.73299e+06	1.46249e+06	1.25626e+06	1.63918e+06	2.03124e+06	1.36685e+06	1.00991e+06	1.38962e+06	1.10013e+06	960006	1.59503e+06	1.56833e+06	1.43305e+06	1.53985e+06	1.45319e+06	1.79649e+06	1.57201e+06	1.43776e+06	1.50693e+06	1.45647e+06	1.68263e+06	1.6617e+06	1.49641e+06
348	ADAMTS7					10299	102281	107484	122785	127810	185094	144887	216327	226499	189307	159487	203540	197974	208116												121010							137004		323267	24027.3	138459	178478	215139	407535	100554	181293	243454	213816
349	CMAS	371571	436290	484507	574140	343034	397742	496013	585754	460141	560693	568177	438929	543156	576581	479512	607637	617925	562581	354091	193339	133401	288215	293037	235787	410709	412302	393995	567992	542230	450782	520361	587225	577210	573570	643733	286127	344320	307626	405164	390017	385779	504655	466624	452903	536568	512179	577102	486750
350	ZNF598	1.23236e+06	890594	1.03279e+06	1.20014e+06	1.01394e+06	1.15537e+06	723676	817376	722099	739113	633952	619046	535992	503553	422948	465049	551290	447271	1.03266e+06	751664	566684	683343	464986	658413	547251	266811	410467	508290	439463	377948	424697	276158	486134	498098	522990	1.32752e+06	1.17916e+06	1.34629e+06	959196	1.10719e+06	795703	850909	585426	746814	805360	370715	798303	624818
351	ADH5	1.11777e+07	9.34539e+06	1.06331e+07	1.19249e+07	9.72441e+06	1.19586e+07	1.2753e+07	1.3673e+07	1.22006e+07	1.32764e+07	1.43235e+07	1.34372e+07	1.28839e+07	1.4014e+07	1.35244e+07	1.52193e+07	1.457e+07	1.59682e+07	5.71832e+06	6.78081e+06	7.65299e+06	8.84556e+06	7.82066e+06	8.73163e+06	1.02663e+07	9.62874e+06	9.04456e+06	1.00176e+07	9.31668e+06	8.44307e+06	8.53415e+06	8.70507e+06	1.00815e+07	9.5285e+06	9.40717e+06	6.84825e+06	8.739e+06	9.03471e+06	1.08029e+07	9.71582e+06	9.81333e+06	1.0814e+07	1.05155e+07	1.00223e+07	1.16312e+07	1.12823e+07	9.82476e+06	1.03278e+07
352	PHKA1										17930.4		33494.3	46045.4	23879.3	42411.3	24030.9	67365.2	38553.9																														10352.5
353	SHMT2	5.25043e+06	5.90033e+06	5.79435e+06	6.7055e+06	6.63662e+06	6.64213e+06	7.69204e+06	7.79049e+06	7.26144e+06	6.55802e+06	7.5536e+06	6.65985e+06	6.73195e+06	7.12897e+06	6.48514e+06	6.51053e+06	6.46548e+06	6.25082e+06	9.86486e+06	8.48653e+06	9.08701e+06	9.62846e+06	9.2977e+06	9.35758e+06	9.74657e+06	8.81594e+06	9.08367e+06	9.80124e+06	9.14812e+06	9.00874e+06	8.64014e+06	1.00508e+07	8.44903e+06	1.02521e+07	9.23155e+06	6.35456e+06	6.24428e+06	6.22726e+06	7.34509e+06	7.35972e+06	7.12942e+06	7.25605e+06	7.85712e+06	7.35035e+06	7.19142e+06	6.50584e+06	6.95169e+06	6.19956e+06
354	SYNM	1.5539e+06	1.12055e+06	1.50167e+06	1.06686e+06	1.02137e+06	1.16715e+06	795736	893637	922712	925774	942574	891240	712661	750669	652039	704352	651285	630847	2.25254e+06	2.14934e+06	2.16965e+06	3.48874e+06	3.75019e+06	3.58112e+06	6.82967e+06	7.72047e+06	6.82256e+06	9.19234e+06	1.06456e+07	9.5345e+06	1.31375e+07	1.33716e+07	1.49756e+07	1.62335e+07	1.61282e+07	318930	335993	347594	383608	376317	365603	378143	376069	412152	299343	340290	265668	434420
355	TBL3	809897	543946	613609	719945	864479	868143	701406	720394	755037	538674	633977	545296	494275	588119	410243	424497	475542	495684	310217	617119	609926	566550	398504	651063	200806	344836	346803	302902	271698	352584	289485	203090	289761	169040	234245	967993	1.32374e+06	1.33389e+06	1.02017e+06	1.13162e+06	854633	769294	484424	625586	700185	639511	746271	667454
356	CELF1	1.30791e+06	1.06455e+06	1.57163e+06	1.23417e+06	1.61943e+06	2.04345e+06	2.42252e+06	2.31593e+06	2.25092e+06	1.94837e+06	2.07535e+06	2.43877e+06	2.48338e+06	2.48749e+06	2.12285e+06	1.31951e+06	1.92589e+06	2.08533e+06	1.57491e+06	2.00819e+06	1.44865e+06	1.57614e+06	1.99782e+06	2.23912e+06	1.39589e+06	1.5397e+06	1.30312e+06	1.48539e+06	1.30581e+06	2.10894e+06	1.22923e+06	1.20934e+06	1.12586e+06	918934	895119	1.6365e+06	3.07048e+06	2.55897e+06	2.75349e+06	2.26876e+06	3.12882e+06	2.48007e+06	1.58181e+06	2.28783e+06	2.26319e+06	2.59558e+06	1.76307e+06	2.50701e+06
357	MRPL12	1.76563e+06	1.09063e+06	2.64593e+06	2.43389e+06	2.58967e+06	3.18563e+06	3.32102e+06	2.84504e+06	3.45773e+06	2.69403e+06	2.98417e+06	2.86258e+06	3.36434e+06	2.9683e+06	3.37872e+06	2.73102e+06	2.82437e+06	2.67245e+06	2.6119e+06	1.30463e+06	1.78369e+06	1.82818e+06	2.00168e+06	2.6435e+06	3.05043e+06	3.04662e+06	3.33791e+06	2.73989e+06	3.74839e+06	3.73275e+06	3.14275e+06	2.01818e+06	2.89186e+06	3.00801e+06	1.64527e+06	3.31305e+06	4.01835e+06	3.37547e+06	3.86462e+06	3.67559e+06	3.71619e+06	3.97429e+06	3.79405e+06	4.35255e+06	3.72451e+06	3.8128e+06	3.52941e+06	3.83093e+06
358	KRT19	625713	365518	545831	628364	553949	840885	1.32238e+06	1.16373e+06	1.23351e+06	1.44633e+06	1.40092e+06	1.43854e+06	1.41778e+06	1.32657e+06	1.25553e+06	1.14369e+06	1.07343e+06	1.05891e+06		7.45534e+06																		31346.6	80907.7	22828.5	50372.5	31577.1		29433.2	90995.1	94735.4	79272.6	275532
359	MLKL	381230	293348	297827	288371	300046	370404	381407	313699	337229	267039	302360	305586	276213	258873	288039	226145	264605	226011	154457	172285	179875	127758	214257	264196	139591	202775	198518	88023.1	98547.7	132073	58721.9		75725.9	42888.5	44242.5	328366	441513	415443	410382	329868	405731	305199	204181	345418	285656	336891	280867	327685
360	SIPA1	743334	523474	787790	1.05409e+06	1.07053e+06	1.10648e+06	1.31005e+06	1.37973e+06	1.35172e+06	1.02841e+06	1.10888e+06	1.34668e+06	1.17452e+06	1.118e+06	1.2358e+06	1.06014e+06	1.10353e+06	1.24493e+06	946446	1.1514e+06	993475	1.14631e+06	1.52744e+06	1.74458e+06	2.09198e+06	2.03112e+06	2.00415e+06	1.84204e+06	2.17625e+06	2.29174e+06	2.24653e+06	1.55176e+06	1.84923e+06	1.69798e+06	1.73127e+06	619967	1.019e+06	1.13089e+06	1.451e+06	1.22799e+06	1.48657e+06	1.13669e+06	618366	1.14653e+06	819836	1.23256e+06	882792	1.03569e+06
361	SMARCC1	369644	389416	334349	576787	557315	590131	378706	490395	498953	458023	459297	494431	398646	393234	322123	352746	320812	327800	415822	365715	352240	258187	225628	317162	225989	243730	319747	127511	164667	310754	240787	121242	167678	118956	28286.6	641635	1.07564e+06	1.05951e+06	720159	688326	691064	542460	508649	422020	480687	534605	454027	618249
362	TUBGCP3	347803		189353	273552	298202	656452	386588	581201	336263	386970	476788	482826	462588	392092	408388	459992	470957	379431	206263	241009	299119	257342	401397	338214	302060	334732	420635	274471	407673	359678	309936	273286	318652	225639	369879	521788	576751	585214	639936	665053	571554	677999	323738	633177	454288	545364	629777	622111
363	HARS1	2.97234e+06	3.4391e+06	3.80235e+06	3.85038e+06	3.5403e+06	3.50371e+06	3.63634e+06	3.69097e+06	3.39757e+06	3.2007e+06	3.53782e+06	3.02853e+06	3.06201e+06	3.12305e+06	3.10464e+06	3.17947e+06	3.3156e+06	3.01787e+06	1.84942e+06	2.77802e+06	2.86656e+06	2.7922e+06	2.43674e+06	3.00045e+06	2.31549e+06	2.25331e+06	2.00876e+06	2.02387e+06	1.79804e+06	1.9008e+06	1.89578e+06	1.87113e+06	1.47578e+06	1.61828e+06	1.48657e+06	2.83298e+06	2.95513e+06	3.206e+06	2.78118e+06	2.92401e+06	2.87929e+06	2.91525e+06	2.91972e+06	3.16763e+06	2.66091e+06	2.67168e+06	2.68771e+06	2.67179e+06
364	ACAP2	634121	537167	586651	861096	871898	889511	955487	1.19244e+06	1.02635e+06	1.25094e+06	1.28964e+06	1.20251e+06	1.44864e+06	1.41184e+06	1.5291e+06	1.55117e+06	1.43379e+06	1.10663e+06	236279	651943	817735	429708	511182	755349	619457	745405	747714	585967	1.02955e+06	883457	988014	624713	702037	592661	666962	325353	527329	656891	710383	747402	884307	1.11246e+06	578437	598748	834352	898116	846384	1.04343e+06
365	XRN2	2.95626e+06	3.22477e+06	3.20143e+06	2.75125e+06	2.79856e+06	3.06193e+06	2.79594e+06	2.87105e+06	2.82044e+06	2.59698e+06	2.75891e+06	2.61822e+06	2.50601e+06	2.40384e+06	2.34176e+06	2.49257e+06	2.21317e+06	2.28984e+06	3.02899e+06	3.20612e+06	3.15484e+06	3.15237e+06	3.17145e+06	3.53662e+06	3.05366e+06	2.94528e+06	3.32726e+06	3.38563e+06	2.75882e+06	2.8064e+06	2.52632e+06	2.96618e+06	2.23927e+06	2.52549e+06	2.91916e+06	3.06625e+06	2.80933e+06	2.99645e+06	2.88669e+06	2.90459e+06	2.69338e+06	3.254e+06	2.80337e+06	3.18386e+06	2.85061e+06	2.50685e+06	2.67269e+06	2.72262e+06
366	HEBP1	2.78744e+06	2.27003e+06	2.76827e+06	2.6156e+06	2.8196e+06	2.98921e+06	3.04361e+06	2.80572e+06	3.11408e+06	3.31196e+06	3.23237e+06	3.80275e+06	3.75845e+06	3.72989e+06	3.91088e+06	4.26284e+06	4.19726e+06	4.1379e+06	4.24495e+06	4.37758e+06	3.50511e+06	4.41555e+06	3.75292e+06	4.83421e+06	6.96536e+06	6.3748e+06	6.43371e+06	7.78372e+06	7.7421e+06	8.42087e+06	9.60344e+06	8.29599e+06	9.28034e+06	1.00827e+07	1.0643e+07	814873	1.68772e+06	1.17497e+06	2.01393e+06	1.7524e+06	1.86093e+06	2.00989e+06	2.0951e+06	2.14473e+06	2.01045e+06	2.01588e+06	2.22707e+06	2.67552e+06
367	HMOX1	3.68826e+06	3.44293e+06	4.34549e+06	2.72603e+06	2.60696e+06	3.04043e+06	1.93963e+06	1.88334e+06	1.7475e+06	1.33787e+06	1.37845e+06	1.4501e+06	1.08119e+06	1.09856e+06	1.23233e+06	1.22784e+06	1.57675e+06	1.12786e+06	1.62975e+06	2.20665e+06	1.51112e+06	2.07267e+06	1.86565e+06	2.24527e+06	1.84249e+06	1.95967e+06	1.70516e+06	2.04185e+06	1.80051e+06	1.91575e+06	1.24973e+06	1.4024e+06	1.12511e+06	1.24546e+06	1.61329e+06	2.60295e+06	3.40005e+06	3.33493e+06	2.31421e+06	2.59738e+06	2.36566e+06	2.15021e+06	1.18898e+06	1.34001e+06	2.57536e+06	1.74628e+06	1.87915e+06	1.31066e+06
368	SYMPK	217331	233069	237247	386845	367954	391619	355983	383679	421604	340451	326368	370793	386630	395686	376049	296803	292164	260734	151145	276851	334721	184892	432532	446779	273432	391901	407152	297585	409257	364909	200833	255240	336625	315293	283049	572628	487078	412256	571620	588122	498504	575404	392611	565256	476037	574797	619734	585217
369	SNRNP200	1.57924e+06	1.67338e+06	1.57316e+06	1.94402e+06	1.86922e+06	1.92894e+06	1.89717e+06	2.06727e+06	1.91351e+06	1.77133e+06	1.94003e+06	1.60688e+06	1.61909e+06	1.65266e+06	1.57858e+06	1.53115e+06	1.43935e+06	1.47034e+06	1.56502e+06	2.29464e+06	1.95153e+06	1.92214e+06	2.04693e+06	2.28275e+06	1.92157e+06	1.9737e+06	1.97704e+06	1.87873e+06	1.93981e+06	1.97566e+06	1.92196e+06	1.67263e+06	1.71429e+06	1.42773e+06	1.67866e+06	1.8965e+06	2.40493e+06	2.51473e+06	2.55373e+06	2.5714e+06	2.37443e+06	2.46108e+06	2.54469e+06	2.33372e+06	2.57945e+06	2.60557e+06	2.64569e+06	2.43274e+06
370	PRXL2A	2.24064e+06	1.84231e+06	2.28487e+06	3.11257e+06	3.39972e+06	3.40218e+06	4.4549e+06	4.26922e+06	4.21246e+06	5.0905e+06	4.64971e+06	4.2377e+06	4.43195e+06	4.14778e+06	4.71716e+06	4.63615e+06	4.42962e+06	4.01972e+06	6.17613e+06	7.13738e+06	5.80881e+06	9.24647e+06	7.20116e+06	9.20936e+06	1.06669e+07	1.11054e+07	1.20949e+07	1.43105e+07	1.47956e+07	1.4694e+07	1.58349e+07	1.58074e+07	1.76803e+07	1.83352e+07	1.82524e+07	7.85135e+06	1.03359e+07	9.77541e+06	1.32452e+07	1.31094e+07	1.31351e+07	1.6623e+07	1.63348e+07	1.58954e+07	1.49688e+07	1.67589e+07	1.59321e+07	1.79367e+07
371	MTR	506382	229072	279813	459842	449128	555672	648183	440212	575366	685865	541787	547487	582319	657450	598043	635747	690461	553512		271576	212076	259806	266367	259880	255853	160255	214657	223412	85057.7	158809	187820	134825	328298	75545.2	204838	403104	592721	516011	541129	486428	448552	482164	360124	432619	461884	520394	597005	612120
372	SFSWAP	164843		91311.7	66168.2	66607.5	118787	119830	97467.9	163828	81238	107926	82034.1	54364.3	46251	55200.5	55249.9	96068.9				248463	259155	680387	245069	798739		116261			233403						138155	164041	163293	113825	117777	152165	63149		92342	66395.3	36647.8	117655	91275.9
373	UMPS	1.32194e+06	1.67375e+06	1.36547e+06	1.7051e+06	1.38375e+06	1.40527e+06	1.22921e+06	1.24668e+06	1.15612e+06	1.05411e+06	1.17992e+06	1.08029e+06	976141	949274	906698	949496	976021	866583	931024	1.34537e+06	1.79134e+06	1.42516e+06	1.31695e+06	1.522e+06	860169	1.06269e+06	1.09003e+06	1.06336e+06	999343	950152	801340	866941	776963	815016	918722	1.6518e+06	1.43902e+06	1.51285e+06	1.33077e+06	1.39938e+06	1.23208e+06	1.14212e+06	897866	1.14586e+06	1.1824e+06	1.09848e+06	1.16615e+06	1.1887e+06
374	HCLS1	3.66992e+06	3.49708e+06	3.70246e+06	3.59137e+06	3.84915e+06	3.19253e+06	2.41039e+06	2.55825e+06	2.59654e+06	2.28485e+06	2.16538e+06	2.35602e+06	1.73915e+06	1.86871e+06	1.9861e+06	1.72856e+06	1.83116e+06	1.57285e+06	705976	754771	854827	1.10231e+06	1.19583e+06	1.30798e+06	1.08742e+06	1.43804e+06	1.13249e+06	1.1033e+06	947325	1.01184e+06	885388	737040	991233	952011	1.03244e+06	2.73407e+06	2.14593e+06	2.11511e+06	1.68684e+06	1.99533e+06	1.82557e+06	1.83752e+06	1.45028e+06	1.56995e+06	1.67481e+06	1.48747e+06	1.62006e+06	1.40648e+06
375	NAA10	752461	1.07663e+06	1.14334e+06	1.12859e+06	1.16638e+06	1.17978e+06	995529	986018	993022	887635	889499	934379	753113	923183	907074	715700	854522	772690	770732	836408	1.01249e+06	897138	808600	787179	610466	618451	743993	472615	567021	512446	472690	521162	424232	373909	277512	1.20427e+06	1.15789e+06	1.12305e+06	970731	978585	901533	966601	858478	1.00289e+06	1.03945e+06	756289	974671	942706
376	ZNF706	1063870	1057190	940458	765790	810217	995621	559487	602605	490398	667435	540850	640279	515379	530947	624032	343492	661565	587267	1182880	1220560	940599	721200	792942	845275	661198	524394	458888	743557	478285	575956	572550	604725	525640	419495	504352	1497200	988189	1076170	730842	785139	1078610	881244	904975	612016	854497	584715	890447	861982
377	UAP1L1	1.34055e+06	934320	1.33428e+06	1.15087e+06	1.09095e+06	1.06344e+06	962281	1.03768e+06	1.10167e+06	954008	1.09425e+06	868348	951130	900424	885396	943124	923160	726310	2.38795e+06	2.26036e+06	2.42841e+06	2.56401e+06	2.56787e+06	2.96545e+06	3.36053e+06	3.25048e+06	3.43695e+06	4.10441e+06	3.32991e+06	3.21529e+06	3.82885e+06	3.78466e+06	3.61931e+06	3.52501e+06	3.68895e+06	1.10884e+06	786969	976059	1.21084e+06	1.26927e+06	1.09459e+06	1.69839e+06	1.72548e+06	1.86141e+06	1.93091e+06	1.58216e+06	1.74642e+06	1.80517e+06
378	WASL	806613	888941	779566	772795	617045	718103	835460	779145	779509	888907	933247	735566	651787	731159	685198	713605	811500	616509	622378	817220	1.00999e+06	775596	996573	1.09287e+06	1.20015e+06	1.07794e+06	1.20115e+06	1.20798e+06	1.16991e+06	1.11134e+06	1.43151e+06	1.25752e+06	1.07669e+06	1.33436e+06	1.35573e+06	484833	304085	482960	584575	642910	559389	758653	598179	504135	705732	746674	773145	481238
379	UBE2O	503167	376100	570607	561469	539173	736034	646354	612173	653006	557011	612495	678104	452595	610833	559420	420574	510687	485061	395458	332570	447943	402808	579038	579923	311271	306446	369299	315439	260971	350121	318108	324855	277297	238692	197599	528779	738124	793290	715446	718459	556765	613390	304543	538313	424230	452540	493633	539046
380	RBM33	367378		417437	323855	176835	279269	318031	242978	311259	279613	179897	216971	229633	254437	289842	177536	202556	248085	397430	314711	338444	401437	357696	535081	334988	501512	459416	326549	531636	516919	423547	429890	435329	400340	493125	422479	254022	315175	486262	636102	593678	619433	403458	739090	703674	866037	637053	473645
381	SPTAN1	7.79702e+06	7.07813e+06	7.9306e+06	7.43543e+06	8.33382e+06	7.92281e+06	8.15503e+06	8.26753e+06	8.60761e+06	8.50969e+06	8.42284e+06	8.66689e+06	8.28571e+06	8.13811e+06	8.60292e+06	7.84486e+06	7.79971e+06	7.53912e+06	1.87233e+07	1.67447e+07	1.68035e+07	1.92675e+07	1.75709e+07	1.8827e+07	2.46743e+07	2.61966e+07	2.42561e+07	2.62554e+07	2.85794e+07	2.8239e+07	2.89438e+07	2.67104e+07	2.85967e+07	2.79794e+07	2.85601e+07	5.65238e+06	5.00067e+06	5.32107e+06	6.07535e+06	6.12781e+06	6.07117e+06	7.39569e+06	7.60177e+06	7.31332e+06	7.3263e+06	8.05684e+06	7.21892e+06	8.00363e+06
382	RPP30	201287	103620	191911	287889	288968	258458	202954	314654	199281	174366	186756	213903	155805	281505	130978	166558	207422	247133	144431	231024	132659	217533	96053.7	217471	100559	195760	207300	62757	144132	86815.9	109425	72177.7	92442.7	145277	36195.8	350197	403655	363633	327703	423178	396445	334251	357456	456608	451624	449964	474839	338363
383	INHBA									25932.2	209429	245232	252042	188632	305504	208777	586969	617248	628954
384	FHOD1	674936	678070	712145	1.0291e+06	1.07645e+06	1.15101e+06	1.16768e+06	1.16162e+06	1.14768e+06	1.23427e+06	1.27388e+06	1.03591e+06	1.24478e+06	1.14978e+06	1.20253e+06	1.30974e+06	1.29659e+06	1.2595e+06	420474	445467	488652	717073	679067	669885	641166	652459	653702	656127	630503	809046	811808	653687	847380	929794	856629	644244	768494	899492	876626	1.01636e+06	784709	960060	641909	817950	814724	902471	830990	978632
385	EPRS1	3.64659e+06	3.71286e+06	3.79183e+06	4.90737e+06	4.6525e+06	4.76823e+06	4.99706e+06	5.14285e+06	5.05647e+06	4.9114e+06	5.0369e+06	5.04726e+06	4.95466e+06	4.88908e+06	5.02764e+06	4.9927e+06	4.90594e+06	4.50742e+06	3.43243e+06	4.42092e+06	3.7881e+06	3.79232e+06	3.64836e+06	4.24497e+06	3.02718e+06	3.3405e+06	3.30193e+06	2.81756e+06	3.15355e+06	3.09003e+06	2.87496e+06	2.60676e+06	2.58757e+06	2.58875e+06	2.27326e+06	3.43935e+06	4.54005e+06	4.7215e+06	4.69066e+06	4.63609e+06	4.74631e+06	4.38003e+06	4.36255e+06	4.47391e+06	4.47439e+06	4.41789e+06	4.38285e+06	4.4862e+06
386	BCCIP	1.53002e+06	1.40127e+06	2.50181e+06	2.41147e+06	2.4615e+06	3.11115e+06	2.73465e+06	2.5466e+06	2.62625e+06	2.14517e+06	2.11631e+06	1.62846e+06	1.78495e+06	1.81724e+06	1.56667e+06	1.46272e+06	1.63813e+06	1.3181e+06	2.65853e+06	2.27519e+06	2.69864e+06	1.69785e+06	2.03269e+06	2.95188e+06	1.97337e+06	1.58531e+06	2.20481e+06	1.48559e+06	1.4516e+06	1.6987e+06	1.44286e+06	1.62135e+06	1.38222e+06	1.56562e+06	984264	3.36187e+06	4.20291e+06	3.57372e+06	3.67716e+06	3.27215e+06	3.34472e+06	2.53726e+06	1.65188e+06	2.44948e+06	2.89078e+06	2.22374e+06	2.44905e+06	2.65134e+06
387	VMA21	530598	1.32895e+06	634032	1.32076e+06	865928	1.18846e+06	1.03956e+06	1.34623e+06	1.47303e+06	1.37415e+06	864676	616081	1.23377e+06	935273	1.1539e+06	1.48687e+06	1.25912e+06	1.38983e+06	491163	1.5741e+06	621202	1.34053e+06	562420	1.28164e+06	798232	244906	111289	266838	124151	920446	316834	646921	347282	919343	122159	1.65532e+06	1.17768e+06	1.33602e+06	905663	932585	521146	599899	365215	923482	812803	1.22557e+06	753557	329824
388	HNRNPLL	129373	91876.2	169627	286561	387664	326175	362623	383708	320604	352976	412860	393197	371371	356970	388897	302979	216314	375427	240305	178775	71641.3	134245	208657	254024	249238	323550	253380	289110	415872	438017	224484	202936	235803	186225	191146	506937	458435	389770	733508	612892	623895	752920	511221	780001	641622	733628	623352	653338
389	POLR1A	271298	311216	336828	364314	380529	341191	370811	202345	471326	358877	318406	319324	335213	321371	266280	253269	220597	283544		191508		256827	219548	477607	192654	238657	332061	273948	171004	300436	271510		333208	160015	146889	489818	515927	745012	676523	538302	425776	471116	412004	324221	327641	482452	260225	416713
390	LIMS3;LIMS4	1.27537e+06	746193	1.2638e+06	1.3128e+06	1.39261e+06	1.45837e+06	1.35635e+06	1.52845e+06	1.55806e+06	1.79188e+06	1.67321e+06	1.63813e+06	1.79527e+06	1.59097e+06	1.80569e+06	1.82342e+06	1.90685e+06	1.52065e+06	1.4211e+06	1.64222e+06	860311	2.26276e+06	1.69264e+06	1.91838e+06	2.74031e+06	3.33272e+06	2.7532e+06	2.90819e+06	2.88611e+06	3.59235e+06	3.15828e+06	2.84366e+06	2.94641e+06	3.23825e+06	3.45698e+06	708497	545267	621515	1.13564e+06	1.11429e+06	1.23501e+06	1.72449e+06	1.62882e+06	1.48036e+06	1.25731e+06	1.97593e+06	1.66297e+06	1.50223e+06
391	ACE	1.09541e+06	1.16502e+06	1.45156e+06	1.16887e+06	1.04755e+06	1.34209e+06	1.92263e+06	2.02828e+06	1.92566e+06	2.91711e+06	3.15722e+06	2.94465e+06	2.71957e+06	2.96219e+06	2.85167e+06	2.48766e+06	2.49e+06	2.49849e+06	4.289e+06	5.24349e+06	5.05319e+06	7.37467e+06	7.17121e+06	7.45559e+06	9.83543e+06	1.01083e+07	1.06329e+07	1.12535e+07	1.15373e+07	1.16933e+07	1.1016e+07	1.05383e+07	8.55425e+06	9.20302e+06	9.92737e+06	858243	963745	830108	2.53447e+06	3.01133e+06	2.65167e+06	5.32788e+06	6.871e+06	6.66601e+06	7.01453e+06	8.85376e+06	7.24846e+06	7.37864e+06
392	DNAJC3	3.47183e+06	2.97121e+06	3.71283e+06	3.8535e+06	3.44832e+06	3.84638e+06	3.50775e+06	3.68136e+06	3.44075e+06	3.53823e+06	3.44806e+06	3.34656e+06	3.35239e+06	3.61585e+06	3.72315e+06	3.43811e+06	3.71855e+06	3.40454e+06	1.93326e+06	2.95862e+06	3.13241e+06	2.81566e+06	2.27792e+06	2.60003e+06	2.35645e+06	2.71868e+06	2.36775e+06	2.58646e+06	2.09277e+06	2.10257e+06	2.01749e+06	2.34543e+06	2.24338e+06	2.01514e+06	1.8409e+06	2.42778e+06	2.68559e+06	2.84725e+06	3.15983e+06	2.86041e+06	3.18324e+06	3.45312e+06	2.90911e+06	3.15083e+06	3.57413e+06	3.37624e+06	3.3982e+06	3.71498e+06
393	GDF15	181963		300726	210005	275836	350468	750815	735003	970917	1.56907e+06	1.53167e+06	1.45662e+06	2.36918e+06	2.52042e+06	2.56539e+06	3.311e+06	3.48123e+06	3.32523e+06			227210	423233	284189	301279	664767	412940	644125	413521	320614	510472	621648	500973	617410	467862	316894		84583.4	140065	86520.2	111903	188524	143716			217943	67798.8		127111
394	PTPN23	781555	449789	851464	1.01077e+06	1.0905e+06	1.12878e+06	946284	1.05098e+06	1.16191e+06	1.07065e+06	1.06452e+06	1.12551e+06	963919	1.09586e+06	1.03279e+06	1.1013e+06	1.08972e+06	1.06405e+06	674896	759055	434116	837655	876763	1.00508e+06	940921	1.05927e+06	1.05049e+06	973773	1.19135e+06	1.11174e+06	1.10009e+06	816087	1.14436e+06	945642	865079	992578	1.13635e+06	1.15333e+06	1.28032e+06	1.15502e+06	1.16413e+06	1.31358e+06	739249	1.1031e+06	996768	1.05775e+06	1.05541e+06	1.15909e+06
395	OLFML3							51718.2	21094.2	21079.7	84944.6	74758.9	80672.1	128218	167468	177287	152844	133800	181871							39034.2		38881.6
396	PIK3R2									11185.6	23292.3	21334.5	51611.7	59498.2	48784	89081.4	67936	97087.3	92827.8
397	KIF2A	773648	679946	829411	804263	671743	770566	847217	909971	951296	679754	737087	786829	768566	721923	704552	660917	654235	660040	888672	1.00941e+06	480640	709832	805043	886864	917261	829222	908727	654277	893104	1.01343e+06	844491	942599	824749	668709	736616	833791	844655	971111	986907	1.00162e+06	859410	1.03927e+06	889959	652757	905027	784386	969473	825033
398	NUDT2	812242	884097	945828	1.01156e+06	892359	1.10158e+06	1.03975e+06	1.15657e+06	1.08091e+06	1.18961e+06	1.24551e+06	1.38577e+06	1.35237e+06	1.33863e+06	1.17632e+06	1.32074e+06	1.38129e+06	1.28354e+06	851910	1.21699e+06	1.4352e+06	1.10972e+06	1.30112e+06	1.24018e+06	1.36636e+06	1.24128e+06	1.52629e+06	1.46001e+06	1.608e+06	1.23753e+06	1.22313e+06	1.43141e+06	1.52938e+06	1.48252e+06	1.61775e+06	993098	878861	822758	938587	1.10843e+06	1.19918e+06	1.17615e+06	1.18975e+06	1.38258e+06	1.13844e+06	1.51976e+06	1.33741e+06	1.40949e+06
399	RPS25	3.07287e+07	3.98826e+07	3.16182e+07	3.47768e+07	3.58719e+07	3.38714e+07	2.68474e+07	2.60778e+07	2.52909e+07	2.31329e+07	2.22546e+07	2.04798e+07	2.04837e+07	2.00815e+07	1.99497e+07	2.02699e+07	1.96304e+07	1.95815e+07	3.82754e+07	3.46362e+07	3.50363e+07	3.33554e+07	2.92022e+07	3.08366e+07	2.4596e+07	2.42835e+07	2.40415e+07	2.41129e+07	2.35043e+07	2.24751e+07	2.05108e+07	2.02022e+07	1.67536e+07	1.93781e+07	1.965e+07	3.85525e+07	3.16289e+07	3.00759e+07	2.25994e+07	2.41601e+07	2.30936e+07	2.40772e+07	2.49059e+07	2.30808e+07	2.2187e+07	1.80175e+07	2.28609e+07	2.00957e+07
400	DCHS1	94889.5				155189	138556	158119	140221	145828	180204	133375	120983	172164	134726	126146	206294	129890	217824					139543	110018	159701	165534	233022	144024	240172	198426	215807	161516	153931	228877	171185	360444	253391	301935	424312	410104	457616	481841	214648	395454	631715	716203	558965	712766
401	RPL32	1.54479e+07	1.54341e+07	1.66209e+07	1.66951e+07	2.14127e+07	2.07811e+07	1.60204e+07	1.39338e+07	1.52959e+07	1.48092e+07	1.29168e+07	1.54503e+07	1.45165e+07	1.32455e+07	1.47048e+07	1.26112e+07	1.39407e+07	1.38946e+07	2.91786e+07	1.89319e+07	1.58829e+07	1.71555e+07	1.8258e+07	1.80849e+07	1.39056e+07	1.66243e+07	1.30239e+07	1.22827e+07	1.52832e+07	1.59182e+07	1.27088e+07	9.85176e+06	1.0936e+07	9.43953e+06	8.71426e+06	2.89613e+07	3.08718e+07	2.45118e+07	1.87505e+07	2.02323e+07	2.11836e+07	1.85203e+07	1.70634e+07	1.8478e+07	1.88605e+07	1.6129e+07	1.5654e+07	1.65519e+07
402	DIMT1	194133	58449.4	65039.3	170044	205848	269932	301974	210887	294618	166977	184544	184430	205409	212560	205979	189937	139888	209862	347581	381577	210897	357572	158799	374306	125420	176347	241953	163748	172898	313870	196773		158279			518031	325923	318850	206359	220786	157098	171096	132785	158144	220796	115572	232363	163910
403	PRKDC	2.36513e+06	2.86089e+06	2.59236e+06	3.75971e+06	3.76441e+06	3.69569e+06	3.9433e+06	3.7881e+06	3.7463e+06	2.88068e+06	4.09864e+06	2.86901e+06	3.65442e+06	4.02304e+06	3.2124e+06	3.21835e+06	2.76022e+06	2.33899e+06	2.51924e+06	4.01762e+06	3.43594e+06	3.75923e+06	3.66303e+06	4.95759e+06	3.60886e+06	4.08159e+06	3.9147e+06	4.33177e+06	4.08564e+06	4.41099e+06	4.27328e+06	3.54527e+06	3.8192e+06	3.63869e+06	3.6241e+06	3.70424e+06	4.00168e+06	3.87269e+06	4.13933e+06	5.29915e+06	4.20644e+06	4.85015e+06	5.58248e+06	5.0892e+06	5.09871e+06	5.38009e+06	5.95544e+06	4.77113e+06
404	AIFM1	1.56652e+06	1.31507e+06	1.59357e+06	1.89475e+06	1.74703e+06	1.83469e+06	2.18002e+06	2.08645e+06	1.95794e+06	2.04973e+06	2.09421e+06	2.04026e+06	2.15394e+06	2.12377e+06	1.96169e+06	2.08236e+06	2.20179e+06	2.19237e+06	1.6765e+06	1.96925e+06	1.83958e+06	2.47524e+06	2.13372e+06	2.25644e+06	2.98145e+06	2.68421e+06	2.9972e+06	3.35867e+06	3.28788e+06	3.48237e+06	3.57863e+06	3.66301e+06	3.63835e+06	3.68763e+06	3.3448e+06	1.12567e+06	1.38973e+06	1.3725e+06	1.94918e+06	2.08316e+06	1.88146e+06	2.33605e+06	2.04758e+06	2.03348e+06	2.16061e+06	2.12069e+06	2.2746e+06	2.15817e+06
405	EIF4G1	8.02061e+06	7.95681e+06	8.34989e+06	9.73687e+06	9.34597e+06	8.79131e+06	8.39092e+06	8.09535e+06	8.25825e+06	8.04534e+06	7.88431e+06	8.0546e+06	7.34428e+06	7.37925e+06	7.21744e+06	7.46866e+06	7.50228e+06	7.55043e+06	8.40509e+06	9.3811e+06	7.90453e+06	8.68856e+06	6.75401e+06	8.45018e+06	5.98047e+06	6.03859e+06	5.79795e+06	5.51133e+06	5.5709e+06	5.4166e+06	5.29334e+06	5.1039e+06	5.52229e+06	5.16218e+06	5.53384e+06	9.31892e+06	1.00302e+07	1.08085e+07	7.92557e+06	7.66234e+06	7.51549e+06	7.16749e+06	6.6779e+06	6.83416e+06	7.12682e+06	6.54099e+06	6.61134e+06	7.40034e+06
406	PPP2R5C	332981		614280	487969		390289	275701	374220	316362	291860	360281	451669	380502	312773	364699	382765	390281	441132			359816	319185	478906		134316			361468		151899	398113		226856	317161	239249		337810	317201	285617	273472	241461	200260			65264.3	272701	131768	329354
407	LRP1			72550.5	157838	143613	207968	445171	414158	450298	840531	868450	939614	1.4739e+06	1.76879e+06	1.7955e+06	2.07474e+06	2.22822e+06	2.172e+06																													269914
408	XPO7	532938	404413	438037	605794	547438	652704	775035	740351	681656	779297	770443	774593	734551	828280	711597	661330	722154	672716	154240	606810	542364	680279	582212	742775	658778	649738	786858	612185	693401	810401	855347	718467	749311	698451	690843	314322	593901	552200	767805	777506	732290	877681	594084	783643	625688	681863	786513	775594
409	NOLC1	1.17355e+06	1.0327e+06	1.31036e+06	929571	1.07873e+06	997705	615873	611699	586065	391094	444350	381749	387067	439305	269592	370087	348278	379679	1.18856e+06	1.34434e+06	1.38636e+06	749590	970466	768691	528755	571243	624324	351945	408771	517574	528792	405792	602678	456808	499670	1.18707e+06	1.11746e+06	1.55999e+06	793748	807946	569129	735828	396708	467018	590510	589111	476240	607033
410	COPS2	512360	538377	769633	885923	1.04387e+06	1.13267e+06	1.18299e+06	1.21304e+06	1.32631e+06	1.17524e+06	1.25864e+06	1.23711e+06	1.26637e+06	1.15031e+06	1.25875e+06	1.23559e+06	1.05017e+06	1.20006e+06	390543	563820	344091	586225	685744	720423	654245	743680	736827	472871	604940	681200	622798	555728	581613	299378	452492	651290	1.23711e+06	1.05324e+06	1.09339e+06	1.12418e+06	1.23555e+06	1.09181e+06	1.12759e+06	1.25379e+06	1.15038e+06	1.17261e+06	1.02282e+06	1.16869e+06
411	GIGYF2	970243	868646	945563	714127	856588	720887	621563	627518	759163	584464	610749	598329	522000	470321	517949	500854	483867	418500	1.00664e+06	863549	774971	629716	651123	663431	481824	589443	518408	450924	544744	433366	476019	432661	481745	405865	400440	1.09294e+06	983282	971253	940294	765902	684803	823271	619909	626630	733772	672133	739189	749977
412	HADHB	8.9873e+06	8.63273e+06	8.27502e+06	8.59089e+06	8.65077e+06	9.28313e+06	1.02103e+07	1.02368e+07	1.02007e+07	1.06576e+07	1.14705e+07	1.11574e+07	1.19576e+07	1.25176e+07	1.18551e+07	1.24e+07	1.30094e+07	1.2208e+07	1.3807e+07	1.29863e+07	1.18416e+07	1.45811e+07	1.48083e+07	1.61475e+07	2.08598e+07	2.07551e+07	1.93282e+07	2.1271e+07	2.1665e+07	2.47162e+07	2.67714e+07	2.49518e+07	2.60865e+07	2.63835e+07	2.33095e+07	5.57897e+06	6.40254e+06	6.65848e+06	9.145e+06	9.45949e+06	9.33512e+06	1.1712e+07	1.23488e+07	1.16683e+07	1.23143e+07	1.20136e+07	1.19903e+07	1.13158e+07
413	YTHDC2	447983	226412	363490	336306	372917	442071	475190	487613	418365	438066	411960	389338	366707	414504	384558	406392	382539	302035	522458	914009	764142	1.06313e+06	1.11194e+06	1.13439e+06	617116	614308	693439	539107	489285	627731	476951	484484	480452	352930	393710	495557	564125	567667	579127	570429	511352	532968	265734	590958	450328	411502	374315	426506
414	LXN	1.2346e+06	1.57973e+06	1.59498e+06	2.14773e+06	1.85127e+06	1.79196e+06	2.8778e+06	3.22583e+06	2.94412e+06	3.19119e+06	3.38706e+06	2.95438e+06	3.55418e+06	3.41748e+06	3.48771e+06	4.13423e+06	3.87086e+06	3.55576e+06	3.53353e+06	3.64789e+06	3.41784e+06	5.00191e+06	3.60957e+06	3.96529e+06	5.3237e+06	5.38761e+06	4.79737e+06	6.53856e+06	5.93227e+06	5.02743e+06	4.79814e+06	5.87002e+06	5.39117e+06	6.80696e+06	6.49814e+06	1.90652e+06	1.87261e+06	2.02756e+06	3.11463e+06	3.29357e+06	3.18445e+06	4.02365e+06	4.38288e+06	4.49961e+06	3.94528e+06	4.88325e+06	4.73899e+06	3.92462e+06
415	TUBB6	3.59068e+07	3.35097e+07	4.30115e+07	4.60664e+07	5.49102e+07	5.32371e+07	4.82269e+07	5.22483e+07	4.92072e+07	4.98953e+07	5.36751e+07	5.70483e+07	5.65773e+07	5.67077e+07	6.1393e+07	5.83918e+07	5.6518e+07	7.06328e+07	4.25135e+07	4.08788e+07	2.24156e+07	3.75369e+07	2.88627e+07	3.88293e+07	3.3615e+07	3.92104e+07	3.1548e+07	3.3488e+07	3.67352e+07	3.64247e+07	3.29782e+07	2.15656e+07	3.80714e+07	3.4096e+07	2.76939e+07	3.51175e+07	4.28299e+07	4.18915e+07	4.03946e+07	3.97734e+07	4.02329e+07	3.38007e+07	3.1064e+07	2.76966e+07	3.12062e+07	2.94977e+07	2.95418e+07	3.4477e+07
416	WFS1	1.83376e+06	1.3004e+06	1.91242e+06	2.69295e+06	2.10669e+06	2.92968e+06	3.58727e+06	3.44438e+06	3.15326e+06	3.16516e+06	2.70824e+06	2.71659e+06	2.82885e+06	2.40535e+06	2.94595e+06	3.16529e+06	2.5474e+06	2.60346e+06	1.42447e+06	2.13432e+06	1.26858e+06	3.74207e+06	3.86129e+06	3.6716e+06	5.00455e+06	5.46174e+06	5.77669e+06	8.07844e+06	6.91108e+06	7.76348e+06	7.78051e+06	6.58127e+06	7.4913e+06	8.75206e+06	8.4611e+06	667299	864272	902201	1.33218e+06	1.81044e+06	1.70929e+06	1.76859e+06	1.7213e+06	1.79366e+06	1.55355e+06	2.07437e+06	1.90425e+06	2.18444e+06
417	LAMA4	2.25073e+06	1.87174e+06	2.15383e+06	3.56246e+06	3.70895e+06	3.7597e+06	6.47204e+06	7.22129e+06	7.04623e+06	9.17938e+06	8.96817e+06	9.01581e+06	1.11864e+07	1.0968e+07	1.22427e+07	1.40204e+07	1.37568e+07	1.28247e+07	2.0519e+06	2.20045e+06	2.27324e+06	3.63027e+06	3.29528e+06	3.36129e+06	5.26621e+06	5.02502e+06	5.37851e+06	5.70242e+06	5.91925e+06	6.12848e+06	6.61151e+06	7.12658e+06	7.10986e+06	6.45388e+06	7.63667e+06	1.01769e+06	1.14057e+06	1.24195e+06	3.22154e+06	3.19745e+06	3.3335e+06	4.39618e+06	5.45998e+06	5.0171e+06	4.97944e+06	6.05013e+06	5.85468e+06	6.2642e+06
418	VANGL1	75983.4	103437	66080.5	42876		108226	62386.5	117142	49567.9	126790	89139.3	83473.8	91679.3	114642	70520.6	75658.2	46590.2	103455		89247.6			38656.1	97745.3	78136.8	194107	141455	148317	200939	250989	258375	185589	315566	243112	283031		89016.8	102465	121227	94978.1	100546	202900	44894.4	104049	85895.9	71124.3	66605.4	93872.2
419	ALDH18A1	4.42519e+06	3.9078e+06	3.46223e+06	4.51099e+06	4.18644e+06	4.36404e+06	5.9203e+06	6.17506e+06	6.25826e+06	6.94857e+06	7.2597e+06	7.06634e+06	8.06835e+06	7.57364e+06	7.25613e+06	8.19696e+06	7.48559e+06	7.46893e+06	3.57284e+06	4.33393e+06	4.46649e+06	4.68506e+06	4.53429e+06	4.89023e+06	5.78111e+06	5.05353e+06	5.23862e+06	5.43252e+06	5.47218e+06	5.02062e+06	5.44528e+06	6.21724e+06	5.70115e+06	5.95698e+06	5.21017e+06	3.21762e+06	4.12926e+06	4.42632e+06	5.6148e+06	5.69602e+06	5.74258e+06	6.52856e+06	5.41923e+06	5.52391e+06	5.64143e+06	6.30199e+06	6.24657e+06	6.30318e+06
420	FTL	2.43927e+06	1.87206e+06	2.88669e+06	2.08361e+06	2.41733e+06	2.45279e+06	1.50876e+06	1.66449e+06	1.47456e+06	1.1355e+06	1.45697e+06	940371	866115	1.27248e+06	1.14162e+06	1.71621e+06	1.37291e+06	1.29352e+06	633304	634284	797460	641194	576688	714435	762045	518934	447883	755537	1.09808e+06	683900	737770	160917	801387	669514	1.23872e+06	1.19835e+06	1.72533e+06	2.05187e+06	1.83426e+06	1.67762e+06	1.97995e+06	2.53558e+06	2.35037e+06	2.30724e+06	2.23348e+06	2.5517e+06	2.44308e+06	1.76618e+06
421	IMMT	3.44173e+06	3.96206e+06	3.47055e+06	3.35838e+06	3.32143e+06	3.43412e+06	3.82346e+06	3.80642e+06	3.6307e+06	3.73465e+06	3.60036e+06	3.61771e+06	3.8225e+06	3.74467e+06	3.65796e+06	4.02229e+06	3.78468e+06	3.75782e+06	4.0821e+06	4.6001e+06	4.79771e+06	4.97699e+06	4.84349e+06	4.51015e+06	5.68081e+06	5.81122e+06	5.79744e+06	5.89468e+06	5.97134e+06	6.20128e+06	6.72306e+06	5.85163e+06	6.69315e+06	6.68061e+06	6.52552e+06	2.82447e+06	2.87271e+06	3.01915e+06	3.47278e+06	3.61842e+06	3.81823e+06	3.88491e+06	3.45095e+06	3.47102e+06	3.68172e+06	3.86773e+06	3.79309e+06	4.03325e+06
422	CTNNB1	2.13199e+06	2.02596e+06	2.72919e+06	2.38421e+06	2.52035e+06	2.57015e+06	2.79848e+06	2.69262e+06	2.71556e+06	2.26354e+06	2.19994e+06	2.2736e+06	2.11009e+06	1.92793e+06	2.21408e+06	1.79855e+06	1.91926e+06	1.95956e+06	833742	1.51023e+06	1.14952e+06	1.55417e+06	1.55779e+06	1.53824e+06	1.5458e+06	1.50019e+06	1.57665e+06	1.34585e+06	1.31432e+06	1.27208e+06	1.27382e+06	1.06457e+06	896462	1.05263e+06	954206	2.31526e+06	3.1269e+06	3.15199e+06	3.19453e+06	3.07317e+06	3.02888e+06	3.06943e+06	3.08104e+06	3.166e+06	2.98437e+06	3.12379e+06	2.92986e+06	3.65963e+06
423	TRMT2A	168725	26775.3	99541.9	141713	113400	153934	123019	110261	111094	110124	126453	118351	126138	71578.3	114961	123026	100216	150264		79786.3		43908.6		131563	57645.1		71377.4		50946	30078.2			111510			178076	186892	182707	190252	189812	151355	141663	56363.4	82959.5	87225.4	73218	110444	136351
424	PGM2	5.98212e+06	6.3812e+06	6.59239e+06	6.80267e+06	6.35309e+06	6.26015e+06	6.60655e+06	6.56235e+06	6.49465e+06	5.88201e+06	6.20938e+06	5.5599e+06	5.27268e+06	5.74783e+06	5.92363e+06	5.82744e+06	5.90755e+06	4.97385e+06	3.53257e+06	3.83198e+06	3.60904e+06	4.1287e+06	4.08931e+06	4.14395e+06	4.55853e+06	4.98707e+06	5.06983e+06	5.09055e+06	4.85029e+06	4.85049e+06	5.03228e+06	5.27295e+06	5.54256e+06	5.6708e+06	5.73044e+06	2.92262e+06	3.15019e+06	3.25931e+06	3.86725e+06	3.92988e+06	3.8117e+06	4.09261e+06	4.39767e+06	4.23518e+06	4.58349e+06	4.8525e+06	4.87023e+06	4.11861e+06
425	JUP	2.19155e+06	1.27514e+06	1.63262e+06	2.3429e+06	1.98306e+06	2.37989e+06	2.98066e+06	3.20437e+06	2.84636e+06	2.5242e+06	2.64373e+06	2.43875e+06	2.47753e+06	2.34954e+06	2.28123e+06	1.94879e+06	2.56133e+06	1.80145e+06	3.79697e+06	4.71814e+06	4.99618e+06	5.23946e+06	5.61732e+06	5.64752e+06	5.92456e+06	5.90293e+06	6.02191e+06	5.58903e+06	5.7238e+06	5.72798e+06	6.25175e+06	5.63249e+06	5.15297e+06	5.25687e+06	5.33527e+06	1.20981e+06	1.24971e+06	1.27664e+06	3.25841e+06	3.13854e+06	3.083e+06	3.70254e+06	3.87191e+06	3.98271e+06	3.93059e+06	3.87244e+06	4.03625e+06	3.53523e+06
426	AP1B1;AP2B1	5.19143e+06	4.89288e+06	5.12259e+06	6.30502e+06	5.21411e+06	6.2847e+06	7.34267e+06	7.38221e+06	7.18299e+06	8.98486e+06	8.60714e+06	8.31262e+06	8.8413e+06	9.01395e+06	8.1188e+06	8.60826e+06	9.41309e+06	8.69734e+06	4.9779e+06	5.86512e+06	5.34542e+06	7.07462e+06	6.51176e+06	6.73514e+06	6.71732e+06	6.04065e+06	7.17395e+06	7.49728e+06	7.72884e+06	7.30742e+06	7.02954e+06	7.38794e+06	7.44474e+06	7.43285e+06	7.0395e+06	4.26856e+06	5.95764e+06	5.6533e+06	6.06877e+06	6.23324e+06	5.91876e+06	6.66702e+06	6.21979e+06	6.83516e+06	6.16529e+06	6.61424e+06	6.46345e+06	6.46553e+06
427	RAI14	3.14667e+06	2.70941e+06	3.66218e+06	3.49676e+06	3.50731e+06	3.97657e+06	3.61299e+06	3.72091e+06	3.89787e+06	4.08924e+06	4.07959e+06	4.18837e+06	3.70238e+06	4.12912e+06	4.05097e+06	3.95455e+06	4.18705e+06	3.99498e+06	2.33385e+06	2.56493e+06	2.14903e+06	2.46552e+06	2.41906e+06	2.45391e+06	2.60682e+06	2.71983e+06	2.63151e+06	2.28773e+06	2.80242e+06	2.58124e+06	3.11481e+06	2.57219e+06	2.80775e+06	2.35927e+06	2.30386e+06	2.98192e+06	3.03745e+06	3.01484e+06	2.83051e+06	2.81549e+06	2.66841e+06	3.37988e+06	2.38246e+06	2.79737e+06	3.20221e+06	3.42485e+06	3.35078e+06	3.67819e+06
428	NIPBL	36360.2			56181.1	81124.7	169565	130803	145651	121608	168106	160243	132352	173475	156997	119378	165423	141626	160416				201911	210555	122285	61880.1		86622.8			214428	189689		137104		155095		69366	149144	166940	117199	154863	164601		121098	85173.3	146581	76093.8	157380
429	ABCF1	1.65192e+06	1.47954e+06	1.85644e+06	1.66907e+06	2.08225e+06	2.06015e+06	2.30832e+06	1.94099e+06	2.28728e+06	2.33714e+06	2.15334e+06	2.36439e+06	2.45166e+06	2.41702e+06	2.51404e+06	2.5279e+06	2.34003e+06	2.45831e+06	1.54157e+06	1.60869e+06	1.441e+06	1.57197e+06	1.84642e+06	1.39869e+06	1.56919e+06	1.32898e+06	1.31689e+06	1.67388e+06	1.34112e+06	1.73104e+06	1.209e+06	1.07026e+06	1.46504e+06	1.32253e+06	1.00469e+06	1.95743e+06	1.99956e+06	1.92738e+06	2.29436e+06	2.06611e+06	2.40341e+06	2.41441e+06	1.6408e+06	2.45442e+06	2.2424e+06	2.18934e+06	2.05191e+06	2.56605e+06
430	ROBO1																																					8431.35		34018.8	11586.4
431	ACAA2	1.06384e+06	710237	933951	862095	1.00053e+06	860996	1.11548e+06	1.09894e+06	1.05131e+06	937067	969229	989934	1.10388e+06	1.11354e+06	1.07244e+06	1.25175e+06	1.28076e+06	1.13682e+06	380712	364922	380014	613046	405562	541948	751966	657853	805168	1.00816e+06	859889	881163	1.06404e+06	695394	1.33828e+06	870788	919884	1.13552e+06	910527	1.22366e+06	1.47298e+06	1.29365e+06	1.46446e+06	1.60621e+06	1.56262e+06	1.6768e+06	1.73636e+06	1.4689e+06	1.43213e+06	1.31553e+06
432	LUZP1	2.14734e+06	1.87294e+06	2.02983e+06	1.71605e+06	1.73482e+06	1.66931e+06	1.39596e+06	1.38688e+06	1.44981e+06	1.32842e+06	1.31244e+06	1.32045e+06	1.33734e+06	1.3272e+06	1.24365e+06	1.21573e+06	1.2358e+06	1.18369e+06	1.30868e+06	1.3709e+06	1.50896e+06	1.2416e+06	1.19559e+06	1.24133e+06	1.23962e+06	1.32451e+06	1.29378e+06	1.2031e+06	1.21176e+06	1.32485e+06	1.32898e+06	1.2868e+06	1.16781e+06	1.21629e+06	1.23509e+06	1.65792e+06	1.35285e+06	1.67165e+06	1.44853e+06	1.50578e+06	1.51088e+06	1.43832e+06	1.37324e+06	1.36441e+06	1.47123e+06	1.38131e+06	1.41015e+06	1.46216e+06
433	PSMA2	3.45274e+06	3.5057e+06	3.50113e+06	3.52752e+06	4.21062e+06	4.61689e+06	4.71743e+06	4.98756e+06	4.43799e+06	4.86279e+06	5.06126e+06	5.19526e+06	5.3563e+06	5.3454e+06	5.39458e+06	5.01778e+06	5.17613e+06	4.47595e+06	5.09406e+06	3.77119e+06	3.08941e+06	4.26317e+06	4.05757e+06	4.51324e+06	4.04678e+06	4.02547e+06	3.8993e+06	3.48963e+06	3.92744e+06	4.10281e+06	3.88342e+06	3.6099e+06	3.10674e+06	3.17986e+06	3.26906e+06	3.05737e+06	4.39092e+06	3.68518e+06	4.50073e+06	4.69427e+06	4.524e+06	4.49819e+06	5.34085e+06	5.63576e+06	5.61353e+06	5.53812e+06	5.41661e+06	5.78061e+06
434	SRC;YES1	749720	696309	812616	860607	469227	814451	972664	959642	931759	846247	812758	584490	770823	673869	761957	709122	650656	598391	377307	985189	1.05042e+06	1.10628e+06	1.06129e+06	664253	1.07877e+06	1.16849e+06	1.12905e+06	1.07016e+06	1.10579e+06	1.02921e+06	1.15934e+06	1.04357e+06	1.09757e+06	1.25739e+06	1.26707e+06	961434	1.45729e+06	1.14132e+06	1.35167e+06	1.34251e+06	1.28949e+06	1.30868e+06	1.13218e+06	1.24405e+06	1.23705e+06	1.25536e+06	1.24405e+06	1.08493e+06
435	FBXO22	422716	153179	412701	368990	422810	540343	537379	517928	596860	392509	491398	561307	453763	481503	470054	417663	352146	320878			183119	145704	143583	240289									94984.2			216419	465902	392673	447532	429323	386362	350060	293317	222284	124750	181183	39672	252887
436	GATAD2B	333485	259550	405019	353478	410425	507647	259205	408016	358725	333486	287602	329153	274965	269119	243543	169784	202136	326188	715460	468426	587819	674982	730756	619001	562911	854847	604085	623211	604446	758976	663167	351957	525439	418087	408961	699045	688355	710532	704134	705739	764115	786231	637975	640762	601081	671650	530673	750565
437	VRK2	154338	55983.2		135615	127739	222964	261023	247449	135025	247435	108761	172811	113141	101551	87837.1	117178	92937.3	126122				202362		78569.2			32070.4		53453.2	128516	29308.6			9491.32		196142	274943	266320	263732	162469	187569	213947	132330	79601.2	193098	132612	168822	176614
438	WIPI2	553654	227218	454100	510548	420289	312084	278340	331129	182564	346216	437555	276230	287424	420659	219734	414016	327863	390173		190472	509320		173386	225892		331476	279045	237691	311655	189082		341059	356586		408464	192085	118068	179137	236826	257156	125202	258479	228498	435645	283180	373283	313514	338837
439	RECQL	3.50944e+06	3.88589e+06	3.66315e+06	3.80858e+06	4.15673e+06	3.96708e+06	4.34991e+06	4.6471e+06	4.56745e+06	4.54433e+06	4.33215e+06	4.21286e+06	3.86499e+06	3.86991e+06	4.03576e+06	3.60119e+06	3.64849e+06	3.81107e+06	3.06762e+06	4.26894e+06	4.43002e+06	4.1734e+06	4.61103e+06	5.03955e+06	4.57869e+06	4.78021e+06	5.08342e+06	4.57022e+06	4.78385e+06	5.13999e+06	5.38525e+06	4.51892e+06	4.84384e+06	4.66498e+06	4.56849e+06	2.68608e+06	3.90474e+06	3.60485e+06	4.32531e+06	4.16426e+06	4.25951e+06	4.31434e+06	4.29578e+06	4.31444e+06	4.21881e+06	4.30792e+06	4.09456e+06	4.0333e+06
440	CYC1	1.80532e+06	1.22042e+06	1.87829e+06	1.73702e+06	1.54234e+06	2.19064e+06	2.43276e+06	2.52586e+06	2.39189e+06	2.59934e+06	2.58872e+06	2.70931e+06	2.6605e+06	2.75005e+06	2.7618e+06	2.77583e+06	2.40229e+06	2.82001e+06	2.05733e+06	2.04731e+06	1.64556e+06	2.89542e+06	1.60806e+06	2.73712e+06	3.7245e+06	3.39245e+06	3.44154e+06	4.14554e+06	4.13171e+06	3.62627e+06	4.06637e+06	3.20019e+06	4.4586e+06	4.73166e+06	3.47398e+06	2.09033e+06	2.11682e+06	2.42116e+06	2.88627e+06	3.22543e+06	2.77011e+06	3.23205e+06	2.7054e+06	2.83226e+06	2.90892e+06	2.96113e+06	2.76939e+06	2.97471e+06
441	TTYH3	2.16211e+06	1.45511e+06	2.54623e+06	2.83803e+06	2.10834e+06	2.62128e+06	2.18211e+06	2.21399e+06	2.42369e+06	2.58541e+06	2.39074e+06	2.02902e+06	2.136e+06	2.23467e+06	2.22912e+06	2.1941e+06	2.52927e+06	1.56716e+06	906451	1.26665e+06	1.36181e+06	2.02145e+06	1.88813e+06	1.79118e+06	2.74404e+06	2.24073e+06	3.00003e+06	2.06134e+06	2.77915e+06	2.28765e+06	2.97313e+06	3.37675e+06	2.55577e+06	3.88932e+06	3.81994e+06	916962	887803	906545	1.64832e+06	1.33718e+06	1.21044e+06	3.06516e+06	2.23233e+06	2.99558e+06	2.63848e+06	3.30684e+06	4.28546e+06	4.0996e+06
442	FTSJ3	1.46316e+06	1.66223e+06	1.55252e+06	1.71834e+06	1.65466e+06	1.53944e+06	1.48494e+06	1.43327e+06	1.24835e+06	1.0177e+06	961219	892349	792884	616777	615563	738497	672749	711080	1.09823e+06	1.40399e+06	1.13763e+06	1.40866e+06	1.52136e+06	1.43944e+06	1.42393e+06	1.40335e+06	1.43643e+06	1.26366e+06	1.32579e+06	1.36232e+06	980802	932905	1.12069e+06	1.22943e+06	1.03516e+06	1.53781e+06	1.31992e+06	1.53258e+06	1.07707e+06	1.21024e+06	882649	1.08184e+06	953722	1.0002e+06	1.08082e+06	872548	1.05712e+06	804714
443	HYOU1	7.54137e+06	8.5685e+06	8.70638e+06	9.54635e+06	1.0821e+07	1.06131e+07	1.01833e+07	9.97957e+06	1.06295e+07	9.68712e+06	1.06688e+07	1.07287e+07	9.61743e+06	9.389e+06	1.00677e+07	9.02928e+06	9.18263e+06	9.05786e+06	1.14879e+07	1.0995e+07	1.03896e+07	1.01096e+07	9.52852e+06	1.00264e+07	8.07521e+06	8.87649e+06	8.4768e+06	8.0398e+06	8.92194e+06	8.54347e+06	6.99507e+06	6.66903e+06	7.08942e+06	6.73725e+06	7.0812e+06	1.03956e+07	1.07266e+07	1.10201e+07	1.18013e+07	1.10917e+07	1.19283e+07	1.31058e+07	1.31734e+07	1.37296e+07	1.40312e+07	1.37095e+07	1.47493e+07	1.57969e+07
444	STK24	1.24948e+06	1.20269e+06	1.60655e+06	1.21236e+06	1.28919e+06	1.40717e+06	1.19771e+06	1.08493e+06	1.27539e+06	1.28579e+06	1.18985e+06	1.08797e+06	1.17302e+06	1.05827e+06	1.00502e+06	1.14974e+06	1.06729e+06	916649	1.8586e+06	1.41591e+06	1.15502e+06	1.15864e+06	1.08873e+06	1.11296e+06	1.24904e+06	1.37596e+06	1.39044e+06	1.37484e+06	1.51976e+06	1.41101e+06	1.40367e+06	979366	1.40822e+06	1.44892e+06	1.65802e+06	1.4258e+06	1.20499e+06	1.15706e+06	1.20019e+06	1.14276e+06	1.16952e+06	1.16567e+06	1.00125e+06	1.30137e+06	1.07958e+06	1.04709e+06	1.01621e+06	1.22703e+06
445	STK25;STK26	144909	48724.6	119836	98001.8	35523.4	154901	171729	394467	98888.5	152080	375650	158039	155966	172813	151696	162745	135493	267736	61384.4	179104	32465.9	146440	169154	303544	61974.3	77725.3	24554.7	155793	46862.2	71419.3	41950.5	120237	55400	53392.6	52496.5		62596.3	274282	134736	138796	192973	198946		86257.8	90693.3	100483	282906	99790.3
446	LYN	568232	372072	306501	268826	373336	472295	414214	418839	423165	293523	279329	394872	262230	232006	252899	239350	242740	163460	1.03079e+06	1.64992e+06	1.45034e+06	2.33171e+06	2.18154e+06	2.36871e+06	2.50349e+06	2.65387e+06	2.27281e+06	2.68662e+06	2.63694e+06	2.73303e+06	2.84442e+06	2.30354e+06	2.64534e+06	2.50665e+06	2.67075e+06	192163	161103	156068	221023	106915	219099	225444	187846	180614	85800.5	139694	173707	77962.9
447	HIP1R	1.56275e+06	1.30801e+06	1.39074e+06	1.59834e+06	1.4073e+06	1.64816e+06	1.37613e+06	1.41403e+06	1.41373e+06	1.27393e+06	1.19594e+06	1.22137e+06	978174	996120	832761	884282	993816	933601	518826	705129	481959	541620	472515	689979	260100	356552	333977	211969	285880	331602	278024	270833	159296	177784	209761	1.29321e+06	1.4094e+06	1.54304e+06	1.9456e+06	1.77194e+06	1.87905e+06	2.33093e+06	2.27209e+06	2.25499e+06	1.83002e+06	2.28407e+06	1.92623e+06	2.16523e+06
448	NDUFS3	2.03168e+06	3.12494e+06	2.9693e+06	3.0343e+06	3.26916e+06	3.39832e+06	3.8983e+06	4.11121e+06	3.9559e+06	3.56026e+06	4.34025e+06	4.01501e+06	3.91773e+06	3.82183e+06	4.31024e+06	4.26244e+06	3.91374e+06	3.27309e+06	4.35343e+06	2.87731e+06	3.56447e+06	3.50917e+06	3.5354e+06	4.29594e+06	4.8798e+06	4.28047e+06	4.94275e+06	5.42734e+06	6.22354e+06	5.78793e+06	6.51409e+06	6.69543e+06	5.67555e+06	6.95239e+06	5.65837e+06	2.75468e+06	2.74713e+06	3.0753e+06	3.38329e+06	3.41612e+06	3.33229e+06	3.39468e+06	4.16691e+06	3.72008e+06	3.34225e+06	3.07017e+06	3.2766e+06	3.94636e+06
449	SMG8	503814	318069	344596	264669	351261	336394	282127	226525	353621	278154	234313	264318	321700	259191	260130	277924	279773	268194		323997		275304	316190	152967	199267	181180	157185	247107	138318	194453	130609		289212	135996		475773	425913	489854	416059	386738	336801	372526	231888	387898	361727	291149	347871	390409
450	TMEM43	2.92895e+06	2.07764e+06	2.86382e+06	3.89479e+06	3.59371e+06	4.00895e+06	5.26475e+06	4.75849e+06	5.24282e+06	6.89645e+06	6.0994e+06	6.16362e+06	7.19251e+06	5.97928e+06	6.84703e+06	6.58723e+06	6.20642e+06	6.28206e+06	2.17479e+06	2.65139e+06	2.10631e+06	2.7445e+06	2.27582e+06	1.98988e+06	2.42124e+06	2.39396e+06	2.2225e+06	2.47807e+06	2.51867e+06	2.50239e+06	1.87405e+06	1.54412e+06	2.45619e+06	1.92071e+06	2.22504e+06	3.37034e+06	3.52006e+06	3.26322e+06	3.80217e+06	4.01585e+06	4.15926e+06	4.97632e+06	5.00032e+06	4.24415e+06	4.6918e+06	5.09232e+06	5.26286e+06	5.88604e+06
451	PLXND1	963554	1.02662e+06	1.23608e+06	1.35195e+06	1.41591e+06	1.65545e+06	1.99714e+06	1.78286e+06	1.82525e+06	1.74147e+06	1.60769e+06	1.73913e+06	1.43509e+06	1.21637e+06	1.36064e+06	1.3511e+06	1.22764e+06	1.17044e+06	959609	946705	602160	1.40039e+06	1.25795e+06	1.33292e+06	1.37729e+06	1.54438e+06	1.74674e+06	1.65016e+06	1.74001e+06	1.86423e+06	1.55593e+06	1.61058e+06	1.42864e+06	1.41533e+06	1.33501e+06	1.4407e+06	1.78001e+06	1.81203e+06	2.71801e+06	2.7774e+06	2.57948e+06	2.63713e+06	2.69514e+06	2.79321e+06	2.22882e+06	2.0804e+06	2.12383e+06	2.59724e+06
452	METTL1	287092	73148	549063	465720	550998	541355	424784	478602	358697	268470	443295	401130	320176	325676	372708	294761	289756	355983	362541	255297	98782.1	390115	303179	422377	397554	573162	373751	335892	170715	399389	212677		285409	200724	140817	728279	610831	735372	587771	559757	597705	671710	411734	596808	579232	632616	506860	485692
453	LPCAT1	471015	369707	424199	636532	446181	473618	583014	484406	484466	556426	526080	509152	465567	485759	427886	328091	410467	385785	23691	107456	101167	154081	235941	35939.8	110244	63935.5	62285.9	83019.5	33513.2	76953.3	142505			50683.9		570357	582398	666514	487636	470582	473190	550904	472430	350172	488927	430231	533184	548016
454	ACIN1	3.80641e+06	3.36055e+06	3.48726e+06	2.97663e+06	2.76268e+06	2.93332e+06	2.59895e+06	2.83047e+06	2.68851e+06	2.13412e+06	2.43265e+06	2.20559e+06	1.78955e+06	1.81909e+06	1.76598e+06	1.60561e+06	1.76984e+06	1.64062e+06	4.47361e+06	3.8985e+06	4.52559e+06	4.28788e+06	4.07066e+06	3.73239e+06	4.45945e+06	4.4833e+06	4.44022e+06	3.72916e+06	3.79278e+06	3.97549e+06	4.05124e+06	3.70931e+06	3.81215e+06	3.62149e+06	3.62879e+06	2.62116e+06	2.73819e+06	3.23134e+06	3.64982e+06	3.40219e+06	3.58685e+06	3.78482e+06	3.38551e+06	3.581e+06	3.15416e+06	3.43391e+06	3.23405e+06	3.42988e+06
455	SELENOM	201678		464120	223292	387465	315513	367219	400831	403876	565353	482951	537538	657035	600212	606097	718669	684411	691878					121575		134655				148814	142670			331137			48138.2	233501	199172	169352	166856	124000	151830	323019	183496	90361.5	197800	280303	185564
456	SHPK	599177	466284	403432	614333	667260	627523	663374	612572	619625	598699	607151	595015	558523	534285	548644	496449	543884	517198	639027	818356	567502	588498	711130	932471	950836	1.00516e+06	746908	606361	664934	857528	841527	621328	813301	713052	796729	290688	459247	467270	549141	419308	404382	506522	411751	328465	448766	457384	364397	412328
457	DDX27	1.20689e+06	897464	1.10082e+06	1.23551e+06	1.01691e+06	1.07463e+06	1.02896e+06	1.04173e+06	825984	849625	846963	687018	690305	812572	592163	664098	686327	669058	789813	885658	953358	932790	912468	1.02682e+06	925255	947579	1.01757e+06	720106	716813	847302	732454	591268	637264	660772	525097	1.05329e+06	857711	1.01078e+06	887987	831789	774823	855578	730212	728406	758118	555994	748141	568614
458	NPTN	650814	677977	901345	769178	525454	1.00474e+06	1.40489e+06	1.22701e+06	1.37377e+06	1.70631e+06	1.46235e+06	1.82619e+06	1.70111e+06	1.52658e+06	2.06889e+06	2.12662e+06	2.01069e+06	2.15272e+06		630246	609603	860226	555820	898338	1.10866e+06	788210	653850	698904	623430	961393	667213	393338	747697	619177	583158	195339	585294	561376	1.26232e+06	985226	1.08951e+06	1.48395e+06	1.32687e+06	1.0131e+06	946637	1.41281e+06	715325	1.49551e+06
459	CORO1A	92689		70614.6	50788.4	20859.7	102963	81024.7	71016.1	96301	48122.1	61700.9	78919.2	26396.5	45509.6	22047.2	33159.2	24177.7	51363.4		204441	185519	316595	250405	340863	226902	120169	160080	85455.9	147065	141377	49909.9	79756	187873	45527.8	78600.5	83729.9	148739	163778	186471	174873	137679	158264	8973.12	18753.3	78409.2	59877.7	69235	117840
460	NIBAN2	4.45264e+06	4.21085e+06	4.37702e+06	4.78569e+06	5.10318e+06	4.79816e+06	5.16468e+06	5.46156e+06	5.38327e+06	5.46046e+06	5.67212e+06	5.3191e+06	5.11438e+06	4.94255e+06	5.09511e+06	5.37107e+06	5.57771e+06	5.25696e+06	1.77398e+06	1.82304e+06	1.7601e+06	2.02823e+06	2.03571e+06	2.281e+06	1.82835e+06	1.85656e+06	1.84155e+06	1.5527e+06	1.63296e+06	1.52129e+06	1.54475e+06	1.4938e+06	1.22892e+06	1.26867e+06	1.14089e+06	2.62822e+06	3.66252e+06	3.59879e+06	3.62832e+06	3.73493e+06	3.61646e+06	3.32845e+06	3.12239e+06	3.16109e+06	3.30378e+06	3.02846e+06	3.1121e+06	3.40903e+06
461	DOCK6	734186	468057	433944	548368	674537	766032	749746	728200	733872	651883	641723	607212	520463	512361	511655	422422	398657	456004	577135	997028	1.01717e+06	1.58455e+06	1.48561e+06	1.65389e+06	1.67413e+06	1.62565e+06	1.84479e+06	1.62274e+06	1.60525e+06	1.75042e+06	1.73867e+06	1.4929e+06	1.45076e+06	1.5988e+06	1.53196e+06	599010	821184	875983	1.02589e+06	1.07567e+06	959756	1.10284e+06	746408	973573	790364	900192	862975	917315
462	GCDH	836045	793099	1.09058e+06	1.00987e+06	841332	1.13079e+06	1.16829e+06	972456	1.29272e+06	1.41229e+06	1.30707e+06	970928	1.23557e+06	1.17754e+06	1.1041e+06	1.05495e+06	1.12249e+06	884636	1.3504e+06	1.48144e+06	1.82546e+06	1.89187e+06	2.39681e+06	1.89789e+06	2.74161e+06	2.00698e+06	1.85255e+06	2.36769e+06	1.92915e+06	2.30696e+06	2.68263e+06	2.93318e+06	2.18503e+06	2.48739e+06	2.78097e+06	886738	802139	686193	1.14282e+06	945603	1.06215e+06	1.08585e+06	1.38903e+06	1.23731e+06	1.2089e+06	1.02661e+06	998564	1.16979e+06
463	RNF25	180637	276763	296387	194997	143699	259988	194239	179750	206126	189569	184064	162143	164196	207153	142517	157585	177086	127072	220647	191156	249328	183725	126111	233255	331263	147070	226692		312648	182682	245190	227891	326390	213994	197223	187559	136622	234539	115682	88237.4	72911.1	140626	163068	139449	106671	222954	143075	194415
464	PPA1	5.69592e+06	7.02316e+06	8.0084e+06	6.65312e+06	7.33326e+06	7.08791e+06	8.04192e+06	8.42e+06	7.77442e+06	7.49781e+06	8.17767e+06	7.99611e+06	8.10004e+06	7.64584e+06	7.37902e+06	8.53723e+06	7.97156e+06	8.34596e+06	6.3138e+06	6.50547e+06	5.37932e+06	5.74078e+06	5.28142e+06	5.2415e+06	4.5391e+06	4.59591e+06	4.75787e+06	4.21845e+06	4.50831e+06	4.08524e+06	3.90217e+06	3.05347e+06	3.36395e+06	3.29403e+06	2.95243e+06	9.24181e+06	8.65028e+06	8.96997e+06	8.87172e+06	8.47947e+06	8.76676e+06	8.49975e+06	9.95674e+06	1.01256e+07	1.03152e+07	8.86143e+06	9.41004e+06	9.50707e+06
465	NONO	1.65689e+07	1.72836e+07	1.80431e+07	1.64744e+07	1.79873e+07	1.75738e+07	1.4369e+07	1.43978e+07	1.52577e+07	1.27447e+07	1.34298e+07	1.37625e+07	1.19869e+07	1.30465e+07	1.23438e+07	1.09134e+07	1.1649e+07	1.1276e+07	2.48442e+07	2.22764e+07	1.96682e+07	2.0256e+07	1.86406e+07	1.96582e+07	1.89981e+07	1.86951e+07	1.86971e+07	1.81946e+07	1.92244e+07	1.97698e+07	1.74275e+07	1.62109e+07	1.58273e+07	1.70261e+07	1.62058e+07	1.88593e+07	2.08163e+07	2.02199e+07	2.05815e+07	1.98108e+07	2.08734e+07	2.12021e+07	2.09729e+07	2.23087e+07	2.24967e+07	2.16698e+07	2.11677e+07	2.05594e+07
466	BMX	516370	461656	457235	723506	711374	727745	995988	1.0551e+06	990397	1.10801e+06	1.27956e+06	1.00148e+06	1.23369e+06	1.10297e+06	1.11793e+06	984591	948897	1.00931e+06	1.57736e+06	2.15665e+06	2.21211e+06	1.95829e+06	2.23189e+06	2.12569e+06	2.20087e+06	2.33235e+06	2.05329e+06	2.48261e+06	2.11821e+06	2.58689e+06	2.03458e+06	2.04077e+06	2.36559e+06	2.0547e+06	2.13753e+06	1.16822e+06	1.43366e+06	1.52477e+06	2.02899e+06	2.1384e+06	1.93812e+06	2.45296e+06	1.81547e+06	2.21811e+06	2.45727e+06	2.75591e+06	2.36377e+06	2.4276e+06
467	NUP214	719927	579944	720314	761535	856692	847139	689348	682718	699479	640066	643400	677328	577975	640974	583247	542357	524487	561254	633776	738742	768912	810706	688783	894173	785583	837229	868705	698925	793808	764844	664783	722589	758775	666487	470840	860798	955107	1.11354e+06	996235	932219	937716	977628	678499	874531	899415	1.01266e+06	854653	911191
468	QSOX1	1.0979e+06	1.2031e+06	1.11227e+06	1.14185e+06	816138	1.12717e+06	1.4804e+06	1.52678e+06	1.52181e+06	3.92935e+06	3.81482e+06	3.56823e+06	3.89241e+06	4.26198e+06	4.0936e+06	6.07803e+06	5.96583e+06	5.80758e+06	2.41652e+06	1.81425e+06	1.6117e+06	1.18882e+06	1.13565e+06	1.47182e+06	1.75204e+06	1.59095e+06	1.9415e+06	1.5561e+06	1.59431e+06	1.76496e+06	1.24055e+06	1.0013e+06	1.74588e+06	1.80815e+06	1.60728e+06	649433	541183	676269	531704	636946	645589	796230	653703	744491	527112	609279	554937	679947
469	PYGB;PYGL;PYGM	6.7911e+06	9.45684e+06	7.84987e+06	9.54782e+06	9.00188e+06	8.24261e+06	1.02068e+07	1.00733e+07	1.04739e+07	1.14356e+07	1.0996e+07	1.11081e+07	1.11326e+07	1.2356e+07	1.12209e+07	1.17898e+07	1.23157e+07	1.03072e+07	5.02462e+06	7.83806e+06	8.72421e+06	8.24482e+06	8.353e+06	7.73759e+06	7.96574e+06	8.38098e+06	8.05033e+06	8.45065e+06	7.57488e+06	8.17467e+06	8.53867e+06	9.0855e+06	7.04844e+06	8.19749e+06	9.60089e+06	3.3749e+06	2.99733e+06	2.82599e+06	3.29187e+06	3.28647e+06	2.98848e+06	3.95899e+06	4.7944e+06	4.29298e+06	4.19914e+06	4.39821e+06	4.8676e+06	4.19909e+06
470	UBAP2	1.39944e+06	1.29135e+06	1.69022e+06	1.12158e+06	1.37006e+06	1.35405e+06	1.16697e+06	1.27119e+06	1.20927e+06	1.13618e+06	1.10616e+06	1.26791e+06	942629	1.09184e+06	841513	1.00974e+06	1.01736e+06	1.04111e+06	1.32911e+06	1.78735e+06	1.4973e+06	1.29905e+06	1.19518e+06	1.19599e+06	1.09625e+06	961661	1.05609e+06	866276	939143	921652	737458	841590	757421	822974	567054	1.19607e+06	1.09602e+06	1.29836e+06	825519	742250	807050	846047	387322	563390	736631	650520	742382	698132
471	PRKAG1	90187.2			83128.2	207821	180262	342005	373556	343572	428948	579328	574012	650274	597975	581734	581107	780160	692909	56176.9	224329	122421	280452	410696	199066	316374	245589	460291	278533	339273	473202	404290	384696	576608	457393	393545	139316	196323	163069	152611	174107	53440.4	276929	266934	56212.8	166735	229248	262658	409713
472	MEAF6	385402	288848	390065	343932	124072	316917	112463	236780	330981	236189	160249	49124.6	100649			136520	147442	142692	269970	385761	332659	307076	307330	230847	265787	128824	325829	93902.8	114768	377821	305404	246294	273278	270668	291574	639717	426222	359646	75408.5	272223	285034	341109		351830	205614	256775	170264	218960
473	UTP20	337650	218609	234632	291432	298195	269968	232568	156731	235690	181653	221344	146204	185534	182870	148209	151988	153473	116985		412420	159198	205154	443432	333478	123648	48272.2	121575		166662	113916			47590.8			529979	372495	367325	252194	263412	187709	221694	7382.95	101100	130978	110905	126863	183202
474	FOXP1									38527.9			21613.7		8817.67	39971.2	14682.4													79467.4										61970.8	79744.2	80661.4	99909.6						70710.5
475	GGCX	335481		95363.4	207651	176815	368469	464156	419325	350085	447484	390321	409859	474875	571247	516641	520850	479559	528230	193054	192646		203800	69951.6	147466	106084	136873	120057	234337	178595	221390	214043	59540.4	250722	236928	217619	185909	364043	282462	403378	454811	449755	506174	332944	531930	357712	586984	424742	674381
476	CHCHD2	839654	785493	1.16756e+06	1.1639e+06	1.19555e+06	1.35615e+06	899172	921721	940304	899463	779786	1.03262e+06	1.12493e+06	1.09249e+06	1.31532e+06	1.10554e+06	910624	959889	2.01268e+06	1.4834e+06	1.46348e+06	1.23305e+06	1.37503e+06	1.27645e+06	1.22494e+06	1.46168e+06	1.39155e+06	1.26665e+06	1.95223e+06	2.04541e+06	1.45956e+06	1.96167e+06	1.8389e+06	1.82357e+06	1.5193e+06	1.20137e+06	1.00215e+06	856336	873312	864222	879853	683643	357997	659590	1.0616e+06	907093	878018	981772
477	PYM1	1.49149e+06	1.14878e+06	1.269e+06	1.49689e+06	1.5321e+06	1.47645e+06	1.42394e+06	1.56138e+06	1.57336e+06	1.55349e+06	1.44748e+06	1.58123e+06	1.46315e+06	1.44934e+06	1.63718e+06	1.35062e+06	1.49292e+06	1.63605e+06	1.29804e+06	1.73947e+06	1.85119e+06	1.64211e+06	1.81817e+06	1.5135e+06	1.82264e+06	1.96231e+06	1.76805e+06	1.44684e+06	1.85922e+06	1.53057e+06	1.35231e+06	1.45437e+06	1.88935e+06	1.75753e+06	1.47479e+06	1.63502e+06	1.00262e+06	1.39347e+06	1.20752e+06	1.26593e+06	1.26912e+06	1.52013e+06	1.46559e+06	1.25546e+06	1.10125e+06	1.42157e+06	1.62785e+06	1.70136e+06
478	PIP5K1C	103707		98329	108909	120262	155720	200321	160191	141802	264443	187031	202248	255012	162769	165839	198802	234206	183338	245030	43621.5		155319	58543.5	226998	127152	141694	165211	86888.7		195126	201897	237521	233234	107270	109504	80006	98712.6	73161.1	152519	158316	135611	157545	110090	73935.1	75159	211608	128476	196308
479	ITPKB	65312.5		90021.4	99771.5	36909.3		98320.3	68941.9	139306	56889.7	68083.6	80574.2	111770	93921.1	112138	86166.2	95660.3	114550		143259	79027.3	241903	212041	235067	316126	365897	415990	264708	278831	303850	259783	306692	362385	252496	272345			89251.9	96153.3	108253	109462	130622	21319.9	60733			56438.8
480	SON	2.62424e+06	2.14815e+06	2.42022e+06	2.24871e+06	2.37125e+06	2.41697e+06	2.0582e+06	1.93984e+06	1.95664e+06	1.73853e+06	1.81425e+06	1.77195e+06	1.38894e+06	1.49879e+06	1.43365e+06	1.24007e+06	1.31538e+06	1.19456e+06	2.70201e+06	3.01112e+06	3.11436e+06	2.89977e+06	2.70484e+06	2.87996e+06	2.63056e+06	2.72153e+06	2.86522e+06	2.4503e+06	2.27487e+06	2.62115e+06	2.43265e+06	2.38275e+06	2.44206e+06	2.08953e+06	2.01459e+06	2.86057e+06	2.45581e+06	2.9187e+06	2.65132e+06	2.48611e+06	2.25329e+06	2.80198e+06	2.49776e+06	2.59386e+06	2.76677e+06	2.56015e+06	2.73553e+06	2.57656e+06
481	NRCAM	365803	178970	198837	262750	306975	320664	143387	139198	178121	133213	146843	145736	168913	110809	99543.8	122257	146519	128119		141154																626996	560196	607120	372524	339807	377922	276838	127841	173588	246554	169612	213724	235861
482	PHF23	354927		223356	142029	172987	190166	128667	166748	106476	117362	123463	93928.3	81458.3	95350.2	54349	115689	125255	91037.9			286190	144390	247457	276919	98811.9	171218	142879			204092	181059	144710	246617			257240	146072	184776	132299	192416	159001	185737	155932	205284	81111.7	158897	91164.5	159759
483	TALDO1	1.85392e+07	2.00334e+07	1.93506e+07	1.90696e+07	1.88544e+07	1.77845e+07	1.79611e+07	1.88678e+07	1.8296e+07	1.84079e+07	1.81264e+07	1.78483e+07	1.7939e+07	1.83469e+07	1.7817e+07	1.79166e+07	1.86695e+07	1.88071e+07	1.25673e+07	1.30622e+07	1.24929e+07	1.37241e+07	1.34016e+07	1.37965e+07	1.37594e+07	1.36765e+07	1.40845e+07	1.18297e+07	1.40296e+07	1.34819e+07	1.22017e+07	1.23545e+07	1.1682e+07	1.1354e+07	1.151e+07	1.5498e+07	1.69647e+07	1.6226e+07	1.93162e+07	1.92655e+07	1.88474e+07	1.88806e+07	2.01065e+07	2.03741e+07	1.84298e+07	1.87516e+07	1.7662e+07	1.74437e+07
484	UROD	4.14912e+06	4.73034e+06	6.33141e+06	6.4447e+06	7.8681e+06	8.02745e+06	7.51229e+06	7.59452e+06	7.61665e+06	7.66133e+06	6.7676e+06	8.28766e+06	7.74519e+06	6.22515e+06	8.26512e+06	6.78636e+06	6.98728e+06	6.79911e+06	4.43624e+06	9.03266e+06	7.70741e+06	9.83817e+06	9.34377e+06	1.20092e+07	9.62152e+06	1.02157e+07	9.83896e+06	9.00503e+06	8.75011e+06	9.70571e+06	8.39224e+06	5.36948e+06	5.41769e+06	6.59823e+06	6.15456e+06	4.27673e+06	6.28403e+06	5.63596e+06	7.04297e+06	6.4799e+06	6.95685e+06	7.70365e+06	5.55001e+06	7.03096e+06	6.24978e+06	7.69641e+06	5.70366e+06	7.21849e+06
485	DIDO1	108253		104012	214430	143284	149563	158165	160543	158130	183348	166634	177301	146715	141611	178348	145523	144300	178934		80077.7		110047	105397	149488	155289	169120	89099.7	129473	98245.1	101262	118847	92427	137568	100992	91958.9	224293	157139	178421	268426	198854	226174	234409	143307	266606	248072	258194	234253	226120
486	TRA2B	2.19356e+06	2.67628e+06	3.13115e+06	2.91919e+06	3.36687e+06	3.91332e+06	3.49246e+06	3.37478e+06	3.19229e+06	3.57382e+06	3.22581e+06	3.40645e+06	2.82334e+06	3.03052e+06	3.33042e+06	2.73525e+06	2.602e+06	2.42537e+06	5.0004e+06	3.87849e+06	3.69549e+06	3.42603e+06	3.42317e+06	3.64267e+06	2.75834e+06	3.95371e+06	3.28956e+06	3.19573e+06	3.04244e+06	3.92021e+06	3.22858e+06	2.85415e+06	1.95895e+06	3.57152e+06	2.8486e+06	2.09114e+06	3.1776e+06	3.87456e+06	4.01259e+06	4.1788e+06	4.33699e+06	4.11597e+06	4.8859e+06	4.61752e+06	4.87162e+06	4.97351e+06	4.79414e+06	4.94108e+06
487	ALDOA	9.37546e+07	9.38178e+07	9.41058e+07	8.75994e+07	9.12306e+07	8.91441e+07	8.88735e+07	8.96768e+07	8.62612e+07	9.32224e+07	9.24159e+07	9.73319e+07	1.002e+08	9.99696e+07	1.0063e+08	1.05793e+08	1.11069e+08	1.09488e+08	1.07893e+08	9.99574e+07	9.18909e+07	8.199e+07	7.5946e+07	8.2834e+07	7.45213e+07	7.79512e+07	7.02376e+07	6.43193e+07	7.12224e+07	7.30354e+07	6.48465e+07	5.86028e+07	5.70511e+07	5.90336e+07	5.76795e+07	8.02335e+07	7.68844e+07	8.30744e+07	8.11308e+07	7.7919e+07	7.97745e+07	7.78853e+07	8.15373e+07	8.21397e+07	8.10822e+07	7.20486e+07	7.54083e+07	6.92969e+07
488	CBS	87298.8		123094	259655	316264	228723	278041	322030	310228	416901	405361	299538	480527	531103	558972	549108	481308	519095		44697.2	85965.4															706932	555876	620817	299729	267577	356327	207658	101911	59398.7	103091	51454.9	132058	229129
489	DNAJC2	614809	513513	595762	643777	527850	617629	625022	508362	682940	628859	631374	627957	529910	553171	385271	464417	616458	550740	306764	241508	283406	235286	340859	299808	246114	265866	284402	264857	231981	351405	186921	283514	281500	206173	195153	698899	574900	616554	686381	725286	652307	685324	619503	641586	656070	731469	623159	750669
490	NFYC		84129.3		328688	221575	304830	220351	157782	258249	224679	182775	126953	139903	167247	103668	126474	97313.1	65293.9	195051	417200	442512	310062	490888	248717	292306	279165	350906			464268	362572	373708				304035	370455	235341	151106	227331	83927.2	257690	260984	245078	245571	292571	253042	279419
491	ETFDH	562045	159163	320294	446905	509040	481921	607641	584638	674860	676504	775638	672277	782310	834276	748565	797354	705854	741162	298944	326365	439138	484063	599309	734626	822835	595404	885624	796398	1.07904e+06	1.08403e+06	984057	803172	1.14204e+06	1.04352e+06	855927	314017	304117	273893	685879	440668	523563	594119	531886	567021	719874	761227	817511	619247
492	OSBPL3	492203	574642	444924	631329	500586	562768	666464	661323	551165	613673	600939	540777	552152	722310	393799	579079	447994	455101	411456	872737	616610	465707	653134	778555	294428	348295	490679	276608	334647	363026	319473	324647	304748	330746	378614	302534	323200	324383	404111	354828	324566	331832	168378	110354	160177	209384	178848	219093
493	HK1	4.76405e+06	4.95668e+06	4.68039e+06	5.26551e+06	5.2259e+06	5.45607e+06	6.78286e+06	6.65479e+06	6.22037e+06	7.06788e+06	6.68452e+06	6.52492e+06	6.75123e+06	6.56304e+06	7.14895e+06	7.47109e+06	7.11523e+06	6.68483e+06	4.78384e+06	5.86408e+06	4.58119e+06	6.83159e+06	6.65459e+06	6.08292e+06	7.42869e+06	7.22536e+06	6.88034e+06	8.40652e+06	7.40323e+06	7.81092e+06	8.58865e+06	8.39099e+06	7.71321e+06	8.45754e+06	8.46122e+06	2.84678e+06	4.15692e+06	4.08442e+06	4.86405e+06	5.25766e+06	4.98017e+06	5.59478e+06	5.55325e+06	5.43217e+06	5.30635e+06	5.14588e+06	5.59062e+06	5.50841e+06
494	HK2	392608	441817	392907	397515	373825	569634	331872	291071	263491	304612	316408	244174	177351	193696	190131	196901	244271	302572		222413	98786	224084	270504	210218			123894									567299	787706	777811	351686	316104	295161	315354	301874	238411	217124	220476	252046	348349
495	LAMB2	668806	347879	668437	807406	952632	1.02044e+06	1.96652e+06	2.01709e+06	2.18878e+06	3.29321e+06	2.94704e+06	3.11645e+06	4.21422e+06	4.04526e+06	4.50176e+06	5.02975e+06	4.76988e+06	4.59917e+06	592355	722059	632471	938424	803694	894533	1.99348e+06	1.8347e+06	1.97418e+06	1.82171e+06	1.77713e+06	2.19631e+06	2.26189e+06	1.98267e+06	2.80586e+06	2.28038e+06	2.64804e+06	111447	235793	220219	380049	314609	381690	403144	334432	467392	450510	365701	341624	507603
496	DLD	4.2957e+06	3.70931e+06	3.97884e+06	3.72172e+06	4.68247e+06	4.72074e+06	5.40225e+06	5.88803e+06	5.68932e+06	5.95396e+06	5.38815e+06	6.39191e+06	6.22212e+06	6.29373e+06	6.74157e+06	6.35358e+06	5.87655e+06	6.73725e+06	4.4547e+06	4.3261e+06	4.66175e+06	5.45597e+06	4.7616e+06	5.56406e+06	5.85852e+06	6.39048e+06	6.08583e+06	6.8246e+06	7.89424e+06	7.89164e+06	8.26059e+06	7.20287e+06	9.02293e+06	7.80327e+06	6.5777e+06	3.0911e+06	4.27681e+06	4.09633e+06	5.75288e+06	5.57642e+06	4.78099e+06	5.67104e+06	4.50677e+06	4.76836e+06	4.82962e+06	5.22132e+06	4.57851e+06	5.45584e+06
497	HSPBP1	539814	580782	989356	1.25852e+06	1.47604e+06	1.02893e+06	1.14163e+06	1.08125e+06	1.14286e+06	1.19178e+06	1.13679e+06	1.06273e+06	1.04602e+06	1.03876e+06	1.11349e+06	1.11937e+06	1.03421e+06	862914	518639	943657	585960	1.05498e+06	994865	1.32603e+06	706484	703045	824625	711860	1.00977e+06	928759	716786	165868	388094	419733	482927	998629	1.56365e+06	1.50002e+06	1.14472e+06	1.2169e+06	961246	875015	621228	680159	682667	918694	963007	1.17238e+06
498	REPS1	274792	417344	302539	352902	439637	471247	421763	424122	530845	459183	468757	444286	401696	452422	589260	437408	426821	391833	352475	266447		248706	382189	279649	283103	378290	314024	397108	374892	311165	317339	321957	240061	394947	430710	200194	250483	364608	417535	372108	441271	345422	343698	158714	198418	365624	393393	359817
499	CCDC6	2.01497e+06	1.63067e+06	2.16168e+06	2.21671e+06	2.16094e+06	2.41364e+06	2.17197e+06	2.07979e+06	2.03163e+06	2.20203e+06	2.28344e+06	1.89424e+06	2.11261e+06	2.34142e+06	2.09276e+06	2.07635e+06	2.03662e+06	2.08365e+06	804727	1.53156e+06	1.23083e+06	1.08998e+06	1.3171e+06	1.41004e+06	1.31442e+06	1.538e+06	1.3058e+06	1.05875e+06	1.2685e+06	1.43285e+06	1.19976e+06	1.02365e+06	1.42891e+06	972576	874345	1.54939e+06	1.63378e+06	1.98214e+06	2.07854e+06	1.88064e+06	1.95223e+06	1.75461e+06	1.46907e+06	1.62073e+06	1.6124e+06	1.63977e+06	1.67393e+06	1.24568e+06
500	EFCAB14						45126	107665	124556	170286	65629.1	53144.8	82662.3	74890.7	109490	103496	83174.2		177364		60355.4		336287	194620	252454	179340	230093	279183	97855.9	75348.9	176912	36603.3	59033	140549	148917				75991.4	130645	56245.9	50945.8	150579	104618	68144.6		126337	85776.7	152756
501	NCLN	1.14053e+06	1.19484e+06	1.01158e+06	1.54111e+06	1.54873e+06	1.80452e+06	1.96277e+06	1.74367e+06	1.8987e+06	1.89696e+06	1.71555e+06	1.9123e+06	1.94946e+06	1.85984e+06	1.88149e+06	2.01933e+06	1.99005e+06	1.93012e+06	663313	1.23988e+06	695804	1.34378e+06	1.07874e+06	1.1021e+06	1.07004e+06	1.13107e+06	1.19657e+06	967139	1.01007e+06	1.09917e+06	1.09048e+06	745558	830991	850251	887340	1.78172e+06	2.10194e+06	2.15108e+06	2.08903e+06	2.34767e+06	2.23183e+06	2.14138e+06	1.53387e+06	1.65676e+06	2.08709e+06	1.81686e+06	1.89097e+06	2.49554e+06
502	TCIRG1	1.53667e+06	1.19818e+06	1.46496e+06	1.82376e+06	1.87945e+06	1.76601e+06	2.01603e+06	1.84384e+06	1.78613e+06	2.00347e+06	1.96854e+06	1.7306e+06	2.03419e+06	1.89904e+06	2.05756e+06	2.06197e+06	2.06021e+06	1.71741e+06	853312	841461	727766	1.07848e+06	955487	1.38233e+06	1.64792e+06	1.2748e+06	1.41311e+06	1.64866e+06	1.49031e+06	1.68641e+06	1.71512e+06	1.52318e+06	2.205e+06	2.03696e+06	1.7971e+06	649136	967105	968767	1.31793e+06	1.23955e+06	1.18875e+06	1.75307e+06	1.29176e+06	1.41515e+06	1.67832e+06	1.36475e+06	1.87638e+06	1.69656e+06
503	LAMB1	3.81431e+06	3.57245e+06	4.12693e+06	5.44145e+06	6.5539e+06	6.10751e+06	8.44686e+06	9.27693e+06	9.43295e+06	1.18664e+07	1.185e+07	1.11777e+07	1.48573e+07	1.41226e+07	1.59257e+07	1.69867e+07	1.67414e+07	1.5549e+07	2.50363e+06	2.84079e+06	2.38877e+06	3.79986e+06	3.86133e+06	3.54978e+06	4.92094e+06	5.31019e+06	5.02134e+06	5.93729e+06	6.23004e+06	6.22492e+06	6.32125e+06	6.1388e+06	6.60985e+06	6.6809e+06	6.88923e+06	2.37188e+06	2.58572e+06	2.80014e+06	4.98329e+06	5.25336e+06	5.3977e+06	7.03546e+06	7.71889e+06	7.96883e+06	8.7334e+06	9.86486e+06	9.0347e+06	9.47842e+06
504	ZNF428	1.81138e+06	1.88092e+06	2.05974e+06	2.23513e+06	2.10074e+06	2.03951e+06	1.92661e+06	1.89071e+06	2.00061e+06	2.06678e+06	1.92001e+06	1.8325e+06	1.83074e+06	1.99223e+06	1.87145e+06	1.73592e+06	1.79809e+06	1.54324e+06	1.32864e+06	1.27625e+06	1.55753e+06	1.99109e+06	1.92909e+06	1.8032e+06	1.84101e+06	2.06897e+06	1.87248e+06	1.72602e+06	1.85694e+06	1.74162e+06	1.51178e+06	1.56848e+06	1.65541e+06	1.48633e+06	1.5368e+06	2.29701e+06	1.77219e+06	1.77882e+06	2.02503e+06	2.19283e+06	2.30092e+06	2.80294e+06	2.67078e+06	3.09313e+06	2.59041e+06	3.02655e+06	3.03715e+06	2.77686e+06
505	ERG	1.25917e+06	1.00901e+06	603083	968030	1.10945e+06	1.08332e+06	913582	831066	890180	740626	774269	712439	600897	668777	581544	587289	517991	551121	1.32579e+06	1.23064e+06	1.31338e+06	913431	1.14024e+06	1.01646e+06	1.11561e+06	1.40727e+06	1.14549e+06	975379	1.0406e+06	1.03138e+06	1.45533e+06	1.094e+06	833520	1.40912e+06	1.20738e+06	2.59275e+06	1.91251e+06	1.78373e+06	2.27392e+06	1.79127e+06	2.00056e+06	2.29372e+06	2.3388e+06	2.09988e+06	2.07826e+06	2.31949e+06	2.0553e+06	2.17078e+06
506	HMGCL	180243	81904.1	243935	306315	462079	476416	619759	538090	553094	754328	733232	762316	816186	821569	987914	828590	878197	964488	65734.5	90000.8	94216.1	286634	340737	465422	554754	704611	746935	691847	1.08055e+06	1.19263e+06	1.05139e+06	715496	1.09856e+06	1.15873e+06	824524	279406	304460	187889	457733	499648	606965	592771	632690	619686	719299	821754	579295	887577
507	ADAM15	396194	198513	188414	310138	355768	459439	452362	436111	365718	428849	407617	429699	332700	360901	346903	333123	365068	286485		203052	141522	278771	206998	123951	129882	109062	194799	69902.6	61103.8	163118	68250.8		96244.3			131297	488138	380820	375304	325607	255102	365663	267533	226311	201322	216396	286773	355757
508	DDX19A;DDX19B	2.89691e+06	2.80372e+06	2.48558e+06	2.59108e+06	2.69116e+06	2.55267e+06	2.27859e+06	2.48578e+06	2.39691e+06	2.34385e+06	2.62493e+06	2.58701e+06	2.24314e+06	2.46969e+06	2.29329e+06	2.11092e+06	2.4588e+06	2.4355e+06	1.99911e+06	3.04642e+06	2.85918e+06	2.86133e+06	2.46737e+06	2.78183e+06	2.14992e+06	2.31712e+06	2.16347e+06	2.14074e+06	2.22887e+06	2.24208e+06	2.05137e+06	2.57399e+06	2.12218e+06	2.22859e+06	2.01602e+06	1.95096e+06	2.41093e+06	2.38103e+06	2.46699e+06	2.1596e+06	2.17187e+06	2.40271e+06	2.33775e+06	2.18866e+06	2.19441e+06	2.40964e+06	2.56985e+06	2.22605e+06
509	NSF	2.65474e+06	2.40815e+06	2.64744e+06	3.01019e+06	2.90775e+06	3.23672e+06	3.5749e+06	3.64917e+06	3.18001e+06	3.57932e+06	3.81205e+06	3.66445e+06	3.6713e+06	3.84194e+06	3.60036e+06	4.19312e+06	4.2776e+06	3.95706e+06	1.01117e+06	1.68789e+06	1.77632e+06	2.2124e+06	2.1308e+06	2.24301e+06	2.26252e+06	2.57166e+06	2.46009e+06	2.40473e+06	2.69728e+06	2.69597e+06	2.77958e+06	2.51899e+06	2.66869e+06	2.68655e+06	2.48495e+06	1.87242e+06	2.20058e+06	2.19458e+06	2.43707e+06	2.57654e+06	2.26871e+06	2.73556e+06	2.52758e+06	2.49456e+06	2.54455e+06	2.67574e+06	2.74637e+06	2.45986e+06
510	CLIP1	1.47275e+06	1.26533e+06	1.46943e+06	1.24584e+06	1.37746e+06	1.38178e+06	1.15016e+06	1.17388e+06	1.17669e+06	1.15535e+06	1.13315e+06	1.03476e+06	1.02935e+06	1.10931e+06	1.11047e+06	1.07315e+06	1.1288e+06	1.06403e+06	450671	754706	454552	444732	440567	493331	345340	410104	274955	186200	276197	249692	197621	221009	261838	254933	181895	933017	818455	926214	683351	604587	631285	704949	452073	533769	620157	657956	622291	623981
511	VPS53	175205		135237	312118	208356	306719	250070	246225	266142	251209	314402	303209	293876	322996	252758	290697	279018	336107		171480			149996	193263		130855	206235		166632	201569	200182		181483	146953		241506	231946	268703	206963	204539	249825	237195	171264	151008	154782	288644	161010	254429
512	KANK3	331518	203268	327938	367562	270738	428853	518284	572650	495712	553602	581662	486970	561345	577092	598199	411909	456917	401490	1.49024e+06	1.80491e+06	2.12934e+06	2.79674e+06	2.80437e+06	2.70523e+06	4.24453e+06	4.53824e+06	4.37426e+06	5.09354e+06	4.95052e+06	4.82969e+06	5.20687e+06	5.63039e+06	5.12411e+06	5.6149e+06	5.51615e+06	128033	55116.8	78244.6	246072	222503	208067	324848	325886	257524	367210	343091	333935	352887
513	FRYL	522645	228612	704799	852800	914573	1.10854e+06	1.24195e+06	1.18918e+06	1.32301e+06	1.34126e+06	1.35932e+06	1.33616e+06	1.37764e+06	1.27432e+06	1.15885e+06	1.0735e+06	1.21697e+06	1.23486e+06	503875	1.03373e+06	457639	990627	824884	1.26887e+06	1.05304e+06	948559	898882	802442	856490	843776	949989	603364	668005	431121	380017	500406	843052	893911	1.05008e+06	1.13124e+06	1.05134e+06	1.04277e+06	586629	1.0112e+06	915534	877939	847722	1.04672e+06
514	CCDC50	3.40221e+06	2.65477e+06	3.38471e+06	3.23427e+06	3.96421e+06	3.26949e+06	2.57019e+06	2.63448e+06	3.16041e+06	2.56313e+06	2.41063e+06	2.36545e+06	2.29538e+06	2.5437e+06	2.33735e+06	2.21616e+06	2.26485e+06	1.7453e+06	3.19663e+06	3.53593e+06	3.35424e+06	2.67378e+06	3.48667e+06	2.78014e+06	3.03928e+06	3.89788e+06	2.85604e+06	3.16154e+06	4.02024e+06	3.15265e+06	3.17817e+06	2.92215e+06	3.44617e+06	3.03981e+06	3.45015e+06	2.26662e+06	2.21457e+06	2.65322e+06	2.32285e+06	2.29532e+06	2.16693e+06	2.3604e+06	1.94269e+06	1.98208e+06	2.22226e+06	2.65778e+06	2.68342e+06	2.8565e+06
515	TTI2						30050.3	7221.31	29957.9	12320.1	24110.5	19698.7	49070.2	38774.5	19263.1	13007.3	21882.2	23273	13903.7																			65160.2		31188.8	4967.83
516	FUBP3	2.40098e+06	3.28795e+06	2.62846e+06	2.93686e+06	3.25957e+06	3.13225e+06	2.7936e+06	2.82674e+06	2.88013e+06	2.73866e+06	2.92792e+06	2.81169e+06	2.6258e+06	2.56861e+06	2.7393e+06	2.72362e+06	2.76698e+06	2.91891e+06	2.02491e+06	2.75246e+06	2.76065e+06	2.3734e+06	2.90328e+06	3.08415e+06	2.74553e+06	3.00515e+06	2.68751e+06	2.32306e+06	3.08196e+06	3.25149e+06	2.86464e+06	2.33966e+06	2.49034e+06	2.45461e+06	2.63442e+06	3.03585e+06	2.97759e+06	3.02743e+06	2.78302e+06	2.58568e+06	2.92955e+06	3.00169e+06	2.95814e+06	3.13571e+06	3.16916e+06	3.41963e+06	3.09701e+06	3.51722e+06
517	A2M	1.96616e+07	2.54911e+07	3.08201e+07	1.70286e+07	1.5983e+07	2.42643e+07	2.32805e+07	2.43861e+07	3.16199e+07	2.73589e+07	2.75562e+07	3.14453e+07	2.40021e+07	2.32507e+07	2.78537e+07	2.69759e+07	2.36084e+07	3.11325e+07	2.24926e+07	2.14855e+07	3.33562e+07	3.40126e+07	3.63781e+07	4.60838e+07	3.103e+07	2.22991e+07	3.05154e+07	4.28882e+07	3.57752e+07	4.47424e+07	2.30922e+07	4.12042e+07	3.64856e+07	2.72453e+07	3.74397e+07	1.25574e+07	1.0328e+07	2.51918e+07	1.39625e+07	1.42815e+07	2.34891e+07	2.1651e+07	3.30375e+07	2.86575e+07	2.30063e+07	1.81834e+07	1.88002e+07	1.62065e+07
518	TBCD	674483	679101	613792	914694	967766	1.0984e+06	1.12492e+06	1.14649e+06	1.17681e+06	1.17414e+06	1.13763e+06	1.19714e+06	1.22404e+06	1.3038e+06	1.21826e+06	1.18809e+06	1.22525e+06	1.11336e+06	302208	492534	624363	657515	846821	884616	615471	632089	746978	500459	621221	565915	498565	465771	413269	434123	477925	636712	739217	646324	847783	889084	877420	739041	452665	685628	590898	759445	727551	720938
519	CDV3	8.58557e+06	8.94815e+06	9.96426e+06	8.67739e+06	9.58307e+06	7.97203e+06	6.51109e+06	6.34161e+06	7.20458e+06	5.77092e+06	5.81096e+06	5.90134e+06	5.37778e+06	5.80541e+06	5.01666e+06	5.47e+06	5.0764e+06	4.51319e+06	1.05513e+07	8.68494e+06	8.43588e+06	7.42733e+06	7.03521e+06	7.30668e+06	6.74295e+06	7.94357e+06	6.48256e+06	7.22439e+06	6.91334e+06	6.22711e+06	5.82623e+06	7.24743e+06	5.96061e+06	7.18286e+06	7.24989e+06	7.94864e+06	5.64081e+06	6.60509e+06	5.50721e+06	5.4434e+06	5.32371e+06	5.77581e+06	5.9429e+06	6.16055e+06	7.69066e+06	5.63568e+06	6.93239e+06	5.64549e+06
520	CEP170B	60457.5		30295.8			104569	48057	96865	86025.4	132856	69150.6	118056	98025.9	67002.1	62134.4	67393.3	93596.8	113767																			135701	51422.9	63634.2		66002.9
521	AGPS	1.98053e+06	2.37976e+06	2.02974e+06	2.54232e+06	2.82042e+06	2.58565e+06	2.80939e+06	2.57895e+06	3.0177e+06	2.58307e+06	2.41132e+06	2.53278e+06	2.42854e+06	2.41866e+06	2.39164e+06	2.18875e+06	2.23538e+06	2.22562e+06	1.82437e+06	1.96083e+06	1.80456e+06	2.1271e+06	2.26767e+06	2.52873e+06	1.7182e+06	1.91115e+06	1.88251e+06	1.28933e+06	1.44223e+06	1.63573e+06	1.06712e+06	829985	1.09931e+06	1.00173e+06	906455	2.13498e+06	2.54969e+06	2.48848e+06	2.69223e+06	2.76311e+06	2.81777e+06	2.70667e+06	2.2389e+06	2.62051e+06	2.28582e+06	2.33363e+06	2.35841e+06	2.7294e+06
522	MACROH2A1	3.54517e+06	2.42226e+06	4.04014e+06	4.72544e+06	3.17998e+06	4.39131e+06	4.14866e+06	4.32896e+06	3.29511e+06	3.7647e+06	4.97858e+06	3.51243e+06	4.12975e+06	3.92787e+06	3.29296e+06	4.68054e+06	3.94605e+06	4.30639e+06	4.7609e+06	4.67495e+06	4.20697e+06	8.19657e+06	7.86943e+06	5.71775e+06	8.24728e+06	7.11605e+06	7.04378e+06	8.74776e+06	9.4479e+06	8.96127e+06	8.15381e+06	7.58189e+06	9.72311e+06	8.61333e+06	8.98044e+06	2.42582e+06	2.75031e+06	2.52714e+06	3.07505e+06	3.66816e+06	2.48181e+06	3.32678e+06	2.63438e+06	3.07083e+06	3.60614e+06	3.42389e+06	3.51882e+06	3.52518e+06
523	ACOT7	5.68103e+06	7.33871e+06	7.69056e+06	9.20028e+06	1.06821e+07	1.05004e+07	9.59597e+06	9.29948e+06	1.00677e+07	8.85561e+06	9.18116e+06	1.05382e+07	8.99182e+06	8.0645e+06	1.02442e+07	8.44484e+06	9.39781e+06	9.73145e+06	6.15871e+06	7.096e+06	5.95309e+06	6.7829e+06	6.02621e+06	7.88153e+06	4.96342e+06	5.79129e+06	5.61707e+06	4.20248e+06	5.14517e+06	5.0533e+06	3.77801e+06	2.69196e+06	3.0331e+06	2.13199e+06	2.70533e+06	5.17819e+06	7.36444e+06	7.20845e+06	7.36839e+06	7.30093e+06	7.55874e+06	5.73218e+06	6.41316e+06	6.67395e+06	5.73167e+06	5.80366e+06	5.01728e+06	5.61759e+06
524	DDRGK1	878984	449350	930428	1.20811e+06	1.28847e+06	983938	1.30333e+06	1.17995e+06	1.33676e+06	1.3457e+06	1.34064e+06	1.26543e+06	1.25807e+06	1.36932e+06	1.49349e+06	1.38429e+06	1.40099e+06	1.32427e+06	825519	1.20826e+06	716471	1.15104e+06	1.2438e+06	898158	1.06995e+06	889684	1.16387e+06	1.16835e+06	793162	1.03224e+06	779687	768781	974794	1.45316e+06	954082	1.07763e+06	713103	770334	860158	999693	891307	1.03983e+06	737684	893530	1.00796e+06	720339	894041	1.07153e+06
525	PRKAR2B	798591	586679	1.12829e+06	972386	909316	1.12835e+06	962260	1.04661e+06	1.03603e+06	737931	722538	749111	655330	746887	664824	603672	612905	627561	313383	670894	546240	843575	676473	677640	806161	729137	849905	681111	719711	880440	613334	590822	630198	639395	854578	606221	843493	909704	1.06018e+06	1.03037e+06	1.02847e+06	934427	998147	877165	1.074e+06	1.11159e+06	898644	831919
526	TUBGCP2	185960	195218	172792	333970	380418	379392	467592	418353	371506	402795	384254	434923	316649	359911	415486	302139	301020	369042	128178	248492	44075.9	227185	211125	317767	275907	266204	257353	179076	346105	311146	277171	238659	245509	326759	478143	428075	502809	415454	583949	466835	475101	473922	424623	355252	361939	372418	389383	418670
527	PRKAR2A	2.12034e+06	2.12054e+06	2.52388e+06	2.18805e+06	2.46751e+06	2.67308e+06	2.48698e+06	2.57255e+06	2.60108e+06	2.64676e+06	2.55747e+06	2.40772e+06	2.60416e+06	2.35284e+06	2.54462e+06	2.43448e+06	2.57941e+06	2.36686e+06	2.03839e+06	1.94084e+06	2.36449e+06	2.46572e+06	2.11658e+06	2.29343e+06	2.95273e+06	2.65185e+06	2.7877e+06	3.1532e+06	3.20109e+06	3.15858e+06	3.32216e+06	2.94481e+06	3.25551e+06	3.35303e+06	3.34122e+06	1.90094e+06	2.08544e+06	2.23926e+06	2.44696e+06	2.48428e+06	2.33801e+06	2.58016e+06	2.41804e+06	2.85483e+06	2.92125e+06	2.99515e+06	2.6588e+06	3.12478e+06
528	TNS1	354578	778833	851223	602645	792793	828660	694885	722979	799940	786019	760438	814813	932271	912635	961510	1.33336e+06	1.08164e+06	1.19389e+06	757944	1.03402e+06	1.58037e+06	2.77969e+06	2.21123e+06	2.53325e+06	4.65329e+06	5.64007e+06	4.38092e+06	4.73011e+06	6.03352e+06	5.95371e+06	6.60758e+06	5.66777e+06	5.77134e+06	6.45801e+06	6.32367e+06	475612	746751	627273	722485	842501	849694	793536	561183	582109	848295	855480	713593	768359
529	CHAMP1	408303	345599	474775	300910	307949	309605	332367	309568	288483	259309	252794	255248	194373	250642	189206	219444	172511	195882	290817	412902	468191	394575	326942	463349	463687	321439	495027	336833	417443	453409	495511	530463	420354	375265	325057	625026	311519	419302	394475	383570	310824	497732	242605	389622	305139	340289	377114	298808
530	CLSTN1	2.13729e+06			634758	1.64783e+06	943153	895339	1.00403e+06	983553	2.22749e+06	2.04505e+06	1.93994e+06	2.08305e+06	2.2975e+06	2.38379e+06	2.66089e+06	2.38617e+06	2.21272e+06	947729			671485	589602	511025	764233	774940	1.09224e+06	784059	840633	846314	535620	271945	973254	710889	418360				542034	572847	557738	529539	562671	544202	525387	551643	618223	899117
531	PARP9	71523.6			167789	49272.6	108938	130515	140770	186206	131675	181870	176691	255333	217877	208446	168414	246689	192840				99530.8	192249	106633	104831	80990.1	171751	72583.4	120189	160193	178858	69393.3	147628		54655.4		83404.1	78449.7	122119	104289	72262.4	83759		99828.8	96809.2	105164	110792	101156
532	SHROOM4	696959	549812	740586	419465	367276	482455	469626	431177	468535	327757	293100	345230	242539	276809	276150	188060	179883	216394	605609	307748		402396	276999	356146	365739	425450	332685		325690	78647.1	104831	237201	205967	163205	211391	213821	502887	592122	865816	782931	629261	790368	503845	660609	523764	634045	608934	762243
533	PPP1R21	391081		221213	151994		122604	176612	202466	201825	296855	287629	396585	343012	506358	333580	336668	345910	363915			348695	136765	221617	230347	230535	117133	271624	183382	289588	220333	287939	435172	300592	222675	342959		220899	101621	213331	330598	303294	241007	157609	224920	139627	414413	189574	341863
534	ANXA4	5.48218e+06	6.91876e+06	6.24505e+06	6.41182e+06	5.68534e+06	5.60595e+06	6.30024e+06	6.58698e+06	5.87879e+06	6.18041e+06	6.30109e+06	5.70455e+06	6.04261e+06	6.03701e+06	6.16905e+06	6.5306e+06	6.66969e+06	6.13648e+06	7.75321e+06	7.13072e+06	7.61606e+06	8.47541e+06	8.83992e+06	8.24603e+06	9.15158e+06	9.61867e+06	9.57212e+06	1.00238e+07	9.58789e+06	9.2374e+06	9.61277e+06	1.05036e+07	9.26197e+06	9.77639e+06	1.09252e+07	2.26577e+06	2.2414e+06	2.33136e+06	2.59668e+06	2.74392e+06	2.60029e+06	3.61002e+06	3.83332e+06	3.35679e+06	3.84274e+06	3.97553e+06	3.97696e+06	3.712e+06
535	ACSF2	107347		26748.8	135951	141193	170131	327457	308451	343340	391449	375709	421761	588097	544454	618288	520513	640358	616343							35989.2		42962.3	18502		58367.5	128702	55883.1	140077	90638.2	82683.4		103146	113072	453662	364415	379329	583945	412797	415476	627424	599864	544362	566397
536	VARS1	4.4956e+06	3.73798e+06	4.23415e+06	5.64868e+06	5.98068e+06	5.90667e+06	6.28589e+06	6.03407e+06	6.44738e+06	6.75605e+06	6.51651e+06	6.50798e+06	6.81807e+06	6.71179e+06	6.85799e+06	6.52415e+06	6.81618e+06	6.75679e+06	3.80136e+06	5.23262e+06	4.47774e+06	5.75053e+06	5.68703e+06	6.07956e+06	5.17593e+06	4.99867e+06	5.29915e+06	4.8122e+06	5.2018e+06	5.21145e+06	5.08282e+06	4.21494e+06	4.96627e+06	4.88497e+06	4.60828e+06	4.03759e+06	5.47999e+06	5.65134e+06	5.93365e+06	6.00933e+06	5.92736e+06	5.89535e+06	5.12748e+06	5.88393e+06	5.79837e+06	5.8157e+06	5.5921e+06	6.10308e+06
537	ARVCF	623695	478575	639355	612677	634848	550590	969437	1.04192e+06	1.00941e+06	875225	843955	820801	998806	928308	842205	711873	607712	580066	309428	457139	521045	641627	622626	692914	1.08714e+06	983741	903273	700999	652577	736664	869617	830319	885121	703992	595939	184691	210983	216005	655026	612428	637328	851704	889661	943257	958733	1.14103e+06	1.07077e+06	1.1241e+06
538	EIF4B	1.0349e+07	1.12577e+07	1.09284e+07	8.55584e+06	8.4972e+06	8.45005e+06	6.9875e+06	7.4731e+06	6.8879e+06	6.71629e+06	6.38299e+06	5.31882e+06	4.94732e+06	5.14015e+06	4.72581e+06	5.17438e+06	5.30094e+06	4.84074e+06	1.02384e+07	9.59211e+06	1.05908e+07	8.08862e+06	8.54469e+06	8.0603e+06	6.61403e+06	6.81964e+06	6.25959e+06	6.10493e+06	5.49858e+06	5.70956e+06	5.50863e+06	5.76517e+06	5.7687e+06	5.60591e+06	5.12696e+06	8.90901e+06	7.22073e+06	8.4892e+06	6.44911e+06	5.87296e+06	5.82302e+06	6.22043e+06	7.0492e+06	5.94424e+06	6.48971e+06	5.65419e+06	7.21138e+06	6.53235e+06
539	SUPT16H	2.98289e+06	2.52107e+06	3.03474e+06	3.16584e+06	3.25168e+06	3.39462e+06	2.82826e+06	2.99856e+06	3.00695e+06	2.22323e+06	2.27623e+06	1.94404e+06	1.73483e+06	1.83776e+06	1.60692e+06	1.44821e+06	1.42159e+06	1.47921e+06	3.56643e+06	4.25574e+06	4.03676e+06	3.96352e+06	3.90965e+06	4.31977e+06	3.41206e+06	2.97603e+06	3.14337e+06	2.5421e+06	2.46706e+06	2.2465e+06	2.2925e+06	1.54427e+06	1.90034e+06	1.78431e+06	1.51791e+06	4.52633e+06	4.83247e+06	5.30845e+06	4.68814e+06	4.73685e+06	4.44236e+06	3.81678e+06	3.63767e+06	3.9791e+06	3.56319e+06	3.58997e+06	3.7801e+06	3.29612e+06
540	GBF1	869574	732056	813219	1.52599e+06	1.02994e+06	1.30999e+06	1.47646e+06	1.46347e+06	1.48142e+06	1.61404e+06	1.62139e+06	1.45437e+06	1.4316e+06	1.54945e+06	1.42706e+06	1.58707e+06	1.55534e+06	1.38428e+06	532718	722553	519083	665027	633264	842886	472309	452494	543811	552789	494863	506331	373132	287991	346854	355338	242387	737323	995002	1.17479e+06	858674	852569	827690	745127	712147	863010	793995	735278	764098	887011
541	P2RX4	654484	1.2614e+06	913661	565223	513922	652408	796682	856472	809912	758725	861730	826448	777324	533044	618423	855427	781391	723867	1.1321e+06	912133	1.48744e+06	680422	1.62952e+06	1.09514e+06	1.64003e+06	2.23708e+06	1.66995e+06	1.63357e+06	2.75385e+06	2.7523e+06	3.13387e+06	2.84942e+06	3.54805e+06	3.10584e+06	2.92898e+06	316457	557799	548677	681976	593816	690046	1.08225e+06	854368	903395	887772	1.27861e+06	1.07277e+06	1.47166e+06
542	MOCS2	572793	410108	604791	668076	676611	615250	550376	715811	495341	618302	618932	542765	539422	505507	471348	383822	425759	372955		436544	150774	416406	513413	258019	287226	335125	451824	237886	381604	196076	220089	220737	281581	151136	86989	376772	289132	253546	291325	324860	149990	237277	229042	318564	274917	203207	113219	228483
543	GOLGA3	807960	537943	722653	712081	771056	837961	795760	792078	794448	830301	898421	878957	849257	850703	828593	843459	903985	799378	468039	482532	472240	426512	400751	419816	379358	422217	371028	312812	304463	403395	294719	263682	277183	284616	292467	673144	569078	608654	570457	516291	515416	561645	419293	414328	437400	505720	561867	524104
544	MBOAT7	2.56674e+06	2.37898e+06	2.78302e+06	3.1098e+06	2.88568e+06	3.24324e+06	3.86903e+06	3.5941e+06	3.7516e+06	3.92209e+06	3.46607e+06	3.5535e+06	3.46221e+06	2.93801e+06	3.14363e+06	3.54349e+06	3.21223e+06	3.12749e+06	297062	391127	315970	420448	496222	316725	544176	448200	576588	663031	452220	783753	617020	375972	728171	780399	872324	1.70429e+06	2.08793e+06	2.09402e+06	2.57115e+06	2.68906e+06	2.87487e+06	3.42641e+06	2.46039e+06	3.41711e+06	3.71454e+06	3.93469e+06	3.56337e+06	4.18474e+06
545	SDHD	84575.2		117850	106690	134846	223178	295940	296617	348938	224308	341179	275518	422238	268168	286272	349416	309183	341465			23897.2	127097	111109	312571	164433	96370	344602	137886	275541	227995	236054	285005	222176	98143.6		168905	166764	124729	259753	337214	265596	248509		114115	80141.1	167795		64411.7
546	TOP2B	220062	196150	161888	368223	265813	352702	411710	379589	373671	350023	426806	422745	483327	473751	442055	453781	365296	352321	123425	228925	163926	214399	208232	319569	307365	302041	190856	277589	357592	420735	301008	318962	319677	191760	321522	443651	353699	400060	623997	739102	645153	830620	662528	597242	638696	767270	762149	623353
547	DPP7	638740	455363	592910	667305	763593	803449	818223	877630	1.05249e+06	985808	1.05386e+06	1.13425e+06	1.12101e+06	1.23174e+06	1.25045e+06	1.23805e+06	1.17295e+06	1.12227e+06	156321	533557	570717	1.00082e+06	901802	1.15514e+06	2.07771e+06	1.9979e+06	1.66286e+06	2.71612e+06	3.12196e+06	3.07926e+06	3.72384e+06	3.99388e+06	4.41812e+06	4.89529e+06	4.48872e+06	246835	204283	249636	420714	412122	425489	756481	603030	652778	771717	1.10173e+06	1.00054e+06	1.10078e+06
548	PPP5C	1.49521e+06	1.1663e+06	1.62426e+06	1.74838e+06	1.74443e+06	2.12967e+06	2.00727e+06	1.87181e+06	1.97417e+06	2.01167e+06	1.92121e+06	1.79977e+06	1.82345e+06	1.91378e+06	1.71783e+06	1.63678e+06	1.61754e+06	1.6272e+06	2.29734e+06	2.68406e+06	2.76161e+06	2.34067e+06	2.03184e+06	2.84908e+06	2.56869e+06	2.77253e+06	2.77707e+06	2.20704e+06	2.77462e+06	2.54529e+06	2.65519e+06	2.01007e+06	2.00796e+06	2.4018e+06	2.11192e+06	1.71528e+06	2.09502e+06	1.82002e+06	2.15765e+06	1.98607e+06	2.01737e+06	1.92555e+06	1.81738e+06	1.83719e+06	2.01404e+06	1.9307e+06	1.93963e+06	1.99268e+06
549	SYNPO	3.34283e+06	2.45048e+06	3.75903e+06	3.21304e+06	3.5842e+06	3.30773e+06	3.18471e+06	3.12484e+06	3.27666e+06	3.12335e+06	3.0339e+06	3.07734e+06	2.61824e+06	2.4554e+06	2.55934e+06	2.14376e+06	2.16164e+06	2.25486e+06	1.74155e+06	2.35335e+06	2.18209e+06	2.00614e+06	1.69737e+06	1.87202e+06	1.73111e+06	1.82923e+06	1.92663e+06	1.6989e+06	1.61842e+06	1.44094e+06	1.6629e+06	1.41957e+06	1.84784e+06	1.61036e+06	1.40511e+06	2.55838e+06	2.34449e+06	2.65291e+06	2.6698e+06	2.60756e+06	2.55297e+06	3.65876e+06	3.23925e+06	3.53357e+06	3.85858e+06	3.94801e+06	4.10652e+06	4.58052e+06
550	FOCAD	298299	301708	289952	428218	430435	553764	549212	606568	584676	610760	583584	538472	566168	585106	508105	467053	528047	531243	267400	276125	433045	437070	491362	657899	470517	536257	424445	381384	494760	426554	563279	422433	389846	381218	448906	444609	494074	547878	499735	571778	429365	493471	424290	452202	458551	438120	477184	519161
551	MNAT1	136454		73559.1		122187	110956	138407	110968	100639	81161.4	107093	190718	181426	131571	150332	170954	151538	46753.6		202239	56224.7	57707.7						16939.3		165303						117852	291909	299167	164278	214204	219111	213357		157240	87460	211319	122136	141949
552	MAP4K4	1.26438e+06	934555	1.22511e+06	1.28329e+06	1.26116e+06	1.32243e+06	1.43198e+06	1.40008e+06	1.43675e+06	1.43884e+06	1.39849e+06	1.533e+06	1.42007e+06	1.36417e+06	1.31159e+06	1.24295e+06	1.45114e+06	1.39173e+06	974621	1.10233e+06	963253	1.02991e+06	1.1664e+06	1.32897e+06	1.15818e+06	1.15139e+06	1.1743e+06	998236	1.17067e+06	1.2064e+06	1.01753e+06	953122	856663	970248	1.08628e+06	1.09975e+06	1.37854e+06	1.33796e+06	1.89626e+06	1.78129e+06	1.91152e+06	1.89628e+06	1.63187e+06	1.99198e+06	2.07798e+06	1.99127e+06	1.86002e+06	1.93404e+06
553	MAP1S	1.17379e+06	510521	1.04894e+06	1.24935e+06	1.20364e+06	1.47855e+06	1.49791e+06	1.39764e+06	1.45962e+06	1.45231e+06	1.52604e+06	1.4259e+06	1.3916e+06	1.39879e+06	1.49391e+06	1.43258e+06	1.50626e+06	1.39535e+06	547006	752763	550892	1.06589e+06	1.06807e+06	890257	1.14068e+06	1.17032e+06	1.12035e+06	1.47885e+06	1.48564e+06	1.50563e+06	1.49729e+06	1.35239e+06	1.62779e+06	1.44793e+06	1.40187e+06	1.28118e+06	1.39157e+06	1.4219e+06	1.68093e+06	1.58817e+06	1.73541e+06	1.7705e+06	1.47275e+06	1.63589e+06	1.57452e+06	1.67027e+06	1.47243e+06	1.59164e+06
554	UBR5	229111		335503	217648	206810	220818	180155	176555	199267	74908.8	107134	131824	110719	132453	176122	131749	107811	131353		109373	400773	243697		250038	164569	108183	83204.7		79255.6		172407		153932			341899	295640	305294	238794	252432	209633	279568	54521.3	104091	151034	96785.2	168613	185544
555	POP1	526113	473644	376796	553484	562063	584945	479504	363160	333505	370527	347126	311770	251873	380763	316478	319682	206024	284849		225491	162809	317686	258941	291047	140808	216829	169422	137544	193185	212134	79409.8		215749	61022.5	159581	693461	539816	619740	365234	463179	425287	398011	343810	335811	272579	269736	291188	298149
556	BRD4	597139	745952	696425	645898	353691	590515	423021	481248	430189	276452	319994	379082	365208	262778	179269	240105	221082	282104	539280	685992	766396	702163	616523	660854	460838	301745	454762	241357	497921	581665	359608	540680	586081	361285	212661	865138	667712	638986	691839	537752	557726	594101	320387	499939	577026	430517	443250	414718
557	STRAP	5.64579e+06	5.41703e+06	5.76779e+06	5.96402e+06	7.15612e+06	6.52435e+06	6.03875e+06	6.04031e+06	6.55969e+06	6.12247e+06	6.32801e+06	6.8235e+06	5.80508e+06	6.30757e+06	5.93724e+06	5.87115e+06	6.06992e+06	6.36345e+06	4.86151e+06	4.83725e+06	4.45389e+06	4.49032e+06	3.97604e+06	4.77199e+06	3.50894e+06	4.2593e+06	3.5042e+06	3.16681e+06	3.62332e+06	3.41051e+06	3.04387e+06	2.4453e+06	2.98726e+06	2.29107e+06	2.6345e+06	8.08078e+06	7.17689e+06	7.06499e+06	5.98838e+06	5.9073e+06	6.11718e+06	5.25804e+06	5.3815e+06	5.15631e+06	5.53691e+06	5.33749e+06	4.76662e+06	5.66457e+06
558	ZC3H4	305261	573259	216850	360653	438594	307049	316791	360858	345851	315837	250281	244189	235378	263111	196642	247676	264805	212218	241927	744594	423127	710873	212263	423451	514880	758346	670877	538239	589710	455873	443666	472711	564039	469456	503157	832441	358705	512596	567259	531057	585486	504276	527392	431128	668923	471320	562461	439849
559	PPP1R13L	1.71098e+06	1.48008e+06	2.02949e+06	1.54807e+06	1.49934e+06	1.4256e+06	1.15612e+06	1.1455e+06	1.18388e+06	862190	921658	858989	819298	773270	711590	621161	610108	650101	565293	733771	594388	627514	665731	662165	495211	763772	654537	436835	572233	568065	714851	508781	850206	685865	591474	538354	535119	559151	475737	396785	452838	518410	380743	402610	533814	421891	458117	554184
560	CDC73	332546	239093	395465	464593	313111	389745	365825	373836	290222	314136	335513	300090	331452	315634	243193	263547	258019	268087	176553	333460	387809	429736	347825	379754	219968	215462	308749	184780	218140	272327	220327	243036	266628	205127	180681	493169	452003	569652	497238	395788	466098	501079	382206	370879	286442	363966	311701	363201
561	AKAP12	9.75666e+06	1.00426e+07	1.04791e+07	9.15528e+06	1.05878e+07	8.35604e+06	6.99563e+06	6.71202e+06	7.61652e+06	6.12001e+06	5.78351e+06	6.14732e+06	5.6892e+06	5.56812e+06	6.17904e+06	5.30795e+06	5.12882e+06	4.99495e+06	1.28864e+07	1.0902e+07	9.72237e+06	1.11499e+07	1.0035e+07	1.00767e+07	1.24442e+07	1.31105e+07	1.16747e+07	1.22662e+07	1.23292e+07	1.17575e+07	1.17793e+07	1.15802e+07	1.32343e+07	1.39225e+07	1.35613e+07	9.13846e+06	6.24416e+06	7.47868e+06	3.464e+06	3.3893e+06	3.51708e+06	2.49451e+06	2.47498e+06	2.43805e+06	2.32233e+06	2.3036e+06	2.3133e+06	2.42317e+06
562	ASPM	1.54311e+07	2.83711e+07	2.51446e+07	1.049e+07	8.28595e+06	7.39631e+06	6.89091e+06	8.55583e+06	7.02216e+06	6.55677e+06	7.28009e+06	3.87712e+06	3.99807e+06	4.8826e+06	3.0245e+06	5.7994e+06	3.87551e+06	4.22037e+06	2.0783e+07	2.3155e+07	2.60718e+07	2.8792e+07	2.41981e+07	2.98543e+07	3.56209e+07	2.93053e+07	3.19139e+07	3.21324e+07	2.96629e+07	2.69664e+07	2.95429e+07	3.99193e+07	1.90486e+07	3.63088e+07	3.92167e+07	286250	255961	357666	381622	263611	161223	305236	75863.8	230475	329149	153404	271615	168057
563	OGT	1.13873e+06	900474	1.03742e+06	920922	864333	1.00775e+06	989283	842465	1.00914e+06	811188	789342	704144	727699	881261	792493	737975	645632	725763	1.32445e+06	1.43551e+06	1.50138e+06	1.07449e+06	863495	1.19638e+06	1.07465e+06	1.11609e+06	1.12753e+06	732728	791082	972520	1.13948e+06	831538	1.1878e+06	766077	644134	1.32882e+06	1.15557e+06	1.2668e+06	980199	963351	1.03542e+06	909043	461064	830554	870736	806221	925850	878610
564	MCCC2	283401	244177	190108	311853	337186	423992	503695	507353	558635	611636	592235	544623	540693	556731	544276	521063	499422	581044	253999	244115	224158	603382	603245	687175	858325	909859	809330	987965	895357	1.07999e+06	1.17368e+06	1.0345e+06	1.16034e+06	1.04238e+06	1.18488e+06	139516	256069	196113	436582	443506	359885	564930	497156	394422	419568	548173	489523	599391
565	TMOD2	411381	256424	163150	199266	139824	234367	204080	167882	232985	341054	280065	285323	332714	441792	355142	342610	393848	485177	2.38638e+06	1.30498e+06	1.74691e+06	1.50545e+06	1.71081e+06	1.39196e+06	1.91245e+06	2.05274e+06	2.64911e+06	2.45723e+06	3.58405e+06	3.59135e+06	4.14885e+06	2.78143e+06	3.77771e+06	3.70023e+06	2.48458e+06		45866.4	158587	96652.1	238890	27788.1	544553	476183	49423.7	116616	330863	97959.9	642575
566	RUSF1	88291.5	134008	223159	245639	266320	324204	390166	255828	380521	386839	432833	319575	315226	247171	354641	334072	345059	216591				179902	147328	195066		129108	184441	248958	188812	197009	155976	210129	370909	129414	235332				188084	171590	99880.1	197385		201536	91639.5	161254	147905	189634
567	MYO5A	1.52519e+06	1.34269e+06	1.62398e+06	1.84979e+06	1.78583e+06	2.01726e+06	1.97728e+06	1.82318e+06	1.68951e+06	1.75395e+06	1.71374e+06	1.48711e+06	1.5549e+06	1.48192e+06	1.51701e+06	1.53809e+06	1.49598e+06	1.33285e+06	131050	488720	299298	619030	299270	488952	284749	332985	410407	303359	334334	408928	244231	127672	227502	238261	135405	890504	1.20472e+06	1.31931e+06	1.31704e+06	1.21101e+06	1.13766e+06	973608	809655	980150	985683	978376	1.13321e+06	955918
568	SMC1A	923733	731784	759885	757728	658319	979178	781075	756991	699241	623456	600167	568654	624223	593482	506586	446208	568401	492749	1.21469e+06	1.45609e+06	1.20312e+06	1.21879e+06	1.2875e+06	1.367e+06	1.13745e+06	1.01808e+06	1.04993e+06	834031	936766	1.11718e+06	1.12886e+06	928486	987947	933086	842841	1.08571e+06	1.34162e+06	1.54995e+06	1.48136e+06	1.39248e+06	1.45917e+06	1.40559e+06	1.13708e+06	1.06984e+06	1.40088e+06	1.3402e+06	1.17391e+06	1.13489e+06
569	NUP107	1.16965e+06	1.0271e+06	1.2115e+06	1.46439e+06	1.40439e+06	1.22579e+06	1.04698e+06	1.1035e+06	1.08481e+06	851322	949561	898789	897060	965689	840407	920739	831659	634516	1.02559e+06	1.63113e+06	1.5124e+06	1.42407e+06	1.27668e+06	1.45873e+06	1.45231e+06	1.17789e+06	1.30497e+06	1.09586e+06	1.0183e+06	1.11355e+06	907872	1.01725e+06	975835	1.04357e+06	762244	1.41646e+06	1.64159e+06	1.78812e+06	1.33289e+06	1.39957e+06	1.30778e+06	1.69052e+06	1.23192e+06	1.70257e+06	1.485e+06	1.52386e+06	1.69249e+06	1.39048e+06
570	ACOT1	208447			380921			198191	241457	253798	255857	330394	245138	234671	196451		235331	330817	283518		366316	251755		357202	222368	384603	192666	362844	398286	346634	384553	415444	681080	450653	706334	590395		300635	158383	218076	280249	391323	324088	161780	277129	281137	195199	320003	210290
571	DNAJC7	1.32179e+06	1.27864e+06	1.3272e+06	1.41642e+06	1.24558e+06	1.54507e+06	1.13789e+06	1.13735e+06	1.2574e+06	964368	1.02234e+06	920286	842430	944850	859639	809937	854858	970712	915242	1.33936e+06	1.15375e+06	939089	1.00391e+06	1.0432e+06	586719	740543	688778	429938	516293	532845	487398	448974	440462	366765	352074	1.31571e+06	1.56232e+06	1.64684e+06	1.23694e+06	1.18031e+06	1.09739e+06	951252	700662	870365	972643	776674	814196	864763
572	AAGAB	163299		393243	540911	463202	579942	514411	494027	629497	512022	408482	489646	508584	488902	577114	390279	532880	499143		169474		237982		489855	100336	281488	202969		388598	351184	355729		314477	182453		416034	492720	387593	450864	476520	429202	333752	387300	97631.7	435955	297289	330435	359077
573	ARFIP2	282321	192079	425638	369718	171273	352845	445264	413203	528216	400853	467851	517919	485713	567828	603380	600229	485883	639403	257654	166140	275383	136839	208390	165139	113724	150776		177142							191395	249623	204829	260472	255917	256908	323019	253567	121574	308276	319386	195032	257462	302259
574	PYCR3	238759	241910	261623	287568	348818	425098	373649	325026	453570	526750	476151	441707	547231	557965	507864	463787	744012	440167		94490.9	61376	136203	162836	223186	160406	147708	107383	147667	112272	182247	176968	54099.3	168567	124340	82393.1	290244	484557	416061	394410	431845	427645	414013	221828	336897	281390	360872	254894	339129
575	BYSL	607688	493119	831551	1.15579e+06	1.1493e+06	998834	1.079e+06	956277	969471	870299	936899	834998	819502	800954	859269	740066	741282	687352	307790	540039	534480	456646	270435	532209	160488	220987	264080	151929	191554	262770	215035	114535	162227	127856	94862.5	1.13031e+06	1.29138e+06	1.38867e+06	776101	867326	798206	767171	659303	734502	839210	731061	887503	848324
576	TSC22D4	424804	164853	440836	441798	311638	495188	552405	524514	522715	602743	522232	612452	605871	596586	592701	646456	675577	612036	180292	236338	107202	291257	336701	285167	379863	385132	472063	442337	430866	483062	512440	421619	573769	455390	385478	211267	261066	313760	356821	386087	342989	395279	212451	316940	369264	317289	331320	279526
577	CCDC71L						34072.7		22882	34241.4		7007.62											88599.6		27527.5		39653.1			71090.1				129700		13807.2	48133.8	32628.1	135588	129101	88424.8	163498	84519.4	43246.3	55013.1	12654.3	84631	56479
578	DCUN1D1	290104	426182	337570	430569	554545	532834	691147	445904	704894	553542	532621	696136	564761	584207	573776	545365	639285	634530		438721	345632	414957	410105	576641	649619	490025	502185	263057	424207	541420	603237	432760	329705	404786	392415	270581	340824	456444	483381	358041	411644	474913	399267	343945	412856	441517	371982	459223
579	EVPL																	79891.8
580	PDIA4	1.44087e+07	1.56084e+07	1.54101e+07	1.69711e+07	1.77159e+07	1.70719e+07	1.74712e+07	1.69642e+07	1.75308e+07	1.7796e+07	1.72605e+07	1.7282e+07	1.63137e+07	1.64885e+07	1.64465e+07	1.57432e+07	1.56827e+07	1.49825e+07	1.69499e+07	1.6897e+07	1.47409e+07	1.56525e+07	1.50056e+07	1.56163e+07	1.33737e+07	1.54025e+07	1.40768e+07	1.36385e+07	1.43772e+07	1.49585e+07	1.29119e+07	1.20732e+07	1.23402e+07	1.27518e+07	1.20511e+07	1.78227e+07	1.7525e+07	1.74946e+07	1.95292e+07	1.94511e+07	1.97848e+07	2.18294e+07	2.2937e+07	2.36408e+07	2.36674e+07	2.23192e+07	2.36139e+07	2.39036e+07
581	NUCB2	2.01921e+06	2.08655e+06	2.54974e+06	2.33934e+06	2.49069e+06	2.4278e+06	2.50368e+06	2.31661e+06	2.76633e+06	2.57823e+06	2.47982e+06	2.52692e+06	2.50659e+06	2.3915e+06	2.87944e+06	2.56233e+06	2.47812e+06	2.52252e+06	1.1565e+06	947255	886788	1.14221e+06	919666	903467	1.10838e+06	975516	975765	1.03074e+06	1.27264e+06	1.1508e+06	1.00233e+06	856798	1.16365e+06	1.09111e+06	894960	2.01286e+06	2.21167e+06	2.31241e+06	2.55324e+06	2.68492e+06	2.87431e+06	3.0429e+06	2.80694e+06	3.08063e+06	3.50674e+06	3.32402e+06	3.71852e+06	3.49906e+06
582	CNTNAP3							84528.1	44869.7	58030.3	72027.9	105109	116650	98557	106370	90804.9	76842.7	44008	78866.8				58194	116112	199004	156252	133782	84276.3	172764	79130.7	183833	74489.3		69520				72830.2		143100	118759	78549.2	130874			34970.4	39391.6		66527.9
583	DYNC1H1	9.93124e+06	9.72892e+06	9.6204e+06	1.20406e+07	1.25494e+07	1.22683e+07	1.44334e+07	1.40501e+07	1.42881e+07	1.46267e+07	1.45184e+07	1.40644e+07	1.47585e+07	1.45059e+07	1.55321e+07	1.50732e+07	1.51668e+07	1.50117e+07	8.05978e+06	9.94175e+06	8.68597e+06	9.59488e+06	9.35757e+06	1.01578e+07	8.97595e+06	9.35514e+06	9.58578e+06	9.00368e+06	9.25375e+06	9.36099e+06	9.19258e+06	8.72117e+06	8.69808e+06	9.10497e+06	9.36939e+06	6.9733e+06	8.78776e+06	8.71668e+06	1.01016e+07	1.04975e+07	1.03192e+07	1.06269e+07	1.03516e+07	1.08423e+07	1.03482e+07	1.01652e+07	1.06605e+07	1.06342e+07
584	FAM177A1	651547		240667	301060	356270	534785	507453	569639	476300	658303	583569	705983	644173	442400	686170	664731	654183	502300		240448	67889.7	120643		458555	469466	280093	175494		266659	439320	260165		146673	124071			48268.7	350848	107622	71868.7	46176.3	88723.7	125119	266812	239386	134017	128284	139759
585	BCL2L13	523774	1.67407e+06	1.31904e+06	1.51526e+06	1.05915e+06	1.25807e+06	1.78017e+06	1.5931e+06	1.56927e+06	1.7782e+06	1.45559e+06	1.51125e+06	1.60067e+06	1.39343e+06	1.71826e+06	2.12873e+06	1.59452e+06	1.59983e+06	210021	387035	246303	495916	496376	404231	722903	884483	433321	981604	1.00644e+06	680985	1.18532e+06	1.06157e+06	1.0568e+06	1.04527e+06	798526	199734	377412	505980	624517	564671	442537	502588	674115	575423	572984	605935	548552	688965
586	SEC23A	5.36167e+06	5.76505e+06	5.66143e+06	6.82484e+06	7.5857e+06	7.57464e+06	8.93252e+06	8.35288e+06	9.94778e+06	9.50777e+06	9.08918e+06	1.05685e+07	1.04776e+07	9.53292e+06	1.15459e+07	9.51153e+06	1.02169e+07	1.02414e+07	4.07104e+06	4.6303e+06	4.7059e+06	4.91867e+06	4.0532e+06	5.09004e+06	4.12354e+06	5.06084e+06	4.45546e+06	3.79679e+06	4.26039e+06	4.50417e+06	4.50131e+06	3.39195e+06	4.56182e+06	3.83054e+06	3.74651e+06	4.27476e+06	6.75054e+06	7.1634e+06	8.32591e+06	8.15773e+06	7.89965e+06	9.03442e+06	7.66111e+06	8.3994e+06	9.18681e+06	8.70356e+06	8.61504e+06	9.6217e+06
587	STAU2	228644	223690	197274	306587	447805	336588	331707	313244	379084	329623	300787	332356	365412	329901	239819	298537	388081	368993	158869	134701	190479	185760	225214	282735	76290.2	132806	140408	115386	123505	131667	99683.1	56281.4	134334	120807	45770.4	429817	375680	415769	451659	363373	451124	440652	251095	474648	476390	416024	445996	378157
588	ASRGL1				81382.6		51819.8	165025	184694	160242	262769	254165	234370	402834	344596	437235	366735	340819	373587									38017.1				72620.7					185924	113382	180716	336733	321236	298634	427890	219124	190828	295192	260145	275517	341937
589	MROH1	157202		86164.7	171739	112931	182181	221228	186143	215195	354306	305635	285914	347257	322846	335061	270765	272366	305463		80825.9		380865	128656	211911	162945	163725	218795	112013	246307	241709	150593	172300	172148	168620	139508		164000	75941.9	92903	114405	95773.6	190798	294108	172602	115058	134347	233146	250895
590	SERPINB3;SERPINB4	140851		154815			144611		131643									1.87186e+06							140036			78586.9				169095		185420									180815				1.45309e+06
591	SURF1	361154		980265	551973	327485	1.54524e+06	1.14377e+06	1.66718e+06	1.60407e+06	1.32146e+06	1.61277e+06	1.9885e+06	1.45049e+06	1.22327e+06	1.2371e+06	1.15774e+06	1.19855e+06	1.01302e+06		1.18642e+06		1.74647e+06		1.55955e+06	531708	604377	1.25585e+06	1.07406e+06	1.28049e+06	1.57011e+06	818198	1.07038e+06	1.53911e+06	1.35297e+06	1.27194e+06		831964	869956	1.27382e+06	1.63545e+06	1.57716e+06	1.76843e+06	1.41516e+06	1.07523e+06	1.33847e+06	1.34642e+06	1.6676e+06	1.72567e+06
592	YRDC	139108		188920	146264	167813	173684	166927	177882	203782	202774	163132	178111	136253	159090	240607	144623	179663	199098		74018.5				69846.6												283951	186869	239520	71294.2	78241	60598.4	57130.1			32270		27334.2	76434.6
593	HACD2				36022.9		31053.2		24047.3		43365.5			27240.2	17404.8			30562.7	56342.2				60936.7			79081.7	48165.3	100517	54653.1	76178	75279.9			50977		40615.8	1.94817e+06												22550.2
594	HNRNPC	2.3899e+07	2.9776e+07	3.03933e+07	2.67978e+07	2.55673e+07	2.53925e+07	2.46561e+07	2.52285e+07	2.43944e+07	2.14371e+07	2.09029e+07	1.84686e+07	1.72134e+07	1.81175e+07	1.77713e+07	1.66533e+07	1.66001e+07	1.80954e+07	3.84037e+07	3.58693e+07	3.88257e+07	3.66588e+07	3.25992e+07	3.32658e+07	3.49846e+07	3.53077e+07	3.53252e+07	3.25e+07	3.46478e+07	3.20446e+07	3.09458e+07	3.2722e+07	3.13035e+07	3.02387e+07	2.71027e+07	3.36161e+07	2.96637e+07	3.068e+07	3.26306e+07	3.14211e+07	3.12497e+07	3.30404e+07	3.66379e+07	3.3176e+07	3.22e+07	2.90598e+07	3.40636e+07	2.80698e+07
595	UBA1	9.9821e+06	1.04642e+07	1.11243e+07	1.26004e+07	1.39857e+07	1.41816e+07	1.55108e+07	1.58231e+07	1.55744e+07	1.57919e+07	1.62845e+07	1.65837e+07	1.563e+07	1.58828e+07	1.67288e+07	1.62613e+07	1.5908e+07	1.58095e+07	1.23934e+07	1.13059e+07	1.00321e+07	1.18494e+07	1.08372e+07	1.39986e+07	1.24163e+07	1.27438e+07	1.29001e+07	1.19093e+07	1.37503e+07	1.33046e+07	1.35413e+07	1.13656e+07	1.29479e+07	1.24241e+07	1.29078e+07	1.25899e+07	1.41224e+07	1.35724e+07	1.65577e+07	1.61506e+07	1.65961e+07	1.7116e+07	1.76463e+07	1.77018e+07	1.77736e+07	1.68554e+07	1.69181e+07	1.73218e+07
596	ZC3H11A	647258		373044	427438	400005	385035	443430	316221	389917	365364	370117	379074	343487	268538	251887	199409	261980	317610	319651	634861	381435	445934	408260	238743	631900	474572	409479	421224	481975	696011	566343	507744	499091	407149	493440	754747	439285	673569	744282	580741	535111	702045	448672	520853	661599	462030	522890	749596
597	EDC3	510582	336769	503153	586827	491448	708126	571150	547034	599054	545032	490766	579410	458992	484318	365820	503141	414834	439641	687067	651430	786940	678312	569291	817825	567511	310281	665340	577303	670056	643664	430516	484101	496520	588514	520177	479693	697255	711135	692505	624401	706415	693281	474165	647798	684055	619217	628284	681664
598	PARP4	905967	753818	880038	945299	1.08099e+06	1.07489e+06	1.14694e+06	1.07014e+06	1.04781e+06	1.03791e+06	1.15245e+06	1.17809e+06	1.15076e+06	1.13852e+06	1.10918e+06	1.1225e+06	1.08372e+06	1.17229e+06	339220	261509	242015	288733	236733	355705	402010	245690	341894	311857	174278	296876	184831	383799	163270	165744	152598	409080	520815	514908	494701	385332	431157	498879	263793	382919	440184	455731	398877	497700
599	ETFA	3.07479e+06	2.68028e+06	3.53772e+06	2.93373e+06	3.01148e+06	3.42509e+06	4.14128e+06	4.18278e+06	4.1707e+06	4.30762e+06	4.42358e+06	4.60848e+06	5.05978e+06	4.86362e+06	5.18042e+06	5.2513e+06	5.09386e+06	5.51893e+06	3.42498e+06	3.20669e+06	3.38661e+06	4.15834e+06	4.38381e+06	4.2697e+06	5.6575e+06	5.5792e+06	5.91181e+06	5.95418e+06	7.19281e+06	6.7178e+06	7.34413e+06	6.88732e+06	7.72872e+06	7.50804e+06	7.29522e+06	2.21554e+06	2.18871e+06	2.15163e+06	2.92499e+06	2.92568e+06	2.9264e+06	3.42971e+06	3.29582e+06	3.24539e+06	3.29258e+06	3.60587e+06	3.20462e+06	3.39065e+06
600	DECR2	265463	312487	240489	382251	539341	502339	763939	809685	839249	854112	996259	863481	855299	769451	898706	978490	893977	997303		96835.6	226307	175844	280699	231381	259704	239207	330881	163243	188365	339174	131122	195641	206858	189384	236391	386212	448111	381508	469834	544620	518326	676150	503914	524094	657818	700703	502854	690858
601	AIMP2	3.5901e+06	3.27899e+06	2.76199e+06	3.4507e+06	3.51424e+06	3.79256e+06	3.94888e+06	4.03375e+06	3.81341e+06	3.68228e+06	3.73542e+06	4.29668e+06	4.47921e+06	4.12099e+06	3.87691e+06	3.76535e+06	4.12657e+06	4.1373e+06	3.08124e+06	2.94064e+06	4.57939e+06	4.50495e+06	3.19721e+06	3.70759e+06	3.13302e+06	3.14401e+06	2.63855e+06	3.01429e+06	2.99219e+06	3.12919e+06	2.45372e+06	1.75972e+06	2.33726e+06	2.62272e+06	1.33127e+06	3.30497e+06	4.39126e+06	4.48017e+06	4.3507e+06	4.10327e+06	4.32175e+06	3.9105e+06	4.08817e+06	3.83225e+06	3.77614e+06	4.24121e+06	4.22829e+06	4.35585e+06
602	MAT2A	9.57952e+06	1.09641e+07	1.0438e+07	9.90702e+06	9.51616e+06	9.2478e+06	7.39799e+06	7.65595e+06	7.58256e+06	7.17789e+06	6.95358e+06	7.15454e+06	6.56866e+06	6.39071e+06	6.89925e+06	6.14587e+06	6.21957e+06	5.71068e+06	8.88027e+06	9.99606e+06	9.18948e+06	8.52493e+06	7.43336e+06	8.00128e+06	7.21099e+06	7.48993e+06	6.88293e+06	6.9065e+06	6.72676e+06	7.0011e+06	6.94423e+06	6.31976e+06	5.80029e+06	5.61108e+06	5.85326e+06	1.25702e+07	1.35941e+07	1.37004e+07	9.71681e+06	9.54344e+06	9.95427e+06	8.44926e+06	8.66383e+06	9.29149e+06	9.32179e+06	9.14286e+06	8.80128e+06	1.01683e+07
603	SEPTIN8	945258	1.2427e+06	871654	895244	1.12782e+06	1.16513e+06	1.24176e+06	1.28067e+06	1.30789e+06	1.11883e+06	1.19561e+06	1.20962e+06	1.09198e+06	1.14074e+06	1.09238e+06	1.09998e+06	1.15079e+06	1.05621e+06	342017	503904	771470	829669	765348	523318	550666	343006	725451	380728	545448	446627	327248	466589	463931	421362	408746	1.12264e+06	1.0845e+06	1.34969e+06	1.66565e+06	1.40861e+06	1.46539e+06	1.39939e+06	1.19984e+06	1.45977e+06	1.51804e+06	1.43628e+06	1.53061e+06	1.35418e+06
604	RNF20	415986	472863	398949	365820	381699	443396	385098	383848	342234	356338	345896	324792	320976	288514	277573	338781	255405	284349	440555	443910	490601	459059	475266	478756	405800	522316	436598	456526	383800	401214	412580	290831	351705	318423	286532	550841	565483	603859	469315	512478	536553	431339	351109	358095	417088	422754	469870	441263
605	HSPD1	2.00183e+07	2.01238e+07	2.30473e+07	2.00354e+07	1.91131e+07	2.18376e+07	2.09599e+07	2.22213e+07	2.12081e+07	2.03203e+07	2.00136e+07	1.98551e+07	1.79454e+07	1.85899e+07	1.85531e+07	1.77413e+07	1.73837e+07	2.02214e+07	2.92825e+07	2.47439e+07	2.41572e+07	2.41606e+07	2.28255e+07	2.38763e+07	2.47905e+07	2.55464e+07	2.47193e+07	2.44306e+07	2.71859e+07	2.6621e+07	2.80226e+07	2.5444e+07	2.71108e+07	2.7117e+07	2.60748e+07	2.33554e+07	2.64553e+07	2.65827e+07	2.74458e+07	2.79946e+07	2.97599e+07	2.87557e+07	3.37694e+07	2.98957e+07	2.86352e+07	2.77353e+07	2.82688e+07	2.49096e+07
606	TBCC	690022	552742	885373	656711	603630	705688	650584	583081	591459	595708	525729	572314	482928	415500	617777	442992	579482	547305	389547	422732	425224	672746	464376	618287	458617	494282	594051	435036	523932	653978	422393	181496	592214	479588	357607	483335	574669	597238	567970	607894	479605	555990	543341	653274	539805	414461	477619	575308
607	NASP	7.29705e+06	7.60099e+06	8.04163e+06	6.39021e+06	6.40705e+06	6.33891e+06	5.44207e+06	5.17085e+06	5.23237e+06	3.62285e+06	3.53185e+06	3.14112e+06	2.54833e+06	2.82486e+06	2.54465e+06	2.09693e+06	1.89922e+06	1.74237e+06	1.12587e+07	1.29703e+07	1.23749e+07	1.02468e+07	9.85863e+06	9.92833e+06	9.271e+06	8.69964e+06	8.79468e+06	6.95969e+06	7.04967e+06	7.06293e+06	5.7316e+06	6.2224e+06	5.22737e+06	5.38213e+06	4.19267e+06	9.41896e+06	7.78549e+06	9.58663e+06	8.579e+06	8.53981e+06	8.33665e+06	7.19802e+06	7.41188e+06	7.32502e+06	7.85577e+06	7.30876e+06	7.52882e+06	5.777e+06
608	KPNB1	3.88716e+06	3.61806e+06	4.77774e+06	6.56589e+06	7.4133e+06	7.11462e+06	8.01734e+06	7.92152e+06	8.19923e+06	7.66488e+06	7.70597e+06	7.76404e+06	7.53566e+06	7.5339e+06	8.0333e+06	7.48374e+06	7.66559e+06	7.43042e+06	6.08673e+06	5.96101e+06	4.37158e+06	5.54075e+06	4.81704e+06	6.88379e+06	4.97778e+06	5.25293e+06	4.678e+06	4.49152e+06	5.54234e+06	5.72871e+06	5.26311e+06	3.80163e+06	4.26414e+06	3.93912e+06	4.55407e+06	5.84943e+06	8.67157e+06	8.50436e+06	8.56322e+06	8.58781e+06	8.99242e+06	7.54038e+06	7.75461e+06	7.80086e+06	7.89862e+06	7.65421e+06	7.7632e+06	8.10519e+06
609	PSMD1	5.241e+06	5.11525e+06	6.79726e+06	7.35795e+06	7.02927e+06	7.28537e+06	7.56698e+06	7.54608e+06	7.87784e+06	7.5858e+06	7.68728e+06	7.93654e+06	7.60124e+06	7.85823e+06	7.51801e+06	7.53818e+06	7.8743e+06	7.18747e+06	5.02521e+06	5.09054e+06	5.04917e+06	6.0851e+06	5.65907e+06	6.30284e+06	5.70096e+06	5.8052e+06	5.59761e+06	4.99278e+06	5.23297e+06	5.50779e+06	5.56787e+06	3.8533e+06	4.33645e+06	4.53062e+06	4.39437e+06	5.38147e+06	7.58252e+06	7.66762e+06	8.0575e+06	7.52913e+06	7.4809e+06	7.59069e+06	7.93488e+06	7.93189e+06	8.16933e+06	7.92703e+06	8.12271e+06	8.59735e+06
610	ILVBL	894809	754173	979891	1.48813e+06	1.38558e+06	1.52214e+06	1.80764e+06	1.82405e+06	1.69476e+06	1.86725e+06	1.81941e+06	1.64745e+06	1.76478e+06	1.83864e+06	1.96957e+06	2.15075e+06	1.96511e+06	1.93575e+06	541708	942937	860670	1.15642e+06	1.07681e+06	921897	791330	1.31297e+06	949218	1.13489e+06	934249	1.02246e+06	1.36438e+06	1.10356e+06	1.12547e+06	1.0574e+06	1.11431e+06	715971	1.2104e+06	1.36682e+06	1.50028e+06	1.28383e+06	1.48592e+06	1.62082e+06	1.332e+06	1.22629e+06	1.44568e+06	1.37213e+06	1.22511e+06	1.61113e+06
611	EWSR1	1.05657e+07	1.34364e+07	1.23025e+07	1.07834e+07	1.1296e+07	1.14272e+07	1.01559e+07	1.04661e+07	1.03739e+07	9.28247e+06	9.62091e+06	1.07305e+07	8.29136e+06	9.00412e+06	1.07313e+07	7.41915e+06	7.89648e+06	6.82368e+06	1.72124e+07	1.46789e+07	1.52194e+07	1.47647e+07	1.31588e+07	1.30685e+07	1.55007e+07	1.48455e+07	1.42314e+07	1.4691e+07	1.41346e+07	1.16843e+07	1.33215e+07	1.1285e+07	9.40666e+06	1.18397e+07	1.24089e+07	1.09422e+07	1.30338e+07	1.33927e+07	1.13233e+07	1.13345e+07	1.36061e+07	1.36797e+07	1.49744e+07	1.55631e+07	1.56882e+07	1.67289e+07	1.4846e+07	1.65821e+07
612	COL6A2	140593	186047	200288	875741	1.05447e+06	1.08838e+06	3.29872e+06	3.39107e+06	3.61509e+06	7.20468e+06	6.57138e+06	5.9109e+06	1.11631e+07	1.03665e+07	1.35931e+07	1.61978e+07	1.53406e+07	1.26851e+07																			158178
613	CLEC4M																				67921.8		137153	198147	334245	743028	592773	539394	1.08417e+06	1.4576e+06	1.12599e+06	1.53481e+06	1.45411e+06	1.10692e+06	1.5463e+06	1.27514e+06
614	PDS5A	421263	418943	339745	291673	221449	417913	417606	312798	356318	253240	286946	276511	309224	254674	257182	180211	196371	199784	337135	355687	478209	311938	244641	473684	307375	382286	335674	229164	248374	266474	268849	261433	259792	259876	216736	463240	555684	443561	527881	521020	471994	347697	304592	344153	394782	279993	391580	492268
615	DDX20	162858	68936.8	216071	259777	193626	195670	200624	220748	241890	136038	190544	190787	143103	123671	158972	158075	141079	136976		220318	238297	161569	116935	160192	129665	123392	121619		161870	122108			78043.4	89865.9		296374	440830	359085	271289	238300	233597	201434		113922	134068	108470	180753	177047
616	ALYREF	3.56955e+06	3.39986e+06	4.43411e+06	4.54463e+06	4.5856e+06	4.24977e+06	3.74826e+06	3.76931e+06	4.06348e+06	3.18497e+06	3.12167e+06	3.28246e+06	2.77687e+06	2.58887e+06	2.80799e+06	2.61841e+06	2.73978e+06	3.15518e+06	5.94284e+06	6.57022e+06	4.77737e+06	5.36708e+06	4.18273e+06	5.16695e+06	4.61352e+06	4.96512e+06	3.98876e+06	4.43213e+06	4.51487e+06	4.79797e+06	4.04816e+06	3.28566e+06	3.8714e+06	4.55961e+06	3.65709e+06	5.09374e+06	5.65714e+06	6.10654e+06	5.00907e+06	4.8172e+06	4.78567e+06	4.94495e+06	5.06319e+06	4.82457e+06	5.22926e+06	4.57584e+06	4.76602e+06	4.72321e+06
617	DDX21	3.33409e+06	3.36362e+06	3.65191e+06	3.59489e+06	3.46301e+06	3.76789e+06	2.63487e+06	2.08182e+06	1.91297e+06	1.99471e+06	1.88709e+06	1.73277e+06	1.78933e+06	1.71989e+06	1.70459e+06	1.60608e+06	1.7878e+06	1.78762e+06	2.11052e+06	2.26725e+06	2.14528e+06	1.612e+06	1.26899e+06	1.23878e+06	605756	442497	523037	475162	271905	455010	226572	276372	335615	319422	213224	6.9045e+06	5.37061e+06	5.64476e+06	2.28248e+06	2.29857e+06	2.11135e+06	1.96426e+06	1.12268e+06	1.60066e+06	2.22165e+06	1.51732e+06	1.98976e+06	2.17913e+06
618	BDH2	362731	262307	407495	471678	472016	570149	758464	747918	811016	820403	854729	848848	951793	1.03531e+06	979488	954971	969585	1.00067e+06			66761.2	223519	94049.2	227884	286853	165819	275286	437561	428846	516104	590740	459587	681859	567705	497740	465966	448620	530585	919231	854993	994000	1.17892e+06	921399	1.30524e+06	1.15158e+06	1.30771e+06	1.24574e+06	1.2848e+06
619	ALAD	583285	445193	474147	714774	641927	823427	937018	808598	937340	926980	1.02437e+06	886125	1.00975e+06	1.16777e+06	1.06052e+06	938475	958843	834669	298039	328913	586815	370570	667281	662217	663623	756228	625741	416610	639696	706006	742538	368603	625302	474675	493530	364208	594857	474903	728809	691649	596461	863892	498636	574413	654398	763756	838352	737159
620	RALY	3.55093e+06	4.39156e+06	4.14237e+06	4.12844e+06	3.91505e+06	3.92179e+06	3.80917e+06	3.97569e+06	3.42476e+06	3.23571e+06	3.77711e+06	3.26641e+06	2.762e+06	2.87156e+06	2.62103e+06	3.06893e+06	2.8905e+06	2.92484e+06	4.57799e+06	5.45976e+06	5.58646e+06	6.07252e+06	5.95559e+06	6.32472e+06	6.6524e+06	6.69408e+06	6.62448e+06	7.22966e+06	6.99039e+06	7.59824e+06	7.28096e+06	7.43761e+06	7.18255e+06	7.30444e+06	6.70411e+06	3.65958e+06	3.76048e+06	4.37956e+06	4.68139e+06	4.66557e+06	4.31327e+06	5.77705e+06	5.74451e+06	5.90542e+06	4.97167e+06	5.42102e+06	5.8192e+06	5.73171e+06
621	SF3B2	5.19344e+06	5.41354e+06	5.64645e+06	5.48887e+06	5.81873e+06	5.42602e+06	4.69444e+06	4.54296e+06	5.05787e+06	4.22223e+06	4.13026e+06	4.26891e+06	3.41047e+06	3.61419e+06	3.477e+06	3.26092e+06	3.25533e+06	3.17785e+06	7.79556e+06	6.76902e+06	6.18932e+06	6.64558e+06	5.26905e+06	6.56754e+06	6.3489e+06	7.16264e+06	5.86325e+06	5.7992e+06	5.95103e+06	6.06424e+06	5.5548e+06	5.04535e+06	5.10145e+06	4.99071e+06	4.72423e+06	6.73859e+06	6.38604e+06	6.65039e+06	6.95044e+06	6.68642e+06	7.03995e+06	7.059e+06	6.4917e+06	6.44341e+06	6.37297e+06	6.41368e+06	6.55792e+06	6.35943e+06
622	LRATD2						10902.2	37815.4	64613.1	66253.8	72113.7	61147.5	102489	99538.8	110825	91075.4	120118	80568.4	128715																		99817	58881.4	148124	178419	372318	344465	450594	266456	292504	341567	582726	245905	651636
623	APIP	297808	288119	375018	472844	483183	488507	568207	429824	401361	430243	503737	473021	546332	462190	498687	413567	408929	359284	635671	575980	485510	455122	251842	586450	729074	823243	813681	645738	618501	642620	757923	566602	727263	588847	485589	915840	974800	960207	1.03888e+06	910808	987602	1.25451e+06	964886	898132	1.01192e+06	1.21019e+06	985904	941206
624	PRPF8	2.81536e+06	2.41794e+06	2.69498e+06	3.30484e+06	3.31005e+06	3.51299e+06	3.59592e+06	3.38902e+06	3.40973e+06	3.14427e+06	3.30199e+06	3.03053e+06	2.81118e+06	2.74171e+06	2.75518e+06	2.56194e+06	2.62611e+06	2.35265e+06	2.38218e+06	3.70808e+06	2.73822e+06	3.73805e+06	3.62181e+06	3.92437e+06	3.37861e+06	3.30097e+06	3.53688e+06	3.44379e+06	3.499e+06	3.77297e+06	3.33891e+06	3.26617e+06	3.57095e+06	3.14731e+06	3.20457e+06	3.71451e+06	4.77666e+06	4.7331e+06	4.49254e+06	4.95714e+06	4.43884e+06	4.84638e+06	4.6206e+06	5.0504e+06	5.00424e+06	4.86814e+06	4.81375e+06	4.8734e+06
625	ENAH	1.22226e+06	1.20958e+06	1.37878e+06	1.33923e+06	1.8258e+06	1.84697e+06	1.75578e+06	1.8479e+06	2.0325e+06	2.54304e+06	2.32346e+06	2.41086e+06	3.09389e+06	2.69444e+06	3.17729e+06	3.34307e+06	3.25345e+06	3.17789e+06	303621	585642	583698	711312	718737	727207	764332	736144	619742	728953	754762	719133	637414	441864	708529	522368	587212	1.18183e+06	1.0456e+06	1.16365e+06	1.20736e+06	1.22624e+06	1.08813e+06	1.13744e+06	1.05668e+06	1.08383e+06	1.13485e+06	1.40638e+06	1.06119e+06	1.11259e+06
626	COL18A1	5.32032e+06	5.93651e+06	5.34079e+06	7.78796e+06	8.32781e+06	7.5323e+06	1.088e+07	1.11791e+07	1.09999e+07	1.58265e+07	1.61979e+07	1.37674e+07	1.73684e+07	1.67844e+07	1.64752e+07	2.0873e+07	1.9137e+07	1.87959e+07	6.83959e+06	6.5585e+06	7.63347e+06	1.16877e+07	1.0677e+07	1.20149e+07	2.05129e+07	2.28917e+07	2.06776e+07	2.97412e+07	3.00127e+07	2.90985e+07	3.57194e+07	3.65202e+07	3.97927e+07	4.11918e+07	4.29652e+07	3.26124e+06	2.40267e+06	2.32498e+06	6.78993e+06	7.11239e+06	7.16721e+06	1.35269e+07	1.85834e+07	1.59399e+07	1.96713e+07	2.1695e+07	2.11588e+07	2.56116e+07
627	FASTKD5				26964.5		108574	79526.8	87051.8	82195	100404	96041.8	102340	111809	109742	91501.8	110907	74646.7	87075.8				44864.4		84993.8	37191.6		25643.9	41469.6		39808	41827.6						87924.3	89762.8	159178	183389	57661.5	140010	59004.3	37776.3	79357.4	194603	48191.4	176645
628	ENO1;ENO2;ENO3	3.21751e+07	4.14817e+07	5.49047e+07	5.39052e+07	5.90804e+07	5.83138e+07	6.45184e+07	6.7083e+07	5.16826e+07	6.39682e+07	6.30013e+07	7.81397e+07	7.35953e+07	7.41584e+07	7.7918e+07	7.62576e+07	7.6214e+07	7.63961e+07	5.31488e+07	4.11487e+07	3.54539e+07	3.44835e+07	2.15556e+07	3.33726e+07	2.86722e+07	3.06634e+07	2.47628e+07	2.76497e+07	3.46068e+07	3.54889e+07	3.00214e+07	1.60507e+07	2.39984e+07	2.89536e+07	2.60714e+07	2.81364e+07	5.35915e+07	4.97393e+07	5.71382e+07	4.64696e+07	5.70104e+07	4.82244e+07	7.36215e+07	5.12999e+07	5.52382e+07	5.95496e+07	5.21906e+07	5.81797e+07
629	PGK1	2.78463e+07	2.88571e+07	3.84248e+07	3.6545e+07	3.62895e+07	4.10108e+07	4.2282e+07	4.25186e+07	4.24005e+07	4.21785e+07	4.23802e+07	4.33067e+07	4.19557e+07	4.17175e+07	4.37369e+07	4.23184e+07	4.17236e+07	4.70275e+07	4.88257e+07	3.97245e+07	3.76092e+07	4.20025e+07	3.80312e+07	4.78956e+07	4.23609e+07	4.33994e+07	4.5659e+07	4.34537e+07	4.72282e+07	4.80005e+07	4.59176e+07	3.90473e+07	3.90844e+07	4.25621e+07	3.90575e+07	2.86212e+07	3.46019e+07	3.19148e+07	3.7728e+07	3.59304e+07	3.75453e+07	3.8106e+07	4.16612e+07	4.23401e+07	4.09965e+07	3.98654e+07	3.8041e+07	4.48056e+07
630	PSEN1				6.68292e+06	2.87989e+06	2.69864e+06	1.35698e+06	1.76717e+06	2.66513e+06	1.54254e+06	1.55925e+06	1.365e+06	1.02805e+06	927741	1.47057e+06	1.00901e+06	1.00184e+06	1.26965e+06				5.84777e+06		7.29473e+06	5.90013e+06	8.4939e+06	9.45305e+06		3.15245e+06	3.85396e+06	6.231e+06		4.17362e+06	4.9219e+06	2.87875e+06	6.56835e+06	1.76428e+06	2.52417e+06	2.66421e+06	2.56365e+06	3.23403e+06	2.36284e+06	1.15986e+06	2.09026e+06	2.13188e+06	1.90518e+06	2.13565e+06	1.75525e+06
631	NOL7	466009	235243	412913	313166	344252	355289	273853	243388	204394	164305	159293	183629	148910	105570	116083	201607	115123	225464	113110	319307	360405	227369	179866	250686		92279.9	152442	119473		261840	67594.3		122834	103132	95579.4	409637	494915	523160	302183	321964	276771	224850	138642	124166	156450	82474.8	155113	121513
632	MMUT	434164		199036	403460	228133	392498	804187	815201	807518	882283	886393	725771	787278	871130	939249	850356	857835	1.03373e+06	554696	527516	443392	337453	398348	400657	484563	527376	748401	394311	670261	680730	617456	496570	1.19679e+06	888709	700977	141213	405268	532179	810201	894130	735522	868757	683839	564645	628175	735349	615602	599364
633	HSD17B2	1.26158e+06	1.53654e+06	1.76949e+06	1.95558e+06	1.5695e+06	2.22161e+06	3.63422e+06	3.06025e+06	3.23047e+06	3.76245e+06	2.94757e+06	3.48614e+06	3.45969e+06	2.99187e+06	3.35611e+06	3.05678e+06	2.67038e+06	2.69053e+06	2.41975e+06	4.1569e+06	3.89565e+06	3.5927e+06	4.40671e+06	3.55373e+06	3.64432e+06	3.48973e+06	3.88301e+06	3.41942e+06	2.43503e+06	3.68059e+06	1.89154e+06	2.61023e+06	1.9907e+06	2.21425e+06	2.04233e+06		44935.4	93476.4	164981	88449.5		100754		64306.1	65826.7	59118.7	110479	195239
634	NCL	5.29194e+07	5.49935e+07	5.36005e+07	4.92493e+07	4.46275e+07	4.51939e+07	3.87653e+07	4.01193e+07	3.80622e+07	3.40237e+07	3.4249e+07	2.98509e+07	2.60242e+07	2.94136e+07	2.49379e+07	2.54467e+07	2.53883e+07	2.53624e+07	6.3174e+07	6.72723e+07	6.89485e+07	6.03086e+07	5.48565e+07	5.38526e+07	4.68654e+07	4.92059e+07	5.05353e+07	4.07876e+07	4.2791e+07	4.25426e+07	3.9421e+07	4.12911e+07	3.8143e+07	3.52897e+07	3.43613e+07	6.04927e+07	5.52258e+07	5.78796e+07	5.27252e+07	5.25595e+07	5.03764e+07	4.88959e+07	5.53354e+07	4.95515e+07	5.16691e+07	4.4284e+07	5.20168e+07	4.40795e+07
635	GSR	3.03556e+06	3.79876e+06	3.55225e+06	3.02132e+06	3.31362e+06	3.30177e+06	2.90952e+06	3.13771e+06	3.15009e+06	2.98254e+06	2.90599e+06	3.30365e+06	3.25887e+06	3.46042e+06	3.31971e+06	3.71884e+06	3.34558e+06	3.52936e+06	5.75802e+06	4.58572e+06	4.27567e+06	4.06266e+06	4.68318e+06	4.31481e+06	4.51902e+06	4.66501e+06	4.15996e+06	4.36381e+06	4.8808e+06	4.41579e+06	4.26933e+06	4.09521e+06	4.21967e+06	3.66345e+06	3.65208e+06	4.81263e+06	4.42903e+06	4.25524e+06	4.32571e+06	3.88411e+06	4.38203e+06	4.28897e+06	4.49489e+06	4.44507e+06	4.69063e+06	4.79431e+06	4.63842e+06	4.24776e+06
636	TOR1AIP2	1.06692e+06	640030	862293	1.06259e+06	1.26563e+06	974373	1.23588e+06	1.25189e+06	1.33071e+06	1.22015e+06	1.14696e+06	1.09143e+06	1.24404e+06	1.20928e+06	1.25926e+06	1.14751e+06	1.12256e+06	1.22522e+06	781203	621629	767700	794445	725143	530188	646316	825130	735920	843704	503966	544075	570218	725913	544126	660381	451725	702238	843087	624220	979302	1.01735e+06	1.01463e+06	960332	691298	638845	941686	759723	1.09567e+06	1.10487e+06
637	EBP	3.93527e+06	3.29713e+06	1.98951e+06	2.91125e+06	2.95262e+06	2.38727e+06	2.16798e+06	1.70322e+06	2.30415e+06	2.20176e+06	2.55569e+06	1.76548e+06	2.37129e+06	2.09833e+06	1.95224e+06	2.43599e+06	2.46655e+06	2.36225e+06	1.24977e+06	4.17632e+06	2.56071e+06	2.70014e+06	2.83771e+06	2.64673e+06	2.54022e+06	2.27184e+06	1.90204e+06	3.18808e+06	1.06464e+06	2.39821e+06	2.02752e+06	2.41142e+06	2.21572e+06	1.73331e+06	2.08326e+06	7.95628e+06	3.03915e+06	2.35808e+06	1.89821e+06	2.45895e+06	1.8727e+06	2.06479e+06	1.89527e+06	2.28121e+06	1.59757e+06	1.33507e+06	1.60129e+06	1.09222e+06
638	ADD1	1.93385e+06	1.59326e+06	2.25337e+06	2.08696e+06	2.11386e+06	2.32613e+06	2.50113e+06	2.49899e+06	2.33256e+06	2.5812e+06	2.43963e+06	2.51811e+06	2.36098e+06	2.41091e+06	2.43192e+06	2.45422e+06	2.36531e+06	2.32039e+06	6.69678e+06	6.76872e+06	7.043e+06	9.00586e+06	9.31078e+06	9.12251e+06	1.37095e+07	1.45574e+07	1.34161e+07	1.65223e+07	1.56352e+07	1.57248e+07	1.74832e+07	1.69155e+07	1.57283e+07	1.74029e+07	1.69827e+07	979541	1.07708e+06	1.19576e+06	1.84374e+06	1.81203e+06	1.75296e+06	1.94131e+06	1.55805e+06	1.94814e+06	1.61959e+06	1.67757e+06	1.79343e+06	1.8811e+06
639	LIG3	213862		163695	148134	201556	184832	242767	220111	190118	207061	214455	211873	187540	208983	185182	193574	184911	141771		145157	58096.2	111300	116676	158160	178232	98126.7	78932.4	126037	136625	196801	86685	47271.9	104096	117465	69981.6	183703	298815	325375	324203	317695	295577	391232	229173	265187	282972	255438	284008	299928
640	ACAT1	5.22255e+06	5.14246e+06	6.00754e+06	5.18729e+06	5.4668e+06	6.02469e+06	6.33003e+06	6.66963e+06	6.17989e+06	6.34711e+06	6.28715e+06	6.32767e+06	6.19757e+06	6.77756e+06	6.06301e+06	6.15809e+06	6.2428e+06	6.30587e+06	8.97503e+06	7.18541e+06	6.5819e+06	9.37982e+06	8.73679e+06	9.37854e+06	1.1088e+07	1.20763e+07	1.16381e+07	1.28092e+07	1.40272e+07	1.40958e+07	1.59501e+07	1.33449e+07	1.44699e+07	1.50626e+07	1.50886e+07	3.00344e+06	3.41507e+06	3.42085e+06	4.3886e+06	4.57477e+06	4.67147e+06	4.86049e+06	4.8025e+06	5.3586e+06	4.55112e+06	4.49619e+06	4.30372e+06	4.46813e+06
641	NAV1	292666	133810	187832	315512	302714	388008	446091	457975	410437	596522	505946	628322	677347	617635	583113	714034	654188	654185																		267268	215466	222141	192306	210552	175594	215150	71081.6	169591	140684	167141	109620	222600
642	HSD17B4	2.86377e+06	2.80028e+06	3.19e+06	3.83813e+06	3.87213e+06	4.27893e+06	5.19521e+06	5.37546e+06	5.51673e+06	5.66247e+06	5.73076e+06	5.91042e+06	6.09499e+06	6.05654e+06	6.23775e+06	6.46421e+06	6.30926e+06	5.62035e+06	3.5114e+06	3.4981e+06	3.21825e+06	3.66899e+06	3.53651e+06	4.4704e+06	3.74509e+06	3.93342e+06	3.93994e+06	3.27241e+06	2.93608e+06	4.02291e+06	2.85001e+06	2.32276e+06	2.12278e+06	2.27795e+06	2.38719e+06	1.93002e+06	3.28281e+06	3.19854e+06	4.24815e+06	4.42197e+06	4.66819e+06	5.16772e+06	4.97554e+06	6.05838e+06	4.72168e+06	5.86077e+06	5.61615e+06	4.77581e+06
643	ACADM	6.13018e+06	6.79428e+06	6.67514e+06	6.22767e+06	4.6855e+06	5.22825e+06	6.16537e+06	6.1039e+06	5.61604e+06	6.08867e+06	6.12545e+06	5.44774e+06	5.50542e+06	5.17019e+06	5.04608e+06	5.15501e+06	4.9356e+06	4.30168e+06	8.93779e+06	9.13745e+06	1.20434e+07	1.26742e+07	1.07218e+07	1.10894e+07	1.57201e+07	1.55144e+07	1.54975e+07	1.68123e+07	1.63954e+07	1.73063e+07	1.71645e+07	2.0647e+07	1.71842e+07	1.84548e+07	1.7541e+07	4.60862e+06	3.75526e+06	3.87015e+06	5.3812e+06	5.07003e+06	4.71723e+06	6.55265e+06	6.03226e+06	6.25112e+06	6.38929e+06	6.06672e+06	6.53607e+06	5.81775e+06
644	FLOT1	1.32704e+06	1.22847e+06	1.53376e+06	1.42075e+06	1.76945e+06	1.91561e+06	2.20013e+06	2.14483e+06	2.15374e+06	2.0453e+06	1.95578e+06	2.22884e+06	2.06909e+06	2.04511e+06	2.2336e+06	1.88617e+06	2.0197e+06	1.91393e+06	1.81875e+06	2.48932e+06	2.02183e+06	2.54716e+06	2.71257e+06	3.35497e+06	4.00666e+06	4.37822e+06	4.05949e+06	4.24892e+06	4.84891e+06	5.16678e+06	5.1975e+06	3.94152e+06	4.07275e+06	4.93927e+06	4.60561e+06	1.08727e+06	1.518e+06	1.35226e+06	1.6816e+06	1.71419e+06	1.85769e+06	1.7613e+06	1.64946e+06	1.53459e+06	1.55362e+06	2.00339e+06	1.52356e+06	1.62218e+06
645	YKT6	1.04828e+06	909175	1.09129e+06	1.30556e+06	1.47276e+06	1.67667e+06	1.76684e+06	1.69286e+06	1.75105e+06	2.01895e+06	2.11309e+06	1.64921e+06	1.944e+06	1.71503e+06	1.94505e+06	2.06239e+06	1.93262e+06	1.84516e+06	695654	773752	663095	894800	826696	735082	867031	837091	730937	886664	729562	884163	921254	740597	782423	922045	854459	952440	1.08012e+06	1.18828e+06	1.09776e+06	1.10672e+06	1.06699e+06	1.26372e+06	1.19006e+06	1.22443e+06	1.15508e+06	1.14362e+06	1.13791e+06	1.29642e+06
646	LMNA	6.9861e+07	7.51943e+07	7.59461e+07	6.17396e+07	6.36007e+07	5.98274e+07	5.70215e+07	5.84121e+07	5.84405e+07	5.75283e+07	5.44535e+07	5.42028e+07	5.18462e+07	5.11619e+07	5.4376e+07	4.94696e+07	5.11069e+07	4.80132e+07	4.87251e+07	4.45108e+07	4.40264e+07	4.09128e+07	3.93486e+07	4.03274e+07	4.13817e+07	4.4728e+07	4.18513e+07	3.90765e+07	3.99705e+07	4.11674e+07	3.84013e+07	3.90921e+07	3.8168e+07	3.85237e+07	3.80901e+07	4.077e+07	3.60387e+07	3.82165e+07	4.6385e+07	4.63936e+07	4.49841e+07	4.99663e+07	5.80065e+07	5.36513e+07	5.70008e+07	5.37819e+07	5.66378e+07	5.16399e+07
647	PTPRK	100363		74976.3	169355	106842	196056	241843	234647	251722	261846	248848	243355	243582	298649	287694	296129	276710	280055	179734	243542	290845	281310	196082	210016	206920	277182	294430	180485	298308	300324	230381	159429	190950	202680	154026	84634.2	91587.9	116743	182513	178042	167163	194110	175720	165146	215982	198369	232581	194684
648	SLC25A5	9.45619e+06	1.11165e+07	1.1019e+07	1.18593e+07	1.28611e+07	1.29722e+07	1.53197e+07	1.21534e+07	1.35615e+07	1.42353e+07	1.22305e+07	1.21955e+07	1.38464e+07	1.27509e+07	1.31405e+07	1.08633e+07	1.1206e+07	1.21966e+07	1.0886e+07	1.3796e+07	1.303e+07	1.367e+07	1.51902e+07	1.4574e+07	1.33305e+07	1.48833e+07	1.46385e+07	1.54927e+07	1.47126e+07	1.74277e+07	1.62613e+07	1.43089e+07	1.32786e+07	1.1212e+07	1.45787e+07	1.25138e+07	1.91266e+07	1.53831e+07	1.79147e+07	2.01446e+07	2.11868e+07	2.0119e+07	1.58728e+07	1.65591e+07	1.60521e+07	1.65161e+07	1.59632e+07	1.65551e+07
649	SLC25A4;SLC25A6	3.45674e+06	3.55177e+06	5.4955e+06	6.50144e+06	6.78747e+06	7.8263e+06	8.75013e+06	7.06464e+06	7.96372e+06	1.0306e+07	7.97955e+06	8.76333e+06	1.00353e+07	1.00253e+07	1.25048e+07	7.99583e+06	9.40388e+06	9.14786e+06	4.71732e+06	5.22541e+06	5.53307e+06	5.73956e+06	4.76532e+06	6.60801e+06	5.83746e+06	5.50145e+06	5.77837e+06	6.00718e+06	6.15613e+06	8.12372e+06	7.21588e+06	6.29181e+06	4.61886e+06	6.65309e+06	6.13051e+06	4.45091e+06	8.57224e+06	6.38019e+06	6.99478e+06	8.61988e+06	9.09889e+06	8.6501e+06	9.42274e+06	7.33019e+06	6.6875e+06	8.88267e+06	7.05361e+06	9.84508e+06
650	NDUFV1	2.89646e+06	3.35884e+06	2.76521e+06	3.07528e+06	2.51566e+06	2.96029e+06	3.32339e+06	3.30678e+06	3.2338e+06	3.24643e+06	3.46963e+06	2.97639e+06	3.43901e+06	2.87968e+06	3.25851e+06	3.41575e+06	3.16362e+06	2.77062e+06	2.07865e+06	2.4453e+06	2.47799e+06	2.98447e+06	3.2266e+06	2.80584e+06	4.33099e+06	3.33802e+06	3.99184e+06	5.27446e+06	4.38434e+06	4.12045e+06	5.17439e+06	5.66804e+06	4.60406e+06	5.7029e+06	4.83858e+06	2.16119e+06	2.00489e+06	2.09454e+06	2.57739e+06	2.689e+06	2.45516e+06	2.87523e+06	2.79647e+06	2.78798e+06	2.454e+06	2.20966e+06	2.50159e+06	2.49011e+06
651	CHD4	831375	758017	649189	963344	876045	993937	915168	899527	883995	696365	854263	766737	703643	689675	576203	522453	556622	574543	1.02487e+06	1.33138e+06	1.09252e+06	1.4035e+06	1.27189e+06	1.35135e+06	1.0543e+06	1.02585e+06	1.09881e+06	1.03249e+06	1.07413e+06	1.07533e+06	934668	998662	889953	928864	965583	1.08161e+06	1.34452e+06	1.38644e+06	1.28682e+06	1.49587e+06	1.37816e+06	1.19383e+06	1.31664e+06	1.28522e+06	1.21345e+06	1.31775e+06	1.16427e+06	1.14529e+06
652	ANXA1	4.80139e+07	4.82881e+07	5.43021e+07	6.04336e+07	6.06365e+07	6.28652e+07	6.36085e+07	6.71405e+07	6.40629e+07	6.67044e+07	6.75673e+07	6.4816e+07	6.68636e+07	6.43583e+07	6.80658e+07	6.35936e+07	6.57678e+07	6.58049e+07	8.43386e+07	8.00554e+07	6.52171e+07	7.21176e+07	5.70131e+07	8.02792e+07	5.43405e+07	6.22809e+07	5.80209e+07	4.86071e+07	5.4102e+07	5.71866e+07	4.6955e+07	3.82034e+07	3.89479e+07	3.83393e+07	3.72152e+07	3.49973e+07	4.60067e+07	4.52632e+07	5.06411e+07	4.90119e+07	5.18017e+07	4.88711e+07	5.28698e+07	4.94241e+07	4.72515e+07	4.60092e+07	4.67827e+07	4.86822e+07
653	PFKM	1.5013e+06	1.50575e+06	1.93888e+06	1.89468e+06	2.2337e+06	2.25496e+06	2.4962e+06	2.72289e+06	2.89328e+06	2.46155e+06	2.59703e+06	2.70314e+06	2.8571e+06	2.57735e+06	2.93952e+06	2.50874e+06	2.8759e+06	2.891e+06	805724	876368	1.02217e+06	748363	939015	1.38333e+06	943293	946535	763977	882019	838930	1.04692e+06	1.00916e+06	598456	845404	789929	687025	1.64616e+06	2.80845e+06	2.65662e+06	3.16091e+06	3.08134e+06	3.12002e+06	3.01301e+06	2.69912e+06	2.79234e+06	2.7858e+06	3.24183e+06	2.62255e+06	3.27004e+06
654	COTL1	1.07007e+07	1.54253e+07	1.38921e+07	1.49274e+07	1.20408e+07	1.44925e+07	1.57959e+07	1.64268e+07	1.56217e+07	1.77123e+07	1.73918e+07	1.71805e+07	1.83426e+07	1.83683e+07	1.87601e+07	2.12646e+07	2.12297e+07	2.00929e+07	1.09586e+07	1.20449e+07	1.22992e+07	1.40766e+07	1.44363e+07	1.37271e+07	1.38293e+07	1.3925e+07	1.34796e+07	1.48328e+07	1.56426e+07	1.50691e+07	1.69911e+07	1.82637e+07	1.58603e+07	1.8141e+07	1.84653e+07	6.16001e+06	8.08276e+06	7.33206e+06	7.52329e+06	7.58497e+06	8.61463e+06	8.42656e+06	8.72591e+06	8.62102e+06	1.01952e+07	8.54333e+06	8.87694e+06	8.53493e+06
655	CCAR2	2.1092e+06	1.92764e+06	2.14289e+06	2.11642e+06	2.11795e+06	2.36444e+06	2.13468e+06	2.24138e+06	2.09787e+06	1.94082e+06	1.92396e+06	1.9062e+06	1.69841e+06	1.61859e+06	1.56005e+06	1.42879e+06	1.52134e+06	1.46622e+06	1.97377e+06	2.49182e+06	2.20939e+06	2.49048e+06	2.52296e+06	2.51302e+06	2.31924e+06	2.41487e+06	2.70275e+06	2.33305e+06	2.52749e+06	2.47023e+06	2.51377e+06	2.13567e+06	2.3499e+06	2.12726e+06	1.94553e+06	2.56449e+06	2.77113e+06	2.9096e+06	2.83615e+06	2.91426e+06	3.01406e+06	3.06576e+06	2.93599e+06	3.1015e+06	2.95547e+06	3.02586e+06	2.87039e+06	2.98503e+06
656	UQCRC2	2.68791e+06	2.79021e+06	2.55616e+06	3.61192e+06	4.23284e+06	4.17229e+06	4.97219e+06	5.30438e+06	5.36721e+06	5.45828e+06	5.60427e+06	5.56559e+06	5.96402e+06	6.07563e+06	6.46067e+06	5.5207e+06	5.34497e+06	5.49761e+06	3.48384e+06	3.54276e+06	4.19827e+06	4.17114e+06	3.85641e+06	5.32479e+06	5.40685e+06	6.45815e+06	6.00391e+06	5.68686e+06	6.97068e+06	6.60513e+06	8.18156e+06	6.76396e+06	7.34501e+06	7.11442e+06	6.41214e+06	3.233e+06	3.94133e+06	3.95073e+06	5.15999e+06	5.34391e+06	5.65034e+06	5.31666e+06	5.69374e+06	4.96708e+06	6.06841e+06	5.7066e+06	6.48218e+06	5.61276e+06
657	FTO	760476	976394	660730	1.07616e+06	993665	1.11718e+06	1.09673e+06	1.00349e+06	1.12238e+06	1.02801e+06	871574	944862	816603	872098	825572	904843	859834	743083	373909	838298	909243	854808	826548	997523	1.03943e+06	1.17213e+06	1.00604e+06	1.03343e+06	1.18023e+06	1.13964e+06	1.25039e+06	1.12728e+06	1.09382e+06	1.08603e+06	1.20186e+06	896301	1.07283e+06	886858	1.20559e+06	1.053e+06	1.08196e+06	1.13253e+06	990907	1.00317e+06	1.21919e+06	1.14857e+06	1.20081e+06	1.08435e+06
658	RARS1	4.24957e+06	3.777e+06	4.59186e+06	5.84811e+06	5.58337e+06	6.02358e+06	6.52496e+06	6.46528e+06	6.51743e+06	6.74692e+06	7.10799e+06	6.8986e+06	6.96179e+06	6.64964e+06	7.28823e+06	7.21942e+06	7.19833e+06	7.08819e+06	3.50212e+06	3.83767e+06	3.70483e+06	4.56758e+06	3.93644e+06	4.86309e+06	3.78357e+06	4.07053e+06	3.58969e+06	3.56686e+06	3.898e+06	4.16729e+06	3.75362e+06	3.10163e+06	3.1245e+06	3.28535e+06	3.27392e+06	3.77069e+06	5.7412e+06	5.71151e+06	6.05652e+06	6.07652e+06	5.81275e+06	6.12511e+06	5.9792e+06	5.95489e+06	5.74218e+06	5.81847e+06	5.72263e+06	5.98108e+06
659	USP11;USP15;USP4	555284	318021	288634	282022	402341	304946	293388	321097	301262	318162	241080	286523	265220	262276	264590	169061	172208			401186	326951	392072	349619	310713	169589	156526	253657	123414	126237	240498	155947	166846	126432		99322.3	322982	486332	320626	250228	322384	168235	359846	377085	174052	239037	398228	424176	369914
660	SEC23IP	2.16381e+06	1.23911e+06	2.01939e+06	2.18868e+06	2.41492e+06	2.48277e+06	2.31924e+06	2.31438e+06	2.40301e+06	2.32592e+06	2.41046e+06	2.45745e+06	2.4281e+06	2.55551e+06	2.30721e+06	2.47648e+06	2.4058e+06	2.56433e+06	1.88609e+06	1.8652e+06	1.83885e+06	1.71548e+06	1.72261e+06	2.09617e+06	1.96798e+06	1.93042e+06	2.05031e+06	1.90486e+06	2.03869e+06	1.97529e+06	2.17277e+06	1.52559e+06	1.8426e+06	1.55171e+06	1.4343e+06	2.11245e+06	2.25219e+06	2.07938e+06	2.28404e+06	2.1208e+06	2.15578e+06	2.45185e+06	2.14108e+06	2.3293e+06	2.4138e+06	2.04507e+06	2.15688e+06	2.51973e+06
661	PABPC1	1.65045e+07	1.45273e+07	1.73642e+07	1.47854e+07	1.67109e+07	1.60067e+07	1.19863e+07	1.09001e+07	1.26637e+07	1.16799e+07	1.06088e+07	1.23565e+07	1.0248e+07	1.01085e+07	1.04676e+07	8.99533e+06	9.2506e+06	9.30792e+06	2.17179e+07	1.72457e+07	1.34558e+07	1.32755e+07	1.04567e+07	1.36451e+07	9.47492e+06	1.0809e+07	9.70826e+06	8.3647e+06	9.46177e+06	9.79319e+06	1.00094e+07	7.86126e+06	8.29745e+06	6.84836e+06	7.43135e+06	1.71372e+07	2.05523e+07	2.0231e+07	1.3613e+07	1.32763e+07	1.35491e+07	1.4964e+07	1.40927e+07	1.29321e+07	1.48618e+07	1.42898e+07	1.56096e+07	1.66106e+07
662	UBE4B	191323	134889	211313	327114	204573	231714	312060	314543	317298	429890	374743	288051	331087	349484	275440	355668	369093	395041	72429.4	70344.4		186711	172883	249863	101710	169912	184850	156906	186272	131921	225070	114463	211568	188055		190865	323014	313286	327338	288333	243000	317357	208252	172225	158148	179836	158768	210241
663	GNB1	3.43857e+06	3.57423e+06	5.52746e+06	3.97632e+06	5.46461e+06	5.56936e+06	5.0098e+06	5.55706e+06	5.52928e+06	5.49761e+06	4.92776e+06	5.596e+06	5.87538e+06	5.9136e+06	6.10254e+06	5.95169e+06	5.87898e+06	5.36472e+06	5.96499e+06	5.50847e+06	5.21635e+06	7.19645e+06	5.1814e+06	6.66432e+06	7.3635e+06	9.17858e+06	7.14764e+06	8.34781e+06	9.78777e+06	1.02352e+07	1.02683e+07	9.11374e+06	9.91245e+06	9.74219e+06	9.6698e+06	3.42069e+06	3.98328e+06	3.80076e+06	4.30582e+06	4.25522e+06	4.75361e+06	4.74961e+06	4.91923e+06	4.17033e+06	4.58702e+06	5.15703e+06	4.96912e+06	5.07722e+06
664	UBR4	797673	500540	699850	1.0046e+06	1.03343e+06	1.04463e+06	1.32044e+06	1.29471e+06	1.34616e+06	1.50742e+06	1.52149e+06	1.39966e+06	1.45862e+06	1.39033e+06	1.43718e+06	1.45565e+06	1.43507e+06	1.38323e+06	627788	843062	757487	825481	881439	1.05674e+06	833259	862699	955972	843962	742351	951961	765041	566512	859316	633000	695779	663105	907571	971908	1.00619e+06	1.0772e+06	1.04966e+06	1.08761e+06	741785	955125	944450	934528	1.00266e+06	903850
665	VPS35	3.5962e+06	4.80732e+06	4.02448e+06	4.4406e+06	4.9619e+06	5.46607e+06	5.55699e+06	6.1845e+06	6.15497e+06	6.1907e+06	6.40631e+06	6.37238e+06	6.4503e+06	6.0415e+06	6.79541e+06	6.643e+06	6.69413e+06	6.17688e+06	4.41004e+06	4.45577e+06	4.24072e+06	4.46069e+06	4.68895e+06	5.32765e+06	4.68132e+06	5.50608e+06	5.38439e+06	4.82189e+06	5.23415e+06	4.91285e+06	5.47676e+06	4.70796e+06	4.70312e+06	5.13906e+06	4.88085e+06	3.37164e+06	4.84504e+06	4.46398e+06	5.32783e+06	5.84088e+06	5.48059e+06	5.67024e+06	6.34296e+06	6.27095e+06	5.90776e+06	6.09461e+06	6.11283e+06	6.88731e+06
666	ELAPOR2	116087	145505	229923	204670	199680	274898	388929	402814	312094	286312	294085	283654	266743	179430	235296	162312	150807	154349	466762	848950	534283	765912	845192	798429	864347	977598	871967	731986	836589	862849	645521	435368	613059	478147	414921		109557	49871.3	174290	158494	154145	202647	100211	108764	109089	241081	144197	246099
667	CRYZL1	220986	90009.4	116387	247692	179377	290266	316269	383506	272137	347227	362284	262946	307226	329792	321366	279187	267978	219683		95060.5	118174	234279	143704	219468	172891	303237	246028	119790		290917	332571		121625	239640	94969.1	383896	260975	192614	325018	269589	236622	241267		117926	209789	213788	279807	234898
668	PGK2					23744.9	40831.5	73687.6	54752.7	96961.9	79827.7	132063	98595.9	96104.3	50548.6	163112	55163.2	99754.5	118391		288813			79294.4	79533.6	147665	42266.3		115870	82559.3	46825.8	95331.1	307721	415319			1.67391e+06	513397	88481.4	206501	267778	307866	126609	25269.7	135095	28043.9	135656	65888.4	273370
669	LZTR1								21458.6	27160.6	44551.9	29293.1	29947.2	40100.6	42454.5	37596.4	46824.4	36793.3	64784.2																			27411.7			14471.4		17665.5
670	FNDC3B	963908	397737	971673	1.48011e+06	1.71989e+06	1.62915e+06	1.91136e+06	1.79141e+06	1.84989e+06	2.06188e+06	1.87084e+06	2.07857e+06	2.18006e+06	1.7515e+06	2.05055e+06	2.09041e+06	1.91362e+06	1.96312e+06	440236	363307	255624	394920	375763	446596	269335	272176	246355	284536	217474	301441	149910	289624	167354	258598	419805	1.04058e+06	1.30467e+06	1.15237e+06	1.21857e+06	1.42949e+06	1.32317e+06	1.71233e+06	1.48248e+06	1.57192e+06	1.80957e+06	2.00667e+06	1.97638e+06	2.27005e+06
671	STAB1	1.23437e+06	907353	1.29115e+06	1.67118e+06	1.52815e+06	1.92258e+06	2.3093e+06	2.2869e+06	2.38205e+06	2.25972e+06	2.1893e+06	2.21993e+06	2.26134e+06	2.11296e+06	2.35211e+06	2.06939e+06	2.00972e+06	2.01707e+06	1.20921e+06	1.5531e+06	1.15314e+06	2.23022e+06	2.19918e+06	1.90157e+06	2.41902e+06	3.52244e+06	3.00473e+06	4.30054e+06	5.36852e+06	4.61058e+06	6.02385e+06	5.17243e+06	4.42409e+06	5.21887e+06	5.22565e+06	1.31032e+06	1.55543e+06	1.4771e+06	1.93378e+06	1.95663e+06	1.89323e+06	2.99928e+06	2.45768e+06	2.58736e+06	2.75285e+06	3.04177e+06	2.82137e+06	3.46041e+06
672	PLOD2	5.57448e+06	5.92604e+06	5.96032e+06	7.15476e+06	7.34688e+06	7.14398e+06	9.01384e+06	8.07839e+06	9.08961e+06	9.9879e+06	9.50192e+06	1.03348e+07	1.20792e+07	1.08553e+07	1.18863e+07	1.38892e+07	1.29375e+07	1.2906e+07	1.50056e+06	1.57108e+06	1.51756e+06	994322	1.21651e+06	1.30613e+06	801542	837194	841378	422170	331561	439588	406370	355698	369992	225506	223890	4.3168e+06	4.80169e+06	4.76563e+06	5.12034e+06	4.87466e+06	5.30116e+06	4.7513e+06	4.13131e+06	4.52881e+06	5.19008e+06	4.29084e+06	5.13137e+06	4.94309e+06
673	DDX41	500825	212110	270955	485979	350212	421531	372365	321444	279531	289553	347109	291580	265355	196079	177644	220702	269882	244616	189099	294202	224684	228814	335938	387503	397609	288123	358820	443203	341925	358173	393836	250904	327222	340228	248424	656352	432400	398457	306550	298935	327616	367914	297356	319186	445412	283260	367360	285551
674	LSS	1.17178e+06	1.03084e+06	1.19186e+06	933707	873435	1.04166e+06	1.24394e+06	1.13856e+06	1.12391e+06	1.56864e+06	1.5491e+06	1.52657e+06	1.46505e+06	1.61699e+06	1.54299e+06	1.73141e+06	1.63826e+06	1.46473e+06	2.02141e+06	2.59742e+06	2.39936e+06	2.05608e+06	2.01155e+06	2.07349e+06	1.65573e+06	1.67559e+06	1.80264e+06	1.53723e+06	1.43277e+06	1.37749e+06	1.17565e+06	1.33044e+06	1.0787e+06	1.15446e+06	1.09383e+06	1.08272e+06	1.25865e+06	1.16884e+06	1.19094e+06	1.22765e+06	1.06707e+06	1.45695e+06	1.11819e+06	1.26639e+06	1.00259e+06	1.02954e+06	935771	1.00261e+06
675	PLVAP	216759	210014	306060	153542	112748	187403	64116.1	42784.3	43776.3	55902.3	53567.6	79360.9	52888	95903.3	17768	39598.5	104674	80115.8			59042.2	69857.7	116613	65931.7	167777	201396	244168	477874	830111	701567	1.46988e+06	1.31313e+06	1.86167e+06	2.06197e+06	1.6124e+06		68923.1	60324.3	102496	96207.6	126421	279063	342932	177759	122999	300306	241692	499372
676	COA7	1.1926e+06	964437	594367	620269	648513	804129	561968	589274	592353	462709	409577	505866	396883	520448	418850	448381	496536	400038	722250	939425	1.07592e+06	923337	1.40972e+06	868768	1.17081e+06	1.23576e+06	1.16879e+06	1.18707e+06	734122	1.18484e+06	1.23365e+06	1.06936e+06	1.14734e+06	1.0726e+06	1.05921e+06	729644	862758	854318	776703	682428	637748	779125	529554	439498	429123	420120	787596	356460
677	ESYT2	1.53411e+06	1.38655e+06	1.43206e+06	1.72912e+06	1.47442e+06	1.92434e+06	2.57302e+06	2.59915e+06	2.47894e+06	3.17473e+06	2.94355e+06	2.79701e+06	3.08753e+06	2.81375e+06	3.40199e+06	3.2559e+06	3.03757e+06	3.12437e+06	1.02827e+06	836725	838538	889589	760521	836358	1.16552e+06	1.11836e+06	771858	1.38154e+06	1.00067e+06	1.69533e+06	1.25282e+06	621497	1.41936e+06	1.1722e+06	1.19224e+06	944227	1.54991e+06	1.60273e+06	2.03896e+06	2.28175e+06	1.8408e+06	2.46225e+06	1.711e+06	2.21431e+06	2.02063e+06	2.06392e+06	2.2433e+06	2.56158e+06
678	MMS19	392740	277262	424669	538145	538688	777988	963045	877833	941476	920100	922244	898088	933509	954901	860782	858497	905281	851567	471539	364708	394825	483546	476708	679821	573938	462311	660280	422264	402903	679334	434658	246473	312485	270208	273094	339349	789543	657813	869430	972918	890841	737806	510720	725782	661158	731309	653923	827845
679	PSTPIP2							11087.4			14187.1		17238.1	21519.9	38858	18485.4	19833.9	40186.1	41572.4
680	GNL1	1.7189e+06	769674	1.26521e+06	1.55547e+06	1.5036e+06	1.46566e+06	1.86201e+06	1.57705e+06	1.45055e+06	1.51775e+06	1.66308e+06	1.49597e+06	1.50624e+06	1.49904e+06	1.36447e+06	1.58157e+06	1.45641e+06	1.26495e+06	644490	1.3898e+06	858008	1.64396e+06	1.5117e+06	1.55642e+06	1.4114e+06	1.43467e+06	1.76002e+06	1.75612e+06	1.91086e+06	1.85461e+06	1.77647e+06	1.51255e+06	1.57538e+06	2.26615e+06	1.83645e+06	772122	1.57566e+06	1.47782e+06	1.70344e+06	1.72759e+06	1.5044e+06	2.2663e+06	2.00522e+06	2.03556e+06	2.41267e+06	2.15337e+06	2.05961e+06	2.45434e+06
681	THSD7A							39920.1	18423.4	28359.9	32271.2	99904.5	110742	80171.9	90562.2	93947.9	107874	79523.9	92976.5							41334.5	32933	29436.4	54969.7	68255.3	85617.7	70229.8	25728.1	94066.6	39199.5	41294.8				51770	9868.71	10627.9	44552.7	41518.1	27280.7	7423.25	29983.5	19750.5
682	FHIP2A	311840	206645	306941	487838	393825	365850	519420	466932	557791	665254	620910	712997	638791	682611	671495	598243	575027	565634	314806	515889	296237	512017	376984	566315	541956	402145	516623	472275	445265	528279	538807	420949	538907	436653	415304	342740	351167	388986	578871	541391	534482	591050	387513	548267	497482	439709	489706	498520
683	VEGFC					11747.6		69224.6	64821.2	46362.8	176605	132222	176063	219811	248343	215121	264253	253067	181152
684	C3	453803	504171	1.10762e+06	803853	786389	973517	1.31253e+06	1.78805e+06	1.80805e+06	1.89459e+06	1.92477e+06	2.09786e+06	1.67102e+06	1.61494e+06	1.85469e+06	2.07648e+06	1.83769e+06	1.85261e+06	761555	825899	1.4887e+06	1.70128e+06	1.55281e+06	2.11084e+06	1.10658e+06	953567	1.34273e+06	1.75852e+06	2.03534e+06	2.15757e+06	1.81508e+06	1.75447e+06	1.7701e+06	1.93129e+06	2.50554e+06	262087	559013	986589	629356	651573	1.16699e+06	1.23585e+06	2.04553e+06	2.14581e+06	1.26138e+06	1.12897e+06	985520	1.0711e+06
685	LMO7	750444	670332	868350	984036	907870	1.02209e+06	1.62018e+06	1.44038e+06	1.63523e+06	1.99664e+06	2.00014e+06	1.89073e+06	2.49613e+06	2.31338e+06	2.37805e+06	2.11861e+06	2.32925e+06	2.02048e+06	299636	162608	110027	131140	126361	155870	115745	107129	102285	86956.9	110916	136528	92608.3		77507	67928.8	61028.5	97160.3	151637	105958	184721	73907.2		100206			124758			100951
686	POFUT2	306263	597496	380862	435128	455773	739201	868238	886328	956970	1.27359e+06	1.41351e+06	1.35994e+06	1.49543e+06	1.52208e+06	1.60024e+06	1.71046e+06	1.6365e+06	1.72148e+06						198900	122671	158520	328166		238959	286813	214534		106641	100810		556240	327176	290457	396795	464962	399373	523133	394759	362290	517464	396107	342785	638137
687	ARFGEF1	129716	47420.4	138534	300457	301039	308375	347093	312552	381055	372880	359777	395192	343242	381995	388104	349263	337865	331596	85811.4	317947	205433	232689	262890	340612	283581	319746	222193	208412	380401	277900	189584	119070	178120	302392	133356	90977.9	233506	263664	373319	378395	395594	351422	266987	326990	303422	324655	345604	300569
688	ZNF330	29887.2		17563.4	28557.7	17771.3	51529.7	26251.2	31477.8	84722.9	58049.1	55062.7	82066.3	80527	89216.7	42663.7	82464.9	83069.2	83821.2									12093.2		15725.6		20254.9		14853.4			56217.6	49940.1	56981.8	64766	29467	24478.8	28892		29299.4		40555.5	23489	22832.7
689	ARFGAP2	1.03109e+06	1.07416e+06	1.02395e+06	1.24186e+06	1.18867e+06	1.37146e+06	1.2703e+06	1.27598e+06	1.18182e+06	1.38097e+06	1.3629e+06	1.27021e+06	1.13391e+06	1.09354e+06	1.0877e+06	1.18327e+06	1.1003e+06	998767	1.32988e+06	856531	1.30421e+06	976594	1.17173e+06	1.27135e+06	983209	1.02522e+06	1.07114e+06	976609	1.10731e+06	1.01998e+06	991538	867140	761276	718296	909517	1.19976e+06	1.11022e+06	1.33703e+06	1.32298e+06	1.13798e+06	1.17065e+06	1.53938e+06	1.2793e+06	1.35141e+06	1.37065e+06	1.21837e+06	1.20508e+06	1.46079e+06
690	BIRC6	193000		111614	222091	207255	320599	268281	288151	299084	267649	332801	288019	290013	261014	293407	282317	297367	271178	138374	213418	304401	122077	246372	207246	195683	122135	169645	255832	164493	178759	166610	49259.5	179652	91110.8	166932	105069	256898	180536	283355	251977	225955	213715	48940.1	135516	144564	142224	143880	141069
691	LASP1	3.77955e+07	4.09953e+07	4.09026e+07	3.72879e+07	3.68541e+07	3.24543e+07	3.61378e+07	3.40523e+07	3.66749e+07	3.53363e+07	3.57432e+07	3.61124e+07	3.47123e+07	3.31521e+07	3.61873e+07	3.53851e+07	3.37556e+07	3.35707e+07	3.09859e+07	2.80414e+07	2.81247e+07	2.45877e+07	2.37265e+07	2.44216e+07	2.61195e+07	2.75865e+07	2.53366e+07	2.57079e+07	2.46693e+07	2.47592e+07	2.45919e+07	2.40734e+07	2.3459e+07	2.73207e+07	2.63633e+07	1.93102e+07	1.55779e+07	1.75679e+07	1.73014e+07	1.67263e+07	1.75385e+07	1.86415e+07	2.15343e+07	2.10086e+07	2.26095e+07	2.12903e+07	2.31808e+07	2.13342e+07
692	RBM17	1.64636e+06	1.7521e+06	2.11226e+06	1.91443e+06	1.56976e+06	1.61059e+06	1.35888e+06	1.18852e+06	1.15927e+06	1.08279e+06	1.01912e+06	905204	943094	1.03216e+06	916233	1.01576e+06	733709	958234	1.87076e+06	1.87885e+06	1.94651e+06	2.0846e+06	1.75757e+06	1.7699e+06	1.4057e+06	1.74539e+06	1.71157e+06	1.56961e+06	1.59951e+06	1.58542e+06	1.40291e+06	1.39615e+06	1.77021e+06	1.17961e+06	1.5071e+06	2.42567e+06	1.9244e+06	2.34113e+06	1.894e+06	2.19964e+06	1.78373e+06	2.16695e+06	1.62086e+06	1.84808e+06	1.73443e+06	1.53923e+06	1.9502e+06	1.85906e+06
693	GNB2	5.39104e+06	6.57358e+06	7.51232e+06	7.13598e+06	7.01839e+06	5.82976e+06	6.37116e+06	6.27436e+06	6.37065e+06	6.33708e+06	6.28709e+06	6.41943e+06	6.2125e+06	6.20201e+06	6.57404e+06	6.42524e+06	5.8663e+06	5.70536e+06	6.15909e+06	5.63738e+06	6.11143e+06	7.60272e+06	5.4987e+06	6.51543e+06	8.30526e+06	8.8269e+06	8.48229e+06	9.37801e+06	9.54371e+06	8.7896e+06	9.89608e+06	9.72557e+06	1.05168e+07	1.22185e+07	1.1931e+07	4.40222e+06	4.30645e+06	4.64684e+06	4.74119e+06	4.7792e+06	4.95229e+06	5.62845e+06	6.93622e+06	5.21492e+06	6.2881e+06	6.19221e+06	5.89549e+06	5.90293e+06
694	MYOF	9.75564e+06	8.70338e+06	9.47146e+06	1.08231e+07	1.07136e+07	1.07589e+07	1.37242e+07	1.25621e+07	1.2567e+07	1.54058e+07	1.35289e+07	1.31796e+07	1.54301e+07	1.37922e+07	1.60684e+07	1.68252e+07	1.54323e+07	1.46752e+07	4.31042e+06	6.40201e+06	4.90742e+06	6.34506e+06	5.76396e+06	6.03903e+06	5.53266e+06	5.37021e+06	5.27993e+06	5.02815e+06	4.5544e+06	4.90216e+06	4.07917e+06	3.45443e+06	3.9808e+06	3.29043e+06	3.97854e+06	7.42813e+06	7.94575e+06	7.98665e+06	8.46537e+06	8.65415e+06	8.63464e+06	8.86683e+06	8.46676e+06	8.2322e+06	8.07208e+06	8.09514e+06	8.48318e+06	7.90356e+06
695	GBA2	154122		269793	383282	392654	345085	296847	314204	293145	308528	315420	433107	333854	329575	341016	309191	251779	254684		82978.5		221077	209850	242465	114272	201537	345045	241877	273438	236389	355637	296694	392693	243643	282057	358644	533061	551465	846656	681752	468247	663022	418444	477408	570593	478783	476859	669464
696	VAT1	3.46285e+07	3.7305e+07	3.62332e+07	4.05627e+07	4.10271e+07	3.77833e+07	3.95155e+07	3.80467e+07	3.94386e+07	3.95813e+07	3.86267e+07	3.97015e+07	4.0301e+07	3.8513e+07	4.39113e+07	4.04429e+07	4.11685e+07	4.3755e+07	3.87581e+07	3.09065e+07	3.0223e+07	3.21196e+07	3.67826e+07	3.79586e+07	4.10037e+07	4.35882e+07	4.19555e+07	4.81192e+07	4.88408e+07	4.89154e+07	5.25561e+07	5.37312e+07	5.34598e+07	5.83424e+07	5.61986e+07	2.63808e+07	2.6044e+07	2.81884e+07	3.46106e+07	3.43677e+07	3.48172e+07	3.84272e+07	4.07661e+07	4.06336e+07	4.15034e+07	4.09295e+07	4.22237e+07	3.63553e+07
697	RNF34						70707.5	18183		33073.4	17232.1	30276.7	35061.1	28484.6	50963.7	31800.5	44542.6	41141.9	63927.2																		27730.9	14849.2	55855.8	39293.4	27806.8	22293.5	35873.6	19317.9					7136.41
698	LGALS1	1.3286e+08	1.15156e+08	1.56973e+08	1.53153e+08	1.92536e+08	1.92038e+08	2.10094e+08	2.06492e+08	2.08136e+08	2.21893e+08	2.05923e+08	2.20216e+08	2.24392e+08	2.39969e+08	2.33765e+08	2.26008e+08	2.31106e+08	3.29262e+08	1.63319e+08	1.11391e+08	1.01591e+08	1.08235e+08	1.11456e+08	1.23902e+08	1.04829e+08	1.12451e+08	1.09464e+08	8.76841e+07	1.0045e+08	1.06672e+08	8.31268e+07	6.73531e+07	7.34946e+07	6.87922e+07	6.80694e+07	1.36279e+08	1.37941e+08	1.21209e+08	1.32481e+08	1.40142e+08	1.43376e+08	1.32284e+08	1.43875e+08	1.26144e+08	1.25485e+08	1.23265e+08	1.18084e+08	1.16381e+08
699	PAICS	9.62467e+06	1.03983e+07	9.40105e+06	1.00313e+07	1.22514e+07	1.22806e+07	1.21887e+07	1.20794e+07	1.17943e+07	1.06735e+07	1.02461e+07	1.09459e+07	9.87358e+06	9.68814e+06	1.07392e+07	8.60605e+06	9.63831e+06	8.72117e+06	1.35535e+07	1.37487e+07	1.19076e+07	1.19603e+07	1.21764e+07	1.26904e+07	9.31263e+06	9.8977e+06	9.47811e+06	8.01896e+06	7.93495e+06	8.8933e+06	7.2672e+06	6.91398e+06	6.34717e+06	6.67432e+06	6.64433e+06	1.10348e+07	1.56633e+07	1.4104e+07	1.44046e+07	1.46514e+07	1.59145e+07	1.23131e+07	1.18495e+07	1.16829e+07	1.26407e+07	1.13189e+07	1.10671e+07	1.29221e+07
700	HGS	2.11914e+06	2.7774e+06	2.31184e+06	2.36182e+06	2.50687e+06	2.23484e+06	2.00879e+06	2.10792e+06	2.09469e+06	2.01167e+06	1.99917e+06	1.88816e+06	1.85522e+06	1.80769e+06	1.94278e+06	2.04511e+06	2.13624e+06	1.78408e+06	1.26128e+06	1.76616e+06	1.63368e+06	1.52061e+06	1.68195e+06	1.53693e+06	1.4955e+06	1.71574e+06	1.53906e+06	1.54448e+06	1.66421e+06	1.54566e+06	1.24742e+06	1.52423e+06	1.3884e+06	1.39438e+06	1.2e+06	1.75999e+06	1.39572e+06	1.66417e+06	1.304e+06	1.44307e+06	1.19391e+06	1.50147e+06	967826	1.20539e+06	1.27103e+06	1.13203e+06	1.29592e+06	1.43746e+06
701	TRPM4				27517.1	78518.5	64417.1	131335	110608	96456.5	184461	165500	113489	156224	129470	153100	198155	149546	149636						44311	39009.7	49316.9	85162.9	23130.8		87888.6			81079															40341.1
702	ARRB2				8126.79	14980.3	59714	66051.2		36449.7			38358.5				10387.6						124895	202801	180418	60165.6	169636	220932	203336	224641	229846	196353	126522	305465	192233	123186	72449.6	87078.6	65525.7	93033.7	81036.2	16903.8	73897.9		35833.1	43230.6
703	ARRB1	5.4863e+06	3.86231e+06	3.86636e+06	4.48009e+06	4.84988e+06	4.32847e+06	3.81287e+06	4.29082e+06	4.76833e+06	3.63167e+06	3.87466e+06	3.9153e+06	3.61965e+06	3.46419e+06	3.46939e+06	3.21643e+06	3.15877e+06	3.13195e+06	1.46679e+07	1.3636e+07	1.34453e+07	1.36701e+07	1.20153e+07	1.05152e+07	1.30828e+07	1.57447e+07	1.34371e+07	1.53085e+07	1.45668e+07	1.40403e+07	1.52337e+07	1.41047e+07	1.41238e+07	1.61663e+07	1.50531e+07	2.15719e+06	2.81068e+06	2.14894e+06	4.67994e+06	3.94371e+06	4.85533e+06	5.42686e+06	7.09253e+06	5.35837e+06	6.26439e+06	7.42551e+06	6.03015e+06	5.60259e+06
704	MYO5A;MYO5B;MYO5C	616531	422670	450869	496322	564285	505152	431935	528787	429274	490895	449955	462333	451237	313786	389876	424503	414119	261650		157568	170060	134653	125113	255041	151661	132630	239145	120382	130181	217881	205938	156825	152892	94835.9	117886	151338	230031	333687	287849	245670	207506	243839	58285.1	252047	157876	197754	253224	167006
705	SNU13	3.73769e+06	2.91255e+06	4.71602e+06	3.97325e+06	5.44253e+06	4.81279e+06	4.13123e+06	4.23948e+06	4.13516e+06	3.83367e+06	3.74715e+06	4.44055e+06	4.22936e+06	3.70273e+06	4.12138e+06	3.24451e+06	3.91103e+06	4.05745e+06	6.21739e+06	4.46611e+06	4.07088e+06	4.63403e+06	4.80753e+06	4.82182e+06	4.40257e+06	4.84869e+06	4.53372e+06	4.17074e+06	5.8096e+06	5.88907e+06	5.17461e+06	3.73702e+06	3.77557e+06	5.15266e+06	4.66301e+06	6.90828e+06	6.60847e+06	6.77864e+06	6.32422e+06	7.06023e+06	7.4157e+06	6.75884e+06	6.50086e+06	6.61441e+06	7.70272e+06	6.97905e+06	6.99716e+06	6.97065e+06
706	FGD4	1.41904e+06	1.6639e+06	1.19991e+06	1.05835e+06	1.51526e+06	1.22119e+06	1.79258e+06	1.59565e+06	1.72309e+06	1.67507e+06	1.58134e+06	1.23118e+06	1.5043e+06	1.51083e+06	1.41327e+06	965353	1.04011e+06	1.19563e+06	366557	332078	429502	296351	249757	501365	260056	217957	205412		64782.9	144898			89515.7			710742	642050	638347	629541	632787	578322	573723	577299	448779	675749	543986	571562	636724
707	MACF1	3.23361e+06	2.3912e+06	3.1015e+06	3.15868e+06	3.02899e+06	3.32302e+06	3.46938e+06	3.35474e+06	3.27268e+06	3.22364e+06	3.1595e+06	3.0926e+06	2.91345e+06	2.91911e+06	2.98758e+06	2.83044e+06	2.82075e+06	2.64188e+06	2.37377e+06	3.00581e+06	3.21378e+06	3.25884e+06	3.30389e+06	3.46779e+06	3.51482e+06	3.35078e+06	3.48637e+06	3.67319e+06	4.05225e+06	4.28345e+06	4.05113e+06	3.60281e+06	4.072e+06	3.78109e+06	3.98388e+06	2.5021e+06	2.71626e+06	2.96717e+06	3.13623e+06	3.01569e+06	2.99846e+06	3.66517e+06	2.61617e+06	3.17398e+06	3.10791e+06	3.06796e+06	2.9635e+06	3.3519e+06
708	TPP2	1.53729e+06	1.32502e+06	1.3957e+06	1.62445e+06	1.53455e+06	1.72038e+06	1.83977e+06	1.83453e+06	1.83483e+06	1.82478e+06	1.84512e+06	1.78051e+06	1.7891e+06	1.83429e+06	1.80711e+06	1.82538e+06	1.80737e+06	1.79187e+06	1.82928e+06	2.44529e+06	2.31796e+06	2.32918e+06	2.3835e+06	2.90327e+06	2.17516e+06	2.24281e+06	2.32784e+06	2.10878e+06	2.22877e+06	2.39164e+06	2.07434e+06	1.92267e+06	2.23118e+06	1.69428e+06	1.79805e+06	1.54449e+06	1.93911e+06	1.79875e+06	2.07977e+06	2.00934e+06	2.09429e+06	1.99711e+06	1.87475e+06	1.98194e+06	1.98692e+06	1.99765e+06	2.0302e+06	1.98157e+06
709	SCCPDH	1.18908e+06	1.27005e+06	1.17523e+06	1.4953e+06	1.73992e+06	1.5493e+06	1.78573e+06	1.75041e+06	1.58544e+06	1.9469e+06	1.86878e+06	1.63942e+06	1.71286e+06	1.60701e+06	1.91964e+06	1.51967e+06	1.71967e+06	1.55068e+06	872008	1.25778e+06	1.09167e+06	1.18934e+06	1.35894e+06	1.78057e+06	1.91177e+06	1.89345e+06	1.77915e+06	1.97413e+06	1.8654e+06	1.76941e+06	1.8457e+06	2.27098e+06	2.29007e+06	2.36524e+06	2.24465e+06	1.66015e+06	1.50373e+06	1.52723e+06	1.54872e+06	1.92634e+06	1.73102e+06	1.85031e+06	2.00293e+06	1.79511e+06	2.04093e+06	2.12558e+06	1.88306e+06	2.24777e+06
710	UBA6	987383	1.04025e+06	1.11241e+06	1.34343e+06	1.26515e+06	1.4397e+06	1.58106e+06	1.58572e+06	1.57348e+06	1.6525e+06	1.68149e+06	1.48256e+06	1.60984e+06	1.66166e+06	1.61263e+06	1.65315e+06	1.68687e+06	1.59351e+06	1.02867e+06	1.21968e+06	1.22285e+06	1.33623e+06	1.54363e+06	1.37842e+06	1.53303e+06	1.38086e+06	1.54047e+06	1.40165e+06	1.47566e+06	1.43907e+06	1.63789e+06	1.47868e+06	1.37302e+06	1.47986e+06	1.4975e+06	1.0329e+06	1.08757e+06	1.187e+06	1.3138e+06	1.27502e+06	1.24793e+06	1.41645e+06	1.08633e+06	1.28093e+06	1.39429e+06	1.29868e+06	1.49755e+06	1.47695e+06
711	MRC1	292518	376239	257118	268783	281771	324142	362124	304423	290440	241135	228767	200403	157177	141923	193241	98031.2	143981	95896.1	1.49014e+06	3.01497e+06	2.67193e+06	4.77899e+06	4.48492e+06	4.22602e+06	5.95413e+06	7.0679e+06	6.49006e+06	6.97469e+06	7.46324e+06	6.9739e+06	7.92169e+06	7.61592e+06	6.90585e+06	7.19619e+06	7.37833e+06
712	MAP2K6	459211				302177	372329	675068	556039	426197	540292	565881	508203	446888	539973	313504	387465	511708	425363	1.16435e+06	886186	1.02997e+06	1.67979e+06	1.38389e+06	922337	1.67052e+06	1.17516e+06	1.3283e+06	1.16981e+06	871023	1.35172e+06	913222	1.26193e+06	1.20587e+06	1.19881e+06	1.35224e+06	504059	455310	501523	956350	930246	858036	1.10245e+06	1.03778e+06	990091	963089	1.06864e+06	1.26775e+06	1.07422e+06
713	PTTG1IP	1.01897e+07	1.07165e+07	1.23442e+07	1.22633e+07	1.01103e+07	9.37072e+06	9.31303e+06	9.67482e+06	9.57535e+06	9.81971e+06	8.79625e+06	8.24856e+06	7.9921e+06	8.59079e+06	7.71292e+06	8.82942e+06	8.11843e+06	7.16286e+06	6.49916e+06	1.10775e+07	1.02223e+07	1.28991e+07	7.89357e+06	9.51313e+06	1.3872e+07	1.4405e+07	1.6445e+07	1.79532e+07	1.71895e+07	1.49993e+07	1.78927e+07	1.79517e+07	2.10082e+07	2.21438e+07	2.41448e+07	4.11258e+06	5.44102e+06	6.77005e+06	6.76389e+06	7.13e+06	6.28851e+06	1.0446e+07	1.06105e+07	8.31751e+06	9.64837e+06	1.13007e+07	1.15411e+07	1.2599e+07
714	EXT2						27205.9	64102.7	77859.4	59333.6	96560	56195.8	127371	142287	93037.4	133070	133848	110296	197887																					50018.8	28802.1	30374.1	37602.7			74628.3	36248.9	40798.4	34030.9
715	CRELD1	107783		126420	293931	293556	286548	392457	408278	434531	636658	489438	409861	590494	523955	580937	572601	507739	456505		82691.6	94097.8	211807	143793	298541	314378	370420	423723	449394	369488	437600	363842	332437	435073	479744	486840	224704	143474	150259	303478	247664	276329	429624	243575	397287	384144	634131	503698	688398
716	PSMC2	1.01977e+07	1.07105e+07	1.12709e+07	1.1435e+07	1.11086e+07	1.07812e+07	1.07688e+07	1.10461e+07	1.01619e+07	9.81915e+06	1.04547e+07	9.92662e+06	9.65312e+06	9.59582e+06	9.66703e+06	9.87838e+06	9.95189e+06	9.3652e+06	8.70628e+06	1.00598e+07	1.00654e+07	1.00485e+07	9.66891e+06	1.06438e+07	9.02279e+06	1.00644e+07	9.13071e+06	8.38121e+06	8.44193e+06	8.27192e+06	7.69771e+06	8.04787e+06	7.94128e+06	8.09431e+06	7.66616e+06	9.97466e+06	1.03723e+07	1.03042e+07	9.97914e+06	9.63283e+06	9.47559e+06	1.02481e+07	1.00669e+07	1.04e+07	1.0486e+07	9.47181e+06	1.00764e+07	1.02145e+07
717	ACTN1	1.8402e+07	1.80461e+07	2.20905e+07	2.40029e+07	2.82163e+07	2.53517e+07	2.84735e+07	2.74319e+07	2.96631e+07	3.26984e+07	3.25651e+07	3.53269e+07	3.68854e+07	3.49415e+07	3.97642e+07	3.82843e+07	3.74278e+07	4.1469e+07	1.06763e+07	9.96424e+06	8.67954e+06	1.03406e+07	8.30642e+06	1.10628e+07	1.13251e+07	1.29393e+07	1.1486e+07	1.28235e+07	1.52509e+07	1.53721e+07	1.63067e+07	1.33147e+07	1.83245e+07	1.73354e+07	1.53115e+07	1.67332e+07	1.70899e+07	1.76105e+07	1.89528e+07	1.89216e+07	1.91932e+07	2.17037e+07	2.01515e+07	2.07078e+07	2.17409e+07	2.30014e+07	2.14959e+07	2.4571e+07
718	ACTN4	3.48053e+07	3.68272e+07	3.84427e+07	3.59425e+07	3.91373e+07	3.50939e+07	3.73155e+07	3.91592e+07	4.02084e+07	3.94572e+07	3.88358e+07	4.03571e+07	3.86774e+07	3.8029e+07	4.06018e+07	3.82981e+07	3.72694e+07	4.04626e+07	4.16059e+07	3.49709e+07	3.47734e+07	3.45458e+07	3.08522e+07	3.48521e+07	3.50782e+07	3.51449e+07	3.40804e+07	3.21238e+07	3.13209e+07	3.25537e+07	3.03061e+07	2.77222e+07	2.68378e+07	2.48515e+07	2.7278e+07	2.54387e+07	2.59881e+07	2.69863e+07	2.84554e+07	2.74791e+07	2.85777e+07	2.94023e+07	3.13978e+07	2.95543e+07	2.92844e+07	3.22969e+07	2.95682e+07	3.12913e+07
719	SUPT4H1	209224	81896.8	144409	227350	318230	219683	215525	252414	345415	216076	292365	211161	284906	271271	223763	196744	231402	158799	109495	174734		134687	209270	212513	140843	186314	125728	287898	219694	180894	237031	91502	115488	203774	151478	467338	518712	448078	360535	370747	433503	399793	268335	340973	272209	314056	387448	271611
720	PPIL4	588593	402416	478050	569662	511747	500475	355873	390405	237582	320558	302861	343228	248604	287255	212011	230902	260084	312635	767651	848070	777265	763186	434322	434390	633335	795188	600747	416626	477345	478142	485753	544750	533471	613282	180497	901221	534036	506163	616419	552922	530037	605968	603640	650759	601229	514414	674147	567054
721	KIF15	46822.4		98889.2	31304	114078	59790	83495.5	57727.1	57237.7											94509.5	149808		16727.5	146091			95198.3		185194	39764.3						102223	219917	149217	74819.1	153570	69739.6	72566.4			24578.1		86578.3	44333.1
722	DNAAF5	334336	430379	394896	520897	494032	460771	511615	493979	522839	459452	416861	390461	407122	401569	375993	373440	366838	327022	119436	379266	368063	314771	381225	393981	273342	347066	336155	306190	369910	333100	256144	335046	247885	255756	238395	597379	681877	664487	613465	593687	535109	525865	468935	467167	480762	424376	574496	604564
723	WDR11	261917	171489	152798	222488	199532	275852	340897	429922	347507	394134	418504	460893	333332	397382	352743	427013	420958	353712	109387	83334.9	62527.9	160594	128728	83394.5	123908	109399	111044	57983.5	163906	88285.1	75293.7	40365.3	107766	92804.6	50334	248065	240390	219592	291698	266636	310664	341767	240678	281915	196860	273508	168821	245610
724	GRWD1	1.32368e+06	1.4032e+06	1.67822e+06	1.35705e+06	1.22839e+06	1.40715e+06	891819	870325	954665	811002	754351	724629	604649	623400	650065	679757	623795	598750	1.66634e+06	1.51051e+06	1.34075e+06	1.25865e+06	992403	1.13378e+06	717836	919599	793189	521916	623738	783507	633886	574840	610035	485411	541344	1.56197e+06	1.74934e+06	1.76522e+06	1.26572e+06	1.2179e+06	1.13821e+06	1.23065e+06	995992	1.12121e+06	1.1892e+06	1.06539e+06	1.06115e+06	1.28741e+06
725	PELP1	461808	402325	515350	646630	615044	702645	703246	555582	752497	759415	806527	727801	751725	808000	702637	681046	707734	643775	390855	665452	526082	680331	531828	791941	675309	693556	726374	662830	586092	555222	761090	543419	690527	571028	508319	734218	823087	745144	783645	1.00754e+06	765883	995958	892926	844045	907186	992114	1.13025e+06	797775
726	ENO2;ENO3	41326.2		102328	38888.3		57291	91498.9	52023.8	36425.4	146412	24572.8	74012	119090	127439	79609.8	130750	104713	56874.6																									47101.8			19925.6	45192
727	LAMC1	3.81637e+06	3.40498e+06	4.05934e+06	5.66555e+06	6.60112e+06	6.04324e+06	9.7523e+06	1.03376e+07	1.04662e+07	1.36196e+07	1.29186e+07	1.26304e+07	1.69834e+07	1.66879e+07	1.91389e+07	1.92549e+07	1.90189e+07	1.76714e+07	2.87331e+06	2.87277e+06	2.96522e+06	4.21288e+06	3.85696e+06	3.69337e+06	5.79723e+06	5.82879e+06	5.72548e+06	6.58803e+06	6.64445e+06	7.0901e+06	7.03592e+06	7.69116e+06	8.36325e+06	7.83478e+06	8.84253e+06	1.56135e+06	1.51736e+06	1.57316e+06	3.68632e+06	3.80786e+06	3.64365e+06	5.53937e+06	6.69882e+06	6.40918e+06	6.6565e+06	7.25476e+06	7.0322e+06	7.92538e+06
728	GNB4	774126	639088	831767	791053	588352	827762	670955	819179	979111	951062	955849	927596	873080	948891	956720	796692	904928	789458	541973	582108	561111	981751	1.05629e+06	932776	1.2434e+06	1.14119e+06	999213	1.4274e+06	1.38928e+06	1.44674e+06	1.31959e+06	1.23424e+06	1.42781e+06	1.36881e+06	1.22392e+06	439554	821142	742563	689187	653972	624711	580888	334887	661531	420330	610289	491253	615645
729	MANSC1	424763	232576	176321	341874	534722	532846	674628	562360	645822	681007	588440	451140	648056	522712	730843	492788	535545	466406	425175	833019	920745	876863	788046	722704	527545	711664	657381	636727	810182	871617	768767	599373	789057	706562	832425	286429	477651	252675	634358	482611	171542	997667	785955	793361	507442	887497	954597	820858
730	PLBD2	2.39729e+06	2.1283e+06	2.7854e+06	3.50422e+06	3.2938e+06	4.08357e+06	4.75013e+06	4.77681e+06	4.93247e+06	6.07307e+06	5.9711e+06	5.22404e+06	7.0395e+06	6.90721e+06	6.9598e+06	8.17913e+06	7.68708e+06	6.75519e+06	1.24153e+06	1.09869e+06	881395	2.64541e+06	2.44114e+06	2.53647e+06	3.9418e+06	3.64109e+06	3.81458e+06	5.26029e+06	5.26158e+06	5.58267e+06	6.49924e+06	6.14785e+06	7.72758e+06	7.95354e+06	7.4137e+06	1.71013e+06	2.01298e+06	1.88798e+06	3.19726e+06	3.13827e+06	3.23726e+06	4.97314e+06	5.32755e+06	5.08263e+06	5.76238e+06	6.22724e+06	5.36481e+06	6.57173e+06
731	AP2A1;AP2A2	1.41683e+06	1.39823e+06	1.84183e+06	2.24394e+06	1.77098e+06	2.29348e+06	3.29721e+06	3.40422e+06	2.91955e+06	3.64152e+06	3.76404e+06	4.15767e+06	4.01214e+06	4.17591e+06	4.15625e+06	4.67279e+06	4.38773e+06	4.16226e+06	1.11971e+06	921009	1.35707e+06	2.14099e+06	1.87301e+06	2.46087e+06	2.00151e+06	2.452e+06	2.55176e+06	2.73396e+06	2.82189e+06	3.18036e+06	3.20609e+06	2.31662e+06	2.48449e+06	2.64093e+06	2.72373e+06	1.11041e+06	2.6355e+06	2.08963e+06	2.80464e+06	2.85273e+06	2.93995e+06	2.69788e+06	3.20995e+06	3.30135e+06	2.70817e+06	3.69895e+06	3.34002e+06	2.94489e+06
732	KBTBD11								124580		49948	88306.4	275208	83512.5	104922	110824	130079	157923	141531	1.06658e+06	1.17273e+06	1.42144e+06	3.31969e+06	3.71823e+06	3.13525e+06	8.23576e+06	7.95317e+06	7.51949e+06	1.10472e+07	1.07812e+07	1.0242e+07	1.4327e+07	1.26055e+07	1.40845e+07	1.62819e+07	1.50986e+07
733	SLC17A5	1.09737e+06	1.86265e+06	1.1678e+06	1.26963e+06	522079	1.08129e+06	1.40179e+06	1.38765e+06	1.24173e+06	1.2221e+06	1.46737e+06	1.03423e+06	1.22866e+06	925581	1.13087e+06	1.46905e+06	1.48274e+06	1.203e+06	809982	1.46166e+06	1.7626e+06	1.86734e+06	1.44337e+06	1.58245e+06	2.57577e+06	2.16322e+06	2.51302e+06	2.50958e+06	2.22798e+06	2.56308e+06	2.44933e+06	2.76568e+06	3.02223e+06	2.67548e+06	2.88124e+06		334558	336745	632633	545846	458674	1.09834e+06	1.00111e+06	1.01949e+06	771443	1.3265e+06	862349	1.18042e+06
734	PALD1	625862	538922	599186	669043	552553	702588	853699	934711	876799	731994	725180	743997	722163	689770	722195	509175	522333	460896	1.51742e+06	2.35581e+06	2.15823e+06	2.86652e+06	2.8175e+06	2.9394e+06	3.14197e+06	3.30629e+06	3.50495e+06	3.1977e+06	3.59744e+06	3.37009e+06	3.46686e+06	3.38616e+06	3.2308e+06	3.6571e+06	3.39116e+06	307639	485751	408203	914058	945933	860906	970622	1.17931e+06	903305	635361	1.03536e+06	843827	804238
735	IGF2R	1.30682e+06	1.06512e+06	1.22084e+06	1.6542e+06	1.7065e+06	1.76791e+06	2.49139e+06	2.2736e+06	2.39478e+06	3.02564e+06	2.74403e+06	2.70913e+06	3.07705e+06	3.00942e+06	3.10558e+06	3.47592e+06	3.42722e+06	3.02681e+06	915487	1.29629e+06	932885	1.38192e+06	1.37753e+06	1.38584e+06	1.63943e+06	1.47718e+06	1.61566e+06	1.66919e+06	1.63116e+06	1.71675e+06	1.66186e+06	1.43785e+06	1.49569e+06	1.56727e+06	1.73036e+06	637375	710180	775595	1.03408e+06	1.04117e+06	921766	1.40614e+06	1.07874e+06	1.11142e+06	1.26587e+06	1.30111e+06	1.2987e+06	1.32776e+06
736	RPA2	890712	831174	1.18627e+06	945100	1.01838e+06	1.20758e+06	954687	884103	1.09323e+06	664268	877516	860924	544597	744476	602304	734164	676830	394256	1.14476e+06	1.22398e+06	1.05445e+06	1.25106e+06	1.30882e+06	1.75115e+06	1.18933e+06	1.33376e+06	1.0067e+06	1.13827e+06	1.323e+06	918912	1.13847e+06	1.10782e+06	633983	791791	646715	1.28592e+06	1.15489e+06	956650	1.26291e+06	1.32547e+06	1.29535e+06	1.2623e+06	1.25824e+06	1.19758e+06	937113	1.29916e+06	1.1453e+06	1.16831e+06
737	ECM1	121412			55117.7			174038	116990	92803	497966	373424	432561	830270	935605	837941	1.15663e+06	1.44789e+06	1.26719e+06
738	THBS2					74569	67226	360403	447029	497373	1.51118e+06	1.47306e+06	1.40545e+06	3.12596e+06	3.24549e+06	3.43069e+06	4.11396e+06	4.48373e+06	3.92961e+06
739	TBC1D10A	95893.7			30542.1		68700.8	137186	116923	85242.1	127920	118174	74809.4	188260	177735	94257	148616	134157	177806			238691								41284.6				157057	52865.4					77460	115928	57228.1	149811		77437.7
740	TRRAP					81543.9	28767.6	56054.1	86104.3	95816.8	79233.6	65121.2	68632.2	94796.4	73045.9	65160.6	88835.9	51761.2	95608.8						46795.6						53449.2	138186		33275.1				92788.4	50289.4	64178.1	88207.6	100084	110315		56843.8	31836.7	27361.7	77318.9	82386.9
741	RPS3A	1.99255e+07	2.09224e+07	2.05281e+07	2.12255e+07	2.03826e+07	2.19899e+07	1.7619e+07	1.70779e+07	1.63513e+07	1.67914e+07	1.62108e+07	1.57406e+07	1.61642e+07	1.56061e+07	1.48157e+07	1.57431e+07	1.60268e+07	1.59219e+07	2.35516e+07	2.31335e+07	2.14027e+07	2.13871e+07	1.80651e+07	2.00102e+07	1.56604e+07	1.56289e+07	1.52666e+07	1.37033e+07	1.31277e+07	1.49332e+07	1.15773e+07	1.03331e+07	1.22236e+07	1.05256e+07	9.67266e+06	1.98021e+07	2.12615e+07	2.05119e+07	1.70065e+07	1.58945e+07	1.53061e+07	1.53014e+07	1.38656e+07	1.39554e+07	1.45127e+07	1.27533e+07	1.34049e+07	1.34341e+07
742	IQGAP3	137905		127578	176716	178383	155758	72489	64999.8	145833	45671.5		81406.2		50738.1	38719.2								55349.2													145734	357199	334223	154831	189423	175232	97842.1						61270.5
743	TREX1						37740.4	85338.7	76246.4	78765.8	100644	70225	98885.4	93459	86752.1	69966.3	85443.2	72194.1	162922								142406				108322												34667.1						67776
744	MIPEP	242216	94232.3	167905	215377	157638	212823	289455	237649	267561	238913	286927	228684	310612	289210	248765	267602	224783	261620		187442	98159.8	218147	84877.1	324737	233786	251007	265925	183425	206806	235327	210216	115818	300474	128692	79117.6	153779	240189	260908	309100	347820	243481	270955	143778	165276	166610	171732	200950	131612
745	SQLE			85793.2	146448	73820.7	244520	312251	203543	329845	503191	369016	460845	451330	425065	455050	483077	420168	505493				148979		172620						51044.9						125669	392513	382344	327716	293686	331166	211805	115533	174626	98152.3	159337	181691	304841
746	DGUOK					20060.1						153805	314877	125642	290029	87101.2	317834	288347	283601								198609				281110			366841				75434		34197.4	108425	43271.3	74900.7		179252		161008	202595	192352
747	CCT3	1.73303e+07	1.81418e+07	2.13782e+07	2.38994e+07	2.22125e+07	2.33175e+07	2.16469e+07	2.20452e+07	2.23422e+07	1.95688e+07	2.08152e+07	2.04441e+07	1.93466e+07	1.91263e+07	1.97726e+07	1.94033e+07	1.93999e+07	1.89641e+07	2.0492e+07	2.36299e+07	2.17694e+07	2.21877e+07	1.92559e+07	2.32975e+07	1.86006e+07	1.8864e+07	1.71449e+07	1.66559e+07	1.74322e+07	1.6319e+07	1.52104e+07	1.41888e+07	1.43108e+07	1.37348e+07	1.22587e+07	2.52936e+07	2.48335e+07	2.57184e+07	2.52592e+07	2.42684e+07	2.47959e+07	2.26403e+07	2.28755e+07	2.40683e+07	2.42137e+07	2.12973e+07	2.35019e+07	2.08632e+07
748	GMPS	5.07571e+06	4.91558e+06	5.5674e+06	5.73918e+06	5.62211e+06	5.9812e+06	5.30613e+06	5.36628e+06	5.53225e+06	4.53834e+06	4.60757e+06	4.59445e+06	4.55254e+06	4.54499e+06	4.32783e+06	3.91776e+06	3.88508e+06	4.11543e+06	5.17886e+06	5.61341e+06	5.13298e+06	4.82179e+06	4.52102e+06	5.42806e+06	4.36812e+06	4.35434e+06	4.29549e+06	3.61619e+06	4.13899e+06	3.76809e+06	3.41906e+06	3.25136e+06	2.96371e+06	3.13145e+06	2.76758e+06	6.45647e+06	6.64155e+06	7.29079e+06	6.49141e+06	6.29377e+06	6.78022e+06	6.15188e+06	6.23128e+06	5.92466e+06	6.01346e+06	5.51152e+06	5.50382e+06	5.49513e+06
749	SMCHD1	212725	137329	145310	168470	113844	191618	197119	182898	222873	151714	172399	170711	148496	156636	172913	169681	140817	173826		174921	301360	243752	224822	216501	217058	193397	196142	93295.2	211428	182758	126826	160039	296221	187589	96030.5	186940	244760	232288	301280	299296	341019	280825	167240	147857	203433	255259	183058	258324
750	SLC35B2	784195	484407	718519	691300	392522	808474	1.25051e+06	954560	968901	1.40257e+06	1.17236e+06	1.15798e+06	1.27672e+06	1.24598e+06	1.08924e+06	1.46216e+06	1.49118e+06	1.44011e+06	143988	372482	485903	381875	606903	406474	473615	346474	378281	459849	288730	483981	302593	269491	456221	229250	346600	308425	347514	334048	424228	322057	375723	402435	213921	369730	317761	296159	388400	405733
751	NUP50	1.85763e+06	954466	1.84116e+06	1.74876e+06	1.83908e+06	1.71102e+06	1.23331e+06	1.20284e+06	1.4252e+06	1.0275e+06	1.03514e+06	1.06191e+06	979270	961126	829180	872606	905536	820526	1.54294e+06	1.40693e+06	1.13237e+06	1.69858e+06	1.35102e+06	1.71071e+06	1.24763e+06	1.26284e+06	1.24246e+06	1.00318e+06	1.05369e+06	1.15909e+06	1.14175e+06	1.10722e+06	1.1498e+06	1.08855e+06	958391	2.86574e+06	2.32861e+06	2.54253e+06	1.87135e+06	1.80344e+06	1.85526e+06	1.54394e+06	1.14818e+06	1.20423e+06	1.29917e+06	1.21121e+06	1.25939e+06	1.17596e+06
752	KIFC1	114203			44077.9	51028.4	66030.7								86283								91406.5	173358	163990												198081	216774	184551	78253.4	78377.8		108179					90672.5	28062.1
753	NADK	126027			143569	124718	116723	107545	78489.3	114367	188608	103820	131946	112269	67749.8	93340.2	107588	98620.4	130168	40806.4			93722.8		16552.5									62384.1	25613.3	26841.3	75113.4	116649	206586	116951	150789	104925	134005		76154	208809	113038	46604.5	144095
754	PNP	2.32147e+07	2.35697e+07	2.7153e+07	2.60752e+07	2.71108e+07	2.54471e+07	2.18165e+07	2.2225e+07	2.28325e+07	2.0036e+07	1.97469e+07	2.0639e+07	1.79749e+07	1.7213e+07	1.7652e+07	1.61864e+07	1.70048e+07	1.79124e+07	6.3152e+07	5.8456e+07	5.50535e+07	5.988e+07	4.43538e+07	6.42738e+07	5.23127e+07	5.20566e+07	5.13208e+07	4.92433e+07	4.89973e+07	4.70647e+07	4.12504e+07	3.93902e+07	3.56601e+07	3.68209e+07	3.73668e+07	1.34707e+07	1.82543e+07	1.62796e+07	1.50794e+07	1.50423e+07	1.49679e+07	1.35809e+07	1.56828e+07	1.40003e+07	1.30325e+07	1.32279e+07	1.24228e+07	1.28716e+07
755	SBF1	38894.3			54657.6	62950.6	93208.9	100261	105462	107942	105384	127007	93476.4	108546	116170	94159.5	87942	114954	104959											52991.1	89218.5	86023		85002.3	126797			81412.7	83523.9	81801.4	47852.1	39544	110054		61986.2	25624.6	24412.9		57435.7
756	CHID1	534518	431702	366097	515071	334202	478032	441554	468822	497988	565761	513707	544395	456301	480457	438878	421997	466534	430442	386169	502646	228938	473981	478195	471141	376806	594387	371407	545647	538229	588009	544954	370902	511539	598108	806511	236243	310485	343351	482044	438199	425636	554442	390971	567999	483781	636808	657476	773100
757	IPO7	3.86625e+06	4.24415e+06	4.39296e+06	4.80549e+06	5.04663e+06	4.82924e+06	4.57938e+06	5.31293e+06	5.66934e+06	4.74134e+06	4.97878e+06	4.95901e+06	4.58148e+06	4.6665e+06	4.73344e+06	4.66182e+06	4.55392e+06	4.52875e+06	3.77912e+06	4.04139e+06	4.54007e+06	3.86604e+06	4.12972e+06	3.94439e+06	3.05269e+06	2.82946e+06	3.19255e+06	2.01715e+06	2.17493e+06	2.44244e+06	2.00119e+06	1.64803e+06	2.03859e+06	1.91746e+06	1.65477e+06	5.5002e+06	6.47528e+06	6.16671e+06	5.34111e+06	5.31131e+06	5.3045e+06	4.31017e+06	3.67952e+06	4.68377e+06	4.76647e+06	4.30064e+06	4.46919e+06	4.39535e+06
758	RPS3	2.67266e+07	3.07426e+07	3.06764e+07	3.43482e+07	3.16767e+07	3.32746e+07	3.1092e+07	3.23362e+07	3.06306e+07	3.06355e+07	2.9257e+07	2.82949e+07	2.72808e+07	2.63551e+07	2.61996e+07	2.74985e+07	2.75087e+07	2.75286e+07	3.3323e+07	3.30487e+07	3.32517e+07	3.25965e+07	3.29899e+07	3.37465e+07	2.57705e+07	2.54789e+07	2.57121e+07	2.47808e+07	2.27593e+07	2.43945e+07	2.2128e+07	2.2541e+07	1.8477e+07	1.95334e+07	1.99487e+07	3.04641e+07	3.33531e+07	3.22586e+07	2.85513e+07	2.94972e+07	3.17174e+07	3.02231e+07	3.53273e+07	3.35764e+07	3.19476e+07	2.93465e+07	3.07183e+07	3.13486e+07
759	ACTR1A;ACTR1B	5.80983e+06	7.4625e+06	6.52927e+06	6.96788e+06	6.11796e+06	6.40902e+06	6.56186e+06	6.92974e+06	6.45274e+06	7.07164e+06	7.10652e+06	6.55453e+06	7.00936e+06	6.49511e+06	7.00956e+06	6.29858e+06	6.7613e+06	6.06119e+06	5.39543e+06	6.90658e+06	6.19451e+06	7.75699e+06	7.12229e+06	7.26108e+06	6.66332e+06	6.78914e+06	7.03485e+06	7.04539e+06	6.52915e+06	7.06154e+06	6.54218e+06	6.89689e+06	5.76484e+06	6.37985e+06	6.4988e+06	4.69257e+06	4.0772e+06	3.60178e+06	4.98898e+06	4.85069e+06	4.79469e+06	5.44822e+06	6.25021e+06	5.57193e+06	5.66012e+06	5.32504e+06	5.51394e+06	5.71419e+06
760	ACTR1B	295018		594871	742485	794288	422726	711137	703051	771562	689105	598551	710331	581797	625138	746735	738668	874076	523635	483644	656633	706041	872535	171891	992453	551969	738369	571323	423432	777859	1.2149e+06	938259	691089	837978	853257	677995		294307	447213	623721	569241	353939	404028	607762	543359	420875	570145	651162	741686
761	ACTR1A	1.66304e+06	2.36518e+06	2.66373e+06	3.49434e+06	3.66084e+06	4.1925e+06	4.0644e+06	4.75026e+06	4.80273e+06	4.56152e+06	4.74578e+06	4.80268e+06	4.49936e+06	4.88261e+06	4.78783e+06	4.81741e+06	4.47681e+06	4.60038e+06	3.79067e+06	3.80483e+06	3.06461e+06	3.11292e+06	2.5032e+06	2.83402e+06	2.91344e+06	2.90434e+06	2.70588e+06	3.07419e+06	3.02105e+06	3.07816e+06	3.22307e+06	1.84252e+06	1.96817e+06	2.02934e+06	2.3788e+06	1.78111e+06	2.82588e+06	3.19131e+06	3.79109e+06	3.53635e+06	3.97471e+06	3.97355e+06	4.71479e+06	3.36691e+06	3.58786e+06	4.26243e+06	3.93081e+06	4.24814e+06
762	CBL;CBLB	127221	44661	136039	276132	90634.4	180732	222125	206800	211449	272443	264130	209358	165979	155041	164290	139603	150433	156395		181763	98170.8	120622	194178	246949	189035	97822.9	248960	41714.3	152809	211018	173942	202290	91516	65478.9	29140.1	88386.8	94280.1	83306.9	142793	159206	71111.8	148872	28895.3	229242	124626	131000	12766.9	171573
763	GORASP2	1.38204e+06	908168	1.36261e+06	1.63349e+06	1.46839e+06	1.69615e+06	2.0205e+06	2.03667e+06	1.92297e+06	1.91701e+06	1.96903e+06	1.9935e+06	2.06661e+06	2.18326e+06	2.34329e+06	2.25779e+06	2.53954e+06	2.4321e+06	859370	1.00085e+06	957152	1.03683e+06	637242	999777	1.10682e+06	1.00229e+06	932197	940460	1.22945e+06	1.24478e+06	1.25443e+06	916066	999641	779312	919848	983267	1.47775e+06	1.46532e+06	1.68661e+06	1.61509e+06	1.59557e+06	2.05815e+06	1.48335e+06	2.19218e+06	2.00355e+06	2.30327e+06	2.03944e+06	2.33478e+06
764	ERLIN2	1.58624e+06	1.47518e+06	1.60424e+06	1.90352e+06	1.8174e+06	1.63974e+06	1.75406e+06	1.65159e+06	1.67239e+06	1.9589e+06	1.75942e+06	1.79259e+06	2.00151e+06	1.7917e+06	1.78204e+06	1.99339e+06	1.95521e+06	1.86054e+06	789681	1.18112e+06	1.21728e+06	1.62504e+06	1.65807e+06	1.45485e+06	1.64996e+06	1.69756e+06	1.61884e+06	1.79862e+06	1.74049e+06	1.78952e+06	1.86685e+06	1.74456e+06	2.07973e+06	1.80176e+06	1.553e+06	1.19706e+06	1.01647e+06	1.14409e+06	1.21442e+06	1.20433e+06	1.09399e+06	1.50418e+06	1.36071e+06	1.15998e+06	1.24608e+06	1.1965e+06	1.35986e+06	1.37645e+06
765	DYNC1I2	5.30792e+06	5.21669e+06	5.84961e+06	5.0487e+06	4.19185e+06	4.91347e+06	4.8722e+06	4.71555e+06	5.1839e+06	4.84387e+06	5.00709e+06	5.02436e+06	4.60284e+06	4.80076e+06	5.00316e+06	4.93411e+06	5.22197e+06	4.17026e+06	4.0287e+06	4.49779e+06	5.39984e+06	4.10365e+06	4.01293e+06	3.64941e+06	4.29156e+06	3.90196e+06	4.46259e+06	3.76072e+06	3.82389e+06	3.99803e+06	3.58126e+06	4.49467e+06	4.56785e+06	4.34883e+06	4.59978e+06	3.33706e+06	2.62711e+06	3.00036e+06	3.3498e+06	3.30918e+06	2.84276e+06	3.49447e+06	2.70112e+06	2.9509e+06	2.51803e+06	3.15976e+06	3.2443e+06	3.4445e+06
766	TBC1D2	174541		97577.2	146713	234539	493410	805075	839319	904824	1.03829e+06	1.16183e+06	980963	1.38147e+06	1.1227e+06	1.64161e+06	1.51615e+06	1.34873e+06	1.27676e+06																														537248
767	LMBRD2						15670.9	36268.2	20209		50500.4		28870.2	34460.4	26100.3	23263	17398.9	16341.5	71461.5																					33158.7
768	NCBP2	1.54835e+06	2.50757e+06	1.97044e+06	1.67596e+06	1.43061e+06	1.87694e+06	1.77072e+06	1.67184e+06	1.56878e+06	1.20553e+06	1.3762e+06	1.26385e+06	1.19365e+06	1.23236e+06	1.06647e+06	978128	973802	709921	1.58226e+06	2.48255e+06	3.11686e+06	2.18472e+06	1.87978e+06	1.90349e+06	1.96945e+06	2.10117e+06	1.57243e+06	1.78218e+06	1.89327e+06	1.75522e+06	1.22585e+06	2.03611e+06	1.34942e+06	1.84544e+06	1.41342e+06	2.13143e+06	1.85316e+06	1.96845e+06	1.84005e+06	1.86778e+06	1.84934e+06	2.19618e+06	1.86339e+06	1.99209e+06	2.31733e+06	1.90068e+06	1.59961e+06	1.88916e+06
769	ANXA5	9.61883e+07	7.94447e+07	8.68734e+07	8.33716e+07	9.10628e+07	1.04525e+08	1.15944e+08	1.18839e+08	1.04547e+08	1.25206e+08	1.26333e+08	1.31529e+08	1.31276e+08	1.37292e+08	1.39605e+08	1.37598e+08	1.40176e+08	1.56813e+08	1.07876e+08	9.42904e+07	1.1714e+08	1.04754e+08	9.93782e+07	1.10081e+08	1.15911e+08	1.18364e+08	1.15486e+08	1.06586e+08	1.32256e+08	1.40552e+08	1.30573e+08	1.15615e+08	1.30354e+08	1.26079e+08	1.23221e+08	5.34573e+07	7.29077e+07	8.12885e+07	8.14359e+07	9.25451e+07	8.00444e+07	9.57676e+07	1.03299e+08	7.93692e+07	1.04035e+08	1.00612e+08	1.00711e+08	9.90983e+07
770	ERLIN1	1.51134e+06	1.39406e+06	1.67022e+06	1.4304e+06	1.47143e+06	1.36343e+06	1.6522e+06	1.32243e+06	1.21316e+06	1.54502e+06	1.24396e+06	1.1113e+06	1.3033e+06	1.16827e+06	1.13306e+06	1.1513e+06	1.09348e+06	1.22786e+06	946526	1.39181e+06	828064	1.37251e+06	1.42315e+06	834082	1.13477e+06	789844	1.0259e+06	1.24565e+06	960164	1.10305e+06	1.01503e+06	1.18461e+06	779925	634901	1.21756e+06	1.54546e+06	1.34108e+06	1.14451e+06	1.35218e+06	1.39271e+06	1.29129e+06	1.40705e+06	1.01186e+06	1.1003e+06	1.69345e+06	1.2684e+06	1.23283e+06	1.34554e+06
771	CASK	86703.4			108371	68741	95241.8	164341	133511	137702	137750	142082	163162	200270	195441	144726	170146	136553	128732						102968	132184	214307	182700	126978	186813	172402	175394	92583.2	301733	150699	211392	54580.6	82598.6		157833	145673	32700.6	155784	121572	162993	136387	97709.9	99349.9	129223
772	CCDC93	277291	209824	321431	315181	259066	332780	370064	279596	337241	366902	394548	319042	424142	335210	399280	393685	359446	302414	347331	267737	155757	235818	192904	201916	201489	278231	229276	223731	372670	297056	265758	334123	413635	290638	229820	256301	172253	292902	316054	378133	283748	424329	225479	292996	470289	367656	473980	418869
773	VAMP2;VAMP3	7.56647e+06	8.7575e+06	6.66783e+06	8.62829e+06	7.68154e+06	6.13388e+06	7.48452e+06	7.87679e+06	8.29376e+06	7.70939e+06	6.94209e+06	7.60597e+06	7.17337e+06	5.54177e+06	7.13541e+06	7.8708e+06	7.32555e+06	7.49934e+06	8.03401e+06	5.90494e+06	8.81994e+06	9.06634e+06	1.01527e+07	7.86024e+06	7.69989e+06	8.16666e+06	7.44064e+06	8.93106e+06	9.93857e+06	7.30774e+06	6.96944e+06	7.68535e+06	7.84815e+06	8.78432e+06	1.01518e+07	6.56162e+06	5.78889e+06	5.96419e+06	6.67602e+06	7.33664e+06	7.33159e+06	7.30916e+06	8.58304e+06	6.07251e+06	6.59536e+06	8.68143e+06	7.55513e+06	8.04877e+06
774	JMJD6	895845	739126	931469	880321	958059	1.13609e+06	790904	916003	1.15123e+06	1.15309e+06	1.04949e+06	1.10588e+06	1.12652e+06	946563	991266	1.0765e+06	944469	806303	324143	545436	1.1305e+06	851658	672678	963625	556741	714469	685460	545969	594405	645530	707423	213362	488292	391031	217255	1.01444e+06	1.21681e+06	1.29013e+06	1.02871e+06	961311	1.29052e+06	1.14797e+06	1.01091e+06	1.12811e+06	883407	1.02062e+06	748326	1.15046e+06
775	RNASEH2A	908731	318695	871665	704035	764469	632656	445162	339715	304418	213241	293096	280944	180864	201053	227460	211512	167496	214765	1.20146e+06	1.1258e+06	766060	684668	1.12656e+06	1.1261e+06	623219	497207	582900	890380	245695	512800	413896	232948	645876	572733	357595	1.34953e+06	979994	1.14562e+06	1.06302e+06	715726	913870	653181	615621	692953	553776	565915	413921	533666
776	NOA1	150172		234081	161317	124837	305215	402281	462880	360638	310834	426934	389185	358615	290143	245513	331041	372554	400465	75719.9	176885	343490	275721	290456	179826	443977	118816	392648	250273	352283	367845	529279	373833	307479	119964	180727		447001	146133	225727	195830	331828	293405		288278	144997	127611	130681	161866
777	ELAC2	829474	473023	809916	657340	648060	955655	825813	704876	697818	638099	601100	475386	478772	434600	428177	383134	334720	383643	751724	970552	894447	600976	842411	1.00984e+06	678172	637476	693092	362361	457857	660077	525214	460939	549882	364598	439581	967192	1.10752e+06	1.14809e+06	922592	935184	850764	712293	533487	765442	707936	618104	618813	821608
778	AHSA1	6.61293e+06	6.35979e+06	7.57855e+06	8.3823e+06	8.01425e+06	9.30878e+06	8.77541e+06	8.37782e+06	7.91853e+06	7.57275e+06	8.11453e+06	8.39969e+06	7.03275e+06	7.53559e+06	7.44808e+06	6.55304e+06	7.46532e+06	6.90618e+06	6.6002e+06	6.1981e+06	7.72433e+06	7.00064e+06	6.4927e+06	7.49499e+06	5.21344e+06	5.32751e+06	6.03459e+06	4.57091e+06	5.46402e+06	5.6538e+06	5.41976e+06	4.22261e+06	4.45618e+06	4.20884e+06	3.83208e+06	6.50546e+06	8.27201e+06	8.33742e+06	7.55154e+06	7.50277e+06	6.8788e+06	6.7666e+06	6.07701e+06	6.91312e+06	7.3016e+06	6.351e+06	6.55175e+06	6.73525e+06
779	TUFM	8.30377e+06	8.34799e+06	8.77601e+06	9.44282e+06	1.00562e+07	1.03442e+07	1.09379e+07	1.12395e+07	1.14302e+07	1.04461e+07	1.00129e+07	1.02338e+07	1.02297e+07	1.01495e+07	1.06225e+07	9.43397e+06	9.4755e+06	9.40823e+06	1.15184e+07	8.82696e+06	7.19068e+06	9.52668e+06	8.87902e+06	1.14605e+07	1.17907e+07	1.30339e+07	1.21035e+07	1.26511e+07	1.46459e+07	1.53291e+07	1.60998e+07	1.30438e+07	1.51087e+07	1.43548e+07	1.38311e+07	9.69299e+06	1.2082e+07	1.18412e+07	1.33664e+07	1.39094e+07	1.37744e+07	1.38723e+07	1.48984e+07	1.45461e+07	1.3559e+07	1.36225e+07	1.34535e+07	1.27309e+07
780	LRPPRC	3.46431e+06	3.46162e+06	3.13655e+06	4.31329e+06	4.12894e+06	4.36674e+06	5.01654e+06	4.90841e+06	5.06115e+06	4.62113e+06	4.8284e+06	4.43823e+06	4.5091e+06	4.41121e+06	4.50206e+06	4.25125e+06	4.39126e+06	3.92952e+06	3.36318e+06	4.31466e+06	3.82046e+06	4.84288e+06	4.98944e+06	5.74845e+06	4.50176e+06	4.82596e+06	4.97767e+06	4.26054e+06	4.26173e+06	4.29602e+06	4.17617e+06	4.1362e+06	3.91213e+06	4.2691e+06	3.92294e+06	4.02811e+06	4.82076e+06	4.73305e+06	5.12812e+06	5.64115e+06	5.27606e+06	4.4912e+06	3.78881e+06	3.86415e+06	4.15231e+06	3.73607e+06	3.88977e+06	3.8944e+06
781	TMEM160	329113		300278	140426	154759	112305	181900	144465	157566	56029.9	67936.8			71349.8				127187		174238			331149	208965	282865	198089	300840	264042	177054	151300	191241	327035	337825	270198	363736		126008	109458	101998	165674	106176	189739		54042.9				92437.6
782	SYNE2				305357		321301	302513	362520	275872	278730	265436	408327	267135	246084	265327	368004	277827	247010	306063	439994	418703	587013	531208	679482	733986	730267	575629	667405	575477	698401	390069	240319	457709	306109	342957		201381	218418	444680	383114	423114	510455	308421	306197	363020	388854	375283	298216
783	AP1G2	419408		71168.7		452117	316223	379789	378981	379063	403794	367549	307589	396115	369420	447241	350492	405995	349830	574615	1.07632e+06	454688	1.08181e+06	927636	1.37925e+06	2.02781e+06	1.19095e+06	1.46201e+06	1.51438e+06	1.45326e+06	1.74633e+06	1.33456e+06	1.03574e+06	1.81807e+06	876022	1.03894e+06	297046	339569	304135	355381	444630	304792	289183	411413	220165	449542	370021	217632	284766
784	P3H3	210205	338272	424727	398286	362734	617347	787808	910869	1.00992e+06	1.30941e+06	1.37879e+06	1.42114e+06	1.80397e+06	1.79503e+06	1.91091e+06	2.29259e+06	2.12957e+06	2.10483e+06																		708218	1.23284e+06	1.2252e+06	1.73947e+06	1.69516e+06	1.55615e+06	2.08042e+06	1.61452e+06	1.99743e+06	2.04649e+06	2.04888e+06	1.7947e+06	2.42926e+06
785	ITPR2				88047.8	158855	154293	289704	289061	275736	445743	356900	446226	496793	380282	443835	466469	503642	494859							52885.8					45321	26687.7		172806	156276		197626	263814	271635	614698	599700	640395	872080	775173	649756	959768	1.0134e+06	861469	970875
786	SEPTIN5						34910.3	134481	121814	154686	299963	268041	243807	329532	317433	399570	430816	409204	518206						144487	122927	265793	95601.4	174173	320085	294234	458728	405586	350958	359041	322334		61607.1		183914	142489	161175	272373	447109	404303	340468	649007	550370	715182
787	SCP2	3.10465e+06	2.63687e+06	3.2224e+06	2.98904e+06	3.54943e+06	3.93173e+06	4.21818e+06	4.1538e+06	3.81511e+06	4.25852e+06	4.30774e+06	4.25222e+06	4.60781e+06	4.69586e+06	4.51826e+06	4.77646e+06	4.74516e+06	4.93276e+06	1.19866e+06	2.13658e+06	1.94479e+06	2.40816e+06	2.80856e+06	3.07696e+06	2.36069e+06	2.696e+06	2.88358e+06	2.39561e+06	2.68314e+06	2.87132e+06	2.06535e+06	1.61918e+06	2.38763e+06	1.80142e+06	2.03805e+06	2.74514e+06	3.02297e+06	2.78776e+06	3.57082e+06	3.71599e+06	3.46899e+06	4.27309e+06	4.67975e+06	4.30666e+06	4.37393e+06	4.02498e+06	4.31134e+06	4.83476e+06
788	SND1	1.2905e+07	1.48378e+07	1.37319e+07	1.54611e+07	1.58214e+07	1.55954e+07	1.64443e+07	1.70934e+07	1.69861e+07	1.76518e+07	1.71304e+07	1.68471e+07	1.71143e+07	1.67992e+07	1.75515e+07	1.76498e+07	1.75375e+07	1.65187e+07	1.33745e+07	1.38331e+07	1.3038e+07	1.23901e+07	1.17746e+07	1.21863e+07	1.0401e+07	1.06875e+07	1.04171e+07	1.02667e+07	1.13681e+07	1.05672e+07	9.90793e+06	9.95522e+06	9.24235e+06	9.82658e+06	9.67661e+06	1.25686e+07	1.36839e+07	1.42631e+07	1.47088e+07	1.4559e+07	1.50114e+07	1.53862e+07	1.75501e+07	1.63713e+07	1.67671e+07	1.61301e+07	1.63572e+07	1.78027e+07
789	COL1A1	983985	543181	1.06869e+06	4.04914e+06	5.1746e+06	4.25367e+06	1.11522e+07	1.2948e+07	1.33606e+07	2.81452e+07	2.5806e+07	2.81176e+07	1.88115e+07	1.61474e+07	1.9158e+07	2.85038e+07	3.05537e+07	2.57457e+07			74809.5	83029.2	43296.3	103257			43594.2	45192.2	190062	356834	228869	186127	713836	269185	370565		66213.6	125042	31851.3	94233.2	254110	177055	66191	263568		98603.2	149621	16827.5
790	C1GALT1					97391.9	77038.4	171022	117917	123930	172261	106406	177734	204996	139397	183248	219170	284126	211606																			40825.1		15183	37204.6								44377.1
791	LAMA5	234311	138257	265655	389896	416549	418411	1.10712e+06	974780	958816	1.88644e+06	1.70943e+06	1.65173e+06	2.4015e+06	2.31974e+06	2.26763e+06	2.85085e+06	2.56289e+06	2.57412e+06							265736	135451	107044			97006.4	97822.4	829262		144272	322204		69000.8	138247	133448	145001	91941.1	155713	130674	117890	119554	132069	113364	203499
792	COPZ2	35289.9		112196	68991.7	154552	68337.3	161453	136047	180091	233582	239019	305853	333266	335953	323841	362051	378791	305209																					23628.9	9063.48		24405.2
793	COG4	222291	88422.5	206114	141570	119083	187830	238919	245645	219110	239058	296754	389981	254913	283985	280866	318362	332938	317564		150464	182706	213088	242643	162876	113482	144840	89513.1	90779.1	149330	129761	75250.8	51497.3	107874	201837	167402	167814	245399	215346	261707	214335	237303	267402	74266.7	236336	190968	342149	238792	235700
794	SART1	1.50396e+06	1.2844e+06	1.49768e+06	1.31965e+06	1.30834e+06	1.50166e+06	1.26426e+06	1.32535e+06	1.41722e+06	1.17736e+06	1.32289e+06	1.13131e+06	1.03334e+06	1.05893e+06	917704	887453	978864	753798	1.13015e+06	1.53575e+06	1.33351e+06	1.6433e+06	1.42423e+06	1.12573e+06	1.41642e+06	1.57207e+06	1.37357e+06	1.33016e+06	1.25952e+06	1.55172e+06	1.21608e+06	1.16279e+06	1.17943e+06	1.25758e+06	1.03574e+06	1.95241e+06	1.66269e+06	1.99722e+06	1.66757e+06	1.76471e+06	1.66988e+06	1.75154e+06	1.62765e+06	1.84899e+06	1.7091e+06	1.69538e+06	1.94422e+06	1.81127e+06
795	EIF3G	8.44329e+06	9.36999e+06	9.57885e+06	9.25772e+06	8.78209e+06	7.23579e+06	6.98498e+06	6.63842e+06	7.16673e+06	6.0299e+06	6.11663e+06	5.66102e+06	5.04821e+06	4.92418e+06	5.52719e+06	5.01761e+06	4.78182e+06	4.57146e+06	9.18535e+06	9.78214e+06	9.14837e+06	7.9057e+06	6.66809e+06	7.05549e+06	5.99536e+06	5.92429e+06	5.94487e+06	5.69702e+06	5.36628e+06	5.34772e+06	5.03875e+06	5.13521e+06	5.07146e+06	4.95579e+06	5.11483e+06	7.99135e+06	6.53114e+06	7.97812e+06	6.86479e+06	6.60039e+06	6.35062e+06	6.78566e+06	5.98986e+06	6.40364e+06	6.69665e+06	6.03379e+06	6.96273e+06	6.16596e+06
796	CLTC	1.37197e+07	1.31224e+07	1.50505e+07	1.82586e+07	2.06473e+07	1.9633e+07	2.14219e+07	2.18525e+07	2.24656e+07	2.35344e+07	2.34416e+07	2.47735e+07	2.45469e+07	2.37499e+07	2.68001e+07	2.63316e+07	2.61103e+07	2.58895e+07	1.50421e+07	1.61581e+07	1.24897e+07	1.54491e+07	1.45303e+07	1.78606e+07	1.52063e+07	1.77182e+07	1.64969e+07	1.57769e+07	1.79623e+07	1.84288e+07	1.8447e+07	1.47497e+07	1.56549e+07	1.55677e+07	1.48731e+07	1.20007e+07	1.8447e+07	1.81363e+07	1.93615e+07	1.97186e+07	2.00308e+07	1.9324e+07	2.19313e+07	2.21679e+07	2.07219e+07	2.13988e+07	2.04522e+07	2.23031e+07
797	WBP11	860386	786804	915409	906181	813997	904976	699222	744478	716335	729641	676078	665584	568527	476838	460352	525591	443448	559377	928253	1.05038e+06	956101	1.00853e+06	1.10236e+06	1.31346e+06	1.00327e+06	842609	1.11865e+06	586609	991036	977894	950183	721909	908587	762547	758229	931323	1.08967e+06	1.28063e+06	1.06483e+06	1.05112e+06	1.05577e+06	1.1083e+06	897203	886226	981039	741362	917963	869236
798	PTGFRN	149332		251870	133502	139852	177189	256157	164956	242621	236906	257886	287994	247425	274413	233680	176239	205204	167634	292006	509008	462600	1.10847e+06	1.11736e+06	984139	1.77605e+06	1.92638e+06	1.91377e+06	2.51746e+06	2.31608e+06	2.52474e+06	3.07692e+06	3.45449e+06	3.59748e+06	3.2212e+06	3.39547e+06	146721	297625	265826	958287	975503	942431	1.36483e+06	1.12134e+06	888201	1.40896e+06	1.46668e+06	1.40575e+06	1.19039e+06
799	ATP6V0D1	2.34096e+06	2.27714e+06	2.84412e+06	2.57936e+06	2.14399e+06	2.41358e+06	2.46356e+06	2.7462e+06	2.43494e+06	2.89497e+06	3.20351e+06	2.80768e+06	2.96779e+06	2.84022e+06	2.79379e+06	3.33875e+06	2.82456e+06	3.14604e+06	1.99281e+06	1.83601e+06	1.60563e+06	1.97285e+06	1.94375e+06	2.26394e+06	2.20434e+06	2.28894e+06	2.6826e+06	2.44474e+06	2.4702e+06	2.33364e+06	2.8455e+06	3.03903e+06	2.7792e+06	2.45773e+06	3.16503e+06	1.59489e+06	1.45221e+06	1.57974e+06	1.87731e+06	1.96724e+06	1.69553e+06	2.35658e+06	1.91084e+06	2.3137e+06	2.3893e+06	2.25569e+06	2.30612e+06	2.60531e+06
800	SAMHD1	1.00609e+06	894655	824741	982464	928140	1.10842e+06	1.3931e+06	1.39279e+06	1.42574e+06	1.25321e+06	1.1748e+06	1.28671e+06	1.3537e+06	1.32471e+06	1.35764e+06	1.15671e+06	1.04761e+06	1.06843e+06	480048	435450	638835	469182	479270	597881	845611	732653	804357	708518	584831	759920	760113	517144	741193	618691	551459	677024	648008	677625	1.43832e+06	1.40921e+06	1.38431e+06	1.72623e+06	1.66083e+06	1.57923e+06	1.92824e+06	1.80285e+06	1.70848e+06	1.56406e+06
801	PC	445938	330181	489949	476989	527918	557376	620619	666277	534564	656596	658712	667527	693874	728731	736983	835802	808990	876661	627610	828183	1.05239e+06	985877	1.08435e+06	1.24217e+06	1.5988e+06	1.40262e+06	1.4918e+06	1.34501e+06	1.49075e+06	1.6106e+06	1.58319e+06	1.31364e+06	1.61179e+06	1.3857e+06	1.33015e+06	203516	265206	222330	386339	329775	329781	325786	236746	330153	276401	255540	240783	265380
802	PITPNB	1.02682e+06	1.055e+06	1.15011e+06	1.22944e+06	1.49833e+06	1.54131e+06	1.40291e+06	1.59409e+06	1.60914e+06	1.46902e+06	1.63727e+06	1.44344e+06	1.29174e+06	1.43043e+06	1.46995e+06	1.5617e+06	1.42186e+06	1.4601e+06	1.43014e+06	1.41002e+06	1.52235e+06	1.31051e+06	1.13879e+06	1.30147e+06	1.41179e+06	1.20996e+06	1.29356e+06	821743	1.29341e+06	1.25166e+06	1.02368e+06	1.16698e+06	1.01565e+06	1.13156e+06	919593	1.16019e+06	1.57281e+06	1.62895e+06	1.65047e+06	1.57667e+06	1.44444e+06	1.45799e+06	1.35053e+06	1.17222e+06	1.31493e+06	1.29254e+06	1.19518e+06	1.41229e+06
803	NUTF2	7.51864e+06	6.05278e+06	8.33905e+06	6.90091e+06	6.91731e+06	9.97652e+06	9.87697e+06	1.13302e+07	9.70907e+06	1.15319e+07	1.21844e+07	1.30684e+07	1.28193e+07	1.36266e+07	9.60982e+06	1.18948e+07	1.33914e+07	1.54402e+07	5.60876e+06	6.57039e+06	7.45882e+06	8.26011e+06	1.02107e+07	1.05978e+07	1.10956e+07	1.05278e+07	1.05537e+07	1.24515e+07	7.41256e+06	1.52688e+07	1.00151e+07	8.03842e+06	1.47383e+07	1.12418e+07	1.10917e+07	7.0043e+06	8.70573e+06	7.08839e+06	1.00797e+07	8.63399e+06	9.73205e+06	1.2098e+07	1.19232e+07	9.61659e+06	1.00094e+07	1.1875e+07	1.00756e+07	1.28328e+07
804	UBE2T	200549		348712	274125	307526	253805	49841	115637	68264.2	68749.7	41459	93275.1	24291.3	58267.2		158068	33669.5	35579	145580	123955	279051	64791		130196												1.04639e+06	800915	725398	156704	57427.6	207219	149852			78576.3	94102	89152.1	179324
805	KIAA1143	135465		293665	91023.7		138789	152545	214790	160381	103938		125624		183251							317271	280511	127576	268290	140374		270578	108847			175236	113270	124467		53203.5			73788.3	108930
806	PRDX1	7.02914e+07	7.06344e+07	6.88408e+07	5.97205e+07	5.96504e+07	6.5258e+07	6.45827e+07	5.80009e+07	5.99014e+07	6.12553e+07	5.88549e+07	5.95488e+07	6.15509e+07	6.36993e+07	6.26032e+07	6.37617e+07	6.0602e+07	6.98968e+07	8.56706e+07	7.56627e+07	7.3765e+07	6.83826e+07	6.4107e+07	7.5901e+07	7.17186e+07	7.25574e+07	7.65854e+07	7.26709e+07	7.42153e+07	8.18202e+07	7.90259e+07	7.491e+07	8.39706e+07	7.51069e+07	7.68945e+07	5.1818e+07	5.09843e+07	4.41511e+07	5.56468e+07	5.40956e+07	5.30319e+07	6.0175e+07	6.5151e+07	5.96332e+07	5.95844e+07	5.6095e+07	5.84664e+07	5.82103e+07
807	UTRN	1.1157e+06	982549	1.07188e+06	1.41156e+06	1.25381e+06	1.37341e+06	1.54941e+06	1.57285e+06	1.59137e+06	1.45266e+06	1.48122e+06	1.36131e+06	1.43279e+06	1.35876e+06	1.19469e+06	1.25735e+06	1.16175e+06	1.21779e+06	924990	1.22254e+06	1.28613e+06	1.7271e+06	1.74613e+06	1.7673e+06	2.14369e+06	2.18645e+06	2.26833e+06	2.2661e+06	2.36875e+06	2.54492e+06	2.80966e+06	2.55886e+06	2.87857e+06	2.68543e+06	2.60241e+06	821688	812389	959624	1.4064e+06	1.38829e+06	1.32677e+06	1.56458e+06	1.08534e+06	1.25522e+06	1.20791e+06	1.18212e+06	1.24154e+06	1.24195e+06
808	USP48	304098	524975	449045	397164	474994	384193	402351	424946	434761	270713	326717	372862	314891	305131	282851	237380	215091	297521	450814	663751	382016	277324	618490	582664	239357	349202	343650	205912	241774	282397	232620	330656	293685	254852	153596	482095	722109	645913	605702	582214	652695	471671	387379	409172	396601	516618	501704	488824
809	PSMA1	1.39103e+07	1.51714e+07	1.4384e+07	1.50163e+07	1.42462e+07	1.53534e+07	1.43645e+07	1.62995e+07	1.47837e+07	1.41522e+07	1.44882e+07	1.51141e+07	1.52289e+07	1.67055e+07	1.54551e+07	1.73089e+07	1.60935e+07	1.64182e+07	1.21546e+07	1.57163e+07	1.45772e+07	1.61973e+07	1.39858e+07	1.60532e+07	1.49656e+07	1.57706e+07	1.59166e+07	1.48286e+07	1.64313e+07	1.57135e+07	1.41329e+07	1.40916e+07	1.32433e+07	1.215e+07	1.18206e+07	1.37196e+07	1.34431e+07	1.2088e+07	1.47351e+07	1.46238e+07	1.4122e+07	1.52086e+07	1.36015e+07	1.38821e+07	1.42654e+07	1.30212e+07	1.18904e+07	1.47059e+07
810	INTS1	42302.3		46605.6	89980.2	54398.9	95702.2	141094	66639.1	93979	90234.1	143507	160569	129739	140993	131200	135007	128673	117498						39904.5	30057.4	48966.7	59921		80250.2	96500.4	54218.9	54527.2	52771.6				144504	206136	129747	172812	159889	171154	104769	123567	135662	158113	205604	183434
811	BIN1	1.47504e+06	2.0658e+06	2.0696e+06	2.33374e+06	3.04278e+06	2.63409e+06	2.53095e+06	2.35064e+06	2.89304e+06	2.59889e+06	2.4182e+06	2.84959e+06	2.51172e+06	2.69949e+06	2.61677e+06	2.61919e+06	2.46753e+06	2.60514e+06	302859	456281	255993	566219	345307	684507	607580	604837	649398	673366	741044	778875	1.03055e+06	685360	668643	648774	681817	2.33837e+06	1.56457e+06	1.65085e+06	1.88131e+06	1.81831e+06	1.75218e+06	1.59308e+06	1.75949e+06	1.58463e+06	1.60496e+06	2.1998e+06	1.74054e+06	1.71049e+06
812	ACLY	1.04425e+07	1.02011e+07	1.09199e+07	1.2592e+07	1.28564e+07	1.28913e+07	1.4414e+07	1.52577e+07	1.48559e+07	1.82504e+07	1.81842e+07	1.81534e+07	1.94868e+07	1.93499e+07	2.01233e+07	2.12489e+07	2.15298e+07	2.17136e+07	1.10429e+07	1.22246e+07	1.04029e+07	9.93167e+06	9.18117e+06	1.10756e+07	8.16218e+06	8.47092e+06	8.42848e+06	7.48403e+06	7.8676e+06	7.58073e+06	7.25296e+06	6.63219e+06	6.46235e+06	6.12218e+06	6.42541e+06	9.65403e+06	1.20569e+07	1.1751e+07	1.10836e+07	1.11425e+07	1.1143e+07	9.68004e+06	1.05947e+07	1.02562e+07	8.43683e+06	7.97584e+06	8.0753e+06	8.66549e+06
813	PALM	71924.2		6760.21	45937.7	57615.2	74534.3	74857.4	98560.2	108534	109738	92875.2	92189	110863	85219.7	127319	59391.5	93187.8	147455	589204	794446	688781	1.28446e+06	1.0028e+06	901666	1.93534e+06	2.11785e+06	2.04967e+06	2.54137e+06	2.45636e+06	2.32384e+06	2.95027e+06	2.35707e+06	2.97868e+06	3.19017e+06	3.2957e+06	26035.1	33598.1	46754.2	172703	162959	151811	235674	107613	202322	225102	165337	134214	303390
814	DARS1	5.09334e+06	6.35661e+06	5.75342e+06	6.06756e+06	6.50974e+06	6.17481e+06	6.62455e+06	6.9527e+06	6.89521e+06	6.81844e+06	7.03512e+06	6.5322e+06	6.8689e+06	6.9754e+06	6.40814e+06	6.48239e+06	6.74928e+06	6.16369e+06	8.76854e+06	8.45774e+06	9.10047e+06	1.01677e+07	9.80085e+06	1.0427e+07	1.02352e+07	1.00151e+07	9.58078e+06	8.9612e+06	9.16888e+06	8.74011e+06	7.71098e+06	6.44082e+06	6.34597e+06	6.4326e+06	6.58762e+06	6.00805e+06	6.36174e+06	5.70457e+06	6.8845e+06	6.68417e+06	6.55605e+06	6.40652e+06	6.7334e+06	6.53056e+06	6.64178e+06	6.74553e+06	6.42507e+06	6.05117e+06
815	P3H4	284677	74112.2	154980	286069	259318	385980	536481	584686	556248	649468	733104	675847	888406	782533	778486	756221	784689	771448					282708							70926.5						611645	663131	633074	694698	813964	853528	935808	742494	925468	920846	884403	1.10623e+06	1.08401e+06
816	MYH10;MYH9	1.49305e+07	1.53023e+07	1.75901e+07	1.89473e+07	2.141e+07	2.1187e+07	2.30036e+07	2.37126e+07	2.40994e+07	2.63561e+07	2.4771e+07	2.66834e+07	2.81852e+07	2.70515e+07	2.8657e+07	2.73124e+07	2.82394e+07	2.88627e+07	1.65791e+07	1.66144e+07	1.33087e+07	1.53998e+07	1.19644e+07	1.67223e+07	1.40487e+07	1.63663e+07	1.49684e+07	1.40894e+07	1.65028e+07	1.78223e+07	1.5891e+07	1.48205e+07	1.36751e+07	1.48856e+07	1.43736e+07	1.12731e+07	1.81904e+07	1.70714e+07	1.72021e+07	1.75068e+07	1.85275e+07	2.21877e+07	2.17e+07	2.22489e+07	2.19169e+07	2.29324e+07	2.22636e+07	2.40997e+07
817	EPHB1																							32200.4							98875.1		107871	166570	90431	186223
818	ACSL3	989389	739102	888156	1.31693e+06	1.186e+06	1.34696e+06	1.95684e+06	1.63516e+06	1.72777e+06	2.07222e+06	1.92317e+06	1.96026e+06	2.55268e+06	2.33819e+06	2.56143e+06	2.64603e+06	2.48186e+06	2.72349e+06	881409	1.28024e+06	887938	1.42503e+06	1.58669e+06	1.22934e+06	1.15163e+06	1.41443e+06	1.27036e+06	1.06909e+06	1.33184e+06	1.65203e+06	1.1459e+06	850051	1.12928e+06	1.2153e+06	1.1825e+06	1.24821e+06	1.86347e+06	1.52144e+06	1.91965e+06	2.11079e+06	1.90451e+06	1.94542e+06	2.01731e+06	1.6459e+06	1.69546e+06	1.75904e+06	1.73646e+06	2.05861e+06
819	KIAA0319L						15013.2	81585.8	87870.8	85796.2	113082	97485.7	76327.5	136050	87295.7	103390	120637	98568.7	58857.6						100946	123637		35506.6		70385.7	259942	132344	63016.9	74089.9		66317.8			96118.8	94664	86582.8	55420.4	163227			71376	65634.3	147210	105358
820	PJA1	4951.52		11391.1	21824		18851.5	14424.6	33227.7	24975.6	44559.6	41768.2	50336.9	43385.1	48214.4	20809.9	8664.44	18838.6	38180.2								12153.8					26613.1		22430.2			7980.1	7482.03	47967.5	27610.1	10266.8	24319.2	23363.7			23213.1		37646.3	3655.45
821	WFIKKN2	558307			417252				398891			387070	254337	174427	260488	215406	123574	215900	202530	351173	523270	700110	482501	574136	411763	559545	452251	509397	646466		502554	382707		394674	359483	416820		394055	578099	430625	455935	372229	401244		322880	345970	214065	474310	345582
822	IKBKG	772781	910391	1.16612e+06	1.04492e+06	1.10851e+06	1.26331e+06	987658	959461	1.1471e+06	1.1041e+06	1.0487e+06	984807	941336	893571	1.02521e+06	829708	878463	1.03089e+06	549445	582039	742830	661279	799652	682208	503071	734191	812721	466463	814820	813033	699255	767760	725797	541252	745747	692187	738608	902932	691500	710512	588595	702877	467007	427599	749400	756845	819584	766841
823	MMRN2	2.28204e+06	2.48469e+06	2.33403e+06	2.79418e+06	3.20196e+06	2.819e+06	3.19936e+06	3.27267e+06	3.55487e+06	3.08772e+06	3.12652e+06	3.12817e+06	2.89774e+06	2.46471e+06	2.87527e+06	2.26403e+06	2.05628e+06	1.93979e+06	46292.9	71392.3	125162	340032	270935	228619	178916	222575	304611	244064	254898	382248	177870	146756	171938	105838	164735	3.52788e+06	3.09684e+06	3.36685e+06	5.02936e+06	4.70067e+06	5.15342e+06	6.018e+06	7.40368e+06	7.26793e+06	7.14937e+06	6.96451e+06	6.89228e+06	7.24418e+06
824	DAD1	2.31608e+06	2.77572e+06	2.67431e+06	3.99522e+06	2.89822e+06	3.88647e+06	4.53372e+06	4.22586e+06	4.13403e+06	4.23572e+06	4.00391e+06	2.93689e+06	3.95374e+06	3.34589e+06	3.26812e+06	4.4735e+06	3.72744e+06	3.60111e+06	1.9249e+06	3.29105e+06	2.05945e+06	3.21994e+06	3.17271e+06	3.25003e+06	3.11402e+06	3.02817e+06	3.55475e+06	3.45407e+06	2.5088e+06	2.97258e+06	2.73415e+06	2.833e+06	2.7219e+06	2.34881e+06	3.00338e+06	3.59098e+06	3.55739e+06	3.1257e+06	3.50972e+06	4.0281e+06	3.76921e+06	3.96638e+06	4.61931e+06	4.32964e+06	3.85349e+06	3.95835e+06	4.39636e+06	3.63788e+06
825	SERPINB6	6.3168e+06	6.5086e+06	7.16131e+06	7.85813e+06	8.74879e+06	8.48448e+06	9.52113e+06	9.89253e+06	1.0105e+07	1.01639e+07	1.03423e+07	1.0825e+07	1.00502e+07	9.86448e+06	1.06395e+07	9.90642e+06	1.00274e+07	9.87813e+06	7.2951e+06	6.96577e+06	7.20044e+06	7.34898e+06	7.98812e+06	8.10107e+06	9.13381e+06	1.00833e+07	1.00382e+07	1.08862e+07	1.03158e+07	1.05105e+07	1.02673e+07	1.16713e+07	1.03386e+07	1.01948e+07	1.02785e+07	5.18881e+06	6.94719e+06	6.21475e+06	9.13122e+06	9.39334e+06	9.9836e+06	1.15122e+07	1.28928e+07	1.33277e+07	1.28621e+07	1.38993e+07	1.22645e+07	1.26814e+07
826	SERPINB8	747654	571343	783748	791406	557252	626191	544753	638500	532910	471577	626683	517958	643052	612163	359301	548016	593796	560478				128436	329341										193488			867545	1.07091e+06	1.06019e+06	978814	882347	758820	976446	862501	863166	818826	817304	848445	736809
827	RAB3GAP2	747375	563725	723309	813993	783513	822025	944550	942787	976500	1.11134e+06	1.11528e+06	876597	1.09245e+06	1.02875e+06	972579	960918	1.20378e+06	977595	342209	520816	584864	446612	565204	588468	477820	528835	555203	392233	494643	523109	504356	414037	490724	351240	494228	658614	707873	659403	637651	555869	606931	623646	526789	487783	607761	575732	627676	637694
828	FKBP8	1.46477e+06	1.42338e+06	1.30651e+06	1.49904e+06	1.93417e+06	1.87392e+06	2.33756e+06	1.91803e+06	1.88115e+06	1.90765e+06	2.0367e+06	1.99276e+06	1.89278e+06	1.76557e+06	1.89544e+06	1.81637e+06	1.67712e+06	1.6954e+06	736895	1.27816e+06	1.30518e+06	1.66711e+06	1.55101e+06	1.91165e+06	1.77608e+06	2.01091e+06	1.88251e+06	2.15976e+06	1.94265e+06	2.17905e+06	1.73331e+06	1.34395e+06	1.88385e+06	1.79672e+06	1.66038e+06	1.0811e+06	1.38833e+06	1.37278e+06	2.04072e+06	2.04433e+06	2.00323e+06	2.28581e+06	1.7628e+06	1.65702e+06	1.76662e+06	1.80316e+06	1.65345e+06	1.61049e+06
829	MYH9	5.2757e+07	4.91846e+07	5.25107e+07	5.65405e+07	6.33934e+07	5.65576e+07	6.23121e+07	6.3409e+07	6.38502e+07	6.80994e+07	6.77396e+07	6.78499e+07	6.96932e+07	6.81888e+07	7.45658e+07	7.03152e+07	7.04261e+07	7.16497e+07	3.66646e+07	4.006e+07	3.33252e+07	3.58255e+07	3.05523e+07	3.52217e+07	2.9282e+07	3.32041e+07	3.04185e+07	2.95127e+07	3.33325e+07	3.28047e+07	2.95719e+07	2.66074e+07	2.79893e+07	2.81341e+07	2.77783e+07	3.3623e+07	4.16414e+07	4.50958e+07	4.26065e+07	4.21639e+07	4.31745e+07	4.76968e+07	4.90015e+07	4.80325e+07	4.56438e+07	5.09579e+07	4.79732e+07	5.09101e+07
830	TJP1	1.59831e+06	1.28726e+06	1.56484e+06	1.47697e+06	1.37963e+06	1.44513e+06	1.64481e+06	1.68598e+06	1.74764e+06	1.52257e+06	1.6835e+06	1.65191e+06	1.43231e+06	1.49322e+06	1.43865e+06	1.35367e+06	1.26249e+06	1.38813e+06	3.27986e+06	3.5794e+06	4.09859e+06	5.18664e+06	4.97685e+06	4.97942e+06	6.71374e+06	6.18771e+06	6.19135e+06	6.23026e+06	5.90895e+06	6.04916e+06	5.48829e+06	5.5646e+06	4.95171e+06	5.03931e+06	5.06016e+06	1.16987e+06	1.12225e+06	1.20324e+06	1.91805e+06	1.83833e+06	1.68223e+06	1.95483e+06	1.84505e+06	1.89689e+06	1.96663e+06	1.9719e+06	1.98106e+06	1.80875e+06
831	ITPRIP	149331		19951.4	54294.5	97722.2	99047.2	188074	115395	89653.9	139011	83065.1	130613	123726	92953.3	122994	135489	94763.8	124763	46576.4	139259	89930.4	137347	238353	110647	471240	273521	311605	260243	176563	371470	267353	139384	133827	184753	230097	35186.4	21921.6	63811.9	85075.4	83395.2	88503.2	105736	49150.6	39136.5	53883.1			65932.7
832	TANC1	455428	205787	407730	415690	442536	459064	426713	524394	449436	502528	466643	456887	466054	427341	394664	358224	377288	356556	286578	452628	455875	488021	319429	463561	548230	510219	543139	425616	402298	485021	576506	530219	599035	401810	546100	376662	510842	609958	617574	607507	579925	621170	423092	526030	566866	514072	569785	496059
833	SMS	2.27466e+06	2.56658e+06	2.09044e+06	2.19574e+06	2.03177e+06	2.30837e+06	2.84696e+06	3.56567e+06	2.92687e+06	2.7941e+06	3.12885e+06	2.98404e+06	2.82518e+06	3.01201e+06	2.68872e+06	2.9411e+06	2.91008e+06	2.56947e+06	1.8831e+06	1.50287e+06	2.51922e+06	1.70249e+06	2.41216e+06	1.86391e+06	2.03887e+06	1.77885e+06	1.97738e+06	1.90382e+06	1.05632e+06	1.68224e+06	1.47855e+06	2.2423e+06	2.11589e+06	2.0083e+06	1.92646e+06	1.99134e+06	1.77968e+06	2.09332e+06	2.62362e+06	2.44545e+06	2.22815e+06	2.20333e+06	2.32279e+06	2.46591e+06	1.88377e+06	1.88091e+06	2.3128e+06	2.40925e+06
834	PHLDB1	559095	424272	539126	834545	848570	855608	729267	724591	806615	1.00296e+06	1.08036e+06	902952	922404	911674	1.01888e+06	1.10537e+06	1.01011e+06	1.04373e+06	167620	55514.4	118325	139371	156561	125744	48683.3	164926	222524	64255.4	114409	175527		61442.1	64158.5	85074		597230	615786	759678	430269	488216	448739	489036	343688	426151	479437	414842	402196	467842
835	CTPS2	527006	289894	455506	603086	374482	550773	644993	597354	467173	632065	521271	677258	629101	765098	581317	645713	413208	687160	346838	555414	670097	725280	799791	802880	793971	973529	982029	753987	842725	637374	938900	888302	1.13174e+06	1.01291e+06	787147	544044	496109	567250	713943	792459	821434	979610	755573	759747	753862	759151	922210	770079
836	MRPL24	2.57896e+06	2.60093e+06	2.26088e+06	2.11868e+06	2.02029e+06	2.12854e+06	1.53517e+06	1.78615e+06	1.84188e+06	1.70676e+06	1.57232e+06	1.27154e+06	1.50711e+06	1.63282e+06	1.31733e+06	1.37303e+06	1.53287e+06	1.6766e+06	1.89141e+06	2.54353e+06	2.3754e+06	2.01466e+06	2.70023e+06	2.3352e+06	2.60209e+06	2.93066e+06	2.61051e+06	2.46723e+06	2.54217e+06	2.58931e+06	2.68372e+06	3.06088e+06	2.64794e+06	3.15019e+06	3.02783e+06	1.96787e+06	1.76208e+06	1.9042e+06	1.99553e+06	2.09917e+06	1.94987e+06	1.83306e+06	1.50207e+06	1.71859e+06	2.12631e+06	1.71736e+06	1.97508e+06	1.64884e+06
837	RPS21	2.98458e+07	2.78229e+07	3.03993e+07	2.62508e+07	3.15715e+07	3.52552e+07	3.00248e+07	2.90064e+07	3.09228e+07	3.01728e+07	2.64914e+07	2.9751e+07	2.8e+07	2.86449e+07	2.95664e+07	2.40878e+07	2.85771e+07	2.41369e+07	3.87912e+07	3.16796e+07	2.65389e+07	2.3669e+07	2.75132e+07	2.4655e+07	2.18157e+07	2.61673e+07	2.06961e+07	2.0179e+07	2.24919e+07	2.24828e+07	2.07171e+07	1.82673e+07	1.82493e+07	1.55086e+07	1.58957e+07	3.59112e+07	3.37264e+07	3.6286e+07	3.03851e+07	2.77614e+07	3.1772e+07	3.29297e+07	3.05478e+07	2.54212e+07	2.6458e+07	2.83638e+07	3.02511e+07	3.48932e+07
838	EMC1	1.31049e+06	1.32057e+06	1.35206e+06	1.68765e+06	1.78979e+06	2.09996e+06	2.18203e+06	1.99549e+06	2.0629e+06	2.445e+06	2.09386e+06	1.90927e+06	2.085e+06	2.04304e+06	2.2393e+06	2.22019e+06	2.06487e+06	2.15408e+06	851256	1.13194e+06	1.05033e+06	1.18368e+06	1.15235e+06	1.19623e+06	832388	799202	962195	1.03808e+06	1.14574e+06	1.02237e+06	858608	823315	978365	923989	707664	2.12385e+06	2.13845e+06	2.01529e+06	1.63846e+06	1.80313e+06	1.63161e+06	1.82651e+06	1.51079e+06	1.57792e+06	1.59127e+06	1.56239e+06	1.60956e+06	1.88791e+06
839	CD109	2.09284e+06	2.07075e+06	2.13677e+06	2.72008e+06	2.61503e+06	3.31326e+06	4.44563e+06	4.48828e+06	4.2339e+06	4.4351e+06	4.50282e+06	4.72013e+06	4.36411e+06	4.5431e+06	4.52724e+06	4.35622e+06	4.31532e+06	4.14923e+06	331876	578458	451330	876033	655659	883679	864063	650061	899232	683199	424870	569196	371547	491198	143213	487224	457403	1.5353e+06	2.20749e+06	1.85275e+06	4.31154e+06	4.3331e+06	4.57307e+06	4.42164e+06	5.04336e+06	4.73031e+06	4.40982e+06	4.38414e+06	4.35001e+06	3.34592e+06
840	AFDN	1.44616e+06	660634	1.52122e+06	1.2942e+06	1.37602e+06	1.53862e+06	1.90582e+06	1.85774e+06	1.85452e+06	1.72698e+06	1.79026e+06	1.59092e+06	1.59098e+06	1.69838e+06	1.5483e+06	1.47933e+06	1.41725e+06	1.55931e+06	2.61508e+06	2.7046e+06	2.3801e+06	3.80617e+06	3.77202e+06	3.57415e+06	4.43066e+06	4.91259e+06	5.05688e+06	5.09079e+06	4.85197e+06	5.58382e+06	5.72412e+06	5.85346e+06	5.44073e+06	5.61583e+06	5.88419e+06	974410	1.26709e+06	1.32788e+06	2.12376e+06	2.23742e+06	2.05896e+06	2.6695e+06	2.23149e+06	2.36703e+06	2.36364e+06	2.76712e+06	2.70995e+06	2.42842e+06
841	PTK7	150213			238882	219294	282489	410096	438037	477952	496342	505434	409288	598554	475335	507580	479425	665354	574261	382670	279952		493641	447411	341036	589626	449721	487348	473673	511600	659381	521165	398682	542310	468526	500597	416964	361125	468955	699677	757882	819770	1.05438e+06	838078	895004	1.16845e+06	1.12549e+06	975963	1.07323e+06
842	ADGRF5	1.374e+06	1.74245e+06	1.49438e+06	1.21626e+06	1.5149e+06	1.22796e+06	1.55e+06	1.46809e+06	1.59004e+06	1.05455e+06	901659	1.03012e+06	911001	790405	855809	655703	620842	652745	490634	718526	622756	546650	599914	512666	347188	612438	459536	723825	723908	768714	411052	528871	479471	593620	575108	299276	276560	276937	450005	408479	458487	632045	597864	579757	518035	591196	750417	692456
843	COX7A2L	450863	449124	530459	572856	339929	469781	678346	661229	603567	670011	664393	645259	834668	752050	701859	835389	704067	739451	338186	545579	529409	523876	656678	580026	919937	853378	906698	1.13304e+06	973344	1.01311e+06	1.1715e+06	1.15947e+06	1.26291e+06	1.15732e+06	1.14111e+06	289338	360558	265664	392835	545456	325546	411989	285131	457723	382117	374194	495255	382544
844	NECTIN2	1.25603e+06	1.39702e+06	1.28591e+06	1.69178e+06	1.32051e+06	1.60392e+06	1.73688e+06	1.61363e+06	1.54637e+06	1.93141e+06	1.82877e+06	1.66429e+06	1.62867e+06	1.46515e+06	1.54934e+06	1.50074e+06	1.54375e+06	1.36428e+06	1.34803e+06	1.30993e+06	1.55247e+06	2.38547e+06	2.4693e+06	1.92003e+06	2.11453e+06	1.89398e+06	2.24456e+06	2.51144e+06	1.83233e+06	2.25409e+06	2.4506e+06	2.6819e+06	2.4598e+06	2.37129e+06	2.88873e+06	986492	1.09288e+06	890074	1.06253e+06	1.22576e+06	1.10682e+06	1.59303e+06	1.18405e+06	1.60354e+06	1.43878e+06	1.53817e+06	1.60813e+06	1.60238e+06
845	UBXN7	787654	497266	722058	693739	530029	548454	541211	619618	558902	497577	468133	452553	331747	404434	306034	313856	282115	222304	430836	765207	780318	698527	660513	785010	625135	897848	793549	727882	731084	622216	818012	497231	928930	716363	781589	724249	564629	457436	688069	703842	547877	599114	399763	525002	735692	623790	657807	464870
846	HNRNPR;SYNCRIP	7.63291e+06	8.41345e+06	8.13384e+06	7.1353e+06	7.11502e+06	7.2389e+06	6.87206e+06	7.08312e+06	6.76466e+06	6.85646e+06	6.69542e+06	5.6277e+06	5.34664e+06	6.35281e+06	5.24886e+06	5.61437e+06	5.85124e+06	5.72188e+06	8.67924e+06	9.27634e+06	9.37486e+06	1.01616e+07	8.88296e+06	8.59829e+06	8.35982e+06	7.67549e+06	7.8207e+06	8.26014e+06	8.0834e+06	7.61749e+06	7.06686e+06	8.14629e+06	6.98764e+06	7.02589e+06	7.5025e+06	1.02587e+07	9.06824e+06	9.52709e+06	9.00922e+06	8.69839e+06	8.25539e+06	8.94862e+06	9.62428e+06	9.69104e+06	9.1429e+06	7.70689e+06	9.13134e+06	8.54893e+06
847	TERF2IP	327321	138984	308543	215749	257094	349230	308392	285838	466902	362853	304669	301878	251798	373542	383668	323813	255380	360301	216481	395579	279424	250053	411355	463956	127915	360696	333732	240078	234428	225029	303372	189442	440363	198143	207527	516959	465032	358639	428189	532937	310173	394995	295073	397793	531867	519366	454277	601979
848	RPS8	3.35102e+07	4.28081e+07	4.00891e+07	3.61381e+07	3.84717e+07	3.61726e+07	2.54557e+07	2.33021e+07	2.0979e+07	1.82843e+07	1.92948e+07	1.83846e+07	1.59466e+07	1.59768e+07	1.57238e+07	1.53426e+07	1.61095e+07	1.22743e+07	5.76586e+07	4.67746e+07	4.43009e+07	3.9725e+07	3.26592e+07	3.57756e+07	3.03048e+07	3.35748e+07	2.76657e+07	2.89504e+07	2.76713e+07	2.95342e+07	2.51924e+07	2.30534e+07	2.08551e+07	2.31291e+07	2.10187e+07	3.58611e+07	3.58301e+07	3.52686e+07	2.05509e+07	2.12499e+07	1.97037e+07	1.69099e+07	2.07932e+07	2.1053e+07	1.99576e+07	1.67951e+07	1.93536e+07	1.53585e+07
849	PSMC6	4.24951e+06	4.87247e+06	5.04655e+06	5.48973e+06	5.91159e+06	5.52728e+06	5.60351e+06	5.47092e+06	5.70323e+06	5.57162e+06	5.89396e+06	5.64884e+06	5.78137e+06	5.79333e+06	5.75611e+06	5.69128e+06	5.7613e+06	5.2727e+06	5.30696e+06	5.05527e+06	4.54045e+06	5.01125e+06	4.23315e+06	5.55679e+06	4.71722e+06	5.02043e+06	4.37532e+06	4.12497e+06	5.23078e+06	4.78788e+06	4.44301e+06	3.81902e+06	4.0141e+06	3.70239e+06	3.64156e+06	5.03374e+06	5.93087e+06	5.97483e+06	6.21305e+06	6.28468e+06	6.64943e+06	6.21068e+06	6.76281e+06	6.30012e+06	6.7861e+06	6.32192e+06	6.74823e+06	7.10968e+06
850	HSP90AB1	8.33285e+07	6.36246e+07	7.10708e+07	7.6682e+07	9.15925e+07	8.08665e+07	6.48787e+07	6.79413e+07	6.789e+07	5.86556e+07	5.82138e+07	6.27644e+07	5.58171e+07	5.30931e+07	5.47135e+07	4.92376e+07	5.03592e+07	6.0612e+07	1.00535e+08	8.48309e+07	7.8678e+07	7.23335e+07	5.14077e+07	7.80853e+07	4.8849e+07	5.45236e+07	4.27233e+07	4.43485e+07	4.59426e+07	4.70118e+07	5.02358e+07	3.97977e+07	4.58273e+07	4.06068e+07	3.60564e+07	1.11658e+08	1.26916e+08	1.27442e+08	1.06922e+08	1.05095e+08	9.655e+07	8.59954e+07	8.6341e+07	7.94378e+07	8.14819e+07	7.04211e+07	7.61294e+07	7.84143e+07
851	TGFBI	66204.2		77193.3	385695	421804	619269	960012	1.13117e+06	1.36929e+06	2.32454e+06	2.42141e+06	2.19885e+06	3.60542e+06	4.09615e+06	4.30108e+06	4.57842e+06	5.63081e+06	5.26757e+06							76493.6		148004			116982			164778						106569	31775.3		35421.5						78971.9
852	SERPINB7								233597	288736	318959	392618	491952	459276	427495	420617	434740	470006	528316																					473860	247477	273149	265358			200578	399068		442468
853	LIMA1	4.3603e+06	4.72597e+06	5.57486e+06	4.98253e+06	5.37584e+06	4.91682e+06	5.2341e+06	5.05849e+06	5.61244e+06	5.66823e+06	5.29435e+06	5.7547e+06	5.96981e+06	5.80447e+06	6.16834e+06	5.66088e+06	5.81148e+06	5.44773e+06	2.24217e+06	2.6857e+06	2.62333e+06	2.09013e+06	1.93778e+06	1.69267e+06	1.24892e+06	1.36996e+06	1.4022e+06	1.01032e+06	964210	1.14174e+06	966810	1.04716e+06	1.2274e+06	996388	996708	2.43035e+06	2.55365e+06	2.66172e+06	2.039e+06	1.95835e+06	1.93508e+06	1.91994e+06	1.65165e+06	1.54454e+06	1.86863e+06	2.17421e+06	1.81809e+06	1.91771e+06
854	RPSA	3.13579e+07	3.12577e+07	4.03661e+07	4.31156e+07	4.9341e+07	4.73256e+07	4.55822e+07	4.80722e+07	4.77465e+07	4.26063e+07	4.33621e+07	4.31467e+07	4.09574e+07	4.06141e+07	4.45861e+07	4.13272e+07	3.94795e+07	4.38332e+07	5.07941e+07	3.5998e+07	3.3033e+07	3.27127e+07	3.27815e+07	4.05027e+07	3.13677e+07	3.09714e+07	3.13744e+07	2.53431e+07	3.08371e+07	2.98643e+07	2.71698e+07	2.29289e+07	2.56512e+07	2.48445e+07	2.22697e+07	5.65834e+07	6.10348e+07	5.67844e+07	5.26272e+07	5.14313e+07	5.31347e+07	4.93222e+07	5.22767e+07	5.23614e+07	5.41739e+07	4.99833e+07	5.19804e+07	5.54616e+07
855	BROX	852583	323745	421744	302823	269177	497007	215571	246724	579140	600207	478358	619332	640230	462987	580063	558877	573018	553205	629023	851370	587029	430366	949158	721834	691509	527800	1.01627e+06	535884	609110	994645	773987	320421	987102	830537	533462	483956	462734	512661	787628	575495	590236	826371	670392	560075	373360	569267	854073	738173
856	ACOT8	204278	63800.9	133962	187381	225744	219533	309585	247595	336431	345075	399493	326456	411829	397122	323057	325822	263070	380930		61976.2	44464.9	127582	47044.9	117701	106222	120060	123091		59278.5	134162	41994.5		65486.9	83699.7		183642	125157	138739	262399	339702	115390	329014	181090	181116	170705	286768	235826	246617
857	HTRA1	991579	588802	672505	1.18998e+06	1.08647e+06	1.40866e+06	2.08549e+06	2.0445e+06	2.05727e+06	3.52319e+06	3.45965e+06	3.52232e+06	4.3368e+06	4.36476e+06	4.29848e+06	5.50106e+06	5.19904e+06	5.03318e+06	128591	130677	159387	415561	443295	492243	2.06493e+06	1.63501e+06	2.33569e+06	3.25989e+06	2.87545e+06	4.19092e+06	6.56029e+06	5.83076e+06	8.75151e+06	6.63028e+06	8.02461e+06	723631	953980	880732	2.79401e+06	2.6237e+06	2.80423e+06	7.99943e+06	8.20823e+06	8.24308e+06	8.52953e+06	1.01194e+07	1.11696e+07	1.55322e+07
858	ANO10	918613	1.26737e+06	805058	1.01284e+06	986181	1.10696e+06	1.40785e+06	1.17739e+06	1.25232e+06	1.53934e+06	1.27355e+06	947075	1.25845e+06	1.18992e+06	1.10835e+06	1.39833e+06	1.32123e+06	1.0744e+06	385204	401125	325963	466936	302217	502991	650535	553514	627261	652881	584004	924419	798654	663286	839619	975718	740234	265587	380845	440006	564967	531539	444385	636194	344830	504197	509674	502895	558055	485410
859	AHNAK	1.45464e+08	1.2271e+08	1.4915e+08	1.35958e+08	1.40757e+08	1.40963e+08	1.48051e+08	1.50571e+08	1.5389e+08	1.40977e+08	1.35114e+08	1.32773e+08	1.23574e+08	1.27693e+08	1.26757e+08	1.17552e+08	1.11645e+08	1.17546e+08	1.08601e+08	9.39818e+07	8.95075e+07	8.59413e+07	7.46159e+07	8.88206e+07	9.3303e+07	9.40011e+07	9.37846e+07	8.23861e+07	8.8677e+07	9.13029e+07	7.92386e+07	6.75274e+07	7.55477e+07	6.8565e+07	6.54033e+07	8.70284e+07	9.31227e+07	9.41834e+07	9.46019e+07	9.28851e+07	9.87306e+07	8.4009e+07	8.01007e+07	8.15696e+07	7.80342e+07	8.03218e+07	7.60386e+07	7.42673e+07
860	RPS18	1.40295e+07	1.72165e+07	1.57253e+07	2.17959e+07	2.09205e+07	2.0098e+07	1.60885e+07	1.55715e+07	1.63987e+07	1.33947e+07	1.50502e+07	1.42007e+07	1.48094e+07	1.39778e+07	1.40852e+07	1.38353e+07	1.58237e+07	1.37715e+07	1.79093e+07	2.02072e+07	1.69235e+07	1.66063e+07	1.8527e+07	2.0711e+07	1.44479e+07	1.45957e+07	1.16197e+07	1.2427e+07	1.25678e+07	1.32952e+07	1.13931e+07	1.14263e+07	1.00792e+07	1.11724e+07	1.04126e+07	2.02028e+07	2.2141e+07	2.06971e+07	1.65901e+07	1.81839e+07	1.8415e+07	1.75403e+07	1.87571e+07	1.69184e+07	1.85793e+07	1.59532e+07	1.68634e+07	1.5679e+07
861	EIF2S1	7.48232e+06	7.76013e+06	8.20996e+06	8.72758e+06	7.92019e+06	7.74288e+06	6.92374e+06	7.62119e+06	7.47545e+06	6.46196e+06	7.18566e+06	6.07225e+06	5.7579e+06	6.12121e+06	5.52628e+06	5.80937e+06	6.10172e+06	5.53229e+06	6.60703e+06	7.41357e+06	8.31017e+06	7.5775e+06	6.4701e+06	7.21357e+06	6.49413e+06	6.0674e+06	6.18929e+06	5.72911e+06	5.5506e+06	5.45956e+06	5.28661e+06	5.35156e+06	5.06331e+06	5.62472e+06	4.92287e+06	8.34109e+06	7.71528e+06	8.05281e+06	7.83572e+06	7.31068e+06	7.59666e+06	7.35766e+06	7.80584e+06	7.62783e+06	7.9478e+06	6.56844e+06	7.64284e+06	6.82536e+06
862	ABCE1	3.29143e+06	3.55039e+06	3.39569e+06	3.99945e+06	4.38004e+06	4.05493e+06	4.09744e+06	4.0473e+06	3.96251e+06	3.94827e+06	3.62443e+06	3.67691e+06	3.64425e+06	3.79335e+06	3.70179e+06	3.58741e+06	3.66697e+06	3.55902e+06	3.25485e+06	3.1396e+06	3.64485e+06	3.39909e+06	3.26864e+06	3.81194e+06	2.82539e+06	2.68696e+06	2.64458e+06	2.43362e+06	2.11256e+06	2.65107e+06	2.24665e+06	1.87124e+06	1.7627e+06	1.86581e+06	2.01895e+06	3.71892e+06	4.7914e+06	4.59381e+06	4.28699e+06	4.08228e+06	4.14539e+06	3.91513e+06	3.66496e+06	3.49638e+06	3.62024e+06	3.33505e+06	3.70736e+06	3.47582e+06
863	GLG1	2.98277e+06	2.25434e+06	3.03607e+06	3.79181e+06	3.19422e+06	3.87913e+06	5.08932e+06	4.7817e+06	4.83327e+06	5.97448e+06	5.06328e+06	5.47989e+06	5.42027e+06	4.89088e+06	5.41585e+06	5.36095e+06	4.91675e+06	4.64144e+06	1.63499e+06	3.22794e+06	1.91843e+06	3.98402e+06	3.52311e+06	2.92415e+06	4.06147e+06	3.69858e+06	3.76046e+06	4.51807e+06	3.89637e+06	4.56138e+06	3.29221e+06	3.30061e+06	3.73742e+06	3.35062e+06	3.4464e+06	2.77583e+06	3.35504e+06	3.75327e+06	4.82289e+06	4.93595e+06	4.9305e+06	6.0386e+06	5.19548e+06	5.13201e+06	5.99167e+06	6.23679e+06	6.35112e+06	6.41549e+06
864	LACTB2	335261	162025	293366	290164	245215	396121	450080	423149	459949	628931	443192	574013	643021	772104	541849	672756	618011	611940	190107	340005	378726	335852	300843	416052	442390	424202	656614	275932	503789	553859	448269	214036	550339	230638	251053	481557	372116	426018	288053	330202	341027	367728	369307	394914	319055	392454	269396	410263
865	ATP5F1C	3.41866e+06	3.036e+06	3.50298e+06	4.22721e+06	3.90736e+06	4.00064e+06	3.91631e+06	4.41798e+06	4.14237e+06	3.64683e+06	3.93185e+06	4.35249e+06	4.30145e+06	4.5629e+06	4.59836e+06	4.56055e+06	4.56086e+06	4.39652e+06	4.66923e+06	4.45751e+06	4.58736e+06	5.5826e+06	5.3655e+06	6.01492e+06	6.72522e+06	6.7381e+06	6.76928e+06	6.84614e+06	6.97932e+06	7.89698e+06	8.22806e+06	8.42134e+06	7.29234e+06	8.41734e+06	8.6331e+06	3.61049e+06	4.86188e+06	4.7347e+06	5.57868e+06	5.67228e+06	5.73438e+06	6.52508e+06	6.93077e+06	6.39519e+06	6.63187e+06	7.01796e+06	6.37904e+06	5.75067e+06
866	SPG7					306015	338649	311742	225266	355988	386380	252144	213559	198471	250112	269709	211343	173081	225209				328847		195428	238814	277574	353707	376321	250320	418539	434636		460982		390040		180386	220972	188796	207682	160562	273101		153544	135166	165261	187288	305740
867	PAIP1	1.77919e+06	1.61536e+06	1.93805e+06	1.8959e+06	1.79897e+06	2.01841e+06	1.77113e+06	1.69347e+06	1.74114e+06	1.66873e+06	1.77651e+06	1.63192e+06	1.58307e+06	1.59195e+06	1.5535e+06	1.67893e+06	1.5228e+06	1.49188e+06	2.71544e+06	2.29498e+06	2.72928e+06	2.49366e+06	2.53573e+06	2.45419e+06	2.46508e+06	2.46835e+06	2.41259e+06	2.35819e+06	2.20005e+06	2.1368e+06	2.28224e+06	2.37099e+06	2.38298e+06	2.14561e+06	2.12557e+06	1.71958e+06	1.83815e+06	1.63653e+06	1.80797e+06	1.84382e+06	1.55729e+06	1.87018e+06	1.87229e+06	2.05366e+06	1.68877e+06	1.72386e+06	1.77724e+06	1.76792e+06
868	CNTNAP1	588687	372056	618655	675589	623740	740964	712694	617223	647123	627939	498857	493291	468915	490358	508806	490299	545539	536311	413064	515143	280103	468516	278869	422887	197797	156060	198385			34890.6						75527.2	40078.3		112822	118370	104233	60351.5			53799.3		65851.8
869	ATP6V0A2	109488			85375.1	60119	104008	129920	105519	148193	146333	73778.1	124182	108096	117303	102464	117573	100674	112646		303038		139984	133114	202943	154227	184400	86936.4	135167	177057	204485	209774		125537	58610.7	218345	78002.5	118113	232520	149747	156146	114409	116508	97474.3	100134	96037.6	125448	180549	191332
870	ALCAM	7.7686e+06	8.00617e+06	7.26686e+06	8.31585e+06	8.3037e+06	8.23811e+06	9.73955e+06	8.75106e+06	9.51259e+06	8.36821e+06	7.65155e+06	7.77872e+06	6.5574e+06	6.35888e+06	6.44429e+06	5.67004e+06	5.17998e+06	5.17576e+06	835827	819148	774517	814366	590285	616183	503761	629362	439882	172465	225887	376902	288591		166753	53054.1		2.34654e+06	2.28739e+06	2.3965e+06	2.54749e+06	2.41767e+06	2.43294e+06	2.00833e+06	1.77437e+06	1.74165e+06	2.24159e+06	2.06848e+06	2.46236e+06	2.31304e+06
871	GLTP	293981	223667	164219	193700	202107	249738	233511	291336	249350	327842	290596	332555	365902	370347	319215	298578	283266	215292		40801.1	116804	149039	85332.5	61582.9	59118.7	63180.6	145721	93097.5	136146	76609	99925	172119	172222	114708	123508	43658.4	120404	48460.2	120012	77029.6	119735	100037		65951.2	78116.9	107674	72311.9	70845.7
872	COL12A1	310541		298653	699097	697624	862600	3.02838e+06	2.54386e+06	3.18741e+06	6.51123e+06	5.84878e+06	4.56868e+06	9.60292e+06	7.9586e+06	8.90353e+06	9.34266e+06	9.38081e+06	7.83142e+06												1.16947e+06				1.18807e+06					250990	197163	235609	357215	182931	339895	371360	470652	468305	758305
873	AAK1;BMP2K																																								56257.4	29390.1	16481.6
874	NPM1	2.9046e+07	2.89482e+07	3.10282e+07	2.73939e+07	2.81782e+07	3.32278e+07	2.84289e+07	3.28104e+07	3.02553e+07	2.96404e+07	2.85124e+07	2.62963e+07	2.41487e+07	2.75582e+07	2.2603e+07	2.37885e+07	2.35978e+07	2.8854e+07	4.51503e+07	3.70276e+07	3.5461e+07	3.1916e+07	3.04546e+07	2.8883e+07	2.67505e+07	2.60552e+07	2.59009e+07	2.19304e+07	2.49007e+07	2.37904e+07	2.28451e+07	2.05822e+07	1.88572e+07	1.74918e+07	1.58683e+07	2.8642e+07	3.77125e+07	3.82092e+07	4.09238e+07	3.78136e+07	3.7703e+07	3.99017e+07	4.36516e+07	3.58481e+07	3.54813e+07	3.28731e+07	3.40343e+07	3.35524e+07
875	TMSB10	6.70979e+06	6.59556e+06	6.11046e+06	4.88911e+06	5.29566e+06	5.00291e+06	4.64634e+06	4.03433e+06	5.21433e+06	5.34447e+06	3.5315e+06	4.07255e+06	3.55423e+06	3.06716e+06	1.60031e+06	2.85657e+06	3.138e+06	5.51696e+06	1.44976e+07	9.85144e+06	8.67974e+06	6.89697e+06	6.85947e+06	8.60089e+06	3.85343e+06	6.37448e+06	6.88441e+06	5.41525e+06	4.82486e+06	6.01173e+06	4.73001e+06	3.79728e+06	4.77828e+06	4.91155e+06	3.56575e+06	5.63594e+06	4.97231e+06	5.84442e+06	4.26073e+06	3.97799e+06	3.43729e+06	4.78333e+06	3.51706e+06	3.04817e+06	3.00212e+06	3.37067e+06	3.61095e+06	3.12463e+06
876	SGSH	553553	227100	169790	256402	382994	241065	356083	287568	370108	334641	388166	281287	420000	648966	446778	559584	504011	310229				14319.7			33489.8	26248.1	99190	93772.4	210581	212030	425634	123230	250229	55020.8	283161	227229	570982	1.22222e+06	244936	313876	1.99403e+06	517585	207665	1.79472e+06	410939	3.78547e+06	2.22923e+06	450324
877	UBE2L3	5.33554e+06	6.07672e+06	6.82341e+06	5.47896e+06	7.11589e+06	7.60787e+06	7.45161e+06	8.0896e+06	7.76608e+06	7.52178e+06	8.09098e+06	9.39549e+06	8.22939e+06	8.37465e+06	8.23061e+06	8.56402e+06	7.88518e+06	9.31414e+06	4.468e+06	7.28231e+06	7.25898e+06	7.48421e+06	5.72228e+06	7.91188e+06	7.49612e+06	7.63363e+06	6.41502e+06	7.15755e+06	7.79133e+06	7.17484e+06	6.68773e+06	6.96905e+06	5.85442e+06	6.33442e+06	6.22667e+06	4.82812e+06	7.42252e+06	6.65079e+06	8.29467e+06	8.1094e+06	8.47808e+06	7.9098e+06	7.61189e+06	7.98974e+06	8.28485e+06	7.64508e+06	6.94396e+06	8.75179e+06
878	LRRC47	1.92779e+06	1.33368e+06	1.96999e+06	2.10881e+06	1.94297e+06	2.0581e+06	1.93226e+06	1.9067e+06	2.03751e+06	1.84092e+06	2.01113e+06	1.94267e+06	1.99312e+06	1.95138e+06	1.98359e+06	2.0365e+06	2.03272e+06	1.84738e+06	1.79645e+06	1.62421e+06	1.45135e+06	1.68106e+06	1.32024e+06	1.90726e+06	1.86884e+06	1.75756e+06	1.94766e+06	1.82493e+06	1.93129e+06	2.26561e+06	2.00198e+06	1.68895e+06	1.89345e+06	1.49308e+06	1.63989e+06	1.69613e+06	1.96275e+06	2.1507e+06	2.34358e+06	2.0855e+06	2.23944e+06	2.58925e+06	2.17862e+06	2.13247e+06	2.4396e+06	2.5357e+06	2.10616e+06	2.48716e+06
879	RRAS2	715201	816080	954587	1.23039e+06	926749	1.21123e+06	1.48639e+06	1.36572e+06	1.42993e+06	1.45082e+06	1.41552e+06	1.28772e+06	1.32936e+06	1.2034e+06	1.2578e+06	1.25965e+06	1.19996e+06	995486	297480	590030	455710	458997	606277	602386	548599	480547	655138	552504	526149	598611	414717	444480	512491	617847	612818	180570	400804	546100	390852	418638	399745	366525	318127	396236	380964	461631	513049	410583
880	RAB14	2.68167e+06	2.04467e+06	2.3244e+06	2.74106e+06	2.84825e+06	3.29241e+06	3.3513e+06	3.64557e+06	3.56501e+06	3.65846e+06	3.23279e+06	3.36506e+06	3.27079e+06	3.19457e+06	3.36118e+06	3.55256e+06	3.25075e+06	3.26913e+06	3.27448e+06	3.8166e+06	2.74611e+06	3.39229e+06	3.73566e+06	3.44425e+06	2.7806e+06	2.99044e+06	3.04402e+06	3.02923e+06	3.23306e+06	3.28548e+06	3.1149e+06	2.39742e+06	2.64672e+06	2.39756e+06	2.43032e+06	1.75147e+06	3.11086e+06	3.13162e+06	3.16074e+06	3.3811e+06	3.51762e+06	3.35553e+06	2.91977e+06	3.27702e+06	3.2226e+06	3.68187e+06	3.55859e+06	3.66528e+06
881	LARS2	316826		308688	380356	257481	426376	415155	333177	388667	451366	383659	416298	231175	326775	234303	370334	278155	308222		373979	227851	416356	412332	319389	413969	356520	438117	453927	345218	466804	431497	605314	276353	414860	363967	379397	437302	452936	515923	543761	486407	556945	534298	526867	505513	444636	376735	344474
882	PAPPA								29078.6	38258.2	193660	185422	251833	408143	438580	478893	598444	642034	557471
883	PSME4	446598	318702	483870	526745	672181	402781	515103	477060	510291	471752	470293	457282	422380	366797	411643	354477	404523	261152	445888	380359	285118	448084	380012	280050	309418	302064	355486	174391	315201	246942	294198	161022	283518	141295	227689	988777	668036	940720	618906	659119	675982	546581	150899	494634	369775	467650	595700	356129
884	KRT17	222035	195676	39295.2			154174	140935	66513	76600.3			70387.9	78081.7		50141.9	553469	528341	123216	87132.9	666824	161336	483305	98624.4	60398.6		146273	194758		278886	53798.3	498032		346113	251864	103200	854490	109219		236204				44988.3	283888	69720.4	1.00693e+06	315346	115364
885	KRT14	1.89165e+06	998648	778522	991002	200643	882710	448097	1.41326e+06	197192	96991.9	211620	111136	232560	131596	81794.6	563213	1.77389e+06	167585	1.81107e+06	3.53982e+06	3.51757e+06	1.78015e+06	1.16802e+06	1.43342e+06	1.04851e+06	584585	757972	483111	2.32743e+06	484926	4.59147e+06	2.37293e+06	2.47903e+06	1.58133e+06	728546	2.86691e+06	1.61905e+06	906558	1.28571e+06	104635	300387	291907	134710	1.54371e+06	331890	1.35785e+06	1.76864e+06	458279
886	KRT10	1.47494e+07	1.40068e+07	2.44521e+07	1.13201e+07	4.01058e+06	1.7643e+07	6.77752e+06	1.80307e+07	4.20626e+06	3.7967e+06	4.32524e+06	4.48571e+06	5.86693e+06	3.08228e+06	2.90279e+06	1.15337e+07	4.98786e+07	3.72526e+06	2.97816e+07	1.37211e+07	2.09747e+07	1.28598e+07	1.52728e+07	1.74784e+07	1.01841e+07	2.01855e+07	1.1586e+07	1.09914e+07	2.30618e+07	8.60483e+06	7.07346e+07	9.2502e+07	3.1632e+07	1.4252e+07	1.00871e+07	1.22762e+07	1.0378e+07	8.7634e+06	8.99407e+06	5.10067e+06	1.03844e+07	5.81987e+06	7.04796e+06	1.78245e+07	6.52792e+06	1.57694e+07	1.19792e+07	9.94314e+06
887	OXR1	190318		281880	187024	257667	230637	168166	204689	240207	234804	273786	265966	318508	294178	284283	393684	367232	373462				93401.1		50751.4		83127	152682		155226	106447	178123		209473	116260	212725		165485	128361	108193	168802	154827	142387	46002.4	151313		85387.6	170444	260625
888	RRAS	1.15561e+06	1.4712e+06	1.98216e+06	2.21323e+06	2.18345e+06	2.16547e+06	3.0382e+06	2.65028e+06	2.93852e+06	3.26137e+06	2.94035e+06	2.91598e+06	3.12401e+06	2.79858e+06	3.22017e+06	3.12694e+06	2.92703e+06	2.71867e+06	272388	705342	484572	990737	895949	754279	916883	840832	632056	722565	912617	864465	918994	1.25551e+06	575607	715143	667787	527958	1.0844e+06	930706	1.1391e+06	1.22946e+06	993238	979503	884884	1.02095e+06	1.10534e+06	811031	903048	1.2913e+06
889	SORT1						18636.1	67877.8	31642.7	44305.8	74017.5	49728.2	72314.3	75017.6	68325.6	88132.4	59026.2	62721.1	50135.6		109160		30418.2	3180.84	146223	133088	75040.8	128468	14887.4		19228.3									84443.4	72267.1	73590.5	121039	22868.4	59188	33186.2	73039.2	60512.7	80776.9
890	PTX3	1.37651e+06	1.0396e+06	1.60105e+06	2.40393e+06	2.68366e+06	2.95317e+06	7.9875e+06	9.48462e+06	9.56478e+06	1.74454e+07	1.73301e+07	2.07826e+07	2.13559e+07	1.9504e+07	2.17962e+07	1.68615e+07	1.68101e+07	1.60178e+07	1.01302e+06	964174	1.02454e+06	2.56183e+06	2.19596e+06	3.14753e+06	5.41201e+06	6.13166e+06	5.44603e+06	5.63381e+06	7.10674e+06	8.30793e+06	7.64873e+06	5.84749e+06	7.50291e+06	7.86873e+06	7.5996e+06	195058	469476	435101	363773	275584	358153	713689	254312	535279	866535	596665	816475	2.58992e+06
891	CYCS	1.56324e+07	1.62809e+07	1.22405e+07	7.98096e+06	7.9456e+06	4.6485e+06	7.38014e+06	5.64063e+06	4.57019e+06	3.59042e+06	3.39684e+06	2.55315e+06	4.26957e+06	2.98147e+06	2.65099e+06	3.44731e+06	7.73082e+06	4.50614e+06	1.01739e+07	1.52388e+07	1.76171e+07	1.12047e+07	1.63e+07	1.65393e+07	1.11207e+07	1.41832e+07	1.66113e+07	1.64862e+07	8.56634e+06	1.42868e+07	1.48547e+07	1.85007e+07	2.31347e+07	1.54177e+07	1.5761e+07	1.65563e+07	1.11658e+07	1.02688e+07	6.55642e+06	1.19749e+07	1.73444e+07	1.2379e+07	4.38955e+06	1.48459e+07	9.18998e+06	5.04325e+06	6.86721e+06	7.5725e+06
892	HSP90AA1;HSP90AB1;HSP90AB2P	1.14528e+08	1.18682e+08	1.15043e+08	1.08509e+08	1.26606e+08	1.18238e+08	9.54772e+07	9.13759e+07	9.77257e+07	8.62515e+07	8.46945e+07	9.39341e+07	8.18534e+07	8.58354e+07	9.06378e+07	7.33683e+07	7.36085e+07	7.2989e+07	1.26169e+08	1.25766e+08	1.19579e+08	1.04011e+08	9.66999e+07	1.09758e+08	7.41493e+07	8.67191e+07	7.59494e+07	7.1484e+07	6.52152e+07	7.4603e+07	6.8145e+07	6.52034e+07	6.28808e+07	6.49878e+07	6.09889e+07	1.20648e+08	1.34863e+08	1.32924e+08	1.07456e+08	1.08779e+08	1.12503e+08	9.82069e+07	9.08689e+07	9.27302e+07	9.21876e+07	8.88562e+07	9.10558e+07	9.22901e+07
893	HSP90AA1;HSP90AB1	1.84107e+08	1.78271e+08	1.62623e+08	2.0477e+08	2.44472e+08	2.11685e+08	1.98132e+08	1.95237e+08	2.13024e+08	1.67589e+08	1.67982e+08	1.76917e+08	1.486e+08	1.48225e+08	1.85985e+08	1.54693e+08	1.44978e+08	1.86986e+08	1.79389e+08	2.14916e+08	1.97816e+08	1.93021e+08	1.58257e+08	2.09273e+08	1.3814e+08	1.76512e+08	1.46512e+08	1.34821e+08	1.46643e+08	1.51186e+08	1.38529e+08	9.65595e+07	1.30718e+08	1.19609e+08	1.09114e+08	2.79355e+08	3.0101e+08	2.99432e+08	2.84752e+08	2.76242e+08	3.07991e+08	2.177e+08	2.59597e+08	2.44806e+08	2.44995e+08	2.20373e+08	2.09411e+08	2.30881e+08
894	GTF3C2	356311	309647	354014	433112	194018	529594	301778	389718	327975	303195	341700	330863	349311	348123	288588	245715	320887	289868	497873	545662	304934	459654	194127	567905	237085	425121	467153	284785	372489	436319	285434	137183	324789	426589	384544	904118	761861	754723	628563	785843	581930	684576	609069	816974	846207	716866	512724	726432
895	ARHGEF1	2.82744e+06	2.92317e+06	2.99352e+06	3.56645e+06	3.39131e+06	3.31384e+06	3.70405e+06	3.55252e+06	3.37387e+06	3.31606e+06	3.27714e+06	3.2542e+06	3.31111e+06	3.09096e+06	3.10477e+06	2.90898e+06	3.02492e+06	2.93811e+06	3.76551e+06	4.8174e+06	3.99933e+06	4.58282e+06	4.80109e+06	4.91804e+06	4.36412e+06	4.9382e+06	4.81834e+06	4.12868e+06	4.59595e+06	4.65821e+06	4.32667e+06	4.33758e+06	3.9225e+06	4.69151e+06	4.69144e+06	2.18267e+06	2.61882e+06	2.94534e+06	3.24753e+06	3.34951e+06	3.01987e+06	3.33008e+06	3.42114e+06	2.71585e+06	3.2812e+06	3.41775e+06	3.62809e+06	3.54152e+06
896	ASCC3	1.2828e+06	1.18489e+06	841365	1.28267e+06	1.23917e+06	1.40805e+06	1.40486e+06	1.3596e+06	1.37835e+06	1.40302e+06	1.39647e+06	1.17973e+06	1.13762e+06	1.25327e+06	1.1979e+06	1.23335e+06	1.19533e+06	1.17998e+06	442399	638541	681422	676736	581492	783021	605775	455233	531116	428894	513388	437247	559622	447415	469486	487989	429976	590328	788368	859864	812634	850804	715503	660215	589439	563378	481085	434227	524659	495075
897	OPTN	1.10963e+06	862339	1.09787e+06	979460	862821	949684	1.06754e+06	1.06387e+06	1.06124e+06	1.22095e+06	1.26469e+06	1.08525e+06	1.10613e+06	1.16614e+06	1.15642e+06	1.11516e+06	1.2228e+06	1.1398e+06	798108	786444	1.38273e+06	924639	935141	842892	903338	999252	1.03339e+06	736998	695348	775491	704517	762708	822736	611740	680570	219063	203056	232856	284414	245580	272891	373567	273637	300612	321551	275890	339560	369680
898	SLC3A2	1.98663e+06	1.6669e+06	1.97792e+06	2.02642e+06	2.04282e+06	2.22034e+06	2.08833e+06	1.90791e+06	2.01065e+06	1.96537e+06	1.88569e+06	1.80116e+06	1.71412e+06	1.69329e+06	1.62454e+06	1.97295e+06	1.80175e+06	1.60856e+06	852497	1.25375e+06	871089	891617	908300	849047	613201	733974	602416	555610	641558	595165	635206	505663	891302	633473	593807	2.46067e+06	2.7234e+06	2.79047e+06	2.05679e+06	2.0502e+06	1.8898e+06	2.02439e+06	1.60075e+06	1.62952e+06	1.95356e+06	1.82536e+06	1.68978e+06	2.2379e+06
899	LSG1	781807	662021	640723	651296	612409	676883	527052	541840	534448	460553	535130	477354	399435	421737	361302	432007	361598	396225	468712	418794	429676	315200	403926	421120	302349	138234	195334	177690	316380	244437	170141	187232	214302	191649	90165.5	831933	959901	929084	845956	818987	837256	809136	630196	798815	760380	627381	732745	715085
900	RHOT2	501355	256468	306797	677767	514596	689167	804849	758224	871424	931273	758186	820377	921741	752853	575744	851202	554553	766357	386983	608346	264833	865227	556205	678176	1.01691e+06	605308	732639	1.21167e+06	988432	982905	990999	699571	1.02824e+06	1.04876e+06	1.06013e+06	554988	638060	888237	908664	1.01813e+06	939424	1.00148e+06	722778	760673	849359	882873	951795	905363
901	HGH1	1.2305e+06	1.31595e+06	1.04185e+06	959171	819842	1.10776e+06	749305	836927	692200	685661	756836	576549	523824	585215	416311	422861	531387	466675	724265	477103	779194	568614	648481	529000	365578	382260	533958	228811	316962	314724	282687	286379	147186	170718	92643.8	958411	855367	1.1368e+06	593294	852723	781492	759751	509499	675784	709356	536699	622971	653599
902	TRAPPC13	78027.5		47171.2	58743		104374	110044	73376.9	136429	118036	98159.4	85249.7	122746	99179.1	120426	63573.6	115761	94925.3		43190.2	22887.9	50039	117820			32799.4		36738.3		100544	114262		68194.8	67793.2	27214.6			44635.4	65443.2	25966.2		89703.3		12512.3	28014.6			66650.5
903	SERPINB9	7.42251e+06	7.70105e+06	7.55709e+06	9.27114e+06	9.11143e+06	8.25822e+06	9.1309e+06	9.13177e+06	9.31701e+06	8.6557e+06	8.26154e+06	8.60923e+06	8.15282e+06	7.03901e+06	7.41713e+06	6.49379e+06	6.52955e+06	6.71612e+06	1.05651e+07	1.05629e+07	1.14618e+07	1.42368e+07	1.34535e+07	1.59814e+07	1.65831e+07	1.82516e+07	1.7353e+07	1.82961e+07	1.8908e+07	1.91235e+07	1.97188e+07	1.80928e+07	1.72555e+07	1.94933e+07	1.91666e+07	9.24978e+06	1.04342e+07	9.53559e+06	1.25022e+07	1.26536e+07	1.2628e+07	1.50173e+07	1.60168e+07	1.56377e+07	1.44133e+07	1.55459e+07	1.53052e+07	1.59289e+07
904	SERPINB1	511312	664508	787136	874101	1.1892e+06	1.06086e+06	1.34527e+06	1.38003e+06	1.4349e+06	1.48106e+06	1.56066e+06	1.41341e+06	1.33955e+06	1.419e+06	1.44012e+06	1.31016e+06	1.41745e+06	1.48899e+06	692264	819927	747995	1.13853e+06	1.07832e+06	1.62516e+06	1.30958e+06	1.25855e+06	1.30352e+06	1.3036e+06	1.31688e+06	1.4478e+06	1.25476e+06	1.33646e+06	1.10757e+06	1.19593e+06	1.19108e+06	800509	971804	988017	1.46331e+06	1.49929e+06	1.49042e+06	1.45218e+06	1.62728e+06	1.83495e+06	1.80373e+06	1.99697e+06	1.75857e+06	1.70794e+06
905	KCTD9	28237.5		45540.6	107559		80500.5	79042	92181.2	89776	91773.8	109257	136202	93594.5	154113	122383	141065	135745	166161											28988.3								93093.6	89770.9	125400	109827						59707.3		59336.4
906	RALGAPB	166831			125751	44808.3	147566	159284	171308	206200	229629	222136	187953	239393	248464	212529	250899	267375	314138				219406	296295	171172	268433	351539	288174	330282	337916	216333	167979	406739	316138	375524	225897	194806	132326	174079	93477.8	93051.4	131170	154910	173206	143741	182846	292089	153445	207733
907	CDC42EP4	176467	702756	215648	186038	139456	292207	327536	263560	310408	390422	350313	303427	384502	548343	377157	435684	349488	393346																		585806	156556	303799	128786	242932	168818	299115		163594	205298	76537.9		212306
908	UQCRC1	4.94343e+06	4.94128e+06	5.5454e+06	5.22534e+06	6.02268e+06	5.42657e+06	6.10103e+06	6.0837e+06	6.53071e+06	6.07388e+06	6.40275e+06	6.50329e+06	7.04557e+06	6.65831e+06	7.64756e+06	6.81066e+06	6.11508e+06	5.53102e+06	6.16048e+06	6.30353e+06	5.70494e+06	5.73296e+06	4.9226e+06	6.38395e+06	7.09377e+06	8.37468e+06	7.17271e+06	8.3111e+06	9.03432e+06	8.85803e+06	1.08889e+07	9.64567e+06	9.5636e+06	1.04132e+07	9.85567e+06	4.53621e+06	4.97815e+06	5.11691e+06	5.88631e+06	6.47282e+06	5.98401e+06	6.77879e+06	7.39146e+06	6.42925e+06	7.49127e+06	8.04963e+06	8.23524e+06	7.20097e+06
909	SERPINB12	100558																230296														125632	197837
910	EIF2B1	499039	387260	209056	436839	517982	583227	661627	540700	705807	696071	598977	693160	606284	730143	606126	588928	618927	677745	238261	348538	355001	357976	576648	504805	379227	380964	474287	317249	336240	368011	266119	208881	177078	286058	188138	545545	658530	603231	700302	674482	697573	604489	506154	575555	607229	616023	591077	660971
911	BMP8B		385123	547423	608473			701568	764473	331630	613998		191092				554862	392369	233497		802861	1.1022e+06	1.11578e+06	1.04615e+06	1.14108e+06			1.08939e+06								995801				226648			613213				389220
912	DNAJC13	527237	301947	374115	759227	630627	820447	986851	1.04822e+06	949273	1.00584e+06	979544	1.00008e+06	1.07065e+06	1.08716e+06	1.10092e+06	1.07469e+06	1.06798e+06	1.02025e+06	429497	621952	440487	585238	616246	721414	716457	763338	781427	827021	671685	901233	777177	648624	767251	762124	734553	431474	893707	884554	975828	1.10345e+06	998318	1.11224e+06	906450	1.09512e+06	1.12982e+06	1.16049e+06	1.1791e+06	1.14019e+06
913	MIDEAS			60379.8	158719	110363	138899	138150	63943.2	170447	118912	123531	135279	167517	62823.3	136464	80407	84227.9	56544.1												88431.5						166986	119638	186904	119515	138724	70528.3	212535				186019		102612
914	IARS2	1.40471e+06	1.46208e+06	1.42005e+06	1.76871e+06	1.98719e+06	2.07585e+06	2.5357e+06	2.60736e+06	2.60797e+06	2.88166e+06	2.91199e+06	2.70211e+06	3.17448e+06	2.99196e+06	3.08519e+06	2.9803e+06	2.99135e+06	2.84874e+06	1.39683e+06	1.86442e+06	1.60948e+06	2.68974e+06	2.67948e+06	2.78301e+06	3.60018e+06	3.52533e+06	3.82263e+06	4.07182e+06	4.23536e+06	4.83871e+06	4.94399e+06	3.89073e+06	4.78449e+06	5.01959e+06	5.46842e+06	1.19158e+06	1.62283e+06	1.66467e+06	2.53854e+06	2.70733e+06	2.49271e+06	2.79282e+06	2.28775e+06	2.38072e+06	2.81552e+06	3.07665e+06	2.55153e+06	2.54061e+06
915	PIEZO2						817793	853807	1.06644e+06						777492	729113	1.19077e+06	878889						1.45676e+06	1.8614e+06	2.59995e+06	2.62894e+06			5.38794e+06	3.13347e+06		5.17952e+06	4.35335e+06	7.24008e+06	5.92943e+06									885480		248970
916	APLP2	622652	751771	533721	705653	659930	822862	1.14966e+06	1.12996e+06	1.11593e+06	1.32828e+06	1.269e+06	1.16589e+06	1.6515e+06	1.35782e+06	1.62038e+06	1.49435e+06	1.44327e+06	1.23374e+06	718572	1.68576e+06	1.81823e+06	1.36142e+06	938801	1.38131e+06	2.11811e+06	2.13404e+06	1.9058e+06	1.22746e+06	1.80826e+06	2.01877e+06	1.32709e+06	1.19694e+06	1.4341e+06	979192	1.31254e+06	258244	333161	356298	331189	371817	367261	399701	328725	350067	261980	266769	338048	288251
917	MYH10	1.31462e+06	960579	1.15858e+06	1.31013e+06	1.30106e+06	1.43825e+06	2.18206e+06	2.2709e+06	2.25505e+06	2.48883e+06	2.69169e+06	2.53175e+06	2.92321e+06	2.84623e+06	3.00958e+06	2.88276e+06	2.81717e+06	2.89255e+06	7.26494e+06	8.24368e+06	7.30075e+06	1.10918e+07	1.01125e+07	1.11195e+07	1.36336e+07	1.5736e+07	1.44898e+07	1.67393e+07	2.04527e+07	1.92025e+07	2.05709e+07	1.86466e+07	1.92658e+07	2.15033e+07	2.09488e+07	2.09922e+06	2.6625e+06	2.97901e+06	6.30048e+06	6.2212e+06	6.17654e+06	1.14089e+07	1.23089e+07	1.23431e+07	1.37198e+07	1.70768e+07	1.54302e+07	2.00879e+07
918	TARS1	9.51373e+06	9.43273e+06	9.73612e+06	1.04784e+07	1.02189e+07	1.00221e+07	1.0122e+07	1.01867e+07	1.06423e+07	9.90005e+06	9.88254e+06	9.58642e+06	9.34626e+06	9.37405e+06	9.42582e+06	9.27772e+06	9.0778e+06	9.08816e+06	8.95678e+06	1.01929e+07	1.10069e+07	1.05562e+07	9.65957e+06	1.0135e+07	8.31428e+06	7.9656e+06	8.01871e+06	7.2448e+06	7.65418e+06	7.74425e+06	7.08661e+06	7.22525e+06	6.88939e+06	6.73059e+06	6.84828e+06	1.06578e+07	1.01768e+07	1.05724e+07	1.00357e+07	9.88678e+06	9.67719e+06	9.45109e+06	8.57502e+06	9.51132e+06	9.00941e+06	8.80206e+06	9.38908e+06	8.49145e+06
919	CHSY1									92151.3	148142			136902																							13945.9
[truncated: 7,179 more rows]
[truncated: 23 more columns]

## Sheet: protein_genes_data
Genes	First.Protein.Description	Protein.Ids
A1BG	Alpha-1B-glycoprotein	P04217
A2M	Alpha-2-macroglobulin	P01023
[truncated: 8,083 more rows]
