# Supplementary material for: Multi-omics analysis reveals metabolic diversity underlying endothelial cell functions
Source: Life Sci Alliance. 2025 Dec 17;9(3):e202503526. doi: 10.26508/lsa.202503526 (PMC12712339; doi:10.26508/lsa.202503526)
Supplement: Supplementary file 2 [file LSA-2025-03526_TableS2.xlsx]

## Sheet: HDBEC_pos
Pathway name	Entities FDR
Membrane Trafficking	2.06279e-13
Vesicle-mediated transport	1.46355e-10
ER to Golgi Anterograde Transport	7.97241e-09
Intra-Golgi and retrograde Golgi-to-ER traffic	1.61915e-08
COPI-mediated anterograde transport	3.48848e-08
Asparagine N-linked glycosylation	3.96966e-08
Transport to the Golgi and subsequent modification	3.53631e-07
Neutrophil degranulation	4.05922e-07
Golgi-to-ER retrograde transport	1.15541e-05
Response to elevated platelet cytosolic Ca2+	3.23046e-05
Platelet activation, signaling and aggregation	3.76721e-05
Platelet degranulation	6.89934e-05
Clathrin-mediated endocytosis	9.47548e-05
COPI-dependent Golgi-to-ER retrograde traffic	0.000347256
Non-integrin membrane-ECM interactions	0.000488306
Signaling by Rho GTPases, Miro GTPases and RHOBTB3	0.000664139
RAB geranylgeranylation	0.000664139
Signaling by Rho GTPases	0.00117651
Syndecan interactions	0.00142528
Metabolism of proteins	0.0025749
Metabolism	0.0025749
Cargo concentration in the ER	0.00271067
COPII-mediated vesicle transport	0.0027212
Laminin interactions	0.00329166
RHO GTPase cycle	0.00435417
ECM proteoglycans	0.00477684
Post-translational protein phosphorylation	0.00533173
MET promotes cell motility	0.00689297
Extracellular matrix organization	0.00811353
Cargo recognition for clathrin-mediated endocytosis	0.00811353
Signaling by MET	0.00875
Protein localization	0.00875
Translocation of SLC2A4 (GLUT4) to the plasma membrane	0.0116241
Autophagy	0.0116241
COPI-independent Golgi-to-ER retrograde traffic	0.0116241
Post-translational protein modification	0.0116241
Retrograde transport at the Trans-Golgi-Network	0.0129813
Defective HLCS causes multiple carboxylase deficiency	0.0142756
alpha-linolenic acid (ALA) metabolism	0.0142756
alpha-linolenic (omega3) and linoleic (omega6) acid metabolism	0.0142756
VEGFA-VEGFR2 Pathway	0.0144031
RHOC GTPase cycle	0.0163711
EPHB-mediated forward signaling	0.0184433
Regulation of Insulin-like Growth Factor (IGF) transport and uptake by Insulin-like Growth Factor Binding Proteins (IGFBPs)	0.0184433
Macroautophagy	0.0225545
MET activates PTK2 signaling	0.0237057
L1CAM interactions	0.0237057
Defects in biotin (Btn) metabolism	0.0237057
Rab regulation of trafficking	0.0303798
Integrin cell surface interactions	0.0305144
Hemostasis	0.0308367
MHC class II antigen presentation	0.0354456
Metabolism of carbohydrates	0.0354456
RHO GTPases activate IQGAPs	0.0354456
Chaperonin-mediated protein folding	0.0354456
Protein folding	0.0358455
CLEC7A (Dectin-1) signaling	0.0358455
Glucose metabolism	0.0358455
Fatty acid metabolism	0.0382617
Signaling by VEGF	0.0405189
Branched-chain amino acid catabolism	0.0524573
Interconversion of nucleotide di- and triphosphates	0.0589233
RHOBTB GTPase Cycle	0.0630765
EPH-Ephrin signaling	0.0653346
Golgi Cisternae Pericentriolar Stack Reorganization	0.0657828
TBC/RABGAPs	0.066496
Regulation of cholesterol biosynthesis by SREBP (SREBF)	0.076679
Metabolism of lipids	0.076679
RHO GTPases activate KTN1	0.0796766
Beta-oxidation of very long chain fatty acids	0.0796766
Biotin transport and metabolism	0.0796766
Glycolysis	0.0814915
LDL clearance	0.0874425
RAB GEFs exchange GTP for GDP on RABs	0.0883228
Axon guidance	0.0894632
The role of GTSE1 in G2/M progression after G2 checkpoint	0.0896136
trans-Golgi Network Vesicle Budding	0.0915984
Cooperation of Prefoldin and TriC/CCT in actin and tubulin folding	0.094056
Microtubule-dependent trafficking of connexons from Golgi to the plasma membrane	0.108247
Nervous system development	0.110941
Recycling pathway of L1	0.111716
Elastic fibre formation	0.11177
Intra-Golgi traffic	0.11177
Signaling by TGF-beta Receptor Complex	0.11177
Degradation of GLI1 by the proteasome	0.11177
Degradation of GLI2 by the proteasome	0.11177
GLI3 is processed to GLI3R by the proteasome	0.11177
Selective autophagy	0.11177
Innate Immune System	0.11177
RAC2 GTPase cycle	0.114686
VxPx cargo-targeting to cilium	0.123775
Transport of connexons to the plasma membrane	0.123775
Signal transduction by L1	0.123775
Defective NEU1 causes sialidosis	0.128594
RHO GTPase Effectors	0.129158
Advanced glycosylation endproduct receptor signaling	0.131634
Formation of tubulin folding intermediates by CCT/TriC	0.132218
TGF-beta receptor signaling activates SMADs	0.138488
Cristae formation	0.140148
HS-GAG degradation	0.144021
Defects in vitamin and cofactor metabolism	0.144021
GSK3B and BTRC:CUL1-mediated-degradation of NFE2L2	0.14737
RHOG GTPase cycle	0.148355
Signaling by RAF1 mutants	0.15898
Molecules associated with elastic fibres	0.15898
Signaling by TGFB family members	0.15898
Glycogen breakdown (glycogenolysis)	0.164107
DCC mediated attractive signaling	0.164107
The citric acid (TCA) cycle and respiratory electron transport	0.164107
XBP1(S) activates chaperone genes	0.164107
Post-chaperonin tubulin folding pathway	0.164107
RHOBTB1 GTPase cycle	0.164107
NIK-->noncanonical NF-kB signaling	0.164107
Cholesterol biosynthesis	0.172112
Regulation of mRNA stability by proteins that bind AU-rich elements	0.172143
RHOB GTPase cycle	0.172143
RHO GTPases Activate ROCKs	0.172143
Dectin-1 mediated noncanonical NF-kB signaling	0.172143
Degradation of beta-catenin by the destruction complex	0.172143
MAPK6/MAPK4 signaling	0.172143
TYSND1 cleaves peroxisomal proteins	0.172143
RHOA GTPase cycle	0.172143
Negative regulation of NOTCH4 signaling	0.172143
Sema4D in semaphorin signaling	0.172143
Triglyceride catabolism	0.172143
Host Interactions of HIV factors	0.172143
Beta-catenin independent WNT signaling	0.172143
p130Cas linkage to MAPK signaling for integrins	0.172143
GRB2:SOS provides linkage to MAPK signaling for Integrins	0.172143
WNT5A-dependent internalization of FZD4	0.172143
Gluconeogenesis	0.172143
Energy dependent regulation of mTOR by LKB1-AMPK	0.172143
VEGFR2 mediated vascular permeability	0.172143
Mitophagy	0.172143
Peroxisomal lipid metabolism	0.172143
Nuclear Envelope (NE) Reassembly	0.172143
Defective CFTR causes cystic fibrosis	0.172143
IRE1alpha activates chaperones	0.17326
Opioid Signalling	0.17556
Free fatty acids regulate insulin secretion	0.176337
Signaling by Receptor Tyrosine Kinases	0.180679
Hh mutants are degraded by ERAD	0.184694
Vif-mediated degradation of APOBEC3G	0.184694
Regulation of insulin secretion	0.184694
Defective B3GALT6 causes EDSP2 and SEMDJL1	0.184694
Defective B4GALT7 causes EDS, progeroid type	0.184694
Defective B3GAT3 causes JDSSDHD	0.184694
Platelet Aggregation (Plug Formation)	0.184694
GPVI-mediated activation cascade	0.184694
Glycogen metabolism	0.186869
HSP90 chaperone cycle for steroid hormone receptors (SHR) in the presence of ligand	0.194949
Signaling by ALK fusions and activated point mutants	0.194949
Signaling by ALK in cancer	0.194949
PCP/CE pathway	0.197976
MAP2K and MAPK activation	0.206206
MTOR signalling	0.206206
Regulation of PTEN stability and activity	0.206206
Ubiquitin-dependent degradation of Cyclin D	0.206206
RHO GTPases Activate WASPs and WAVEs	0.206206
Gap junction degradation	0.206206
ALK mutants bind TKIs	0.206206
Endosomal Sorting Complex Required For Transport (ESCRT)	0.206206
Trafficking of AMPA receptors	0.206206
Glutamate binding, activation of AMPA receptors and synaptic plasticity	0.206206
Signaling downstream of RAS mutants	0.206444
Paradoxical activation of RAF signaling by kinase inactive BRAF	0.206444
Signaling by moderate kinase activity BRAF mutants	0.206444
Signaling by RAS mutants	0.206444
Regulation of cytoskeletal remodeling and cell spreading by IPP complex components	0.206526
Nef Mediated CD8 Down-regulation	0.206526
HDL assembly	0.206526
Synthesis of UDP-N-acetyl-glucosamine	0.206526
Constitutive Signaling by AKT1 E17K in Cancer	0.208594
Semaphorin interactions	0.209227
RAC3 GTPase cycle	0.215971
Hh mutants abrogate ligand secretion	0.215971
Signaling by high-kinase activity BRAF mutants	0.215971
Gene and protein expression by JAK-STAT signaling after Interleukin-12 stimulation	0.215971
Mitochondrial protein import	0.215971
Trafficking of GluR2-containing AMPA receptors	0.215971
Sealing of the nuclear envelope (NE) by ESCRT-III	0.22135
G-protein mediated events	0.22256
Nef-mediates down modulation of cell surface receptors by recruiting them to clathrin adapters	0.22256
PINK1-PRKN Mediated Mitophagy	0.22256
Sulfur amino acid metabolism	0.22256
Insulin processing	0.22256
Activation of gene expression by SREBF (SREBP)	0.22256
ETC, ATP production and heat production by uncoupling proteins	0.22256
Signaling by BRAF and RAF1 fusions	0.22256
Oxygen-dependent proline hydroxylation of Hypoxia-inducible Factor Alpha	0.22256
Collagen formation	0.22256
Post NMDA receptor activation events	0.22256
Gap junction trafficking	0.22256
Fatty acyl-CoA biosynthesis	0.22256
Maturation of spike protein	0.22256
Defective RIPK1-mediated regulated necrosis	0.22256
Beta oxidation of hexanoyl-CoA to butanoyl-CoA	0.22256
Formation of xylulose-5-phosphate	0.22256
Dissolution of Fibrin Clot	0.22256
WNT5A-dependent internalization of FZD2, FZD5 and ROR2	0.22256
Biogenic amines are oxidatively deaminated to aldehydes by MAOA and MAOB	0.22256
Enzymatic degradation of Dopamine by monoamine oxidase	0.22256
Metabolism of serotonin	0.22256
Integration of energy metabolism	0.224928
FBXL7 down-regulates AURKA during mitotic entry and in early mitosis	0.226671
SCF-beta-TrCP mediated degradation of Emi1	0.226671
Regulation of RUNX3 expression and activity	0.226671
Sphingolipid metabolism	0.235338
Assembly and cell surface presentation of NMDA receptors	0.236058
Beta-oxidation of pristanoyl-CoA	0.239846
Integrin signaling	0.243209
Prefoldin mediated transfer of substrate to CCT/TriC	0.243209
Crosslinking of collagen fibrils	0.243673
Cell-extracellular matrix interactions	0.243673
Synthesis of PIPs at the Golgi membrane	0.243673
Regulation of activated PAK-2p34 by proteasome mediated degradation	0.247947
Cross-presentation of soluble exogenous antigens (endosomes)	0.247947
RHOBTB2 GTPase cycle	0.248391
Golgi Associated Vesicle Biogenesis	0.252897
Interleukin-12 family signaling	0.252897
Regulation of ornithine decarboxylase (ODC)	0.252897
Cellular response to chemical stress	0.252897
Degradation of DVL	0.252897
AKT phosphorylates targets in the cytosol	0.252897
Defective EXT2 causes exostoses 2	0.252897
Defective EXT1 causes exostoses 1, TRPS2 and CHDS	0.252897
Retrograde neurotrophin signalling	0.252897
Methylation	0.252897
Activation of AMPK downstream of NMDARs	0.253006
The role of Nef in HIV-1 replication and disease pathogenesis	0.253006
Metabolism of steroids	0.253786
Regulation of RAS by GAPs	0.25633
DARPP-32 events	0.2633
Cytosolic tRNA aminoacylation	0.2633
mTORC1-mediated signalling	0.2633
Glycosphingolipid metabolism	0.267771
Interleukin-12 signaling	0.267771
Mitochondrial translation elongation	0.267771
TP53 Regulates Metabolic Genes	0.267771
Gap junction trafficking and regulation	0.267771
p53-Independent DNA Damage Response	0.267771
Ubiquitin Mediated Degradation of Phosphorylated Cdc25A	0.267771
p53-Independent G1/S DNA damage checkpoint	0.267771
Autodegradation of the E3 ubiquitin ligase COP1	0.267771
Negative regulators of DDX58/IFIH1 signaling	0.267771
PTEN Regulation	0.267771
Cellular response to hypoxia	0.267771
Peroxisomal protein import	0.267771
Acetylcholine regulates insulin secretion	0.267771
Nef Mediated CD4 Down-regulation	0.267771
Hedgehog 'off' state	0.267771
Translation	0.267771
Downregulation of SMAD2/3:SMAD4 transcriptional activity	0.267771
Sulfide oxidation to sulfate	0.267771
Methionine salvage pathway	0.267771
Maturation of spike protein	0.267771
Factors involved in megakaryocyte development and platelet production	0.267771
Vpu mediated degradation of CD4	0.267771
Regulation of Apoptosis	0.267771
Metabolism of polyamines	0.270255
Hedgehog ligand biogenesis	0.270461
RHO GTPases Activate Formins	0.276378
Platelet Adhesion to exposed collagen	0.276598
Pentose phosphate pathway	0.276598
Glutamate and glutamine metabolism	0.276598
Sema4D induced cell migration and growth-cone collapse	0.279334
RHO GTPases activate CIT	0.279334
Apoptotic factor-mediated response	0.279334
Diseases associated with N-glycosylation of proteins	0.279334
Diseases of signal transduction by growth factor receptors and second messengers	0.282818
tRNA Aminoacylation	0.288
Respiratory electron transport	0.288
ABC transporter disorders	0.288
Metabolism of fat-soluble vitamins	0.288
SCF(Skp2)-mediated degradation of p27/p21	0.288
Apoptosis	0.288
DDX58/IFIH1-mediated induction of interferon-alpha/beta	0.288
Lysosome Vesicle Biogenesis	0.288
NOD1/2 Signaling Pathway	0.288
Plasma lipoprotein clearance	0.288
Glutathione conjugation	0.288
Mitotic Anaphase	0.288
A tetrasaccharide linker sequence is required for GAG synthesis	0.288
Activation of NF-kappaB in B cells	0.288
Collagen biosynthesis and modifying enzymes	0.288
Formation of annular gap junctions	0.288
CLEC7A (Dectin-1) induces NFAT activation	0.288
Regulation of the apoptosome activity	0.288
Formation of apoptosome	0.288
PLC beta mediated events	0.288
Assembly of collagen fibrils and other multimeric structures	0.288
Mitotic Metaphase and Anaphase	0.288
Intrinsic Pathway for Apoptosis	0.288
Degradation of AXIN	0.288
ZBP1(DAI) mediated induction of type I IFNs	0.288
Interleukin-37 signaling	0.288
Rap1 signalling	0.288
VLDLR internalisation and degradation	0.288
Evasion of Oxidative Stress Induced Senescence Due to p16INK4A Defects	0.288
Evasion of Oncogene Induced Senescence Due to p16INK4A Defects	0.288
5-Phosphoribose 1-diphosphate biosynthesis	0.288
Evasion of Oxidative Stress Induced Senescence Due to Defective p16INK4A binding to CDK4 and CDK6	0.288
SMAD4 MH2 Domain Mutants in Cancer	0.288
Evasion of Oncogene Induced Senescence Due to Defective p16INK4A binding to CDK4 and CDK6	0.288
SMAD2/3 MH2 Domain Mutants in Cancer	0.288
Loss of Function of SMAD4 in Cancer	0.288
Defective F8 cleavage by thrombin	0.288
Enzymatic degradation of dopamine by COMT	0.288
Formation of the active cofactor, UDP-glucuronate	0.288
Serotonin clearance from the synaptic cleft	0.288
Intracellular metabolism of fatty acids regulates insulin secretion	0.288
G-protein beta:gamma signalling	0.288005
G2/M Transition	0.289701
ISG15 antiviral mechanism	0.290809
Regulation of RUNX2 expression and activity	0.297141
Cooperation of PDCL (PhLP1) and TRiC/CCT in G-protein beta folding	0.300808
Mitochondrial Fatty Acid Beta-Oxidation	0.300808
Metabolism of vitamins and cofactors	0.301872
Translation of Structural Proteins	0.30696
Aggrephagy	0.30762
Retinoid metabolism and transport	0.30762
AUF1 (hnRNP D0) binds and destabilizes mRNA	0.309676
Netrin-1 signaling	0.310177
Loss of Function of SMAD2/3 in Cancer	0.31297
RUNX3 regulates CDKN1A transcription	0.31297
Mitotic G2-G2/M phases	0.322205
Mitochondrial translation	0.324243
Degradation of the extracellular matrix	0.331223
Mitochondrial translation termination	0.33438
Mitochondrial translation initiation	0.33438
Insertion of tail-anchored proteins into the endoplasmic reticulum membrane	0.335463
RHO GTPases activate PKNs	0.33811
Late SARS-CoV-2 Infection Events	0.33811
Class I MHC mediated antigen processing & presentation	0.338692
Formation of Fibrin Clot (Clotting Cascade)	0.339564
Stabilization of p53	0.339564
Downstream signaling events of B Cell Receptor (BCR)	0.339564
Signaling by SCF-KIT	0.339564
EPH-ephrin mediated repulsion of cells	0.339564
Cargo trafficking to the periciliary membrane	0.339564
Transcriptional regulation by RUNX2	0.339564
Frs2-mediated activation	0.339564
Hyaluronan uptake and degradation	0.339564
Ethanol oxidation	0.339564
PECAM1 interactions	0.339564
Plasma lipoprotein assembly, remodeling, and clearance	0.339564
Signaling by WNT	0.339564
Interleukin-1 signaling	0.339564
Interleukin-1 family signaling	0.339564
Autodegradation of Cdh1 by Cdh1:APC/C	0.339564
Transcriptional regulation by RUNX3	0.339564
Programmed Cell Death	0.339564
RHOU GTPase cycle	0.339564
Intrinsic Pathway of Fibrin Clot Formation	0.339564
Azathioprine ADME	0.339564
Oncogenic MAPK signaling	0.339564
PI Metabolism	0.339564
Signaling by Hedgehog	0.339564
Activation of NMDA receptors and postsynaptic events	0.339564
RHOQ GTPase cycle	0.339564
Formation of ATP by chemiosmotic coupling	0.339564
Signaling by TGF-beta Receptor Complex in Cancer	0.341178
Recycling of eIF2:GDP	0.341178
Signaling by MRAS-complex mutants	0.341178
SHOC2 M1731 mutant abolishes MRAS complex function	0.341178
Gain-of-function MRAS complexes activate RAF signaling	0.341178
Fatty Acids bound to GPR40 (FFAR1) regulate insulin secretion	0.341178
Vitamin C (ascorbate) metabolism	0.341178
Linoleic acid (LA) metabolism	0.341178
ChREBP activates metabolic gene expression	0.341178
Sema4D mediated inhibition of cell attachment and migration	0.341178
Synthesis of Ketone Bodies	0.341178
RAF activation	0.343022
Signal amplification	0.343022
Phase II - Conjugation of compounds	0.344888
Diseases associated with glycosaminoglycan metabolism	0.345327
Metabolism of amino acids and derivatives	0.352273
NF-kB activation through FADD/RIP-1 pathway mediated by caspase-8 and -10	0.35404
Trafficking and processing of endosomal TLR	0.35404
Cytochrome c-mediated apoptotic response	0.35404
Signaling by PDGF	0.364663
HSF1-dependent transactivation	0.36853
SLIT2:ROBO1 increases RHOA activity	0.377275
Signaling by MAP2K mutants	0.377275
Dopamine clearance from the synaptic cleft	0.377275
Diseases of Cellular Senescence	0.377275
Diseases of cellular response to stress	0.377275
Amine Oxidase reactions	0.377275
Galactose catabolism	0.377275
Scavenging by Class H Receptors	0.377275
Synthesis of PIPs in the nucleus	0.377275
Signaling by CSF3 (G-CSF)	0.382141
RND3 GTPase cycle	0.385418
Nucleotide-binding domain, leucine rich repeat containing receptor (NLR) signaling pathways	0.388895
Plasma lipoprotein assembly	0.388895
RHOJ GTPase cycle	0.388895
APC/C:Cdc20 mediated degradation of Securin	0.388895
Antigen processing: Ubiquitination & Proteasome degradation	0.388895
G beta:gamma signalling through PI3Kgamma	0.388895
ADP signalling through P2Y purinoceptor 1	0.388895
Inactivation of CSF3 (G-CSF) signaling	0.388895
SEMA3A-Plexin repulsion signaling by inhibiting Integrin adhesion	0.388895
Degradation of cysteine and homocysteine	0.388895
CS/DS degradation	0.388895
Small interfering RNA (siRNA) biogenesis	0.388895
Serine biosynthesis	0.388895
ROBO receptors bind AKAP5	0.388895
Interleukin-9 signaling	0.388895
Cellular response to heat stress	0.388895
Antiviral mechanism by IFN-stimulated genes	0.388895
Synthesis of substrates in N-glycan biosythesis	0.388895
Initiation of Nuclear Envelope (NE) Reformation	0.388895
VEGFR2 mediated cell proliferation	0.388895
Nuclear events stimulated by ALK signaling in cancer	0.388895
Class I peroxisomal membrane protein import	0.388895
Mitochondrial biogenesis	0.388895
Organelle biogenesis and maintenance	0.388895
Defective MPDU1 causes CDG-1f	0.388895
Defective HEXB causes GM2G2	0.388895
Defective HEXA causes GM2G1	0.388895
MPS IIIC - Sanfilippo syndrome C	0.388895
MPS IV - Morquio syndrome B	0.388895
MPS IIIB - Sanfilippo syndrome B	0.388895
Defective GNE causes sialuria, NK and IBM2	0.388895
RPIA deficiency: failed conversion of R5P to RU5P	0.388895
Defective SLC33A1 causes spastic paraplegia 42 (SPG42)	0.388895
Defective MOGS causes CDG-2b	0.388895
Defective RFT1 causes CDG-1n	0.388895
RPIA deficiency: failed conversion of RU5P to R5P	0.388895
Defective PGM1 causes PGM1-CDG	0.388895
Defective GFPT1 causes CMSTA1	0.388895
Defective GALE causes EDG	0.388895
Defective HK1 causes hexokinase deficiency (HK deficiency)	0.388895
Defective TPMT causes TPMT deficiency	0.388895
Defective MMAB causes MMA, cblB type	0.388895
Essential pentosuria	0.388895
Defective ADA disrupts (deoxy)adenosine deamination	0.388895
Defective MAOA causes BRUNS	0.388895
DNA Damage Recognition in GG-NER	0.388895
Gap junction assembly	0.388895
Triglyceride metabolism	0.388895
ABC-family proteins mediated transport	0.388895
KEAP1-NFE2L2 pathway	0.388895
Signaling by NOTCH4	0.388895
Thrombin signalling through proteinase activated receptors (PARs)	0.388895
M Phase	0.388895
Transcriptional activity of SMAD2/SMAD3:SMAD4 heterotrimer	0.388895
Kinesins	0.388895
Asymmetric localization of PCP proteins	0.388895
Activation of BAD and translocation to mitochondria	0.388895
Signaling by CTNNB1 phospho-site mutants	0.388895
Signaling by GSK3beta mutants	0.388895
CTNNB1 S37 mutants aren't phosphorylated	0.388895
CTNNB1 S45 mutants aren't phosphorylated	0.388895
CTNNB1 T41 mutants aren't phosphorylated	0.388895
CTNNB1 S33 mutants aren't phosphorylated	0.388895
Prolonged ERK activation events	0.388895
Interleukin-6 signaling	0.388895
Signaling by Activin	0.388895
Heme biosynthesis	0.388895
Diseases associated with glycosylation precursor biosynthesis	0.388895
Orc1 removal from chromatin	0.396423
Association of TriC/CCT with target proteins during biosynthesis	0.401331
Biosynthesis of the N-glycan precursor (dolichol lipid-linked oligosaccharide, LLO) and transfer to a nascent protein	0.407566
IRF3 mediated activation of type 1 IFN	0.407621
RUNX3 regulates BCL2L11 (BIM) transcription	0.407621
Disinhibition of SNARE formation	0.407621
LRR FLII-interacting protein 1 (LRRFIP1) activates type I IFN production	0.407621
tRNA processing in the mitochondrion	0.407621
PKA-mediated phosphorylation of key metabolic factors	0.407621
Beta oxidation of lauroyl-CoA to decanoyl-CoA-CoA	0.407621
Beta oxidation of octanoyl-CoA to hexanoyl-CoA	0.407621
Beta oxidation of butanoyl-CoA to acetyl-CoA	0.407621
FasL/ CD95L signaling	0.407621
Synthesis of PIPs at the ER membrane	0.407621
Propionyl-CoA catabolism	0.407621
CTLA4 inhibitory signaling	0.409056
RHO GTPases activate PAKs	0.409056
Cell recruitment (pro-inflammatory response)	0.413292
Purinergic signaling in leishmaniasis infection	0.413292
Hedgehog 'on' state	0.416731
MET receptor recycling	0.417381
Neurotransmitter clearance	0.417381
Interleukin-21 signaling	0.417381
RHOBTB3 ATPase cycle	0.417381
Ketone body metabolism	0.417381
Nuclear events mediated by NFE2L2	0.426302
Metabolism of water-soluble vitamins and cofactors	0.426302
p53-Dependent G1 DNA Damage Response	0.426302
p53-Dependent G1/S DNA damage checkpoint	0.426302
Synthesis of PIPs at the plasma membrane	0.426302
Diseases of carbohydrate metabolism	0.426302
Cdc20:Phospho-APC/C mediated degradation of Cyclin A	0.426302
CDK-mediated phosphorylation and removal of Cdc6	0.426302
Sema3A PAK dependent Axon repulsion	0.426302
Synthesis of PIPs at the early endosome membrane	0.426302
Postmitotic nuclear pore complex (NPC) reformation	0.426302
Separation of Sister Chromatids	0.426302
ADP signalling through P2Y purinoceptor 12	0.426302
Signaling by phosphorylated juxtamembrane, extracellular and kinase domain KIT mutants	0.426302
Citric acid cycle (TCA cycle)	0.426302
Signaling by KIT in disease	0.426302
DAG and IP3 signaling	0.426302
Ion homeostasis	0.426302
APC/C:Cdh1 mediated degradation of Cdc20 and other APC/C:Cdh1 targeted proteins in late mitosis/early G1	0.426302
APC:Cdc20 mediated degradation of cell cycle proteins prior to satisfation of the cell cycle checkpoint	0.426302
Regulation of APC/C activators between G1/S and early anaphase	0.426302
Cellular responses to stress	0.426302
CD28 co-stimulation	0.426302
N-glycan trimming in the ER and Calnexin/Calreticulin cycle	0.426302
Neddylation	0.426302
Regulation by c-FLIP	0.426302
Dimerization of procaspase-8	0.426302
HDL remodeling	0.426302
Nef mediated downregulation of MHC class I complex cell surface expression	0.426302
Synthesis of PIPs at the late endosome membrane	0.426302
Signaling by Leptin	0.426302
MET activates RAP1 and RAC1	0.426302
mitochondrial fatty acid beta-oxidation of saturated fatty acids	0.426302
DSCAM interactions	0.426302
Receptor Mediated Mitophagy	0.426302
Mucopolysaccharidoses	0.426302
GPER1 signaling	0.426302
TNF signaling	0.426302
G1/S DNA Damage Checkpoints	0.426302
CREB1 phosphorylation through NMDA receptor-mediated activation of RAS signaling	0.426302
Metabolism of porphyrins	0.426302
Neurotransmitter receptors and postsynaptic signal transmission	0.426302
Heparan sulfate/heparin (HS-GAG) metabolism	0.426302
Pyruvate metabolism and Citric Acid (TCA) cycle	0.426302
activated TAK1 mediates p38 MAPK activation	0.426302
Mitochondrial calcium ion transport	0.426302
Butyrate Response Factor 1 (BRF1) binds and destabilizes mRNA	0.426302
RIP-mediated NFkB activation via ZBP1	0.426302
Beta-catenin phosphorylation cascade	0.426302
Hyaluronan metabolism	0.426302
The NLRP3 inflammasome	0.426302
Platelet sensitization by LDL	0.426302
TLR3-mediated TICAM1-dependent programmed cell death	0.426302
Negative feedback regulation of MAPK pathway	0.426302
Pre-NOTCH Processing in the Endoplasmic Reticulum	0.426302
TGFBR1 KD Mutants in Cancer	0.426302
SMAD2/3 Phosphorylation Motif Mutants in Cancer	0.426302
mitochondrial fatty acid beta-oxidation of unsaturated fatty acids	0.426302
Beta oxidation of decanoyl-CoA to octanoyl-CoA-CoA	0.426302
Estrogen biosynthesis	0.426302
EML4 and NUDC in mitotic spindle formation	0.426302
Signalling to ERKs	0.426302
Diseases of metabolism	0.426302
C-type lectin receptors (CLRs)	0.426302
APC/C:Cdc20 mediated degradation of mitotic proteins	0.426302
Cyclin E associated events during G1/S transition	0.426302
Deubiquitination	0.426302
Glucagon-like Peptide-1 (GLP1) regulates insulin secretion	0.426302
Phospholipid metabolism	0.426302
Activation of APC/C and APC/C:Cdc20 mediated degradation of mitotic proteins	0.426302
G-protein activation	0.426302
Glutamate Neurotransmitter Release Cycle	0.426302
RHO GTPases Activate NADPH Oxidases	0.426302
Synthesis of very long-chain fatty acyl-CoAs	0.426302
Chondroitin sulfate/dermatan sulfate metabolism	0.426302
Antigen processing-Cross presentation	0.426302
GP1b-IX-V activation signalling	0.426302
CREB1 phosphorylation through the activation of Adenylate Cyclase	0.426302
Reduction of cytosolic Ca++ levels	0.426302
Regulation of glycolysis by fructose 2,6-bisphosphate metabolism	0.426302
Suppression of apoptosis	0.426302
RHOH GTPase cycle	0.426302
Ub-specific processing proteases	0.426302
SARS-CoV-2 Infection	0.426302
Signaling by cytosolic FGFR1 fusion mutants	0.426302
Pre-NOTCH Processing in Golgi	0.426302
Death Receptor Signalling	0.426302
Collagen chain trimerization	0.426302
Cyclin A:Cdk2-associated events at S phase entry	0.426302
RUNX1 regulates transcription of genes involved in differentiation of HSCs	0.426302
Metalloprotease DUBs	0.426302
Pyruvate metabolism	0.426302
Iron uptake and transport	0.426302
Cellular responses to stimuli	0.426302
Transmission across Chemical Synapses	0.426302
Attachment and Entry	0.426302
Defective Intrinsic Pathway for Apoptosis	0.426302
Sphingolipid de novo biosynthesis	0.426302
Activation and oligomerization of BAK protein	0.426302
Defective MTR causes HMAG	0.426302
Evasion of Oncogene Induced Senescence Due to Defective p16INK4A binding to CDK4	0.426302
TGFBR2 MSI Frameshift Mutants in Cancer	0.426302
Defective F8 binding to von Willebrand factor	0.426302
Evasion of Oxidative Stress Induced Senescence Due to Defective p16INK4A binding to CDK4	0.426302
Defective Intrinsic Pathway for Apoptosis Due to p14ARF Loss of Function	0.426302
Glycogen storage disease type II (GAA)	0.426302
Glycogen storage disease type 0 (muscle GYS1)	0.426302
Glycogen storage disease type XV (GYG1)	0.426302
Defective ABCA1 causes TGD	0.426302
Defective MTRR causes HMAE	0.426302
Pentose phosphate pathway disease	0.426302
Inhibition of PKR	0.426302
Synthesis of dolichyl-phosphate-glucose	0.426302
Activation of NIMA Kinases NEK9, NEK6, NEK7	0.426302
STAT5 Activation	0.426302
RHOT2 GTPase cycle	0.426302
Loss of Function of TGFBR1 in Cancer	0.426302
IkBA variant leads to EDA-ID	0.426302
Release of apoptotic factors from the mitochondria	0.426302
DEx/H-box helicases activate type I IFN and inflammatory cytokines production	0.426302
ARMS-mediated activation	0.426302
RSK activation	0.426302
Cobalamin (Cbl) metabolism	0.426302
Defective factor VIII causes hemophilia A	0.426302
HIV Infection	0.426302
TICAM1, RIP1-mediated IKK complex recruitment	0.426302
Scavenging by Class A Receptors	0.426302
Regulation of MECP2 expression and activity	0.426302
Metabolism of nucleotides	0.426302
IRF3-mediated induction of type I IFN	0.426302
Disorders of Nervous System Development	0.426302
Pervasive developmental disorders	0.426302
Loss of function of MECP2 in Rett syndrome	0.426302
Disorders of Developmental Biology	0.426302
Keratan sulfate degradation	0.426302
Regulation of TNFR1 signaling	0.426302
Detoxification of Reactive Oxygen Species	0.426302
TRIF(TICAM1)-mediated TLR4 signaling	0.426302
MyD88-independent TLR4 cascade	0.426302
Early SARS-CoV-2 Infection Events	0.426302
TNFR2 non-canonical NF-kB pathway	0.426302
Thromboxane signalling through TP receptor	0.426302
Downregulation of TGF-beta receptor signaling	0.426302
Intracellular signaling by second messengers	0.426302
Recruitment of NuMA to mitotic centrosomes	0.426302
Formation of TC-NER Pre-Incision Complex	0.426302
APC/C-mediated degradation of cell cycle proteins	0.426302
Regulation of mitotic cell cycle	0.426302
Ca2+ pathway	0.426302
ER-Phagosome pathway	0.426302
G beta:gamma signalling through PLC beta	0.426302
Signaling by FLT3 fusion proteins	0.426302
G beta:gamma signalling through CDC42	0.426302
Aflatoxin activation and detoxification	0.426302
CASP8 activity is inhibited	0.426302
TNFR1-induced proapoptotic signaling	0.426302
AXIN missense mutants destabilize the destruction complex	0.426302
APC truncation mutants have impaired AXIN binding	0.426302
Truncations of AMER1 destabilize the destruction complex	0.426302
Signaling by AMER1 mutants	0.426302
Signaling by AXIN mutants	0.426302
p38MAPK events	0.426302
p75NTR recruits signalling complexes	0.426302
Glycogen synthesis	0.426302
Signaling by APC mutants	0.426302
CDC42 GTPase cycle	0.426302
Glucagon signaling in metabolic regulation	0.426302
Translation of Structural Proteins	0.426302
RUNX3 regulates YAP1-mediated transcription	0.426302
Defective CHSY1 causes TPBS	0.426302
Defective CHST14 causes EDS, musculocontractural type	0.426302
Defective CHST3 causes SEDCJD	0.426302
Cross-presentation of particulate exogenous antigens (phagosomes)	0.426302
Miro GTPase Cycle	0.426302
Inactivation of CDC42 and RAC1	0.426302
HuR (ELAVL1) binds and stabilizes mRNA	0.426302
Coenzyme A biosynthesis	0.426302
TRAIL signaling	0.426302
Role of ABL in ROBO-SLIT signaling	0.426302
WNT mediated activation of DVL	0.426302
Mitotic Prophase	0.426302
Assembly of the pre-replicative complex	0.426302
Toll Like Receptor 3 (TLR3) Cascade	0.426302
Antigen Presentation: Folding, assembly and peptide loading of class I MHC	0.426302
Unblocking of NMDA receptors, glutamate binding and activation	0.426302
Ras activation upon Ca2+ influx through NMDA receptor	0.426302
Negative regulation of NMDA receptor-mediated neuronal transmission	0.426302
Presynaptic function of Kainate receptors	0.426302
Synthesis of Leukotrienes (LT) and Eoxins (EX)	0.426302
Biological oxidations	0.426302
Adrenaline,noradrenaline inhibits insulin secretion	0.426302
Platelet calcium homeostasis	0.426302
Signaling by BMP	0.426302
Cytoprotection by HMOX1	0.426302
Deadenylation-dependent mRNA decay	0.426302
Calmodulin induced events	0.426302
CaM pathway	0.426302
Deactivation of the beta-catenin transactivating complex	0.426302
Cilium Assembly	0.426302
Switching of origins to a post-replicative state	0.426302
Unfolded Protein Response (UPR)	0.426302
Regulation of innate immune responses to cytosolic DNA	0.426302
SARS-CoV-2 targets host intracellular signalling and regulatory pathways	0.426302
Prolactin receptor signaling	0.426302
PTK6 Regulates RHO GTPases, RAS GTPase and MAP kinases	0.426302
Anchoring fibril formation	0.426302
Signaling by ROBO receptors	0.426302
MAPK family signaling cascades	0.426302
Cytosolic sensors of pathogen-associated DNA	0.426302
NCAM signaling for neurite out-growth	0.426302
Collagen degradation	0.426302
Complex I biogenesis	0.426302
Chaperone Mediated Autophagy	0.426302
RA biosynthesis pathway	0.426302
Deregulated CDK5 triggers multiple neurodegenerative pathways in Alzheimer's disease models	0.426302
Neurodegenerative Diseases	0.426302
EPHA-mediated growth cone collapse	0.426302
Myogenesis	0.426302
EGR2 and SOX10-mediated initiation of Schwann cell myelination	0.426302
SMAD2/SMAD3:SMAD4 heterotrimer regulates transcription	0.426302
MET activates STAT3	0.426302
RHO GTPases regulate CFTR trafficking	0.426302
Loss of Function of TGFBR2 in Cancer	0.426302
Signaling by plasma membrane FGFR1 fusions	0.426302
Inhibition of TSC complex formation by PKB	0.426302
MyD88 deficiency (TLR5)	0.426302
IKBKG deficiency causes anhidrotic ectodermal dysplasia with immunodeficiency (EDA-ID) (via TLR)	0.426302
IKBKB deficiency causes SCID	0.426302
Signaling by TCF7L2 mutants	0.426302
TGFBR2 Kinase Domain Mutants in Cancer	0.426302
Signalling to STAT3	0.426302
NR1D1 (REV-ERBA) represses gene expression	0.426302
Beta oxidation of myristoyl-CoA to lauroyl-CoA	0.426302
Beta oxidation of palmitoyl-CoA to myristoyl-CoA	0.426302
Nef mediated downregulation of CD28 cell surface expression	0.426302
Plasmalogen biosynthesis	0.426302
STAT6-mediated induction of chemokines	0.426302
Metabolism of vitamin K	0.426302
Transport of connexins along the secretory pathway	0.426302
Defective factor XII causes hereditary angioedema	0.426302
Oligomerization of connexins into connexons	0.426302
Nucleotide salvage defects	0.426302
Insulin-like Growth Factor-2 mRNA Binding Proteins (IGF2BPs/IMPs/VICKZs) bind RNA	0.426302
Proline catabolism	0.426302
Biosynthesis of aspirin-triggered D-series resolvins	0.426302
The AIM2 inflammasome	0.426302
RHO GTPases Activate Rhotekin and Rhophilins	0.426302
TRIF-mediated programmed cell death	0.426302
Interleukin-1 processing	0.426302
Axonal growth inhibition (RHOA activation)	0.426302
Calcineurin activates NFAT	0.426302
BH3-only proteins associate with and inactivate anti-apoptotic BCL-2 members	0.426302
PI5P Regulates TP53 Acetylation	0.426302
tRNA modification in the mitochondrion	0.426302
NR1H2 & NR1H3 regulate gene expression linked to lipogenesis	0.426302
CHL1 interactions	0.426302
Downstream TCR signaling	0.426302
Diseases of glycosylation	0.426302
Nuclear Envelope Breakdown	0.426302
Signaling by NOTCH	0.426302
G alpha (12/13) signalling events	0.426302
Negative regulation of MAPK pathway	0.426302
Smooth Muscle Contraction	0.426302
Regulation of pyruvate dehydrogenase (PDH) complex	0.426302
STING mediated induction of host immune responses	0.426302
Depolymerisation of the Nuclear Lamina	0.426302
mRNA decay by 3' to 5' exoribonuclease	0.426302
Heme degradation	0.426302
RHOV GTPase cycle	0.426302
Ca-dependent events	0.426302
TNFR1-induced NFkappaB signaling pathway	0.426302
Synthesis of active ubiquitin: roles of E1 and E2 enzymes	0.426302
FLT3 signaling in disease	0.426302
FOXO-mediated transcription of oxidative stress, metabolic and neuronal genes	0.426302
IKK complex recruitment mediated by RIP1	0.426302
Signaling by NODAL	0.426302
Nephrin family interactions	0.426302
Toll-like Receptor Cascades	0.426302
UCH proteinases	0.426302
TAK1-dependent IKK and NF-kappa-B activation	0.426302
Apoptotic cleavage of cellular proteins	0.426302
Regulation of PTEN gene transcription	0.426302
Adaptive Immune System	0.426302
HS-GAG biosynthesis	0.426302
Transferrin endocytosis and recycling	0.426302
Nicotinate metabolism	0.426302
Downstream signal transduction	0.426302
TCF dependent signaling in response to WNT	0.426302
STAT3 nuclear events downstream of ALK signaling	0.426302
MAPK1 (ERK2) activation	0.426302
Folding of actin by CCT/TriC	0.426302
STAT5 activation downstream of FLT3 ITD mutants	0.426302
p75NTR regulates axonogenesis	0.426302
Microbial modulation of RIPK1-mediated regulated necrosis	0.426302
Chylomicron remodeling	0.426302
Chylomicron assembly	0.426302
Activation of PPARGC1A (PGC-1alpha) by phosphorylation	0.426302
Signal attenuation	0.426302
Activation of the AP-1 family of transcription factors	0.426302
CaMK IV-mediated phosphorylation of CREB	0.426302
rRNA processing in the mitochondrion	0.426302
Cell Cycle, Mitotic	0.426302
Regulation of HSF1-mediated heat shock response	0.426302
CD28 dependent PI3K/Akt signaling	0.426302
Estrogen-dependent nuclear events downstream of ESR-membrane signaling	0.426302
Growth hormone receptor signaling	0.426302
RHOD GTPase cycle	0.426302
Tristetraprolin (TTP, ZFP36) binds and destabilizes mRNA	0.426302
p75NTR signals via NF-kB	0.426302
KSRP (KHSRP) binds and destabilizes mRNA	0.426302
Activation of IRF3/IRF7 mediated by TBK1/IKK epsilon	0.426302
Regulation of RUNX1 Expression and Activity	0.426302
Vitamin B5 (pantothenate) metabolism	0.426302
Translation of Replicase and Assembly of the Replication Transcription Complex	0.426302
Translation of Replicase and Assembly of the Replication Transcription Complex	0.426302
Peptide hormone metabolism	0.426302
Carboxyterminal post-translational modifications of tubulin	0.426302
NS1 Mediated Effects on Host Pathways	0.426302
Intraflagellar transport	0.426302
Regulation of necroptotic cell death	0.426302
RUNX2 regulates bone development	0.426302
DNA Replication Pre-Initiation	0.426302
p75 NTR receptor-mediated signalling	0.426302
PIP3 activates AKT signaling	0.426302
Deadenylation of mRNA	0.426302
Long-term potentiation	0.426302
Interleukin-20 family signaling	0.426302
Inflammasomes	0.426302
RUNX2 regulates osteoblast differentiation	0.426302
Cytosolic sulfonation of small molecules	0.426302
Drug resistance in ERBB2 KD mutants	0.426302
ALKBH3 mediated reversal of alkylation damage	0.426302
Regulation of gap junction activity	0.426302
Drug-mediated inhibition of ERBB2 signaling	0.426302
Axonal growth stimulation	0.426302
Resistance of ERBB2 KD mutants to lapatinib	0.426302
Resistance of ERBB2 KD mutants to afatinib	0.426302
Drug resistance in ERBB2 TMD/JMD mutants	0.426302
Resistance of ERBB2 KD mutants to AEE788	0.426302
Resistance of ERBB2 KD mutants to osimertinib	0.426302
Resistance of ERBB2 KD mutants to tesevatinib	0.426302
Resistance of ERBB2 KD mutants to neratinib	0.426302
TGFBR1 LBD Mutants in Cancer	0.426302
Resistance of ERBB2 KD mutants to sapitinib	0.426302
Resistance of ERBB2 KD mutants to trastuzumab	0.426302
Invadopodia formation	0.426302
PTK6 Activates STAT3	0.426302
Activation of AKT2	0.426302
Inhibition of nitric oxide production	0.426302
Influenza Virus Induced Apoptosis	0.426302
Localization of the PINCH-ILK-PARVIN complex to focal adhesions	0.426302
Vpr-mediated induction of apoptosis by mitochondrial outer membrane permeabilization	0.426302
Loss of MECP2 binding ability to 5mC-DNA	0.426302
AKT-mediated inactivation of FOXO1A	0.426302
Biosynthesis of protectins	0.426302
Glycine degradation	0.426302
Biosynthesis of D-series resolvins	0.426302
Activation, myristolyation of BID and translocation to mitochondria	0.426302
Lysosomal oligosaccharide catabolism	0.426302
Cholesterol biosynthesis via desmosterol	0.426302
Cholesterol biosynthesis via lathosterol	0.426302
Carnitine synthesis	0.426302
Diseases of nucleotide metabolism	0.426302
Biosynthesis of E-series 18(R)-resolvins	0.426302
SARS-CoV-1 Infection	0.426302
G beta:gamma signalling through BTK	0.426302
Germ layer formation at gastrulation	0.426302
Gastrulation	0.426302
Norepinephrine Neurotransmitter Release Cycle	0.426302
PKA activation	0.426302
PKA activation in glucagon signalling	0.426302
Metabolism of Angiotensinogen to Angiotensins	0.426302
Nuclear Pore Complex (NPC) Disassembly	0.426302
Amino acids regulate mTORC1	0.426302
TCR signaling	0.426302
Dermatan sulfate biosynthesis	0.426302
Downregulation of ERBB4 signaling	0.426302
MAPK3 (ERK1) activation	0.426302
Interleukin-27 signaling	0.426302
Condensation of Prometaphase Chromosomes	0.426302
Pyrimidine salvage	0.426302
Phenylalanine and tyrosine metabolism	0.426302
FGFR1 mutant receptor activation	0.426302
Sialic acid metabolism	0.426302
Adherens junctions interactions	0.426302
MAP kinase activation	0.426302
Transcriptional regulation by RUNX1	0.426302
FGFR2 alternative splicing	0.428159
Insulin receptor recycling	0.428159
Miscellaneous transport and binding events	0.428159
Calnexin/calreticulin cycle	0.428159
Ephrin signaling	0.440649
Caspase activation via Death Receptors in the presence of ligand	0.440649
Late endosomal microautophagy	0.442252
Signaling by WNT in cancer	0.442252
Diseases of programmed cell death	0.444821
Resolution of Sister Chromatid Cohesion	0.45171
Interactions of Rev with host cellular proteins	0.452678
RND1 GTPase cycle	0.452678
NCAM1 interactions	0.452678
HSF1 activation	0.455791
TICAM1-dependent activation of IRF3/IRF7	0.455791
Vitamin D (calciferol) metabolism	0.455791
CD28 dependent Vav1 pathway	0.455791
Interleukin-35 Signalling	0.455791
Repression of WNT target genes	0.455791
Caspase-mediated cleavage of cytoskeletal proteins	0.455791
Regulation of localization of FOXO transcription factors	0.455791
Pregnenolone biosynthesis	0.455791
Maturation of nucleoprotein	0.455791
TP53 Regulates Transcription of Caspase Activators and Caspases	0.455791
Aspartate and asparagine metabolism	0.455791
SARS-CoV-2 activates/modulates innate and adaptive immune responses	0.456039
Platelet homeostasis	0.45644
G2/M Checkpoints	0.463095
Metabolism of steroid hormones	0.466836
Prostacyclin signalling through prostacyclin receptor	0.473584
PKA-mediated phosphorylation of CREB	0.473584
Signaling by Hippo	0.473584
Alternative complement activation	0.473809
HDL clearance	0.473809
Chylomicron clearance	0.473809
SUMO is conjugated to E1 (UBA2:SAE1)	0.473809
IRAK4 deficiency (TLR5)	0.473809
MET activates PTPN11	0.473809
Loss of phosphorylation of MECP2 at T308	0.473809
PTK6 Expression	0.473809
The IPAF inflammasome	0.473809
MET interacts with TNS proteins	0.473809
RUNX2 regulates genes involved in differentiation of myeloid cells	0.473809
Drug-mediated inhibition of CDK4/CDK6 activity	0.473809
NTRK2 activates RAC1	0.473809
IRS activation	0.473809
Synthesis of PI	0.473809
N-glycan trimming and elongation in the cis-Golgi	0.473809
Fructose catabolism	0.473809
RUNX1 regulates expression of components of tight junctions	0.473809
Tyrosine catabolism	0.473809
Biosynthesis of E-series 18(S)-resolvins	0.473809
Extrinsic Pathway of Fibrin Clot Formation	0.473809
RND2 GTPase cycle	0.474808
Signaling by Retinoic Acid	0.474808
MAPK1/MAPK3 signaling	0.482415
Interleukin-6 family signaling	0.48386
Synthesis of PC	0.48386
NRAGE signals death through JNK	0.486539
RAF/MAP kinase cascade	0.488867
MyD88 cascade initiated on plasma membrane	0.490602
Toll Like Receptor 5 (TLR5) Cascade	0.490602
Toll Like Receptor 10 (TLR10) Cascade	0.490602
RIPK1-mediated regulated necrosis	0.491078
Regulation of TP53 Degradation	0.491078
Vasopressin regulates renal water homeostasis via Aquaporins	0.496672
ERKs are inactivated	0.497208
TRAF6 mediated IRF7 activation in TLR7/8 or 9 signaling	0.497208
Signaling by PDGFRA transmembrane, juxtamembrane and kinase domain mutants	0.497208
Signaling by PDGFRA extracellular domain mutants	0.497208
Apoptotic execution phase	0.50127
Signalling to RAS	0.505599
Synaptic adhesion-like molecules	0.505599
ER Quality Control Compartment (ERQC)	0.505599
Negative regulation of MET activity	0.505599
Mitochondrial tRNA aminoacylation	0.505599
TP53 regulates transcription of additional cell cycle genes whose exact role in the p53 pathway remain uncertain	0.505599
RAC1 GTPase cycle	0.507445
Toll Like Receptor 9 (TLR9) Cascade	0.507889
Regulation of TP53 Expression and Degradation	0.514905
Cell-Cell communication	0.515215
G1/S Transition	0.515215
Toll Like Receptor 4 (TLR4) Cascade	0.519455
Mitotic Prometaphase	0.531745
Cell junction organization	0.531996
Adenylate cyclase inhibitory pathway	0.536553
Regulation of IFNG signaling	0.536553
IRAK1 recruits IKK complex	0.536553
IRAK1 recruits IKK complex upon TLR7/8 or 9 stimulation	0.536553
Downregulation of ERBB2:ERBB3 signaling	0.536553
Interleukin-15 signaling	0.536553
Defects in cobalamin (B12) metabolism	0.536553
Carnitine metabolism	0.536553
Synthesis of IP2, IP, and Ins in the cytosol	0.536553
ERK/MAPK targets	0.536573
Common Pathway of Fibrin Clot Formation	0.536573
JNK (c-Jun kinases) phosphorylation and activation mediated by activated human TAK1	0.536573
Cobalamin (Cbl, vitamin B12) transport and metabolism	0.536573
Signaling by NTRK1 (TRKA)	0.537097
Fibronectin matrix formation	0.537238
FBXW7 Mutants and NOTCH1 in Cancer	0.537238
Loss of Function of FBXW7 in Cancer and NOTCH1 Signaling	0.537238
Sensing of DNA Double Strand Breaks	0.537238
CLEC7A/inflammasome pathway	0.537238
Scavenging by Class B Receptors	0.537238
vRNP Assembly	0.537238
Proton-coupled monocarboxylate transport	0.537238
Mtb iron assimilation by chelation	0.537238
p75NTR negatively regulates cell cycle via SC1	0.537238
SARS-CoV-2 targets PDZ proteins in cell-cell junction	0.537238
Transport and synthesis of PAPS	0.537238
Metal sequestration by antimicrobial proteins	0.537238
Synthesis of Dolichyl-phosphate	0.537238
Biosynthesis of EPA-derived SPMs	0.537238
Activated NTRK2 signals through CDK5	0.537238
Choline catabolism	0.537238
Synthesis of Lipoxins (LX)	0.537238
Phenylalanine metabolism	0.537238
GDP-fucose biosynthesis	0.537238
Alpha-oxidation of phytanate	0.537238
Acyl chain remodeling of CL	0.537238
DAP12 signaling	0.537261
Regulation of TP53 Activity through Acetylation	0.537261
Activation of BH3-only proteins	0.537261
Activation of kainate receptors upon glutamate binding	0.537261
Mitotic G1 phase and G1/S transition	0.542999
Immune System	0.54402
Transcription-Coupled Nucleotide Excision Repair (TC-NER)	0.544306
TRAF6 mediated induction of NFkB and MAP kinases upon TLR7/8 or 9 activation	0.54792
Regulated Necrosis	0.559746
Ion transport by P-type ATPases	0.559781
Regulation of PLK1 Activity at G2/M Transition	0.560756
Nuclear import of Rev protein	0.561072
Ovarian tumor domain proteases	0.561072
Response of Mtb to phagocytosis	0.561072
MyD88 dependent cascade initiated on endosome	0.56191
Disassembly of the destruction complex and recruitment of AXIN to the membrane	0.562891
Glyoxylate metabolism and glycine degradation	0.562891
BBSome-mediated cargo-targeting to cilium	0.566409
Listeria monocytogenes entry into host cells	0.566409
Nucleotide salvage	0.566409
Membrane binding and targetting of GAG proteins	0.573723
Synthesis And Processing Of GAG, GAGPOL Polyproteins	0.573723
mRNA decay by 5' to 3' exoribonuclease	0.573723
Synthesis of Prostaglandins (PG) and Thromboxanes (TX)	0.573723
Toll Like Receptor 7/8 (TLR7/8) Cascade	0.575735
Protein ubiquitination	0.576047
Extra-nuclear estrogen signaling	0.576047
Glycerophospholipid biosynthesis	0.576424
Interleukin-17 signaling	0.576544
Signaling by ERBB2	0.578597
Sensory processing of sound by outer hair cells of the cochlea	0.578597
Transport of Ribonucleoproteins into the Host Nucleus	0.583307
Rev-mediated nuclear export of HIV RNA	0.583307
Termination of translesion DNA synthesis	0.587725
Downregulation of ERBB2 signaling	0.587725
Synthesis of DNA	0.588843
SRP-dependent cotranslational protein targeting to membrane	0.589045
Amyloid fiber formation	0.591554
Estrogen-stimulated signaling through PRKCZ	0.593026
SMAC (DIABLO) binds to IAPs	0.593026
PP2A-mediated dephosphorylation of key metabolic factors	0.593026
SMAC(DIABLO)-mediated dissociation of IAP:caspase complexes	0.593026
SUMO is transferred from E1 to E2 (UBE2I, UBC9)	0.593026
Erythropoietin activates STAT5	0.593026
Erythropoietin activates Phospholipase C gamma (PLCG)	0.593026
Activation of C3 and C5	0.593026
Post-transcriptional silencing by small RNAs	0.593026
Aryl hydrocarbon receptor signalling	0.593026
Attachment of GPI anchor to uPAR	0.593026
Reversal of alkylation damage by DNA dioxygenases	0.593026
LTC4-CYSLTR mediated IL4 production	0.593026
Wax and plasmalogen biosynthesis	0.593026
Cation-coupled Chloride cotransporters	0.593026
Uptake and function of diphtheria toxin	0.593026
Activation of RAC1 downstream of NMDARs	0.593026
Zinc efflux and compartmentalization by the SLC30 family	0.593026
Activated NTRK2 signals through FYN	0.593026
Glycerophospholipid catabolism	0.593026
Fructose metabolism	0.593026
RAF-independent MAPK1/3 activation	0.595036
Synthesis of bile acids and bile salts via 7alpha-hydroxycholesterol	0.595036
G alpha (z) signalling events	0.600297
Signaling by FGFR1 in disease	0.60492
RET signaling	0.60492
TGF-beta receptor signaling in EMT (epithelial to mesenchymal transition)	0.60867
Elevation of cytosolic Ca2+ levels	0.60867
YAP1- and WWTR1 (TAZ)-stimulated gene expression	0.60867
Glycogen storage diseases	0.60867
Regulation of KIT signaling	0.60867
MAP3K8 (TPL2)-dependent MAPK1/3 activation	0.60867
Processing of SMDT1	0.60867
CRMPs in Sema3A signaling	0.60867
Signal regulatory protein family interactions	0.60867
Spry regulation of FGF signaling	0.60867
Defects of contact activation system (CAS) and kallikrein/kinin system (KKS)	0.60867
Diseases of hemostasis	0.60867
Maturation of nucleoprotein	0.60867
Uptake and function of anthrax toxins	0.60867
Activation of Matrix Metalloproteinases	0.611714
Signaling by NTRKs	0.612249
TRAF6 mediated NF-kB activation	0.622402
Basigin interactions	0.622402
Glucuronidation	0.622402
Cyclin A/B1/B2 associated events during G2/M transition	0.622402
NEP/NS2 Interacts with the Cellular Export Machinery	0.625877
RHOF GTPase cycle	0.625877
Glycosaminoglycan metabolism	0.626005
Disorders of transmembrane transporters	0.630707
Visual phototransduction	0.63113
Arachidonic acid metabolism	0.632568
DNA Replication	0.63297
Synthesis of bile acids and bile salts	0.63482
Global Genome Nucleotide Excision Repair (GG-NER)	0.636417
Neurotransmitter release cycle	0.638377
Nonhomologous End-Joining (NHEJ)	0.638377
TRAF3-dependent IRF activation pathway	0.641391
Signaling by FLT3 ITD and TKD mutants	0.641391
Acetylcholine Neurotransmitter Release Cycle	0.641391
FOXO-mediated transcription of cell cycle genes	0.641391
InlB-mediated entry of Listeria monocytogenes into host cell	0.641391
Competing endogenous RNAs (ceRNAs) regulate PTEN translation	0.642092
RUNX3 regulates WNT signaling	0.642092
Binding of TCF/LEF:CTNNB1 to target gene promoters	0.642092
Loss of MECP2 binding ability to the NCoR/SMRT complex	0.642092
SMAC, XIAP-regulated apoptotic response	0.642092
Terminal pathway of complement	0.642092
DNA Damage Reversal	0.642092
Ligand-receptor interactions	0.642092
Netrin mediated repulsion signals	0.642092
Synthesis of diphthamide-EEF2	0.642092
Synthesis of PG	0.642092
RUNX1 regulates transcription of genes involved in differentiation of myeloid cells	0.642092
RUNX1 regulates transcription of genes involved in differentiation of keratinocytes	0.642092
Metabolism of ingested SeMet, Sec, MeSec into H2Se	0.642092
Transport of RCbl within the body	0.642092
CREB1 phosphorylation through the activation of CaMKII/CaMKK/CaMKIV cascasde	0.642092
Activation of GABAB receptors	0.64615
GABA B receptor activation	0.64615
Export of Viral Ribonucleoproteins from Nucleus	0.64615
WNT ligand biogenesis and trafficking	0.648475
Synthesis of IP3 and IP4 in the cytosol	0.648475
Regulation of IFNA/IFNB signaling	0.648475
SARS-CoV-2-host interactions	0.651818
SARS-CoV Infections	0.653125
Plasma lipoprotein remodeling	0.657016
Loss of proteins required for interphase microtubule organization from the centrosome	0.659996
Loss of Nlp from mitotic centrosomes	0.659996
Pre-NOTCH Expression and Processing	0.669569
Sensory processing of sound	0.669569
Regulation of NF-kappa B signaling	0.671915
Serotonin Neurotransmitter Release Cycle	0.671915
ABC transporters in lipid homeostasis	0.671915
Pyroptosis	0.673241
Aquaporin-mediated transport	0.674213
Sensory processing of sound by inner hair cells of the cochlea	0.675324
Activated PKN1 stimulates transcription of AR (androgen receptor) regulated genes KLK2 and KLK3	0.678285
Striated Muscle Contraction	0.678285
Defective TPR may confer susceptibility towards thyroid papillary carcinoma (TPC)	0.678285
Budding and maturation of HIV virion	0.678285
Regulation of Glucokinase by Glucokinase Regulatory Protein	0.678285
Bile acid and bile salt metabolism	0.684566
Lipophagy	0.685246
Myoclonic epilepsy of Lafora	0.685246
Regulation of PTEN mRNA translation	0.685246
Interleukin-23 signaling	0.685246
NR1H2 & NR1H3 regulate gene expression to control bile acid homeostasis	0.685246
Formyl peptide receptors bind formyl peptides and many other ligands	0.685246
Synthesis of 5-eicosatetraenoic acids	0.685246
PTK6 Regulates RTKs and Their Effectors AKT1 and DOK1	0.685246
MECP2 regulates transcription of neuronal ligands	0.685246
Regulation of PTEN localization	0.685246
Sodium/Proton exchangers	0.685246
Nef and signal transduction	0.685246
PI3K/AKT activation	0.685246
Hydrolysis of LPC	0.685246
RUNX2 regulates genes involved in cell migration	0.685246
RUNX3 regulates p14-ARF	0.685246
Transport of gamma-carboxylated protein precursors from the endoplasmic reticulum to the Golgi apparatus	0.685246
CD163 mediating an anti-inflammatory response	0.685246
Transport of nucleotide sugars	0.685246
Signaling by Interleukins	0.687926
Other semaphorin interactions	0.700294
Gastrin-CREB signalling pathway via PKC and MAPK	0.700294
Nicotinamide salvaging	0.700294
Tie2 Signaling	0.700294
Biosynthesis of specialized proresolving mediators (SPMs)	0.700294
Transport of Mature mRNA Derived from an Intronless Transcript	0.702682
AURKA Activation by TPX2	0.704681
Centrosome maturation	0.711207
Recruitment of mitotic centrosome proteins and complexes	0.711207
MyD88:MAL(TIRAP) cascade initiated on plasma membrane	0.713649
Toll Like Receptor TLR6:TLR2 Cascade	0.713649
Costimulation by the CD28 family	0.717554
Assembly of the ORC complex at the origin of replication	0.718006
Inhibition of voltage gated Ca2+ channels via Gbeta/gamma subunits	0.718854
G protein gated Potassium channels	0.718854
Activation of G protein gated Potassium channels	0.718854
Caspase activation via extrinsic apoptotic signalling pathway	0.718854
Transport of Mature mRNAs Derived from Intronless Transcripts	0.720062
Interactions of Vpr with host cellular proteins	0.720062
InlA-mediated entry of Listeria monocytogenes into host cells	0.7232
AKT phosphorylates targets in the nucleus	0.7232
Processing and activation of SUMO	0.7232
Role of second messengers in netrin-1 signaling	0.7232
IRAK2 mediated activation of TAK1 complex	0.7232
EGFR Transactivation by Gastrin	0.7232
Tetrahydrobiopterin (BH4) synthesis, recycling, salvage and regulation	0.7232
Maturation of protein 3a	0.7232
Maturation of protein 3a	0.7232
Reactions specific to the complex N-glycan synthesis pathway	0.7232
Displacement of DNA glycosylase by APEX1	0.7232
Urea cycle	0.7232
Phosphate bond hydrolysis by NUDT proteins	0.7232
Removal of aminoterminal propeptides from gamma-carboxylated proteins	0.7232
Gamma-carboxylation of protein precursors	0.7232
Organic anion transporters	0.7232
Chondroitin sulfate biosynthesis	0.726604
Purine catabolism	0.726604
Protein-protein interactions at synapses	0.729864
Transport of the SLBP independent Mature mRNA	0.73646
Translesion synthesis by Y family DNA polymerases bypasses lesions on DNA template	0.73646
SUMOylation of SUMOylation proteins	0.73646
Synthesis of PA	0.73646
FLT3 Signaling	0.73646
DNA Damage Bypass	0.736704
NR1H2 and NR1H3-mediated signaling	0.736704
Signaling by the B Cell Receptor (BCR)	0.737869
Paracetamol ADME	0.739732
Fc epsilon receptor (FCERI) signaling	0.741721
FOXO-mediated transcription	0.741774
Toll Like Receptor TLR1:TLR2 Cascade	0.745931
Toll Like Receptor 2 (TLR2) Cascade	0.745931
Synthesis, secretion, and inactivation of Glucagon-like Peptide-1 (GLP-1)	0.750929
Signaling by PDGFR in disease	0.750929
Signaling by PTK6	0.753359
Signaling by Non-Receptor Tyrosine Kinases	0.753359
Transport of the SLBP Dependant Mature mRNA	0.753988
Entry of Influenza Virion into Host Cell via Endocytosis	0.75658
Type I hemidesmosome assembly	0.75658
TICAM1,TRAF6-dependent induction of TAK1 complex	0.75658
eNOS activation	0.75658
Calcitonin-like ligand receptors	0.75658
Regulation of BACH1 activity	0.75658
Alpha-protein kinase 1 signaling pathway	0.75658
SUMOylation of immune response proteins	0.75658
Gamma-carboxylation, transport, and amino-terminal cleavage of proteins	0.75658
Apoptotic cleavage of cell adhesion proteins	0.75658
Androgen biosynthesis	0.75658
Cell death signalling via NRAGE, NRIF and NADE	0.75803
MAPK targets/ Nuclear events mediated by MAP kinases	0.759359
Interaction between L1 and Ankyrins	0.759359
EGFR downregulation	0.759359
Signaling by Insulin receptor	0.761189
Cell Cycle	0.763192
Amplification of signal from unattached kinetochores via a MAD2 inhibitory signal	0.76463
Amplification of signal from the kinetochores	0.76463
Translation initiation complex formation	0.767368
Ribosomal scanning and start codon recognition	0.767368
SUMOylation of DNA replication proteins	0.767792
G2/M DNA damage checkpoint	0.770236
CD209 (DC-SIGN) signaling	0.773366
Regulation of expression of SLITs and ROBOs	0.77465
Tat-mediated HIV elongation arrest and recovery	0.777771
Pausing and recovery of Tat-mediated HIV elongation	0.777771
RNA Polymerase I Promoter Opening	0.777771
Activation of the mRNA upon binding of the cap-binding complex and eIFs, and subsequent binding to 43S	0.780778
Recruitment and ATM-mediated phosphorylation of repair and signaling proteins at DNA double strand breaks	0.780778
GABA receptor activation	0.780778
Neurexins and neuroligins	0.780778
Cell Cycle Checkpoints	0.784883
HDR through MMEJ (alt-NHEJ)	0.785937
Constitutive Signaling by Overexpressed ERBB2	0.785937
WNT5:FZD7-mediated leishmania damping	0.785937
Killing mechanisms	0.785937
Activated NTRK2 signals through FRS2 and FRS3	0.785937
Interleukin-2 signaling	0.785937
TP53 Regulates Transcription of Death Receptors and Ligands	0.785937
Transport of nucleosides and free purine and pyrimidine bases across the plasma membrane	0.785937
Erythrocytes take up carbon dioxide and release oxygen	0.785937
Lysine catabolism	0.785937
O2/CO2 exchange in erythrocytes	0.785937
Pyrimidine catabolism	0.785937
Phase I - Functionalization of compounds	0.788534
DNA Double Strand Break Response	0.793595
Transcriptional Regulation by MECP2	0.793595
RNA Polymerase III Transcription Termination	0.794017
Abortive elongation of HIV-1 transcript in the absence of Tat	0.794017
Dopamine Neurotransmitter Release Cycle	0.794017
Suppression of phagosomal maturation	0.794017
HIV elongation arrest and recovery	0.795007
Pausing and recovery of HIV elongation	0.795007
Viral Messenger RNA Synthesis	0.796007
Formation of the ternary complex, and subsequently, the 43S complex	0.796007
Fcgamma receptor (FCGR) dependent phagocytosis	0.797945
SUMOylation of ubiquitinylation proteins	0.801171
Transcriptional regulation by small RNAs	0.804162
Processing of DNA double-strand break ends	0.804162
tRNA processing in the nucleus	0.805829
Neuronal System	0.807725
Diseases associated with the TLR signaling cascade	0.811112
Diseases of Immune System	0.811112
Nuclear signaling by ERBB4	0.811112
Oncogene Induced Senescence	0.811112
Keratan sulfate/keratin metabolism	0.811112
Glucagon-type ligand receptors	0.811112
NF-kB is activated and signals survival	0.811755
The activation of arylsulfatases	0.811755
Cytosolic iron-sulfur cluster assembly	0.811755
Apoptosis induced DNA fragmentation	0.811755
Activation of RAC1	0.811755
Chk1/Chk2(Cds1) mediated inactivation of Cyclin B:Cdk1 complex	0.811755
Synthesis, secretion, and inactivation of Glucose-dependent Insulinotropic Polypeptide (GIP)	0.811755
Glutathione synthesis and recycling	0.811755
Purine salvage	0.811755
POU5F1 (OCT4), SOX2, NANOG activate genes related to proliferation	0.811755
MicroRNA (miRNA) biogenesis	0.812985
Transcriptional regulation of pluripotent stem cells	0.812985
Incretin synthesis, secretion, and inactivation	0.812985
Assembly Of The HIV Virion	0.812985
Senescence-Associated Secretory Phenotype (SASP)	0.814589
Vpr-mediated nuclear import of PICs	0.815172
Inwardly rectifying K+ channels	0.826133
Interleukin-2 family signaling	0.828354
Interleukin-7 signaling	0.830377
NOTCH3 Intracellular Domain Regulates Transcription	0.830377
Nucleotide Excision Repair	0.83358
Removal of the Flap Intermediate	0.834462
Mismatch repair (MMR) directed by MSH2:MSH3 (MutSbeta)	0.834462
Mismatch repair (MMR) directed by MSH2:MSH6 (MutSalpha)	0.834462
Attenuation phase	0.834462
Physiological factors	0.834462
Regulation of TP53 Activity through Association with Co-factors	0.834462
S Phase	0.835133
ROS and RNS production in phagocytes	0.84012
Mitotic Spindle Checkpoint	0.841643
Interleukin-4 and Interleukin-13 signaling	0.841643
Signaling by Erythropoietin	0.846296
Cell-cell junction organization	0.849171
DAP12 interactions	0.852375
RUNX1 interacts with co-factors whose precise effect on RUNX1 targets is not known	0.853123
Processive synthesis on the lagging strand	0.854431
IRAK2 mediated activation of TAK1 complex upon TLR7/8 or 9 stimulation	0.854431
Metabolism of nitric oxide: NOS3 activation and regulation	0.854431
Mismatch Repair	0.854431
Response of EIF2AK1 (HRI) to heme deficiency	0.854431
Transcriptional activation of mitochondrial biogenesis	0.854761
FCERI mediated NF-kB activation	0.8606
Effects of PIP2 hydrolysis	0.860844
Signaling by NTRK2 (TRKB)	0.860844
Interleukin-3, Interleukin-5 and GM-CSF signaling	0.863277
Inositol phosphate metabolism	0.863277
NR1H3 & NR1H2 regulate gene expression linked to cholesterol transport and efflux	0.865192
Circadian Clock	0.867688
Muscle contraction	0.871365
Transcription of E2F targets under negative control by p107 (RBL1) and p130 (RBL2) in complex with HDAC1	0.871992
Formation of Senescence-Associated Heterochromatin Foci (SAHF)	0.871992
Translesion synthesis by REV1	0.871992
TRAF6-mediated induction of TAK1 complex within TLR4 complex	0.871992
Anchoring of the basal body to the plasma membrane	0.873567
Notch-HLH transcription pathway	0.874121
TRP channels	0.874121
Signaling by ALK	0.874121
G1/S-Specific Transcription	0.874121
O-glycosylation of TSR domain-containing proteins	0.87638
Transcriptional Regulation by VENTX	0.87638
Formation of the beta-catenin:TCF transactivating complex	0.882717
E3 ubiquitin ligases ubiquitinate target proteins	0.882717
TRAF6 mediated IRF7 activation	0.886221
Translesion synthesis by POLI	0.887437
Translesion synthesis by POLK	0.887437
Defective binding of RB1 mutants to E2F1,(E2F2, E2F3)	0.887437
Removal of the Flap Intermediate from the C-strand	0.887437
Aberrant regulation of mitotic G1/S transition in cancer due to RB1 defects	0.887437
GAB1 signalosome	0.887437
Acyl chain remodelling of PI	0.887437
Signaling by ERBB2 ECD mutants	0.887437
Biosynthesis of DHA-derived SPMs	0.887437
Zinc transporters	0.887437
Influenza Infection	0.888038
Insulin receptor signalling cascade	0.890953
SUMOylation of RNA binding proteins	0.891929
Drug ADME	0.893666
Recognition of DNA damage by PCNA-containing replication complex	0.897235
Negative regulation of FGFR3 signaling	0.897235
Signaling by ERBB4	0.898685
SUMOylation of chromatin organization proteins	0.898685
Signaling by EGFR	0.900236
RNA Polymerase III Chain Elongation	0.901019
ERBB2 Regulates Cell Motility	0.901019
RORA activates gene expression	0.901019
MECP2 regulates neuronal receptors and channels	0.901019
Recycling of bile acids and salts	0.901019
Prevention of phagosomal-lysosomal fusion	0.901019
Metabolism of folate and pterines	0.901019
Cap-dependent Translation Initiation	0.901194
Eukaryotic Translation Initiation	0.901194
Cellular response to starvation	0.90263
Cleavage of the damaged pyrimidine	0.905147
Depyrimidination	0.905147
Recognition and association of DNA glycosylase with site containing an affected pyrimidine	0.905147
Gamma carboxylation, hypusine formation and arylsulfatase activation	0.905147
Signaling by FGFR in disease	0.905835
Negative regulation of FGFR4 signaling	0.907249
Gene Silencing by RNA	0.908467
Interferon Signaling	0.910633
Regulation of actin dynamics for phagocytic cup formation	0.912404
MyD88 deficiency (TLR2/4)	0.912963
Translesion Synthesis by POLH	0.912963
PI-3K cascade:FGFR3	0.912963
Processive synthesis on the C-strand of the telomere	0.912963
GABA synthesis, release, reuptake and degradation	0.912963
Assembly of active LPL and LIPC lipase complexes	0.912963
Metabolism of cofactors	0.912963
Transcription of E2F targets under negative control by DREAM complex	0.912963
Formation of Incision Complex in GG-NER	0.913298
Transport of vitamins, nucleosides, and related molecules	0.913298
tRNA processing	0.913614
Phase 0 - rapid depolarisation	0.916344
Interferon alpha/beta signaling	0.91782
HIV Transcription Elongation	0.920807
Tat-mediated elongation of the HIV-1 transcript	0.920807
Formation of HIV-1 elongation complex containing HIV-1 Tat	0.920807
TP53 Regulates Transcription of Cell Death Genes	0.920807
Phosphorylation of the APC/C	0.923466
IRAK4 deficiency (TLR2/4)	0.923466
Aberrant regulation of mitotic exit in cancer due to RB1 defects	0.923466
Conversion from APC/C:Cdc20 to APC/C:Cdh1 in late anaphase	0.923466
PI-3K cascade:FGFR4	0.923466
Lagging Strand Synthesis	0.923466
Receptor-type tyrosine-protein phosphatases	0.923466
Synthesis, secretion, and deacylation of Ghrelin	0.923466
NOTCH4 Intracellular Domain Regulates Transcription	0.923466
Formation of the HIV-1 Early Elongation Complex	0.924596
Formation of the Early Elongation Complex	0.924596
Packaging Of Telomere Ends	0.924596
Inactivation, recovery and regulation of the phototransduction cascade	0.924596
RUNX1 regulates genes involved in megakaryocyte differentiation and platelet function	0.925038
PI3K/AKT Signaling in Cancer	0.927611
Formation of HIV elongation complex in the absence of HIV Tat	0.927717
ERCC6 (CSB) and EHMT2 (G9a) positively regulate rRNA expression	0.927717
Interleukin-10 signaling	0.927717
Meiotic recombination	0.928083
Transport of Mature Transcript to Cytoplasm	0.928843
DNA methylation	0.932075
The phototransduction cascade	0.932075
Metabolic disorders of biological oxidation enzymes	0.932075
PCNA-Dependent Long Patch Base Excision Repair	0.932703
Processing of Intronless Pre-mRNAs	0.932703
Inactivation of APC/C via direct inhibition of the APC/C complex	0.932703
Inhibition of the proteolytic activity of APC/C required for the onset of anaphase by mitotic spindle checkpoint components	0.932703
Regulation of FZD by ubiquitination	0.932703
Base-Excision Repair, AP Site Formation	0.934069
Transport of Mature mRNA derived from an Intron-Containing Transcript	0.934092
Signaling by FGFR2	0.934092
Selenoamino acid metabolism	0.93582
Ion channel transport	0.936479
Impaired BRCA2 binding to RAD51	0.938848
Negative regulation of FGFR1 signaling	0.938848
Metabolism of non-coding RNA	0.939192
snRNP Assembly	0.939192
Transport of small molecules	0.939847
G1 Phase	0.939903
Cyclin D associated events in G1	0.939903
Heme signaling	0.939903
Transcriptional Regulation by TP53	0.940161
Regulation of signaling by CBL	0.940826
FRS-mediated FGFR3 signaling	0.940826
Parasite infection	0.943858
Leishmania phagocytosis	0.943858
FCGR3A-mediated phagocytosis	0.943858
Late Phase of HIV Life Cycle	0.943858
Cardiac conduction	0.944272
Aberrant regulation of mitotic cell cycle due to RB1 defects	0.944976
Inhibition of DNA recombination at telomere	0.945255
Uptake and actions of bacterial toxins	0.945255
Signaling by FGFR2 IIIa TM	0.947969
PI-3K cascade:FGFR1	0.947969
FRS-mediated FGFR4 signaling	0.947969
Regulation of gene expression in beta cells	0.947969
The canonical retinoid cycle in rods (twilight vision)	0.947969
Regulation of TP53 Activity	0.94841
RMTs methylate histone arginines	0.950161
NOTCH1 Intracellular Domain Regulates Transcription	0.950161
TP53 Regulates Transcription of Cell Cycle Genes	0.950161
HDR through Single Strand Annealing (SSA)	0.950517
SIRT1 negatively regulates rRNA expression	0.950517
Negative regulation of FGFR2 signaling	0.950517
Infection with Mycobacterium tuberculosis	0.950998
DNA Damage/Telomere Stress Induced Senescence	0.952948
Signaling by Nuclear Receptors	0.954088
APC/C:Cdc20 mediated degradation of Cyclin B	0.95425
Impaired BRCA2 binding to PALB2	0.95425
Other interleukin signaling	0.95425
Cell surface interactions at the vascular wall	0.954574
PI3K Cascade	0.954655
Defective B3GALTL causes PpS	0.955522
Diseases of mitotic cell cycle	0.955522
Cleavage of the damaged purine	0.955522
Nucleotide catabolism	0.955522
Oxidative Stress Induced Senescence	0.956503
Transcriptional regulation of white adipocyte differentiation	0.95789
Potential therapeutics for SARS	0.958731
Defective HDR through Homologous Recombination (HRR) due to PALB2 loss of function	0.959773
Gap-filling DNA repair synthesis and ligation in GG-NER	0.959773
Defective HDR through Homologous Recombination (HRR) due to BRCA1 loss-of-function	0.959773
Defective HDR through Homologous Recombination Repair (HRR) due to PALB2 loss of BRCA2/RAD51/RAD51C binding function	0.959773
Defective HDR through Homologous Recombination Repair (HRR) due to PALB2 loss of BRCA1 binding function	0.959773
Resolution of AP sites via the multiple-nucleotide patch replacement pathway	0.959773
Depurination	0.960041
Recognition and association of DNA glycosylase with site containing an affected purine	0.960041
Resolution of Abasic Sites (AP sites)	0.960041
Presynaptic phase of homologous DNA pairing and strand exchange	0.964117
Signal Transduction	0.964385
APC-Cdc20 mediated degradation of Nek2A	0.96463
PI-3K cascade:FGFR2	0.96463
FRS-mediated FGFR1 signaling	0.96463
Signaling by ERBB2 TMD/JMD mutants	0.96463
HDMs demethylate histones	0.96463
N-glycan antennae elongation in the medial/trans-Golgi	0.96463
Metal ion SLC transporters	0.96463
ESR-mediated signaling	0.965845
SARS-CoV-2 modulates host translation machinery	0.965964
PI5P, PP2A and IER3 Regulate PI3K/AKT Signaling	0.966029
PPARA activates gene expression	0.966029
RNA Polymerase III Abortive And Retractive Initiation	0.967792
Dual Incision in GG-NER	0.967792
RNA Polymerase III Transcription	0.967792
Diseases of DNA Double-Strand Break Repair	0.967792
Defective homologous recombination repair (HRR) due to BRCA2 loss of function	0.967792
Leishmania infection	0.968658
RNA Pol II CTD phosphorylation and interaction with CE during HIV infection	0.968901
RNA Pol II CTD phosphorylation and interaction with CE	0.968901
Resolution of D-loop Structures through Synthesis-Dependent Strand Annealing (SDSA)	0.968901
RNA Polymerase III Transcription Initiation From Type 2 Promoter	0.968901
G0 and Early G1	0.968901
Acyl chain remodelling of PC	0.968901
ATF4 activates genes in response to endoplasmic reticulum stress	0.968901
Endogenous sterols	0.968901
BMAL1:CLOCK,NPAS2 activates circadian gene expression	0.968901
Regulation of lipid metabolism by PPARalpha	0.970365
PRC2 methylates histones and DNA	0.971103
Defective pyroptosis	0.971103
IRS-mediated signalling	0.971964
RNA Polymerase III Transcription Initiation From Type 3 Promoter	0.972657
RNA Polymerase III Transcription Initiation From Type 1 Promoter	0.972657
Downstream signaling of activated FGFR3	0.972657
SHC1 events in ERBB2 signaling	0.972657
Endosomal/Vacuolar pathway	0.973699
HIV Life Cycle	0.973787
Homologous DNA Pairing and Strand Exchange	0.974084
Signaling by FGFR4	0.974084
Signaling by FGFR3	0.974084
tRNA modification in the nucleus and cytosol	0.974084
L13a-mediated translational silencing of Ceruloplasmin expression	0.9749
mRNA Capping	0.975959
FRS-mediated FGFR2 signaling	0.975959
Downstream signaling of activated FGFR4	0.975959
Signaling by ERBB2 KD Mutants	0.975959
PIWI-interacting RNA (piRNA) biogenesis	0.975959
Formation of a pool of free 40S subunits	0.975976
Response of EIF2AK4 (GCN2) to amino acid deficiency	0.975976
GTP hydrolysis and joining of the 60S ribosomal subunit	0.976663
Cytokine Signaling in Immune system	0.977099
Regulation of TP53 Activity through Phosphorylation	0.97751
HDR through Homologous Recombination (HRR) or Single Strand Annealing (SSA)	0.978311
Processing of Capped Intronless Pre-mRNA	0.978862
Signaling by ERBB2 in Cancer	0.978862
Surfactant metabolism	0.978862
TNFs bind their physiological receptors	0.978862
Negative regulation of the PI3K/AKT network	0.979096
RNA Polymerase II Transcription Elongation	0.979117
Formation of RNA Pol II elongation complex	0.979117
Condensation of Prophase Chromosomes	0.979181
Transcription of the HIV genome	0.980702
Eukaryotic Translation Termination	0.980866
mRNA 3'-end processing	0.981087
IRS-related events triggered by IGF1R	0.981087
Transcriptional regulation of granulopoiesis	0.981087
Constitutive Signaling by NOTCH1 HD+PEST Domain Mutants	0.981087
Signaling by NOTCH1 HD+PEST Domain Mutants in Cancer	0.981087
Signaling by NOTCH1 PEST Domain Mutants in Cancer	0.981087
Constitutive Signaling by NOTCH1 PEST Domain Mutants	0.981087
Signaling by NOTCH1 in Cancer	0.981087
Tight junction interactions	0.981416
Activated NOTCH1 Transmits Signal to the Nucleus	0.981416
Signaling by FGFR	0.982364
Meiotic synapsis	0.982879
B-WICH complex positively regulates rRNA expression	0.982879
HDACs deacetylate histones	0.982879
RNA Polymerase II Transcription Initiation And Promoter Clearance	0.983299
RNA Polymerase II HIV Promoter Escape	0.983299
RNA Polymerase II Promoter Escape	0.983299
HIV Transcription Initiation	0.983299
RNA Polymerase II Transcription Initiation	0.983299
RNA Polymerase II Transcription Pre-Initiation And Promoter Opening	0.983299
PKMTs methylate histone lysines	0.983299
DNA strand elongation	0.983661
PERK regulates gene expression	0.983661
Nonsense Mediated Decay (NMD) independent of the Exon Junction Complex (EJC)	0.983751
Nuclear Events (kinase and transcription factor activation)	0.984508
RNA polymerase II transcribes snRNA genes	0.985371
Base Excision Repair	0.985371
Resolution of D-loop Structures through Holliday Junction Intermediates	0.985634
Activation of the pre-replicative complex	0.985634
Pre-NOTCH Transcription and Translation	0.985988
IGF1R signaling cascade	0.985988
TP53 Regulates Transcription of DNA Repair Genes	0.985988
Homology Directed Repair	0.986148
Influenza Viral RNA Transcription and Replication	0.986459
Signaling by NOTCH3	0.986622
Positive epigenetic regulation of rRNA expression	0.986673
Signaling by NOTCH1	0.986673
Signaling by Type 1 Insulin-like Growth Factor 1 Receptor (IGF1R)	0.987332
Resolution of D-Loop Structures	0.98737
Telomere C-strand (Lagging Strand) Synthesis	0.98737
Transcriptional Regulation by E2F6	0.98737
Amino acid transport across the plasma membrane	0.98737
Meiosis	0.987895
Developmental Biology	0.988062
Gap-filling DNA repair synthesis and ligation in TC-NER	0.988551
Downstream signaling of activated FGFR2	0.988896
Downstream signaling of activated FGFR1	0.988896
Latent infection - Other responses of Mtb to phagocytosis	0.988896
Cellular Senescence	0.989447
Dual incision in TC-NER	0.989657
O-linked glycosylation of mucins	0.989657
Peptide chain elongation	0.989861
RNA Polymerase III Transcription Initiation	0.990238
ADORA2B mediated anti-inflammatory cytokines production	0.99064
RNA Polymerase I Promoter Clearance	0.990858
SLC transporter disorders	0.990951
Activation of ATR in response to replication stress	0.991418
Diseases of DNA repair	0.991448
Generation of second messenger molecules	0.991448
RNA Polymerase I Transcription	0.991689
Deposition of new CENPA-containing nucleosomes at the centromere	0.992358
Nucleosome assembly	0.992358
Signaling by FGFR1	0.992358
RNA Polymerase II Transcription Termination	0.992391
RNA Polymerase II Pre-transcription Events	0.992446
SUMOylation of DNA damage response and repair proteins	0.992446
Fanconi Anemia Pathway	0.992455
FGFR2 mutant receptor activation	0.992455
Nonsense-Mediated Decay (NMD)	0.992688
Nonsense Mediated Decay (NMD) enhanced by the Exon Junction Complex (EJC)	0.992688
Selenocysteine synthesis	0.992921
Binding and Uptake of Ligands by Scavenger Receptors	0.993115
Interferon gamma signaling	0.993493
Eukaryotic Translation Elongation	0.993535
Stimuli-sensing channels	0.99358
Infectious disease	0.993755
Estrogen-dependent gene expression	0.994296
Sensory perception of sweet, bitter, and umami (glutamate) taste	0.994873
Transport of bile salts and organic acids, metal ions and amine compounds	0.995342
PD-1 signaling	0.995493
HCMV Infection	0.995894
RNA Polymerase I Promoter Escape	0.996132
rRNA modification in the nucleus and cytosol	0.996132
Viral mRNA Translation	0.996278
NoRC negatively regulates rRNA expression	0.996326
rRNA processing	0.996512
Aspirin ADME	0.996517
SUMOylation of transcription cofactors	0.996517
Regulation of beta-cell development	0.996517
O-linked glycosylation	0.996527
G alpha (s) signalling events	0.996793
FCGR3A-mediated IL10 synthesis	0.997104
Activation of anterior HOX genes in hindbrain development during early embryogenesis	0.997152
Activation of HOX genes during differentiation	0.997152
Negative epigenetic regulation of rRNA expression	0.997323
FCERI mediated Ca+2 mobilization	0.997345
HCMV Early Events	0.997544
RNA Polymerase I Transcription Initiation	0.997634
Sensory perception of taste	0.997634
Telomere Maintenance	0.997666
Metabolism of RNA	0.997775
Antigen activates B Cell Receptor (BCR) leading to generation of second messengers	0.998089
Signaling by FGFR2 in disease	0.998172
HDR through Homologous Recombination (HRR)	0.99827
G alpha (i) signalling events	0.998344
mRNA Splicing - Minor Pathway	0.998393
Class B/2 (Secretin family receptors)	0.998438
rRNA processing in the nucleus and cytosol	0.998495
Extension of Telomeres	0.998587
Major pathway of rRNA processing in the nucleolus and cytosol	0.99862
HCMV Late Events	0.998759
DNA Double-Strand Break Repair	0.998789
G alpha (q) signalling events	0.99889
Diseases associated with O-glycosylation of proteins	0.998913
Reproduction	0.998918
DNA Repair	0.998999
Disease	0.999001
Transport of inorganic cations/anions and amino acids/oligopeptides	0.999438
Post-translational modification: synthesis of GPI-anchored proteins	0.999469
HATs acetylate histones	0.999493
Dectin-2 family	0.999611
Processing of Capped Intron-Containing Pre-mRNA	0.999712
Scavenging of heme from plasma	0.999726
Role of phospholipids in phagocytosis	0.999729
SUMOylation	0.999746
Formation of the cornified envelope	0.999754
Cytochrome P450 - arranged by substrate type	0.999768
Epigenetic regulation of gene expression	0.999802
mRNA Splicing - Major Pathway	0.999805
Nuclear Receptor transcription pathway	0.999814
Potassium Channels	0.999824
FCERI mediated MAPK activation	0.99984
Chromosome Maintenance	0.999856
SUMO E3 ligases SUMOylate target proteins	0.999857
Regulation of Complement cascade	0.999866
Constitutive Signaling by Aberrant PI3K in Cancer	0.999869
Anti-inflammatory response favouring Leishmania parasite infection	0.999877
Leishmania parasite growth and survival	0.999877
mRNA Splicing	0.999904
Antimicrobial peptides	0.999936
Complement cascade	0.999957
Chromatin modifying enzymes	0.999967
Chromatin organization	0.999967
SLC-mediated transmembrane transport	0.999996
FCGR activation	0.999998
Role of LAT2/NTAL/LAB on calcium mobilization	0.999998
Initial triggering of complement	0.999999
Peptide ligand-binding receptors	1
GPCR downstream signalling	1
Keratinization	1
Immunoregulatory interactions between a Lymphoid and a non-Lymphoid cell	1
Signaling by GPCR	1
Generic Transcription Pathway	1
RNA Polymerase II Transcription	1
Class A/1 (Rhodopsin-like receptors)	1
Gene expression (Transcription)	1
Sensory Perception	1
GPCR ligand binding	1

## Sheet: HDBEC_neg
Pathway name	Entities FDR
Nonsense Mediated Decay (NMD) independent of the Exon Junction Complex (EJC)	6.66134e-15
Formation of a pool of free 40S subunits	6.66134e-15
Viral mRNA Translation	6.66134e-15
GTP hydrolysis and joining of the 60S ribosomal subunit	6.66134e-15
Nonsense-Mediated Decay (NMD)	6.66134e-15
Nonsense Mediated Decay (NMD) enhanced by the Exon Junction Complex (EJC)	6.66134e-15
SRP-dependent cotranslational protein targeting to membrane	6.66134e-15
Major pathway of rRNA processing in the nucleolus and cytosol	6.66134e-15
Peptide chain elongation	6.66134e-15
L13a-mediated translational silencing of Ceruloplasmin expression	6.66134e-15
Eukaryotic Translation Initiation	6.66134e-15
Cap-dependent Translation Initiation	6.66134e-15
rRNA processing in the nucleus and cytosol	6.66134e-15
Eukaryotic Translation Termination	6.66134e-15
rRNA processing	6.66134e-15
Metabolism of RNA	6.66134e-15
Eukaryotic Translation Elongation	6.66134e-15
Influenza Viral RNA Transcription and Replication	6.66134e-15
Selenocysteine synthesis	6.66134e-15
Response of EIF2AK4 (GCN2) to amino acid deficiency	6.66134e-15
Selenoamino acid metabolism	6.66134e-15
Influenza Infection	6.66134e-15
Translation	4.80949e-13
Cellular response to starvation	1.20903e-12
Regulation of expression of SLITs and ROBOs	3.0892e-12
mRNA Splicing - Major Pathway	1.76715e-11
Processing of Capped Intron-Containing Pre-mRNA	2.25601e-11
mRNA Splicing	5.47895e-11
Signaling by ROBO receptors	5.02913e-10
DNA strand elongation	1.69407e-08
Cell Cycle, Mitotic	4.09402e-08
Cellular responses to stimuli	5.4305e-07
Activation of the mRNA upon binding of the cap-binding complex and eIFs, and subsequent binding to 43S	9.43131e-07
Cell Cycle	1.19801e-06
Cellular responses to stress	1.19801e-06
Translation initiation complex formation	4.1061e-06
Ribosomal scanning and start codon recognition	4.1061e-06
Positive epigenetic regulation of rRNA expression	1.58846e-05
Transport of Mature Transcript to Cytoplasm	2.24417e-05
mRNA 3'-end processing	2.27237e-05
Transport of Mature mRNA derived from an Intron-Containing Transcript	2.40178e-05
Formation of the ternary complex, and subsequently, the 43S complex	2.99895e-05
SARS-CoV-2 modulates host translation machinery	3.69022e-05
Telomere Maintenance	4.80214e-05
Epigenetic regulation of gene expression	6.38862e-05
Gap-filling DNA repair synthesis and ligation in GG-NER	7.41353e-05
G1/S Transition	8.3695e-05
Chromosome Maintenance	8.81951e-05
RNA Polymerase II Transcription Termination	9.37316e-05
Metabolism of amino acids and derivatives	0.000100613
Lagging Strand Synthesis	0.000111356
rRNA modification in the nucleus and cytosol	0.00011179
Mitotic G1 phase and G1/S transition	0.000142323
PCNA-Dependent Long Patch Base Excision Repair	0.000145597
S Phase	0.000160746
ERCC6 (CSB) and EHMT2 (G9a) positively regulate rRNA expression	0.000182312
Activation of ATR in response to replication stress	0.000199177
Gap-filling DNA repair synthesis and ligation in TC-NER	0.000201968
DNA Replication	0.000269452
Nucleotide Excision Repair	0.000302762
RNA Polymerase I Promoter Clearance	0.000396725
Unwinding of DNA	0.00041279
RNA Polymerase I Transcription	0.000415501
Resolution of AP sites via the multiple-nucleotide patch replacement pathway	0.000415501
Activation of the pre-replicative complex	0.000447337
Axon guidance	0.000599815
Synthesis of DNA	0.00077245
G1/S-Specific Transcription	0.00077245
Polymerase switching	0.00077245
Leading Strand Synthesis	0.00077245
Nervous system development	0.000795552
Transcription-Coupled Nucleotide Excision Repair (TC-NER)	0.00109745
Resolution of Abasic Sites (AP sites)	0.00134011
Formation of Senescence-Associated Heterochromatin Foci (SAHF)	0.00159678
mRNA Splicing - Minor Pathway	0.00165252
DNA Damage/Telomere Stress Induced Senescence	0.00187188
Mitotic Prophase	0.00190661
Extension of Telomeres	0.00193678
Diseases of programmed cell death	0.00193716
Global Genome Nucleotide Excision Repair (GG-NER)	0.0019801
Condensation of Prometaphase Chromosomes	0.00221445
Base Excision Repair	0.00231991
Telomere C-strand (Lagging Strand) Synthesis	0.00253033
Dual incision in TC-NER	0.0029997
Developmental Biology	0.00427495
RNA Polymerase I Transcription Initiation	0.00427495
Mismatch repair (MMR) directed by MSH2:MSH6 (MutSalpha)	0.00615505
Recognition of DNA damage by PCNA-containing replication complex	0.00619386
Processive synthesis on the lagging strand	0.00837994
Mismatch Repair	0.00837994
Termination of translesion DNA synthesis	0.00902033
Defective pyroptosis	0.00936445
Translesion synthesis by REV1	0.0102999
Translesion synthesis by POLI	0.0134495
Translesion synthesis by POLK	0.0134495
Transcriptional regulation by small RNAs	0.0139783
Polymerase switching on the C-strand of the telomere	0.0151834
HIV Life Cycle	0.015279
Estrogen-dependent gene expression	0.0152874
Homology Directed Repair	0.0152874
RNA Polymerase II Transcription Elongation	0.0156713
Formation of RNA Pol II elongation complex	0.0156713
G0 and Early G1	0.0168188
PTK6 Regulates Proteins Involved in RNA Processing	0.0173265
Cell Cycle Checkpoints	0.0187837
E3 ubiquitin ligases ubiquitinate target proteins	0.0196808
B-WICH complex positively regulates rRNA expression	0.0196808
Translesion Synthesis by POLH	0.0199965
M Phase	0.0213921
Translesion synthesis by Y family DNA polymerases bypasses lesions on DNA template	0.0213921
SUMOylation of DNA replication proteins	0.0213921
NoRC negatively regulates rRNA expression	0.0238972
DNA Replication Pre-Initiation	0.0245094
Regulation of TP53 Activity through Acetylation	0.0257425
Apoptotic execution phase	0.0271244
Dual Incision in GG-NER	0.0279946
Apoptosis induced DNA fragmentation	0.0299222
Activation of HOX genes during differentiation	0.0312223
Activation of anterior HOX genes in hindbrain development during early embryogenesis	0.0312223
Negative epigenetic regulation of rRNA expression	0.0314801
Nuclear Envelope (NE) Reassembly	0.0314801
PRC2 methylates histones and DNA	0.0319145
DNA Double-Strand Break Repair	0.0335519
Defective Mismatch Repair Associated With MSH6	0.0339485
Mismatch repair (MMR) directed by MSH2:MSH3 (MutSbeta)	0.0349822
Removal of the Flap Intermediate	0.0349822
Cellular Senescence	0.0356487
Scavenging by Class F Receptors	0.036419
Condensation of Prophase Chromosomes	0.0415928
DNA methylation	0.0423503
DNA Repair	0.0439356
mRNA decay by 5' to 3' exoribonuclease	0.0445244
snRNP Assembly	0.0465342
Metabolism of non-coding RNA	0.0465342
Nuclear Envelope Breakdown	0.0465342
HDR through Homologous Recombination (HRR) or Single Strand Annealing (SSA)	0.050156
Formation of the cornified envelope	0.050156
RNA Polymerase I Promoter Escape	0.0502825
DNA Damage Bypass	0.0519071
Inhibition of DNA recombination at telomere	0.0519071
FGFR2 alternative splicing	0.0542166
SUMOylation of chromatin organization proteins	0.0605893
Defective Mismatch Repair Associated With MSH2	0.0659256
G2/M Checkpoints	0.0704844
SUMOylation of SUMOylation proteins	0.0713408
Viral Messenger RNA Synthesis	0.0782756
MASTL Facilitates Mitotic Progression	0.0855468
Protein ubiquitination	0.0865763
Processing of DNA double-strand break ends	0.0865763
Transcription of E2F targets under negative control by DREAM complex	0.0865763
Processive synthesis on the C-strand of the telomere	0.0865763
Scavenging by Class A Receptors	0.0865763
Mitotic Anaphase	0.0865763
RNA Polymerase II Pre-transcription Events	0.0865763
Interconversion of nucleotide di- and triphosphates	0.0865763
Mitotic Metaphase and Anaphase	0.0865763
RHOF GTPase cycle	0.0872405
Resolution of Sister Chromatid Cohesion	0.0888075
Initiation of Nuclear Envelope (NE) Reformation	0.0920595
Assembly of the pre-replicative complex	0.0947071
Gene Silencing by RNA	0.0947071
Type I hemidesmosome assembly	0.0964343
Regulation of TP53 Activity	0.102631
Vpr-mediated nuclear import of PICs	0.1072
HIV Transcription Elongation	0.1072
Tat-mediated elongation of the HIV-1 transcript	0.1072
Formation of HIV-1 elongation complex containing HIV-1 Tat	0.1072
Tat-mediated HIV elongation arrest and recovery	0.108099
Pausing and recovery of Tat-mediated HIV elongation	0.108099
Orc1 removal from chromatin	0.111598
Formation of HIV elongation complex in the absence of HIV Tat	0.111737
HIV elongation arrest and recovery	0.111737
Pausing and recovery of HIV elongation	0.111737
Early Phase of HIV Life Cycle	0.111737
Deregulated CDK5 triggers multiple neurodegenerative pathways in Alzheimer's disease models	0.111737
Neurodegenerative Diseases	0.111737
Transport of Mature mRNA Derived from an Intronless Transcript	0.111737
Late Phase of HIV Life Cycle	0.111737
Mitochondrial translation termination	0.115267
Mitochondrial translation initiation	0.115267
Mitochondrial translation elongation	0.115267
HDACs deacetylate histones	0.118716
Regulation of PTEN gene transcription	0.118716
Transport of Mature mRNAs Derived from Intronless Transcripts	0.122358
Interactions of Vpr with host cellular proteins	0.122358
Abortive elongation of HIV-1 transcript in the absence of Tat	0.12449
Signaling by FGFR2 IIIa TM	0.12449
Chylomicron clearance	0.129529
Diseases of Mismatch Repair (MMR)	0.129529
SARS-CoV-2-host interactions	0.130564
Mitotic Prometaphase	0.136626
TP53 Regulates Transcription of DNA Repair Genes	0.138685
Transcriptional Regulation by TP53	0.149662
Attenuation phase	0.154604
Transcriptional regulation by the AP-2 (TFAP2) family of transcription factors	0.160334
Defective Intrinsic Pathway for Apoptosis	0.162279
RHO GTPases Activate Formins	0.163826
Amplification of signal from unattached kinetochores via a MAD2 inhibitory signal	0.166219
Amplification of signal from the kinetochores	0.166219
Mitochondrial translation	0.166219
SUMOylation of RNA binding proteins	0.16866
Cellular response to heat stress	0.16866
ISG15 antiviral mechanism	0.16866
Scavenging by Class B Receptors	0.16866
RAS processing	0.16866
Senescence-Associated Secretory Phenotype (SASP)	0.16866
Transport of the SLBP independent Mature mRNA	0.16866
HDR through Homologous Recombination (HRR)	0.16866
ESR-mediated signaling	0.16866
RHOD GTPase cycle	0.16866
Transport of the SLBP Dependant Mature mRNA	0.17747
Nuclear Pore Complex (NPC) Disassembly	0.17747
Rev-mediated nuclear export of HIV RNA	0.17747
Transcription of E2F targets under negative control by p107 (RBL1) and p130 (RBL2) in complex with HDAC1	0.180305
Depolymerisation of the Nuclear Lamina	0.180305
Postmitotic nuclear pore complex (NPC) reformation	0.192119
SUMO is transferred from E1 to E2 (UBE2I, UBC9)	0.199613
Uptake and function of diphtheria toxin	0.199613
Aryl hydrocarbon receptor signalling	0.199613
EML4 and NUDC in mitotic spindle formation	0.202595
Removal of the Flap Intermediate from the C-strand	0.209433
Interactions of Rev with host cellular proteins	0.211108
mRNA Capping	0.213692
SARS-CoV Infections	0.214018
SUMOylation of ubiquitinylation proteins	0.229272
Infectious disease	0.237104
TP53 Regulates Transcription of Genes Involved in G2 Cell Cycle Arrest	0.240769
Cell-extracellular matrix interactions	0.240769
Signaling by PTK6	0.241912
Signaling by Non-Receptor Tyrosine Kinases	0.241912
Antiviral mechanism by IFN-stimulated genes	0.247873
DNA replication initiation	0.253291
POLB-Dependent Long Patch Base Excision Repair	0.253291
Transcriptional regulation of granulopoiesis	0.258585
HIV Infection	0.260958
Regulation of HSF1-mediated heat shock response	0.260958
RNA Polymerase I Promoter Opening	0.260958
Switching of origins to a post-replicative state	0.260958
NS1 Mediated Effects on Host Pathways	0.260958
G1 Phase	0.260958
Cyclin D associated events in G1	0.260958
Autointegration results in viral DNA circles	0.260958
Regulation of PTEN localization	0.260958
Integration of viral DNA into host genomic DNA	0.260958
Pre-NOTCH Transcription and Translation	0.260958
Formation of the HIV-1 Early Elongation Complex	0.260958
Formation of the Early Elongation Complex	0.260958
Oxidative Stress Induced Senescence	0.260958
Signaling by FGFR2	0.260958
Glycolysis	0.260958
Mitotic Spindle Checkpoint	0.260958
Transcriptional Regulation by E2F6	0.272845
Potential therapeutics for SARS	0.276027
Processing of Intronless Pre-mRNAs	0.277973
TP53 Regulates Transcription of Cell Cycle Genes	0.285791
Signaling by FGFR2 in disease	0.285791
Chylomicron assembly	0.298933
Chylomicron remodeling	0.298933
Processing and activation of SUMO	0.298933
Signaling by BRAF and RAF1 fusions	0.315637
SARS-CoV-2 Infection	0.318152
Defective TPR may confer susceptibility towards thyroid papillary carcinoma (TPC)	0.320696
Activated PKN1 stimulates transcription of AR (androgen receptor) regulated genes KLK2 and KLK3	0.320696
Regulation of Glucokinase by Glucokinase Regulatory Protein	0.320696
NOSIP mediated eNOS trafficking	0.342676
Defective Mismatch Repair Associated With MSH3	0.342676
TGFBR2 MSI Frameshift Mutants in Cancer	0.342676
Defective CD320 causes MMATC	0.342676
Fructose biosynthesis	0.342676
RHOBTB2 GTPase cycle	0.342786
SIRT1 negatively regulates rRNA expression	0.346078
Plasma lipoprotein clearance	0.346078
Oncogenic MAPK signaling	0.346277
Metabolism of nucleotides	0.3502
Formation of annular gap junctions	0.351525
Downregulation of ERBB4 signaling	0.351525
MAPK3 (ERK1) activation	0.351525
Apoptotic cleavage of cell adhesion proteins	0.351525
Pyrimidine salvage	0.351525
Metallothioneins bind metals	0.351525
Formation of TC-NER Pre-Incision Complex	0.368318
Diseases of DNA repair	0.368318
Assembly of the ORC complex at the origin of replication	0.370744
Apoptotic cleavage of cellular proteins	0.370744
FGFR2 mutant receptor activation	0.370744
HSF1-dependent transactivation	0.370744
mTORC1-mediated signalling	0.370744
MicroRNA (miRNA) biogenesis	0.370744
SUMO E3 ligases SUMOylate target proteins	0.370744
Deposition of new CENPA-containing nucleosomes at the centromere	0.370744
Nucleosome assembly	0.370744
Detoxification of Reactive Oxygen Species	0.370744
Nuclear import of Rev protein	0.370744
Gap junction degradation	0.370744
SHC-related events triggered by IGF1R	0.370744
HDR through MMEJ (alt-NHEJ)	0.370744
Transport of nucleosides and free purine and pyrimidine bases across the plasma membrane	0.370744
HSF1 activation	0.370744
APOBEC3G mediated resistance to HIV-1 infection	0.370744
Vitamin D (calciferol) metabolism	0.370744
Transcription of the HIV genome	0.370744
NOTCH3 Activation and Transmission of Signal to the Nucleus	0.370744
Meiosis	0.370744
Transport of Ribonucleoproteins into the Host Nucleus	0.370744
Deadenylation-dependent mRNA decay	0.370744
Meiotic recombination	0.370744
APC-Cdc20 mediated degradation of Nek2A	0.370744
Downregulation of TGF-beta receptor signaling	0.370744
SUMOylation	0.370744
Transcriptional activation of mitochondrial biogenesis	0.370744
Mitotic Telophase/Cytokinesis	0.370744
2-LTR circle formation	0.370744
NEP/NS2 Interacts with the Cellular Export Machinery	0.370744
RNA Pol II CTD phosphorylation and interaction with CE	0.370744
RNA Pol II CTD phosphorylation and interaction with CE during HIV infection	0.370744
RHOC GTPase cycle	0.370744
RAS GTPase cycle mutants	0.377147
Loss of Function of TGFBR2 in Cancer	0.377147
Signaling by cytosolic PDGFRA and PDGFRB fusion proteins	0.377147
Phosphorylation of proteins involved in the G2/M transition by Cyclin A:Cdc2 complexes	0.377147
Signaling by TCF7L2 mutants	0.377147
TGFBR2 Kinase Domain Mutants in Cancer	0.377147
Signaling by RAS GAP mutants	0.377147
TWIK related potassium channel (TREK)	0.377147
Signaling by RAS GTPase mutants	0.377147
Electron transport from NADPH to Ferredoxin	0.377147
Breakdown of the nuclear lamina	0.377147
Cell junction organization	0.382961
Export of Viral Ribonucleoproteins from Nucleus	0.387993
p38MAPK events	0.392266
TP53 Regulates Transcription of Genes Involved in G1 Cell Cycle Arrest	0.392266
Response to metal ions	0.392266
Meiotic synapsis	0.403822
Formation of the beta-catenin:TCF transactivating complex	0.403822
G2/M DNA damage checkpoint	0.404714
Signaling by FGFR	0.413769
Cell-Cell communication	0.414084
Pre-NOTCH Expression and Processing	0.422233
DNA Double Strand Break Response	0.423894
PIWI-interacting RNA (piRNA) biogenesis	0.427051
Reproduction	0.430519
Integration of provirus	0.434897
tRNA processing in the nucleus	0.434897
Signaling by ERBB4	0.434897
Processing of Capped Intronless Pre-mRNA	0.434897
FLT3 signaling in disease	0.434897
Interleukin-12 signaling	0.434897
Glucose metabolism	0.434897
Separation of Sister Chromatids	0.434897
SUMOylation of DNA damage response and repair proteins	0.434897
Amyloid fiber formation	0.434897
SUMOylation of DNA methylation proteins	0.434897
TGF-beta receptor signaling in EMT (epithelial to mesenchymal transition)	0.434897
RNA Polymerase I Transcription Termination	0.434897
Interaction between L1 and Ankyrins	0.434897
Scavenging by Class H Receptors	0.434897
Glycine degradation	0.434897
TGFBR1 LBD Mutants in Cancer	0.434897
Phosphorylation of proteins involved in G1/S transition by active Cyclin E:Cdk2 complexes	0.434897
Defective CYP11A1 causes AICSR	0.434897
Resolution of AP sites via the single-nucleotide replacement pathway	0.434897
Metabolism of ingested H2SeO4 and H2SeO3 into H2Se	0.434897
Regulation of cortical dendrite branching	0.434897
Transcriptional activation of p53 responsive genes	0.434897
Transcriptional activation of cell cycle inhibitor p21	0.434897
Signaling by Rho GTPases	0.434897
Signaling by Nuclear Receptors	0.434897
Cyclin E associated events during G1/S transition	0.434897
RHO GTPases activate IQGAPs	0.434897
PTEN Regulation	0.434897
RHO GTPase Effectors	0.434897
Defective binding of RB1 mutants to E2F1,(E2F2, E2F3)	0.434897
Aberrant regulation of mitotic G1/S transition in cancer due to RB1 defects	0.434897
The NLRP3 inflammasome	0.434897
Signaling by FLT3 ITD and TKD mutants	0.434897
RMTs methylate histone arginines	0.434897
Signaling by NOTCH3	0.434897
Keratinization	0.434897
Cyclin A:Cdk2-associated events at S phase entry	0.434897
Packaging Of Telomere Ends	0.434897
RNA Polymerase III Chain Elongation	0.434897
EPH-ephrin mediated repulsion of cells	0.434897
Transcriptional activity of SMAD2/SMAD3:SMAD4 heterotrimer	0.434897
VLDL assembly	0.434897
Regulation of HMOX1 expression and activity	0.434897
G2 Phase	0.434897
G2/M DNA replication checkpoint	0.434897
HDL clearance	0.434897
SUMO is conjugated to E1 (UBA2:SAE1)	0.434897
TFAP2 (AP-2) family regulates transcription of cell cycle factors	0.434897
Maturation of protein E	0.434897
Maturation of protein E	0.434897
Formation of xylulose-5-phosphate	0.434897
TFAP2A acts as a transcriptional repressor during retinoic acid induced cell differentiation	0.434897
Signaling by Rho GTPases, Miro GTPases and RHOBTB3	0.434897
RAC2 GTPase cycle	0.434897
Impaired BRCA2 binding to RAD51	0.434897
RHOBTB GTPase Cycle	0.434897
Ephrin signaling	0.434897
Plasma lipoprotein assembly	0.434897
SMAD2/SMAD3:SMAD4 heterotrimer regulates transcription	0.434897
Regulation of TP53 Degradation	0.434897
SUMOylation of transcription factors	0.434897
Signaling by Ligand-Responsive EGFR Variants in Cancer	0.434897
Constitutive Signaling by Ligand-Responsive EGFR Cancer Variants	0.434897
Signaling by FLT3 fusion proteins	0.434897
HDR through Single Strand Annealing (SSA)	0.434897
Signaling by high-kinase activity BRAF mutants	0.434897
RHOV GTPase cycle	0.434897
Regulation of TP53 Expression and Degradation	0.434897
Gene and protein expression by JAK-STAT signaling after Interleukin-12 stimulation	0.434897
Signaling by FGFR in disease	0.434897
Regulation of TP53 Activity through Phosphorylation	0.434897
VLDL clearance	0.434897
PTK6 Regulates Cell Cycle	0.434897
Activation of caspases through apoptosome-mediated cleavage	0.434897
TGFBR1 KD Mutants in Cancer	0.434897
SMAD2/3 Phosphorylation Motif Mutants in Cancer	0.434897
LDL remodeling	0.434897
Transport and synthesis of PAPS	0.434897
Phosphorylation of Emi1	0.434897
Activation of RAS in B cells	0.434897
SUMO is proteolytically processed	0.434897
Acrosome Reaction and Sperm:Oocyte Membrane Binding	0.434897
p75NTR negatively regulates cell cycle via SC1	0.434897
Synthesis of 15-eicosatetraenoic acid derivatives	0.434897
Sensing of DNA Double Strand Breaks	0.434897
rRNA modification in the mitochondrion	0.434897
Phenylalanine metabolism	0.434897
Replication of the SARS-CoV-1 genome	0.434897
RNA polymerase II transcribes snRNA genes	0.434897
RHOG GTPase cycle	0.434897
Signaling by TGF-beta Receptor Complex	0.434897
Inhibition of the proteolytic activity of APC/C required for the onset of anaphase by mitotic spindle checkpoint components	0.434897
Inactivation of APC/C via direct inhibition of the APC/C complex	0.434897
Signalling to RAS	0.434897
Signaling by PDGFR in disease	0.434897
DNA Damage Recognition in GG-NER	0.434897
Cleavage of the damaged purine	0.434897
Interleukin-12 family signaling	0.434897
HSP90 chaperone cycle for steroid hormone receptors (SHR) in the presence of ligand	0.434897
Depurination	0.434897
Recognition and association of DNA glycosylase with site containing an affected purine	0.434897
Chaperone Mediated Autophagy	0.434897
E2F mediated regulation of DNA replication	0.434897
Cobalamin (Cbl, vitamin B12) transport and metabolism	0.434897
Defects in vitamin and cofactor metabolism	0.434897
Mitochondrial biogenesis	0.434897
Iron uptake and transport	0.434897
Presynaptic phase of homologous DNA pairing and strand exchange	0.434897
NrCAM interactions	0.434897
Loss of Function of TGFBR1 in Cancer	0.434897
FLT3 signaling by CBL mutants	0.434897
APEX1-Independent Resolution of AP Sites via the Single Nucleotide Replacement Pathway	0.434897
Estrogen-stimulated signaling through PRKCZ	0.434897
Loss of Function of SMAD2/3 in Cancer	0.434897
RUNX3 regulates CDKN1A transcription	0.434897
Synthesis of 12-eicosatetraenoic acid derivatives	0.434897
SMAC(DIABLO)-mediated dissociation of IAP:caspase complexes	0.434897
SMAC (DIABLO) binds to IAPs	0.434897
Release of apoptotic factors from the mitochondria	0.434897
Activation of NIMA Kinases NEK9, NEK6, NEK7	0.434897
Defective HLCS causes multiple carboxylase deficiency	0.434897
Neurofascin interactions	0.434897
Fructose metabolism	0.434897
Replication of the SARS-CoV-2 genome	0.434897
SARS-CoV-1 Genome Replication and Transcription	0.434897
RNA Polymerase III Transcription Termination	0.434897
Telomere Extension By Telomerase	0.434897
Post-chaperonin tubulin folding pathway	0.434897
Nephrin family interactions	0.434897
Nucleotide salvage	0.434897
Azathioprine ADME	0.434897
MAP2K and MAPK activation	0.434897
Defective homologous recombination repair (HRR) due to BRCA2 loss of function	0.434897
MTOR signalling	0.434897
Diseases of DNA Double-Strand Break Repair	0.434897
The role of GTSE1 in G2/M progression after G2 checkpoint	0.434897
SCF(Skp2)-mediated degradation of p27/p21	0.434897
Recruitment and ATM-mediated phosphorylation of repair and signaling proteins at DNA double strand breaks	0.434897
Disease	0.434897
Signaling by RAF1 mutants	0.434897
EPHB-mediated forward signaling	0.434897
Cleavage of the damaged pyrimidine	0.434897
Depyrimidination	0.434897
Recognition and association of DNA glycosylase with site containing an affected pyrimidine	0.434897
APC/C:Cdc20 mediated degradation of Cyclin B	0.434897
RAF-independent MAPK1/3 activation	0.434897
Factors involved in megakaryocyte development and platelet production	0.434897
Nucleotide-binding domain, leucine rich repeat containing receptor (NLR) signaling pathways	0.434897
VEGFA-VEGFR2 Pathway	0.434897
RHO GTPase cycle	0.434897
Regulation of APC/C activators between G1/S and early anaphase	0.434897
Noncanonical activation of NOTCH3	0.434897
Signaling by MRAS-complex mutants	0.434897
RAS signaling downstream of NF1 loss-of-function variants	0.434897
SHOC2 M1731 mutant abolishes MRAS complex function	0.434897
Gain-of-function MRAS complexes activate RAF signaling	0.434897
Signaling by TGF-beta Receptor Complex in Cancer	0.434897
SOS-mediated signalling	0.434897
Transport of RCbl within the body	0.434897
SMAC, XIAP-regulated apoptotic response	0.434897
CREB1 phosphorylation through the activation of CaMKII/CaMKK/CaMKIV cascasde	0.434897
ChREBP activates metabolic gene expression	0.434897
Defects in biotin (Btn) metabolism	0.434897
Synthesis of UDP-N-acetyl-glucosamine	0.434897
SARS-CoV-2 Genome Replication and Transcription	0.434897
Apoptosis	0.434897
Formation of Incision Complex in GG-NER	0.434897
RND2 GTPase cycle	0.434897
Homologous DNA Pairing and Strand Exchange	0.434897
Cyclin A/B1/B2 associated events during G2/M transition	0.434897
Inactivation of CSF3 (G-CSF) signaling	0.434897
Basigin interactions	0.434897
Inflammasomes	0.434897
RHO GTPases activate PKNs	0.434897
SUMOylation of transcription cofactors	0.434897
Negative regulation of MAPK pathway	0.434897
Retinoid metabolism and transport	0.434897
Host Interactions of HIV factors	0.434897
Signaling by EGFR in Cancer	0.434897
E2F-enabled inhibition of pre-replication complex formation	0.434897
Interleukin-9 signaling	0.434897
Myoclonic epilepsy of Lafora	0.434897
Synthesis of 5-eicosatetraenoic acids	0.434897
PTK6 Regulates RTKs and Their Effectors AKT1 and DOK1	0.434897
Mitochondrial protein import	0.434897
TGF-beta receptor signaling activates SMADs	0.434897
Base-Excision Repair, AP Site Formation	0.434897
RNA Polymerase III Transcription Initiation From Type 2 Promoter	0.434897
Purinergic signaling in leishmaniasis infection	0.434897
Cell recruitment (pro-inflammatory response)	0.434897
Syndecan interactions	0.434897
RUNX1 regulates genes involved in megakaryocyte differentiation and platelet function	0.434897
RNA Polymerase II Transcription Initiation And Promoter Clearance	0.434897
RNA Polymerase II HIV Promoter Escape	0.434897
Signaling by RAS mutants	0.434897
RNA Polymerase II Promoter Escape	0.434897
Signaling by moderate kinase activity BRAF mutants	0.434897
Signaling downstream of RAS mutants	0.434897
Paradoxical activation of RAF signaling by kinase inactive BRAF	0.434897
HIV Transcription Initiation	0.434897
RNA Polymerase II Transcription Initiation	0.434897
RNA Polymerase II Transcription Pre-Initiation And Promoter Opening	0.434897
PKMTs methylate histone lysines	0.434897
Notch-HLH transcription pathway	0.434897
Prefoldin mediated transfer of substrate to CCT/TriC	0.434897
RNA Polymerase III Transcription Initiation From Type 3 Promoter	0.434897
RNA Polymerase III Transcription Initiation From Type 1 Promoter	0.434897
Binding and Uptake of Ligands by Scavenger Receptors	0.434897
APC/C-mediated degradation of cell cycle proteins	0.434897
Regulation of mitotic cell cycle	0.434897
Interleukin-21 signaling	0.434897
SLBP independent Processing of Histone Pre-mRNAs	0.434897
Cohesin Loading onto Chromatin	0.434897
Folding of actin by CCT/TriC	0.434897
IRAK2 mediated activation of TAK1 complex	0.434897
Activation of the AP-1 family of transcription factors	0.434897
Activation of PPARGC1A (PGC-1alpha) by phosphorylation	0.434897
MAPK1 (ERK2) activation	0.434897
Activated NTRK3 signals through RAS	0.434897
InlA-mediated entry of Listeria monocytogenes into host cells	0.434897
EGFR Transactivation by Gastrin	0.434897
rRNA processing in the mitochondrion	0.434897
CaMK IV-mediated phosphorylation of CREB	0.434897
Uptake of dietary cobalamins into enterocytes	0.434897
Acetylcholine regulates insulin secretion	0.434897
STAT3 nuclear events downstream of ALK signaling	0.434897
Tetrahydrobiopterin (BH4) synthesis, recycling, salvage and regulation	0.434897
Alpha-defensins	0.434897
STAT5 activation downstream of FLT3 ITD mutants	0.434897
Metabolism of fat-soluble vitamins	0.434897
Signaling by VEGF	0.434897
NOTCH1 Intracellular Domain Regulates Transcription	0.434897
Recycling pathway of L1	0.434897
Gap junction trafficking	0.434897
Signaling by CSF3 (G-CSF)	0.434897
Downregulation of SMAD2/3:SMAD4 transcriptional activity	0.434897
SUMOylation of immune response proteins	0.434897
Establishment of Sister Chromatid Cohesion	0.434897
SLBP Dependent Processing of Replication-Dependent Histone Pre-mRNAs	0.434897
TICAM1,TRAF6-dependent induction of TAK1 complex	0.434897
Formation of apoptosome	0.434897
Regulation of the apoptosome activity	0.434897
Negative regulation of activity of TFAP2 (AP-2) family transcription factors	0.434897
Interleukin-27 signaling	0.434897
Alpha-protein kinase 1 signaling pathway	0.434897
Activated NTRK2 signals through RAS	0.434897
Biotin transport and metabolism	0.434897
Modulation by Mtb of host immune system	0.434897
DSCAM interactions	0.434897
Pexophagy	0.434897
Regulation of BACH1 activity	0.434897
Purine ribonucleoside monophosphate biosynthesis	0.434897
Phenylalanine and tyrosine metabolism	0.434897
HDL remodeling	0.434897
Chromatin modifying enzymes	0.434897
Chromatin organization	0.434897
RHOB GTPase cycle	0.434897
EPH-Ephrin signaling	0.434897
SUMOylation of intracellular receptors	0.434897
Endosomal Sorting Complex Required For Transport (ESCRT)	0.434897
Downstream signal transduction	0.434897
Gap junction trafficking and regulation	0.434897
Cdc20:Phospho-APC/C mediated degradation of Cyclin A	0.434897
Interleukin-2 signaling	0.434897
Interleukin-35 Signalling	0.434897
Josephin domain DUBs	0.434897
Pregnenolone biosynthesis	0.434897
MET activates RAS signaling	0.434897
Repression of WNT target genes	0.434897
TICAM1-dependent activation of IRF3/IRF7	0.434897
Tandem pore domain potassium channels	0.434897
Suppression of apoptosis	0.434897
Activated NTRK2 signals through FRS2 and FRS3	0.434897
Constitutive Signaling by Overexpressed ERBB2	0.434897
Maturation of nucleoprotein	0.434897
WNT5:FZD7-mediated leishmania damping	0.434897
Killing mechanisms	0.434897
Signaling by FGFR4 in disease	0.434897
Sealing of the nuclear envelope (NE) by ESCRT-III	0.434897
APC:Cdc20 mediated degradation of cell cycle proteins prior to satisfation of the cell cycle checkpoint	0.434897
Cooperation of Prefoldin and TriC/CCT in actin and tubulin folding	0.434897
Adherens junctions interactions	0.434897
Activation of RAC1	0.441462
Cytochrome c-mediated apoptotic response	0.441462
Telomere C-strand synthesis initiation	0.441462
Mitochondrial iron-sulfur cluster biogenesis	0.441462
Inhibition of replication initiation of damaged DNA by RB1/E2F1	0.441462
NF-kB is activated and signals survival	0.441462
Chk1/Chk2(Cds1) mediated inactivation of Cyclin B:Cdk1 complex	0.441462
TRAF6 mediated IRF7 activation in TLR7/8 or 9 signaling	0.441462
Signaling by PDGFRA transmembrane, juxtamembrane and kinase domain mutants	0.441462
Signaling by PDGFRA extracellular domain mutants	0.441462
Synthesis, secretion, and inactivation of Glucose-dependent Insulinotropic Polypeptide (GIP)	0.441462
TFAP2 (AP-2) family regulates transcription of growth factors and their receptors	0.441462
Purine salvage	0.441462
Signaling by NOTCH	0.442358
APC/C:Cdc20 mediated degradation of mitotic proteins	0.442606
Plasma lipoprotein assembly, remodeling, and clearance	0.442606
Nuclear signaling by ERBB4	0.449909
Translation of Structural Proteins	0.449909
Activation of APC/C and APC/C:Cdc20 mediated degradation of mitotic proteins	0.452399
RUNX1 regulates transcription of genes involved in differentiation of HSCs	0.455481
RAF activation	0.464692
Plasma lipoprotein remodeling	0.464692
Signaling by TGFB family members	0.465122
Interleukin-15 signaling	0.465948
RUNX3 regulates NOTCH signaling	0.465948
Downregulation of ERBB2:ERBB3 signaling	0.465948
Regulation of IFNG signaling	0.465948
GRB2 events in EGFR signaling	0.465948
IRAK1 recruits IKK complex	0.465948
IRAK1 recruits IKK complex upon TLR7/8 or 9 stimulation	0.465948
Golgi Cisternae Pericentriolar Stack Reorganization	0.465948
Carnitine metabolism	0.465948
AKT phosphorylates targets in the cytosol	0.465948
p75NTR recruits signalling complexes	0.465948
Glycogen synthesis	0.465948
Regulation of TP53 Activity through Association with Co-factors	0.465948
Nucleotide biosynthesis	0.465948
Methylation	0.465948
Defects in cobalamin (B12) metabolism	0.465948
Protein localization	0.465991
Nuclear events mediated by NFE2L2	0.471812
Budding and maturation of HIV virion	0.479238
RNA Polymerase III Transcription Initiation	0.479238
RHO GTPases Activate WASPs and WAVEs	0.479238
Aberrant regulation of mitotic cell cycle due to RB1 defects	0.479238
Signalling to ERKs	0.479238
Diseases of signal transduction by growth factor receptors and second messengers	0.482808
IRAK2 mediated activation of TAK1 complex upon TLR7/8 or 9 stimulation	0.489362
Membrane binding and targetting of GAG proteins	0.489362
Interleukin-6 signaling	0.489362
Synthesis And Processing Of GAG, GAGPOL Polyproteins	0.489362
Regulation of innate immune responses to cytosolic DNA	0.489362
Signaling by NOTCH1 HD Domain Mutants in Cancer	0.489362
Constitutive Signaling by NOTCH1 HD Domain Mutants	0.489362
SHC1 events in EGFR signaling	0.489362
PTK6 Regulates RHO GTPases, RAS GTPase and MAP kinases	0.489362
Erythropoietin activates RAS	0.489362
Negative regulation of FLT3	0.489362
Metabolism of nitric oxide: NOS3 activation and regulation	0.489362
Synthesis of Prostaglandins (PG) and Thromboxanes (TX)	0.489362
KEAP1-NFE2L2 pathway	0.489539
Constitutive Signaling by NOTCH1 HD+PEST Domain Mutants	0.492436
Signaling by NOTCH1 HD+PEST Domain Mutants in Cancer	0.492436
Constitutive Signaling by NOTCH1 PEST Domain Mutants	0.492436
Signaling by NOTCH1 PEST Domain Mutants in Cancer	0.492436
Signaling by NOTCH1 in Cancer	0.492436
NOD1/2 Signaling Pathway	0.493539
Programmed Cell Death	0.507031
Diseases of mitotic cell cycle	0.50759
Mitochondrial Fatty Acid Beta-Oxidation	0.50759
TRAF6-mediated induction of TAK1 complex within TLR4 complex	0.511752
NRIF signals cell death from the nucleus	0.511752
Polo-like kinase mediated events	0.511752
Sema3A PAK dependent Axon repulsion	0.511752
MAP3K8 (TPL2)-dependent MAPK1/3 activation	0.511752
VLDLR internalisation and degradation	0.511752
Regulation of gene expression in late stage (branching morphogenesis) pancreatic bud precursor cells	0.511752
Spry regulation of FGF signaling	0.511752
Signaling by EGFRvIII in Cancer	0.511752
Constitutive Signaling by EGFRvIII	0.511752
Glycogen storage diseases	0.511752
Maturation of nucleoprotein	0.511752
Heme degradation	0.511752
Ovarian tumor domain proteases	0.521384
Response of Mtb to phagocytosis	0.521384
FLT3 Signaling	0.521384
SARS-CoV-1 Infection	0.525352
Metabolism of proteins	0.530909
HATs acetylate histones	0.530974
IL-6-type cytokine receptor ligand interactions	0.533162
Platelet sensitization by LDL	0.533162
InlB-mediated entry of Listeria monocytogenes into host cell	0.533162
Tristetraprolin (TTP, ZFP36) binds and destabilizes mRNA	0.533162
SHC1 events in ERBB4 signaling	0.533162
Activation of IRF3/IRF7 mediated by TBK1/IKK epsilon	0.533162
Butyrate Response Factor 1 (BRF1) binds and destabilizes mRNA	0.533162
p75NTR signals via NF-kB	0.533162
Signaling by ERBB2 ECD mutants	0.533162
FOXO-mediated transcription of cell cycle genes	0.533162
RHOU GTPase cycle	0.534916
Peroxisomal protein import	0.546631
Kinesins	0.546631
Cytosolic sensors of pathogen-associated DNA	0.546631
RNA Polymerase III Abortive And Retractive Initiation	0.548184
RNA Polymerase III Transcription	0.548184
Prevention of phagosomal-lysosomal fusion	0.553635
Regulation of NF-kappa B signaling	0.553635
MECP2 regulates neuronal receptors and channels	0.553635
Metabolism of folate and pterines	0.553635
RND1 GTPase cycle	0.561185
RND3 GTPase cycle	0.561185
MAPK6/MAPK4 signaling	0.564374
p53-Dependent G1 DNA Damage Response	0.567342
p53-Dependent G1/S DNA damage checkpoint	0.567342
Cell-cell junction organization	0.567342
tRNA processing	0.570843
GRB2 events in ERBB2 signaling	0.573212
Phase 4 - resting membrane potential	0.573212
LDL clearance	0.573212
TICAM1, RIP1-mediated IKK complex recruitment	0.573212
Gastrin-CREB signalling pathway via PKC and MAPK	0.573212
Regulation of TP53 Activity through Methylation	0.573212
Tie2 Signaling	0.573212
Signaling by NTRK3 (TRKC)	0.573212
Metabolism of cofactors	0.573212
Transport of vitamins, nucleosides, and related molecules	0.573916
Signaling by FGFR4	0.573916
Signaling by FGFR3	0.573916
Aggrephagy	0.586376
G1/S DNA Damage Checkpoints	0.587463
Circadian Clock	0.587463
Gene expression (Transcription)	0.588003
Class I peroxisomal membrane protein import	0.591931
Phosphorylation of the APC/C	0.591931
Microtubule-dependent trafficking of connexons from Golgi to the plasma membrane	0.591931
Apoptotic factor-mediated response	0.591931
Synthesis, secretion, and deacylation of Ghrelin	0.591931
NOTCH4 Intracellular Domain Regulates Transcription	0.591931
Nuclear events stimulated by ALK signaling in cancer	0.591931
Signaling by Hippo	0.591931
VEGFR2 mediated cell proliferation	0.591931
Sphingolipid de novo biosynthesis	0.598564
SARS-CoV-2 activates/modulates innate and adaptive immune responses	0.603401
Sensory processing of sound by inner hair cells of the cochlea	0.606975
RAC3 GTPase cycle	0.607183
Regulation of FZD by ubiquitination	0.609832
Ras activation upon Ca2+ influx through NMDA receptor	0.609832
Transport of connexons to the plasma membrane	0.609832
Negative regulation of MET activity	0.609832
ER Quality Control Compartment (ERQC)	0.609832
SHC-mediated cascade:FGFR3	0.609832
Synthesis, secretion, and inactivation of Glucagon-like Peptide-1 (GLP-1)	0.609832
Regulation of TLR by endogenous ligand	0.609832
Mitochondrial tRNA aminoacylation	0.609832
Heme signaling	0.622125
UCH proteinases	0.62357
Translocation of SLC2A4 (GLUT4) to the plasma membrane	0.625864
Insertion of tail-anchored proteins into the endoplasmic reticulum membrane	0.626948
CD209 (DC-SIGN) signaling	0.626948
JNK (c-Jun kinases) phosphorylation and activation mediated by activated human TAK1	0.626948
SHC-mediated cascade:FGFR4	0.626948
FRS-mediated FGFR3 signaling	0.626948
NOTCH2 Activation and Transmission of Signal to the Nucleus	0.626948
Regulation of signaling by CBL	0.626948
PINK1-PRKN Mediated Mitophagy	0.626948
Signaling by phosphorylated juxtamembrane, extracellular and kinase domain KIT mutants	0.626948
Signaling by KIT in disease	0.626948
L1CAM interactions	0.630757
Interleukin-3, Interleukin-5 and GM-CSF signaling	0.6335
Uptake and actions of bacterial toxins	0.6335
Protein folding	0.639518
RHOBTB1 GTPase cycle	0.643315
IKK complex recruitment mediated by RIP1	0.643315
Listeria monocytogenes entry into host cells	0.643315
FRS-mediated FGFR4 signaling	0.643315
activated TAK1 mediates p38 MAPK activation	0.643315
Suppression of phagosomal maturation	0.643315
p75 NTR receptor-mediated signalling	0.647326
Cellular response to chemical stress	0.65113
Signaling by NOTCH1	0.653012
Assembly Of The HIV Virion	0.658965
RHO GTPases Activate NADPH Oxidases	0.658965
Incretin synthesis, secretion, and inactivation	0.658965
Other interleukin signaling	0.658965
Triglyceride catabolism	0.658965
Cell death signalling via NRAGE, NRIF and NADE	0.661742
G2/M Transition	0.662105
RHOA GTPase cycle	0.663186
Nonhomologous End-Joining (NHEJ)	0.666015
Mitotic G2-G2/M phases	0.672874
Deadenylation of mRNA	0.67393
Interleukin-20 family signaling	0.67393
Interleukin-7 signaling	0.67393
SHC-mediated cascade:FGFR1	0.67393
NOTCH3 Intracellular Domain Regulates Transcription	0.67393
Cytosolic sulfonation of small molecules	0.67393
Glycogen metabolism	0.67393
Signaling by FGFR3 in disease	0.67393
Signaling by EGFR	0.676324
SLC transporter disorders	0.677424
Sensory processing of sound	0.678722
Platelet degranulation	0.6788
Formation of tubulin folding intermediates by CCT/TriC	0.688239
Regulation of IFNA/IFNB signaling	0.688239
FRS-mediated FGFR1 signaling	0.688239
Calnexin/calreticulin cycle	0.688239
HDMs demethylate histones	0.688239
Signaling by ERBB2 TMD/JMD mutants	0.688239
Fertilization	0.688239
Constitutive Signaling by AKT1 E17K in Cancer	0.688239
Signaling by Erythropoietin	0.688239
Signaling by FGFR1	0.696165
Interleukin receptor SHC signaling	0.701921
Endogenous sterols	0.701921
Signaling by NTRK2 (TRKB)	0.701921
Pyroptosis	0.701921
Centrosome maturation	0.702996
Recruitment of mitotic centrosome proteins and complexes	0.702996
Negative regulation of NOTCH4 signaling	0.705702
RHOJ GTPase cycle	0.705702
Response to elevated platelet cytosolic Ca2+	0.710459
Downstream signaling events of B Cell Receptor (BCR)	0.71077
PIP3 activates AKT signaling	0.713724
HCMV Early Events	0.713818
Signaling by ERBB2	0.714989
Golgi Associated Vesicle Biogenesis	0.714989
Sensory processing of sound by outer hair cells of the cochlea	0.714989
Interleukin-6 family signaling	0.715004
SHC-mediated cascade:FGFR2	0.715004
SHC1 events in ERBB2 signaling	0.715004
Downstream signaling of activated FGFR3	0.715004
Signaling by ALK	0.715004
Signaling by NOTCH4	0.718386
Signaling by ALK fusions and activated point mutants	0.724029
Signaling by ALK in cancer	0.724029
Post NMDA receptor activation events	0.725847
EPHA-mediated growth cone collapse	0.727514
Myogenesis	0.727514
Activation of AMPK downstream of NMDARs	0.727514
FRS-mediated FGFR2 signaling	0.727514
CREB1 phosphorylation through NMDA receptor-mediated activation of RAS signaling	0.727514
Downstream signaling of activated FGFR4	0.727514
Signaling by ERBB2 KD Mutants	0.727514
EGR2 and SOX10-mediated initiation of Schwann cell myelination	0.727514
Mitophagy	0.727514
Metabolism of porphyrins	0.727514
Synthesis of active ubiquitin: roles of E1 and E2 enzymes	0.739476
Negative regulation of FGFR3 signaling	0.739476
Laminin interactions	0.739476
TNFR1-induced NFkappaB signaling pathway	0.739476
Signaling by ERBB2 in Cancer	0.739476
FOXO-mediated transcription of oxidative stress, metabolic and neuronal genes	0.739476
DAP12 signaling	0.739476
Surfactant metabolism	0.739476
IRS-related events triggered by IGF1R	0.741383
NRAGE signals death through JNK	0.741383
Non-integrin membrane-ECM interactions	0.741383
Arachidonic acid metabolism	0.741383
Regulation of PLK1 Activity at G2/M Transition	0.747301
Signaling by PDGF	0.749705
Metalloprotease DUBs	0.750914
Tight junction interactions	0.750914
Glyoxylate metabolism and glycine degradation	0.750914
EGFR downregulation	0.750914
Activated NOTCH1 Transmits Signal to the Nucleus	0.750914
Negative regulation of FGFR4 signaling	0.750914
MAPK targets/ Nuclear events mediated by MAP kinases	0.750914
Metabolism of vitamins and cofactors	0.756281
Downregulation of ERBB2 signaling	0.76185
Regulation of necroptotic cell death	0.76185
Regulation of MECP2 expression and activity	0.76185
IGF1R signaling cascade	0.76566
Translation of Structural Proteins	0.76566
Signaling by NOTCH2	0.772307
Signaling by Type 1 Insulin-like Growth Factor 1 Receptor (IGF1R)	0.773301
Cytoprotection by HMOX1	0.773301
MAP kinase activation	0.773301
Regulated Necrosis	0.773301
Late SARS-CoV-2 Infection Events	0.773301
Intracellular signaling by second messengers	0.773873
Chaperonin-mediated protein folding	0.780053
Late endosomal microautophagy	0.782306
Signaling by WNT in cancer	0.782306
Oncogene Induced Senescence	0.782306
Metabolic disorders of biological oxidation enzymes	0.782306
Diseases of carbohydrate metabolism	0.782306
HCMV Late Events	0.786492
Negative regulators of DDX58/IFIH1 signaling	0.791867
N-glycan trimming in the ER and Calnexin/Calreticulin cycle	0.791867
Negative regulation of FGFR1 signaling	0.791867
Downstream signaling of activated FGFR2	0.791867
Downstream signaling of activated FGFR1	0.791867
Calmodulin induced events	0.791867
CaM pathway	0.791867
Metabolism of steroid hormones	0.791867
GPVI-mediated activation cascade	0.791867
FOXO-mediated transcription	0.794933
Striated Muscle Contraction	0.801008
ROS and RNS production in phagocytes	0.801008
RIPK1-mediated regulated necrosis	0.801008
Activation of NF-kappaB in B cells	0.801728
Transcriptional regulation by RUNX3	0.80367
RNA Polymerase II Transcription	0.805163
Activation of NMDA receptors and postsynaptic events	0.809231
RHOH GTPase cycle	0.809749
Negative regulation of FGFR2 signaling	0.809749
Molecules associated with elastic fibres	0.809749
Ca-dependent events	0.809749
Loss of proteins required for interphase microtubule organization from the centrosome	0.814721
Loss of Nlp from mitotic centrosomes	0.814721
Regulation of RAS by GAPs	0.814721
Regulation of PTEN stability and activity	0.814721
Fanconi Anemia Pathway	0.818106
Gap junction assembly	0.818106
Triglyceride metabolism	0.818106
Fatty acyl-CoA biosynthesis	0.818106
NR1H3 & NR1H2 regulate gene expression linked to cholesterol transport and efflux	0.818106
Metabolism of water-soluble vitamins and cofactors	0.82011
Visual phototransduction	0.825121
Association of TriC/CCT with target proteins during biosynthesis	0.826097
Regulation of TNFR1 signaling	0.826097
MAPK family signaling cascades	0.827915
HCMV Infection	0.829631
AURKA Activation by TPX2	0.832786
Interleukin-17 signaling	0.832786
CDK-mediated phosphorylation and removal of Cdc6	0.838446
COPI-dependent Golgi-to-ER retrograde traffic	0.839868
DAG and IP3 signaling	0.841043
RET signaling	0.841043
Signaling by FGFR1 in disease	0.841043
Interferon Signaling	0.842423
trans-Golgi Network Vesicle Budding	0.843931
Deactivation of the beta-catenin transactivating complex	0.848028
Gamma carboxylation, hypusine formation and arylsulfatase activation	0.848028
tRNA Aminoacylation	0.848028
Phase I - Functionalization of compounds	0.849092
Activation of gene expression by SREBF (SREBP)	0.854707
Smooth Muscle Contraction	0.861093
Assembly and cell surface presentation of NMDA receptors	0.861093
Elastic fibre formation	0.861093
Regulation of beta-cell development	0.861093
MAPK1/MAPK3 signaling	0.861669
Metabolism of carbohydrates	0.864259
Interleukin-2 family signaling	0.867198
Interleukin-10 signaling	0.867198
TAK1-dependent IKK and NF-kappa-B activation	0.867198
TBC/RABGAPs	0.867198
Signaling by SCF-KIT	0.867198
Carboxyterminal post-translational modifications of tubulin	0.873036
Early SARS-CoV-2 Infection Events	0.873036
Signaling by MET	0.873435
Interleukin-4 and Interleukin-13 signaling	0.874043
DAP12 interactions	0.878617
Selective autophagy	0.88207
Infection with Mycobacterium tuberculosis	0.88207
GPER1 signaling	0.883954
TNF signaling	0.883954
XBP1(S) activates chaperone genes	0.883954
NR1H2 and NR1H3-mediated signaling	0.883954
Degradation of beta-catenin by the destruction complex	0.88618
G alpha (z) signalling events	0.889057
PLC beta mediated events	0.889057
Defensins	0.889057
TCF dependent signaling in response to WNT	0.88912
Clathrin-mediated endocytosis	0.889159
Regulation of activated PAK-2p34 by proteasome mediated degradation	0.893935
Netrin-1 signaling	0.893935
IRE1alpha activates chaperones	0.893935
DDX58/IFIH1-mediated induction of interferon-alpha/beta	0.894006
Integrin cell surface interactions	0.894006
Death Receptor Signalling	0.898088
Regulation of ornithine decarboxylase (ODC)	0.898599
Fatty acid metabolism	0.902995
GSK3B and BTRC:CUL1-mediated-degradation of NFE2L2	0.903059
p53-Independent G1/S DNA damage checkpoint	0.903059
p53-Independent DNA Damage Response	0.903059
Ubiquitin Mediated Degradation of Phosphorylated Cdc25A	0.903059
Autodegradation of the E3 ubiquitin ligase COP1	0.903059
Ubiquitin-dependent degradation of Cyclin D	0.903059
TP53 Regulates Metabolic Genes	0.904812
Regulation of mRNA stability by proteins that bind AU-rich elements	0.904812
RAF/MAP kinase cascade	0.906472
Vpu mediated degradation of CD4	0.907323
Regulation of Apoptosis	0.907323
COPI-independent Golgi-to-ER retrograde traffic	0.907323
Synthesis of PIPs at the plasma membrane	0.907323
Transcriptional regulation by RUNX2	0.907586
Disorders of transmembrane transporters	0.90795
Autophagy	0.909005
Intraflagellar transport	0.9114
Ion homeostasis	0.9114
G-protein mediated events	0.9114
Sphingolipid metabolism	0.914582
FBXL7 down-regulates AURKA during mitotic entry and in early mitosis	0.915297
SCF-beta-TrCP mediated degradation of Emi1	0.915297
Degradation of AXIN	0.915297
Regulation of RUNX3 expression and activity	0.915297
Intrinsic Pathway for Apoptosis	0.915297
Ion transport by P-type ATPases	0.915297
IRS-mediated signalling	0.915297
Amino acids regulate mTORC1	0.915297
Regulation of Insulin-like Growth Factor (IGF) transport and uptake by Insulin-like Growth Factor Binding Proteins (IGFBPs)	0.915944
RAC1 GTPase cycle	0.917199
PCP/CE pathway	0.917624
Vif-mediated degradation of APOBEC3G	0.919024
Hh mutants are degraded by ERAD	0.919024
AUF1 (hnRNP D0) binds and destabilizes mRNA	0.919024
Regulation of cholesterol biosynthesis by SREBP (SREBF)	0.919024
Signaling by WNT	0.919457
Metabolism of steroids	0.921186
Degradation of DVL	0.922587
Complex I biogenesis	0.922587
Stabilization of p53	0.922587
Recruitment of NuMA to mitotic centrosomes	0.926151
Antimicrobial peptides	0.926151
Hh mutants abrogate ligand secretion	0.92925
NIK-->noncanonical NF-kB signaling	0.92925
RHOQ GTPase cycle	0.92925
Metabolism of polyamines	0.92925
Anchoring of the basal body to the plasma membrane	0.931366
Dectin-1 mediated noncanonical NF-kB signaling	0.932364
Neurexins and neuroligins	0.932364
GLI3 is processed to GLI3R by the proteasome	0.932364
Degradation of GLI2 by the proteasome	0.932364
Ca2+ pathway	0.932364
Degradation of GLI1 by the proteasome	0.932364
CLEC7A (Dectin-1) signaling	0.933841
MyD88 cascade initiated on plasma membrane	0.933841
Toll Like Receptor 5 (TLR5) Cascade	0.933841
Toll Like Receptor 10 (TLR10) Cascade	0.933841
Defective CFTR causes cystic fibrosis	0.935341
Insulin receptor signalling cascade	0.935341
Transcriptional Regulation by MECP2	0.935341
Assembly of collagen fibrils and other multimeric structures	0.935341
Drug ADME	0.93854
Synthesis of substrates in N-glycan biosythesis	0.940908
TRAF6 mediated induction of NFkB and MAP kinases upon TLR7/8 or 9 activation	0.942921
Autodegradation of Cdh1 by Cdh1:APC/C	0.943509
Asymmetric localization of PCP proteins	0.943509
Semaphorin interactions	0.943509
NCAM signaling for neurite out-growth	0.943509
Macroautophagy	0.944764
Golgi-to-ER retrograde transport	0.944764
Neutrophil degranulation	0.944941
Respiratory electron transport	0.944999
MyD88 dependent cascade initiated on endosome	0.944999
Hedgehog ligand biogenesis	0.945997
Cytochrome P450 - arranged by substrate type	0.945997
Toll Like Receptor 7/8 (TLR7/8) Cascade	0.947005
Oxygen-dependent proline hydroxylation of Hypoxia-inducible Factor Alpha	0.948374
Toll Like Receptor 3 (TLR3) Cascade	0.948941
Cargo recognition for clathrin-mediated endocytosis	0.948941
Signaling by Receptor Tyrosine Kinases	0.951468
Post-translational protein phosphorylation	0.952612
Toll Like Receptor 9 (TLR9) Cascade	0.952612
APC/C:Cdc20 mediated degradation of Securin	0.952821
MHC class II antigen presentation	0.953172
TRIF(TICAM1)-mediated TLR4 signaling	0.956031
MyD88-independent TLR4 cascade	0.956031
Integration of energy metabolism	0.956031
Transcriptional regulation by RUNX1	0.956085
Beta-catenin independent WNT signaling	0.956188
Organelle biogenesis and maintenance	0.956855
Phase II - Conjugation of compounds	0.959213
Hedgehog 'off' state	0.963577
APC/C:Cdh1 mediated degradation of Cdc20 and other APC/C:Cdh1 targeted proteins in late mitosis/early G1	0.963996
Regulation of RUNX2 expression and activity	0.963996
Regulation of actin dynamics for phagocytic cup formation	0.964181
MyD88:MAL(TIRAP) cascade initiated on plasma membrane	0.964929
Toll Like Receptor TLR6:TLR2 Cascade	0.964929
Downstream TCR signaling	0.966233
PI3K/AKT Signaling in Cancer	0.966233
Cellular response to hypoxia	0.967099
ECM proteoglycans	0.967099
Signaling by NTRK1 (TRKA)	0.96749
Toll Like Receptor TLR1:TLR2 Cascade	0.968702
Toll Like Receptor 2 (TLR2) Cascade	0.968702
CDC42 GTPase cycle	0.969772
FCERI mediated MAPK activation	0.969871
ABC transporter disorders	0.969936
Biosynthesis of the N-glycan precursor (dolichol lipid-linked oligosaccharide, LLO) and transfer to a nascent protein	0.969936
Regulation of insulin secretion	0.971261
Biological oxidations	0.971561
Extra-nuclear estrogen signaling	0.972528
G alpha (12/13) signalling events	0.972528
PI Metabolism	0.977062
Respiratory electron transport, ATP synthesis by chemiosmotic coupling, and heat production by uncoupling proteins.	0.97782
Metabolism	0.977874
Hedgehog 'on' state	0.978074
Signaling by Insulin receptor	0.978074
Platelet activation, signaling and aggregation	0.978955
Cardiac conduction	0.980243
Platelet homeostasis	0.980849
Constitutive Signaling by Aberrant PI3K in Cancer	0.981694
Toll-like Receptor Cascades	0.982003
Peptide hormone metabolism	0.982502
Opioid Signalling	0.982502
Collagen formation	0.982502
Protein-protein interactions at synapses	0.983274
Regulation of Complement cascade	0.983723
Unfolded Protein Response (UPR)	0.984012
C-type lectin receptors (CLRs)	0.984362
Fcgamma receptor (FCGR) dependent phagocytosis	0.984904
Signaling by the B Cell Receptor (BCR)	0.985428
TCR signaling	0.985517
Cell surface interactions at the vascular wall	0.985793
Signaling by NTRKs	0.986071
Interferon alpha/beta signaling	0.987613
Fc epsilon receptor (FCERI) signaling	0.988262
Complement cascade	0.989412
Toll Like Receptor 4 (TLR4) Cascade	0.989821
COPI-mediated anterograde transport	0.989821
TNFR2 non-canonical NF-kB pathway	0.989821
ABC-family proteins mediated transport	0.990271
Potassium Channels	0.990271
Leishmania phagocytosis	0.990592
Parasite infection	0.990592
FCGR3A-mediated phagocytosis	0.990592
Signaling by Hedgehog	0.990956
Stimuli-sensing channels	0.99188
Hemostasis	0.993901
Interleukin-1 signaling	0.994344
Muscle contraction	0.994685
Neddylation	0.994951
Intra-Golgi and retrograde Golgi-to-ER traffic	0.995061
PI5P, PP2A and IER3 Regulate PI3K/AKT Signaling	0.995062
FCERI mediated NF-kB activation	0.995401
Neurotransmitter receptors and postsynaptic signal transmission	0.995411
Deubiquitination	0.995619
Rab regulation of trafficking	0.996062
Glycosaminoglycan metabolism	0.996236
Interferon gamma signaling	0.996386
Negative regulation of the PI3K/AKT network	0.996403
Diseases of metabolism	0.996426
The citric acid (TCA) cycle and respiratory electron transport	0.997046
Generic Transcription Pathway	0.997367
Ion channel transport	0.997683
ADORA2B mediated anti-inflammatory cytokines production	0.997814
Antigen processing: Ubiquitination & Proteasome degradation	0.998154
Leishmania infection	0.998172
Degradation of the extracellular matrix	0.998176
Cilium Assembly	0.998888
Interleukin-1 family signaling	0.999076
ER to Golgi Anterograde Transport	0.999076
ER-Phagosome pathway	0.999264
G alpha (s) signalling events	0.999297
Transmission across Chemical Synapses	0.999611
G alpha (i) signalling events	0.999642
Antigen processing-Cross presentation	0.999644
Signal Transduction	0.999687
Signaling by Interleukins	0.999687
Transport to the Golgi and subsequent modification	0.999774
SLC-mediated transmembrane transport	0.999849
Extracellular matrix organization	0.999865
Peptide ligand-binding receptors	0.999869
Asparagine N-linked glycosylation	0.99989
Ub-specific processing proteases	0.999905
Phospholipid metabolism	0.999928
Cytokine Signaling in Immune system	0.999928
Vesicle-mediated transport	0.999946
G alpha (q) signalling events	0.99995
Membrane Trafficking	0.999956
Innate Immune System	0.99996
Neuronal System	0.999963
Class I MHC mediated antigen processing & presentation	0.99999
Leishmania parasite growth and survival	0.999992
Anti-inflammatory response favouring Leishmania parasite infection	0.999992
Metabolism of lipids	0.999997
Post-translational protein modification	0.999999
Transport of small molecules	0.999999
Class A/1 (Rhodopsin-like receptors)	1
GPCR downstream signalling	1
Sensory Perception	1
Signaling by GPCR	1
GPCR ligand binding	1
Adaptive Immune System	1
Immune System	1

## Sheet: HUVEC_pos
Pathway name	Entities FDR
Neutrophil degranulation	1.68532e-13
Innate Immune System	0.00025678
Response to elevated platelet cytosolic Ca2+	0.000741823
Platelet degranulation	0.000741823
Mitochondrial Fatty Acid Beta-Oxidation	0.000741823
Extracellular matrix organization	0.00289603
Platelet activation, signaling and aggregation	0.00399372
Laminin interactions	0.00402728
Branched-chain amino acid catabolism	0.00407541
Elastic fibre formation	0.00817418
Metabolism	0.0108306
Glycosphingolipid metabolism	0.0108306
VEGFA-VEGFR2 Pathway	0.0145088
Molecules associated with elastic fibres	0.0163675
Fatty acid metabolism	0.0187903
mitochondrial fatty acid beta-oxidation of unsaturated fatty acids	0.0187903
Cargo concentration in the ER	0.0187903
Non-integrin membrane-ECM interactions	0.0262953
The citric acid (TCA) cycle and respiratory electron transport	0.0287672
TP53 Regulates Metabolic Genes	0.0307063
Signaling by VEGF	0.0307063
CLEC7A (Dectin-1) induces NFAT activation	0.0307063
mitochondrial fatty acid beta-oxidation of saturated fatty acids	0.0307063
Amino acids regulate mTORC1	0.0307063
Integrin cell surface interactions	0.0441352
Citric acid cycle (TCA cycle)	0.0505191
Beta oxidation of hexanoyl-CoA to butanoyl-CoA	0.0578341
Beta oxidation of octanoyl-CoA to hexanoyl-CoA	0.0578341
trans-Golgi Network Vesicle Budding	0.058962
RHOJ GTPase cycle	0.0705627
ECM proteoglycans	0.0705627
mTORC1-mediated signalling	0.0705627
Sphingolipid metabolism	0.0705627
Interconversion of nucleotide di- and triphosphates	0.0714757
Post-translational protein phosphorylation	0.0739442
Regulation of Insulin-like Growth Factor (IGF) transport and uptake by Insulin-like Growth Factor Binding Proteins (IGFBPs)	0.0817742
Sulfide oxidation to sulfate	0.0817742
Beta oxidation of decanoyl-CoA to octanoyl-CoA-CoA	0.0817742
p130Cas linkage to MAPK signaling for integrins	0.0838598
Apoptotic cleavage of cellular proteins	0.0838598
Insulin receptor recycling	0.0838598
Beta oxidation of palmitoyl-CoA to myristoyl-CoA	0.0838598
Breakdown of the nuclear lamina	0.0838598
Mucopolysaccharidoses	0.106459
Metabolism of lipids	0.107905
ER to Golgi Anterograde Transport	0.107905
Release of apoptotic factors from the mitochondria	0.107905
Defective HLCS causes multiple carboxylase deficiency	0.107905
Pyruvate metabolism and Citric Acid (TCA) cycle	0.124312
PECAM1 interactions	0.126916
Caspase-mediated cleavage of cytoskeletal proteins	0.126916
Energy dependent regulation of mTOR by LKB1-AMPK	0.126916
Nephrin family interactions	0.126916
Mitochondrial calcium ion transport	0.126916
Crosslinking of collagen fibrils	0.148139
Defects in biotin (Btn) metabolism	0.148139
NF-kB activation through FADD/RIP-1 pathway mediated by caspase-8 and -10	0.154771
Advanced glycosylation endproduct receptor signaling	0.154771
Transferrin endocytosis and recycling	0.170293
Apoptotic execution phase	0.181616
Glycogen breakdown (glycogenolysis)	0.196327
Degradation of cysteine and homocysteine	0.196327
Calcineurin activates NFAT	0.196327
Initiation of Nuclear Envelope (NE) Reformation	0.196327
Ion homeostasis	0.196327
Metabolism of nucleotides	0.196327
Asparagine N-linked glycosylation	0.196327
Signaling by moderate kinase activity BRAF mutants	0.196327
Signaling downstream of RAS mutants	0.196327
Paradoxical activation of RAF signaling by kinase inactive BRAF	0.196327
Signaling by RAS mutants	0.196327
Propionyl-CoA catabolism	0.196327
Beta oxidation of lauroyl-CoA to decanoyl-CoA-CoA	0.196327
ETC, ATP production and heat production by uncoupling proteins	0.205996
Hemostasis	0.205996
GRB2:SOS provides linkage to MAPK signaling for Integrins	0.205996
Metabolism of nitric oxide: NOS3 activation and regulation	0.205996
PTK6 Regulates RHO GTPases, RAS GTPase and MAP kinases	0.205996
MAP2K and MAPK activation	0.215143
MTOR signalling	0.215143
Platelet calcium homeostasis	0.227067
Signaling by RAF1 mutants	0.232322
Enzymatic degradation of Dopamine by monoamine oxidase	0.232322
Metabolism of serotonin	0.232322
Neurodegenerative Diseases	0.232322
Deregulated CDK5 triggers multiple neurodegenerative pathways in Alzheimer's disease models	0.232322
Netrin-1 signaling	0.240778
Membrane Trafficking	0.242033
Iron uptake and transport	0.242033
Collagen formation	0.242033
ROS and RNS production in phagocytes	0.242033
Transport to the Golgi and subsequent modification	0.252285
Biotin transport and metabolism	0.258817
eNOS activation	0.258817
Lysosome Vesicle Biogenesis	0.279686
Glutathione conjugation	0.279686
Oncogenic MAPK signaling	0.293266
COPI-mediated anterograde transport	0.304474
Apoptosis	0.315788
Formation of ATP by chemiosmotic coupling	0.317278
TGF-beta receptor signaling activates SMADs	0.317278
Sensory processing of sound	0.317278
Sensory processing of sound by inner hair cells of the cochlea	0.317278
Phospholipid metabolism	0.317278
TYSND1 cleaves peroxisomal proteins	0.324138
Defective Intrinsic Pathway for Apoptosis	0.327379
Thrombin signalling through proteinase activated receptors (PARs)	0.329556
Degradation of the extracellular matrix	0.352413
RHO GTPases Activate ROCKs	0.352728
The activation of arylsulfatases	0.352728
Trafficking and processing of endosomal TLR	0.352728
Keratan sulfate degradation	0.352728
Signaling by TCF7L2 mutants	0.353699
Defective F8 cleavage by thrombin	0.353699
Defective NEU1 causes sialidosis	0.353699
Enzymatic degradation of dopamine by COMT	0.353699
Beta oxidation of myristoyl-CoA to lauroyl-CoA	0.353699
Serotonin clearance from the synaptic cleft	0.353699
Biosynthesis of aspirin-triggered D-series resolvins	0.353699
Golgi Associated Vesicle Biogenesis	0.354221
MET promotes cell motility	0.354221
Opioid Signalling	0.354221
Programmed Cell Death	0.362878
Diseases of carbohydrate metabolism	0.368304
VEGFR2 mediated cell proliferation	0.369602
Apoptotic factor-mediated response	0.369602
Purinergic signaling in leishmaniasis infection	0.369602
Cell recruitment (pro-inflammatory response)	0.369602
Signaling by MRAS-complex mutants	0.369602
SHOC2 M1731 mutant abolishes MRAS complex function	0.369602
Gain-of-function MRAS complexes activate RAF signaling	0.369602
Signaling by BRAF and RAF1 fusions	0.369602
DCC mediated attractive signaling	0.369602
CS/DS degradation	0.369602
RAF activation	0.381323
Integrin signaling	0.400941
COPII-mediated vesicle transport	0.42456
Metabolism of carbohydrates	0.427941
Signaling by PDGF	0.427941
Respiratory electron transport	0.427941
Glutamate and glutamine metabolism	0.427941
VEGFR2 mediated vascular permeability	0.427941
Beta-oxidation of pristanoyl-CoA	0.427941
HS-GAG degradation	0.427941
Defects in vitamin and cofactor metabolism	0.427941
Assembly of collagen fibrils and other multimeric structures	0.43001
Signaling by high-kinase activity BRAF mutants	0.437894
Gene and protein expression by JAK-STAT signaling after Interleukin-12 stimulation	0.437894
AKT-mediated inactivation of FOXO1A	0.445355
Dopamine clearance from the synaptic cleft	0.445355
Galactose catabolism	0.445355
Scavenging by Class H Receptors	0.445355
Biosynthesis of E-series 18(R)-resolvins	0.445355
Biosynthesis of D-series resolvins	0.445355
MET activates PTK2 signaling	0.473418
Elevation of cytosolic Ca2+ levels	0.48071
Processing of SMDT1	0.48071
Synthesis of PIPs at the early endosome membrane	0.48071
Depolymerisation of the Nuclear Lamina	0.48071
Signaling by Receptor Tyrosine Kinases	0.48071
Nicotinate metabolism	0.48071
Neurotransmitter clearance	0.48071
Formation of Fibrin Clot (Clotting Cascade)	0.486869
NCAM signaling for neurite out-growth	0.493221
XBP1(S) activates chaperone genes	0.531
Platelet Aggregation (Plug Formation)	0.540824
RHOG GTPase cycle	0.545291
EPH-Ephrin signaling	0.545291
NOSTRIN mediated eNOS trafficking	0.545291
Beta oxidation of butanoyl-CoA to acetyl-CoA	0.545291
Fructose catabolism	0.545291
RUNX1 regulates expression of components of tight junctions	0.545291
Biosynthesis of E-series 18(S)-resolvins	0.545291
TRAF6 mediated NF-kB activation	0.545291
Glycogen metabolism	0.545291
RHOC GTPase cycle	0.545291
Signaling by TGF-beta Receptor Complex	0.545291
PI Metabolism	0.545291
Beta-oxidation of very long chain fatty acids	0.545291
Adherens junctions interactions	0.545291
L1CAM interactions	0.545291
Metabolism of Angiotensinogen to Angiotensins	0.545291
Collagen biosynthesis and modifying enzymes	0.545291
Cell-Cell communication	0.549628
IRE1alpha activates chaperones	0.549628
Vesicle-mediated transport	0.549628
RHOQ GTPase cycle	0.549628
Defective HEXB causes GM2G2	0.549628
Defective HEXA causes GM2G1	0.549628
MPS IIIB - Sanfilippo syndrome B	0.549628
MPS IIIC - Sanfilippo syndrome C	0.549628
MPS IV - Morquio syndrome B	0.549628
MPS VI - Maroteaux-Lamy syndrome	0.549628
COX reactions	0.549628
Defective MPI causes MPI-CDG	0.549628
Defective MOGS causes CDG-2b	0.549628
Defective HK1 causes hexokinase deficiency (HK deficiency)	0.549628
Defective GALT can cause GALCT	0.549628
Defective PGM1 causes PGM1-CDG	0.549628
MPS IIID - Sanfilippo syndrome D	0.549628
Glycogen storage disease type Ib (SLC37A4)	0.549628
Defective SLC11A2 causes hypochromic microcytic anemia, with iron overload 1 (AHMIO1)	0.549628
Defective ADA disrupts (deoxy)adenosine deamination	0.549628
Defective ABCA3 causes SMDP3	0.549628
Defective ABCA3 causes SMDP3	0.549628
Defective MAOA causes BRUNS	0.549628
LDL clearance	0.549628
Repression of WNT target genes	0.549628
Hyaluronan uptake and degradation	0.549628
Ethanol oxidation	0.549628
Lysine catabolism	0.549628
Reduction of cytosolic Ca++ levels	0.549628
Syndecan interactions	0.562901
Sulfur amino acid metabolism	0.562901
Ion channel transport	0.593043
GDP-fucose biosynthesis	0.596558
Biosynthesis of EPA-derived SPMs	0.596558
Choline catabolism	0.596558
Maturation of spike protein	0.596558
Acyl chain remodeling of CL	0.596558
CDC42 GTPase cycle	0.598075
RHO GTPases Activate WASPs and WAVEs	0.617325
RHO GTPases activate CIT	0.619774
Sema4D induced cell migration and growth-cone collapse	0.619774
Synthesis of PC	0.628396
Glycerophospholipid biosynthesis	0.628396
alpha-linolenic acid (ALA) metabolism	0.628396
alpha-linolenic (omega3) and linoleic (omega6) acid metabolism	0.628396
Purine salvage	0.628396
Dissolution of Fibrin Clot	0.628396
G-protein mediated events	0.628396
Diseases of programmed cell death	0.628396
EGR2 and SOX10-mediated initiation of Schwann cell myelination	0.628396
Peroxisomal lipid metabolism	0.628396
Interleukin-12 signaling	0.628396
Signal transduction by L1	0.628396
Mitochondrial tRNA aminoacylation	0.628396
Intrinsic Pathway for Apoptosis	0.628396
Collagen degradation	0.628396
Peroxisomal protein import	0.628396
Mitochondrial protein import	0.628396
Sensory processing of sound by outer hair cells of the cochlea	0.628396
Interleukin-12 family signaling	0.628396
ARMS-mediated activation	0.628396
Post-transcriptional silencing by small RNAs	0.628396
IkBA variant leads to EDA-ID	0.628396
Glycerophospholipid catabolism	0.628396
Fructose metabolism	0.628396
Defective factor VIII causes hemophilia A	0.628396
Golgi Cisternae Pericentriolar Stack Reorganization	0.628396
Methylation	0.628396
COPI-dependent Golgi-to-ER retrograde traffic	0.628396
ADP signalling through P2Y purinoceptor 12	0.628396
Autophagy	0.628396
Diseases of metabolism	0.628396
Downstream signal transduction	0.628396
Cristae formation	0.628396
RHO GTPase cycle	0.628396
Intrinsic Pathway of Fibrin Clot Formation	0.628396
Activation of BAD and translocation to mitochondria	0.628396
Prolonged ERK activation events	0.628396
Anchoring fibril formation	0.628396
Diseases associated with glycosylation precursor biosynthesis	0.628396
Clathrin-mediated endocytosis	0.628396
Protein localization	0.628396
Sealing of the nuclear envelope (NE) by ESCRT-III	0.628396
Nuclear Envelope (NE) Reassembly	0.628396
Competing endogenous RNAs (ceRNAs) regulate PTEN translation	0.628396
TRAIL signaling	0.628396
WNT mediated activation of DVL	0.628396
Nef Mediated CD8 Down-regulation	0.628396
RUNX3 regulates YAP1-mediated transcription	0.628396
Cross-presentation of particulate exogenous antigens (phagosomes)	0.628396
Vitamin C (ascorbate) metabolism	0.628396
Synthesis of Ketone Bodies	0.628396
Synthesis of PG	0.628396
POLB-Dependent Long Patch Base Excision Repair	0.628396
DAG and IP3 signaling	0.628396
Platelet homeostasis	0.628396
Golgi-to-ER retrograde transport	0.628396
Macroautophagy	0.628396
Activation, translocation and oligomerization of BAX	0.628396
Abasic sugar-phosphate removal via the single-nucleotide replacement pathway	0.628396
Defective F8 binding to von Willebrand factor	0.628396
Blockage of phagosome acidification	0.628396
Defective MMAA causes MMA, cblA type	0.628396
Glycogen storage disease type II (GAA)	0.628396
Defective MUT causes MMAM	0.628396
Diseases of mitochondrial beta oxidation	0.628396
Diseases of propionyl-CoA catabolism	0.628396
Defective GCLC causes HAGGSD	0.628396
Synthesis of dolichyl-phosphate-glucose	0.628396
Biogenic amines are oxidatively deaminated to aldehydes by MAOA and MAOB	0.628396
CLEC7A (Dectin-1) signaling	0.628396
Glucose metabolism	0.628396
HSF1-dependent transactivation	0.628396
Triglyceride catabolism	0.628396
Sema4D in semaphorin signaling	0.628396
DARPP-32 events	0.628396
Ca2+ pathway	0.628396
Regulation of PTEN gene transcription	0.628396
CRMPs in Sema3A signaling	0.628396
PTEN Regulation	0.628396
Extra-nuclear estrogen signaling	0.628396
RHOB GTPase cycle	0.628396
Gluconeogenesis	0.628396
Regulation of PTEN mRNA translation	0.628396
Small interfering RNA (siRNA) biogenesis	0.628396
Formyl peptide receptors bind formyl peptides and many other ligands	0.628396
Synthesis of 5-eicosatetraenoic acids	0.628396
Interleukin-1 processing	0.628396
PI5P Regulates TP53 Acetylation	0.628396
RIP-mediated NFkB activation via ZBP1	0.628396
Regulation of RUNX1 Expression and Activity	0.628396
Hyaluronan metabolism	0.628396
RHOD GTPase cycle	0.628396
Synthesis of PIPs at the plasma membrane	0.628396
Signaling by TGFB family members	0.628396
Immune System	0.628396
Regulated Necrosis	0.628396
Synthesis of substrates in N-glycan biosythesis	0.628396
Constitutive Signaling by AKT1 E17K in Cancer	0.628396
Signal amplification	0.628396
N-glycan trimming in the ER and Calnexin/Calreticulin cycle	0.628396
Semaphorin interactions	0.628396
Fcgamma receptor (FCGR) dependent phagocytosis	0.628396
Signalling to ERKs	0.628396
Ion transport by P-type ATPases	0.628396
Pyroptosis	0.628396
RAB geranylgeranylation	0.628396
AKT phosphorylates targets in the nucleus	0.628396
MET receptor recycling	0.628396
Activation of PPARGC1A (PGC-1alpha) by phosphorylation	0.628396
Role of second messengers in netrin-1 signaling	0.628396
Nef Mediated CD4 Down-regulation	0.628396
Signal attenuation	0.628396
CaMK IV-mediated phosphorylation of CREB	0.628396
Ketone body metabolism	0.628396
Signaling by Insulin receptor	0.628396
RHOV GTPase cycle	0.628396
RHOH GTPase cycle	0.628396
Plasma lipoprotein clearance	0.628396
Cell-cell junction organization	0.628396
PLC-gamma1 signalling	0.628396
Activated NTRK3 signals through PLCG1	0.628396
IKBKB deficiency causes SCID	0.628396
IKBKG deficiency causes anhidrotic ectodermal dysplasia with immunodeficiency (EDA-ID) (via TLR)	0.628396
Metabolism of vitamin K	0.628396
Defective factor XII causes hereditary angioedema	0.628396
Vitamins B6 activation to pyridoxal phosphate	0.628396
Pyrophosphate hydrolysis	0.628396
Nucleotide salvage defects	0.628396
Insulin-like Growth Factor-2 mRNA Binding Proteins (IGF2BPs/IMPs/VICKZs) bind RNA	0.628396
Proline catabolism	0.628396
NTRK3 as a dependence receptor	0.628396
MTF1 activates gene expression	0.628396
Mitochondrial biogenesis	0.628396
Adrenaline,noradrenaline inhibits insulin secretion	0.628396
Ephrin signaling	0.628396
Scavenging by Class A Receptors	0.628396
Nicotinamide salvaging	0.628396
Metabolism of water-soluble vitamins and cofactors	0.628396
Fatty acyl-CoA biosynthesis	0.628396
Nucleotide catabolism	0.628396
GPER1 signaling	0.628396
MET activates RAP1 and RAC1	0.628396
RHO GTPases activate KTN1	0.628396
Regulation by c-FLIP	0.628396
Dimerization of procaspase-8	0.628396
Regulation of the apoptosome activity	0.628396
Formation of apoptosome	0.628396
RAC2 GTPase cycle	0.628396
The role of Nef in HIV-1 replication and disease pathogenesis	0.628396
CREB1 phosphorylation through NMDA receptor-mediated activation of RAS signaling	0.628396
RHOA GTPase cycle	0.628396
Metabolism of vitamins and cofactors	0.628396
Defective B4GALT7 causes EDS, progeroid type	0.628396
Defective B3GALT6 causes EDSP2 and SEMDJL1	0.628396
Defective B3GAT3 causes JDSSDHD	0.628396
Aflatoxin activation and detoxification	0.628396
Purine catabolism	0.628396
Diseases associated with N-glycosylation of proteins	0.628396
Detoxification of Reactive Oxygen Species	0.628396
Regulation of insulin secretion	0.628396
PLC beta mediated events	0.628396
Regulation of TP53 Activity through Acetylation	0.628396
MHC class II antigen presentation	0.628396
Signaling by MET	0.628396
RHOU GTPase cycle	0.628396
Meiotic synapsis	0.628396
Chondroitin sulfate/dermatan sulfate metabolism	0.628396
Unblocking of NMDA receptors, glutamate binding and activation	0.628396
Ras activation upon Ca2+ influx through NMDA receptor	0.628396
Negative regulation of NMDA receptor-mediated neuronal transmission	0.628396
ZBP1(DAI) mediated induction of type I IFNs	0.628396
RHO GTPases activate PAKs	0.628396
Frs2-mediated activation	0.628396
Regulation of localization of FOXO transcription factors	0.628396
TP53 Regulates Transcription of Caspase Activators and Caspases	0.628396
Aspartate and asparagine metabolism	0.628396
Trafficking of AMPA receptors	0.628396
Glutamate binding, activation of AMPA receptors and synaptic plasticity	0.628396
Pyruvate metabolism	0.628396
Diseases associated with glycosaminoglycan metabolism	0.628396
Activated NTRK2 signals through PLCG1	0.628396
PLCG1 events in ERBB2 signaling	0.628396
TGFBR1 LBD Mutants in Cancer	0.628396
Signaling by MAP2K mutants	0.628396
Regulation of gap junction activity	0.628396
Vpr-mediated induction of apoptosis by mitochondrial outer membrane permeabilization	0.628396
Regulation of cortical dendrite branching	0.628396
Biosynthesis of protectins	0.628396
Resolution of AP sites via the single-nucleotide replacement pathway	0.628396
SARS-CoV-1-host interactions	0.628396
Synthesis of PIPs in the nucleus	0.628396
Amine Oxidase reactions	0.628396
Lysosomal oligosaccharide catabolism	0.628396
Carnitine synthesis	0.628396
Wax biosynthesis	0.628396
Diseases of nucleotide metabolism	0.628396
Downstream signaling events of B Cell Receptor (BCR)	0.628396
Chaperone Mediated Autophagy	0.628396
Common Pathway of Fibrin Clot Formation	0.628396
Nef-mediates down modulation of cell surface receptors by recruiting them to clathrin adapters	0.628396
RA biosynthesis pathway	0.628396
Regulation of necroptotic cell death	0.628396
Regulation of MECP2 expression and activity	0.628396
EPHB-mediated forward signaling	0.628396
RHOF GTPase cycle	0.628396
Gamma carboxylation, hypusine formation and arylsulfatase activation	0.628396
tRNA Aminoacylation	0.628396
ERKs are inactivated	0.628396
Glutathione synthesis and recycling	0.628396
IRF3-mediated induction of type I IFN	0.628396
Cytochrome c-mediated apoptotic response	0.628396
Glucagon-like Peptide-1 (GLP1) regulates insulin secretion	0.628396
Signaling by Retinoic Acid	0.628396
RHOBTB2 GTPase cycle	0.628396
RHOBTB1 GTPase cycle	0.628396
Nucleotide salvage	0.628396
DDX58/IFIH1-mediated induction of interferon-alpha/beta	0.628396
Collagen chain trimerization	0.628396
TP53 Regulates Transcription of Cell Death Genes	0.628396
AKT phosphorylates targets in the cytosol	0.628396
Adenylate cyclase inhibitory pathway	0.628396
Defective EXT1 causes exostoses 1, TRPS2 and CHDS	0.628396
Defective EXT2 causes exostoses 2	0.628396
Retrograde neurotrophin signalling	0.628396
CASP8 activity is inhibited	0.628396
p38MAPK events	0.628396
SARS-CoV-2 modulates autophagy	0.628396
Late endosomal microautophagy	0.628396
Keratan sulfate/keratin metabolism	0.628396
G-protein activation	0.628396
Glutamate Neurotransmitter Release Cycle	0.628396
Estrogen-dependent nuclear events downstream of ESR-membrane signaling	0.628396
RAF/MAP kinase cascade	0.628396
RHOT1 GTPase cycle	0.628396
Negative regulation of TCF-dependent signaling by DVL-interacting proteins	0.628396
IRAK4 deficiency (TLR5)	0.628396
Defective RIPK1-mediated regulated necrosis	0.628396
RUNX2 regulates genes involved in differentiation of myeloid cells	0.628396
Disinhibition of SNARE formation	0.628396
HDL clearance	0.628396
IRS activation	0.628396
Synthesis of GDP-mannose	0.628396
Synthesis of PI	0.628396
tRNA processing in the mitochondrion	0.628396
FasL/ CD95L signaling	0.628396
Formation of xylulose-5-phosphate	0.628396
Abacavir metabolism	0.628396
Extrinsic Pathway of Fibrin Clot Formation	0.628396
Heparan sulfate/heparin (HS-GAG) metabolism	0.628396
TBC/RABGAPs	0.628396
Antigen Presentation: Folding, assembly and peptide loading of class I MHC	0.628396
RHOBTB GTPase Cycle	0.628396
G beta:gamma signalling through PI3Kgamma	0.628396
Long-term potentiation	0.628396
ADP signalling through P2Y purinoceptor 1	0.628396
RUNX2 regulates osteoblast differentiation	0.628396
SARS-CoV-2 targets host intracellular signalling and regulatory pathways	0.628396
Interleukin-6 signaling	0.628396
Heme biosynthesis	0.628396
Pentose phosphate pathway	0.628396
Biosynthesis of the N-glycan precursor (dolichol lipid-linked oligosaccharide, LLO) and transfer to a nascent protein	0.628396
Antigen processing-Cross presentation	0.628396
Phase II - Conjugation of compounds	0.628396
RIPK1-mediated regulated necrosis	0.628396
A tetrasaccharide linker sequence is required for GAG synthesis	0.628396
Thromboxane signalling through TP receptor	0.628396
Miscellaneous transport and binding events	0.628396
Synthesis of IP3 and IP4 in the cytosol	0.628396
MAPK1/MAPK3 signaling	0.628396
TLR3-mediated TICAM1-dependent programmed cell death	0.628396
Fibronectin matrix formation	0.628396
Negative feedback regulation of MAPK pathway	0.628396
Activated NTRK2 signals through CDK5	0.628396
SARS-CoV-2 targets PDZ proteins in cell-cell junction	0.628396
Pre-NOTCH Processing in the Endoplasmic Reticulum	0.628396
Mtb iron assimilation by chelation	0.628396
Scavenging by Class B Receptors	0.628396
Synthesis of 15-eicosatetraenoic acid derivatives	0.628396
Metal sequestration by antimicrobial proteins	0.628396
Phenylalanine metabolism	0.628396
TGF-beta receptor signaling in EMT (epithelial to mesenchymal transition)	0.628396
Signal regulatory protein family interactions	0.628396
Spry regulation of FGF signaling	0.628396
YAP1- and WWTR1 (TAZ)-stimulated gene expression	0.628396
Formation of Senescence-Associated Heterochromatin Foci (SAHF)	0.628396
Regulation of pyruvate dehydrogenase (PDH) complex	0.628396
Glycogen storage diseases	0.628396
Diseases of hemostasis	0.628396
Defects of contact activation system (CAS) and kallikrein/kinin system (KKS)	0.628396
STING mediated induction of host immune responses	0.628396
Biological oxidations	0.628396
Unfolded Protein Response (UPR)	0.628396
Cooperation of PDCL (PhLP1) and TRiC/CCT in G-protein beta folding	0.628396
Triglyceride metabolism	0.628396
G alpha (z) signalling events	0.628396
Recycling pathway of L1	0.628396
MAPK family signaling cascades	0.628396
FOXO-mediated transcription of cell cycle genes	0.628396
TRAF3-dependent IRF activation pathway	0.628396
Platelet sensitization by LDL	0.628396
The NLRP3 inflammasome	0.628396
Biosynthesis of DHA-derived SPMs	0.628396
Translation of Replicase and Assembly of the Replication Transcription Complex	0.628396
Translation of Replicase and Assembly of the Replication Transcription Complex	0.628396
RAC3 GTPase cycle	0.628396
Intra-Golgi and retrograde Golgi-to-ER traffic	0.628396
SMAC (DIABLO) binds to IAPs	0.628396
PP2A-mediated dephosphorylation of key metabolic factors	0.628396
Activation of NIMA Kinases NEK9, NEK6, NEK7	0.628396
SMAC(DIABLO)-mediated dissociation of IAP:caspase complexes	0.628396
Erythropoietin activates Phospholipase C gamma (PLCG)	0.628396
Scavenging by Class F Receptors	0.628396
Loss of Function of TGFBR1 in Cancer	0.628396
Activation of RAC1 downstream of NMDARs	0.628396
Synthesis of 12-eicosatetraenoic acid derivatives	0.628396
LTC4-CYSLTR mediated IL4 production	0.628396
RSK activation	0.628396
DEx/H-box helicases activate type I IFN and inflammatory cytokines production	0.628396
Constitutive Signaling by NOTCH1 t(7;9)(NOTCH1:M1580_K2555) Translocation Mutant	0.628396
Signaling by NOTCH1 t(7;9)(NOTCH1:M1580_K2555) Translocation Mutant	0.628396
Neurofascin interactions	0.628396
Nectin/Necl trans heterodimerization	0.628396
Wax and plasmalogen biosynthesis	0.628396
Cobalamin (Cbl) metabolism	0.628396
G beta:gamma signalling through BTK	0.628396
Norepinephrine Neurotransmitter Release Cycle	0.628396
Signaling by cytosolic FGFR1 fusion mutants	0.628396
Myogenesis	0.628396
Caspase activation via extrinsic apoptotic signalling pathway	0.628396
Mitotic Prophase	0.628396
RHO GTPases activate PKNs	0.628396
Cytoprotection by HMOX1	0.628396
FOXO-mediated transcription of oxidative stress, metabolic and neuronal genes	0.628396
Activation of BH3-only proteins	0.628396
Integration of energy metabolism	0.628396
Nervous system development	0.628396
TICAM1, RIP1-mediated IKK complex recruitment	0.628396
Caspase activation via Death Receptors in the presence of ligand	0.628396
Signaling by NTRK3 (TRKC)	0.628396
Metabolism of cofactors	0.628396
Biosynthesis of specialized proresolving mediators (SPMs)	0.628396
Beta-catenin independent WNT signaling	0.628396
Defective CHSY1 causes TPBS	0.628396
Defective CHST14 causes EDS, musculocontractural type	0.628396
Defective CHST3 causes SEDCJD	0.628396
SMAC, XIAP-regulated apoptotic response	0.628396
Terminal pathway of complement	0.628396
Fatty Acids bound to GPR40 (FFAR1) regulate insulin secretion	0.628396
Miro GTPase Cycle	0.628396
Ligand-receptor interactions	0.628396
Phosphate bond hydrolysis by NTPDase proteins	0.628396
Signaling by TGF-beta Receptor Complex in Cancer	0.628396
RUNX1 regulates transcription of genes involved in differentiation of myeloid cells	0.628396
Synthesis of UDP-N-acetyl-glucosamine	0.628396
Ubiquinol biosynthesis	0.628396
Metabolism of ingested SeMet, Sec, MeSec into H2Se	0.628396
HDL assembly	0.628396
CREB1 phosphorylation through the activation of CaMKII/CaMKK/CaMKIV cascasde	0.628396
Plasma lipoprotein assembly, remodeling, and clearance	0.628396
RND3 GTPase cycle	0.628396
NCAM1 interactions	0.628396
Signaling by Rho GTPases	0.628396
Endosomal Sorting Complex Required For Transport (ESCRT)	0.628396
Disassembly of the destruction complex and recruitment of AXIN to the membrane	0.628396
Interaction between L1 and Ankyrins	0.628396
Glyoxylate metabolism and glycine degradation	0.628396
Cellular response to starvation	0.628396
Diseases of glycosylation	0.628396
Activation of GABAB receptors	0.628396
GABA B receptor activation	0.628396
RND2 GTPase cycle	0.628396
G beta:gamma signalling through PLC beta	0.628396
G beta:gamma signalling through CDC42	0.628396
Signaling by FLT3 fusion proteins	0.628396
Prostacyclin signalling through prostacyclin receptor	0.628396
Nuclear events stimulated by ALK signaling in cancer	0.628396
Signaling by Hippo	0.628396
Glycolysis	0.628396
Signaling by Rho GTPases, Miro GTPases and RHOBTB3	0.628396
Glycosaminoglycan metabolism	0.628396
Transcriptional Regulation by TP53	0.628396
Toll-like Receptor Cascades	0.628396
RNA Polymerase I Promoter Opening	0.628396
G-protein beta:gamma signalling	0.628396
RUNX2 regulates bone development	0.628396
Downregulation of ERBB2 signaling	0.628396
Axon guidance	0.628396
Negative regulation of MAPK pathway	0.628396
Assembly and cell surface presentation of NMDA receptors	0.628396
TRIF-mediated programmed cell death	0.628396
EGFR interacts with phospholipase C-gamma	0.628396
Interleukin-9 signaling	0.628396
BH3-only proteins associate with and inactivate anti-apoptotic BCL-2 members	0.628396
RHO GTPases Activate Rhotekin and Rhophilins	0.628396
Regulation of PTEN localization	0.628396
Sodium/Proton exchangers	0.628396
Nef and signal transduction	0.628396
Lipophagy	0.628396
Hydrolysis of LPC	0.628396
RUNX2 regulates genes involved in cell migration	0.628396
Transport of gamma-carboxylated protein precursors from the endoplasmic reticulum to the Golgi apparatus	0.628396
Factors involved in megakaryocyte development and platelet production	0.628396
Processing of Intronless Pre-mRNAs	0.628396
CTLA4 inhibitory signaling	0.628396
VxPx cargo-targeting to cilium	0.628396
Presynaptic function of Kainate receptors	0.628396
Signalling to RAS	0.628396
Synaptic adhesion-like molecules	0.628396
Synthesis of Leukotrienes (LT) and Eoxins (EX)	0.628396
Regulation of TLR by endogenous ligand	0.628396
Sialic acid metabolism	0.628396
Leishmania infection	0.628396
Sphingolipid de novo biosynthesis	0.628396
Interleukin-2 family signaling	0.628396
Interleukin-1 signaling	0.628396
Cellular response to chemical stress	0.628396
Regulation of actin dynamics for phagocytic cup formation	0.628396
HSP90 chaperone cycle for steroid hormone receptors (SHR) in the presence of ligand	0.628396
RAC1 GTPase cycle	0.628396
Cell junction organization	0.628396
Signaling by WNT in cancer	0.628396
Diseases associated with the TLR signaling cascade	0.628396
Diseases of Immune System	0.628396
Oncogene Induced Senescence	0.628396
ERK/MAPK targets	0.628396
Signaling by phosphorylated juxtamembrane, extracellular and kinase domain KIT mutants	0.628396
Signaling by KIT in disease	0.628396
Early SARS-CoV-2 Infection Events	0.628396
Phase I - Functionalization of compounds	0.628396
Nuclear Envelope Breakdown	0.628396
Signaling by PTK6	0.628396
Signaling by Non-Receptor Tyrosine Kinases	0.628396
Signaling by NTRK1 (TRKA)	0.628396
Displacement of DNA glycosylase by APEX1	0.628396
Acetylcholine regulates insulin secretion	0.628396
Microbial modulation of RIPK1-mediated regulated necrosis	0.628396
Activation of the AP-1 family of transcription factors	0.628396
Interleukin-21 signaling	0.628396
Regulation of FOXO transcriptional activity by acetylation	0.628396
Tetrahydrobiopterin (BH4) synthesis, recycling, salvage and regulation	0.628396
Synthesis of pyrophosphates in the cytosol	0.628396
MASTL Facilitates Mitotic Progression	0.628396
RUNX1 and FOXP3 control the development of regulatory T lymphocytes (Tregs)	0.628396
Diseases associated with surfactant metabolism	0.628396
Reactions specific to the complex N-glycan synthesis pathway	0.628396
Caspase activation via Dependence Receptors in the absence of ligand	0.628396
Abacavir ADME	0.628396
Removal of aminoterminal propeptides from gamma-carboxylated proteins	0.628396
Gamma-carboxylation of protein precursors	0.628396
OAS antiviral response	0.628396
Phosphate bond hydrolysis by NUDT proteins	0.628396
NIK-->noncanonical NF-kB signaling	0.628396
Arachidonic acid metabolism	0.628396
Negative regulators of DDX58/IFIH1 signaling	0.628396
Cardiac conduction	0.628396
Degradation of beta-catenin by the destruction complex	0.628396
IKK complex recruitment mediated by RIP1	0.628396
RNA Polymerase III Transcription Termination	0.628396
Regulation of gene expression in beta cells	0.628396
Azathioprine ADME	0.628396
Metabolism of amino acids and derivatives	0.628396
Translocation of SLC2A4 (GLUT4) to the plasma membrane	0.628396
Dectin-1 mediated noncanonical NF-kB signaling	0.628396
Neurexins and neuroligins	0.628396
Post NMDA receptor activation events	0.628396
Metabolism of fat-soluble vitamins	0.628396
Inositol phosphate metabolism	0.628396
Budding and maturation of HIV virion	0.628396
Regulation of TP53 Degradation	0.628396
Dermatan sulfate biosynthesis	0.628396
Nef mediated downregulation of MHC class I complex cell surface expression	0.628396
MAPK3 (ERK1) activation	0.628396
Free fatty acids regulate insulin secretion	0.628396
Synthesis of PIPs at the late endosome membrane	0.628396
Interleukin-27 signaling	0.628396
Calcitonin-like ligand receptors	0.628396
Condensation of Prometaphase Chromosomes	0.628396
SUMOylation of immune response proteins	0.628396
NOTCH4 Activation and Transmission of Signal to the Nucleus	0.628396
DSCAM interactions	0.628396
Receptor Mediated Mitophagy	0.628396
Gamma-carboxylation, transport, and amino-terminal cleavage of proteins	0.628396
Apoptotic cleavage of cell adhesion proteins	0.628396
Phenylalanine and tyrosine metabolism	0.628396
Nucleotide-binding domain, leucine rich repeat containing receptor (NLR) signaling pathways	0.628396
CD28 dependent PI3K/Akt signaling	0.628396
MicroRNA (miRNA) biogenesis	0.628396
Synthesis of bile acids and bile salts via 7alpha-hydroxycholesterol	0.628396
Synthesis of very long-chain fatty acyl-CoAs	0.628396
Other interleukin signaling	0.628396
Growth hormone receptor signaling	0.628396
Transcriptional regulation by RUNX2	0.628396
Intracellular signaling by second messengers	0.628396
NOD1/2 Signaling Pathway	0.634706
Regulation of TP53 Expression and Degradation	0.634706
SARS-CoV-1 Infection	0.63961
Cross-presentation of soluble exogenous antigens (endosomes)	0.644118
Inactivation of CSF3 (G-CSF) signaling	0.647869
Resolution of AP sites via the multiple-nucleotide patch replacement pathway	0.647869
Deadenylation of mRNA	0.647869
Attachment and Entry	0.647869
Basigin interactions	0.647869
Inflammasomes	0.647869
Cyclin A/B1/B2 associated events during G2/M transition	0.647869
Maturation of spike protein	0.652382
ALK mutants bind TKIs	0.6538
Josephin domain DUBs	0.6538
GP1b-IX-V activation signalling	0.6538
Killing mechanisms	0.6538
WNT5:FZD7-mediated leishmania damping	0.6538
Gap junction degradation	0.6538
Interleukin-35 Signalling	0.6538
Regulation of glycolysis by fructose 2,6-bisphosphate metabolism	0.6538
Signaling by FGFR4 in disease	0.6538
Suppression of apoptosis	0.6538
TP53 Regulates Transcription of Death Receptors and Ligands	0.6538
Pregnenolone biosynthesis	0.6538
HSF1 activation	0.6538
Transport of nucleosides and free purine and pyrimidine bases across the plasma membrane	0.6538
Constitutive Signaling by Overexpressed ERBB2	0.6538
Erythrocytes take up carbon dioxide and release oxygen	0.6538
Vitamin D (calciferol) metabolism	0.6538
O2/CO2 exchange in erythrocytes	0.6538
Pyrimidine catabolism	0.6538
ESR-mediated signaling	0.658392
Meiosis	0.659216
Nonhomologous End-Joining (NHEJ)	0.659242
Neurotransmitter release cycle	0.659242
FCGR3A-mediated phagocytosis	0.664652
Leishmania phagocytosis	0.664652
Parasite infection	0.664652
Cytosolic sensors of pathogen-associated DNA	0.666704
Regulation of IFNA/IFNB signaling	0.668808
Calnexin/calreticulin cycle	0.668808
Ovarian tumor domain proteases	0.669438
Signaling by EGFR	0.673925
Signaling by NTRKs	0.682851
Activation of RAC1	0.683105
TRAF6 mediated IRF7 activation in TLR7/8 or 9 signaling	0.683105
NF-kB is activated and signals survival	0.683105
WNT5A-dependent internalization of FZD2, FZD5 and ROR2	0.683105
Inhibition of replication initiation of damaged DNA by RB1/E2F1	0.683105
Apoptosis induced DNA fragmentation	0.683105
Mitochondrial iron-sulfur cluster biogenesis	0.683105
Signaling by PDGFRA transmembrane, juxtamembrane and kinase domain mutants	0.683105
Signaling by PDGFRA extracellular domain mutants	0.683105
Synthesis of PE	0.683105
Pre-NOTCH Expression and Processing	0.686026
COPI-independent Golgi-to-ER retrograde traffic	0.688165
Acyl chain remodelling of PC	0.688727
Effects of PIP2 hydrolysis	0.688727
Interleukin receptor SHC signaling	0.688727
Signaling by NTRK2 (TRKB)	0.688727
Insulin processing	0.688727
FOXO-mediated transcription	0.692431
Protein-protein interactions at synapses	0.692431
Endosomal/Vacuolar pathway	0.697546
Signaling by FGFR1 in disease	0.701688
RET signaling	0.701688
Signaling by FGFR1	0.701959
Chaperonin-mediated protein folding	0.703024
Activation of NF-kappaB in B cells	0.704773
Interleukin-6 family signaling	0.70765
Cargo recognition for clathrin-mediated endocytosis	0.708632
Interferon alpha/beta signaling	0.708751
TNFR1-induced proapoptotic signaling	0.709931
Phospholipase C-mediated cascade; FGFR3	0.709931
Truncations of AMER1 destabilize the destruction complex	0.709931
APC truncation mutants have impaired AXIN binding	0.709931
AXIN missense mutants destabilize the destruction complex	0.709931
Signaling by AMER1 mutants	0.709931
Signaling by AXIN mutants	0.709931
Attenuation phase	0.709931
Regulation of IFNG signaling	0.709931
Signaling by APC mutants	0.709931
Lysosphingolipid and LPA receptors	0.709931
IRAK1 recruits IKK complex	0.709931
IRAK1 recruits IKK complex upon TLR7/8 or 9 stimulation	0.709931
TP53 regulates transcription of several additional cell death genes whose specific roles in p53-dependent apoptosis remain uncertain	0.709931
Downregulation of ERBB2:ERBB3 signaling	0.709931
Carnitine metabolism	0.709931
p75NTR recruits signalling complexes	0.709931
Regulation of TP53 Activity through Association with Co-factors	0.709931
Defects in cobalamin (B12) metabolism	0.709931
Glycogen synthesis	0.709931
Response to metal ions	0.709931
Interleukin-1 family signaling	0.714945
Defective pyroptosis	0.71689
Deactivation of the beta-catenin transactivating complex	0.71689
Muscle contraction	0.71727
Amyloid fiber formation	0.719726
Activation of G protein gated Potassium channels	0.725602
Inhibition of voltage gated Ca2+ channels via Gbeta/gamma subunits	0.725602
G protein gated Potassium channels	0.725602
Activation of AMPK downstream of NMDARs	0.725602
TRAF6 mediated IRF7 activation	0.725602
Mitophagy	0.725602
EPHA-mediated growth cone collapse	0.725602
Metabolism of porphyrins	0.725602
Vif-mediated degradation of APOBEC3G	0.72821
Signaling by ERBB2	0.72821
Regulation of PTEN stability and activity	0.72841
Selective autophagy	0.730384
Signaling by FGFR4	0.731484
Signaling by FGFR3	0.731484
Signaling by CTNNB1 phospho-site mutants	0.734488
Phospholipase C-mediated cascade; FGFR4	0.734488
mRNA decay by 5' to 3' exoribonuclease	0.734488
Signaling by GSK3beta mutants	0.734488
CTNNB1 S45 mutants aren't phosphorylated	0.734488
CTNNB1 S33 mutants aren't phosphorylated	0.734488
CTNNB1 T41 mutants aren't phosphorylated	0.734488
CTNNB1 S37 mutants aren't phosphorylated	0.734488
Membrane binding and targetting of GAG proteins	0.734488
Synthesis And Processing Of GAG, GAGPOL Polyproteins	0.734488
WNT5A-dependent internalization of FZD4	0.734488
Platelet Adhesion to exposed collagen	0.734488
Synthesis of Prostaglandins (PG) and Thromboxanes (TX)	0.734488
Signaling by NOTCH1 HD Domain Mutants in Cancer	0.734488
Constitutive Signaling by NOTCH1 HD Domain Mutants	0.734488
Signaling by Activin	0.734488
Response of EIF2AK1 (HRI) to heme deficiency	0.734488
Degradation of DVL	0.740671
Signaling by ALK fusions and activated point mutants	0.740671
Signaling by ALK in cancer	0.740671
Transcriptional activation of mitochondrial biogenesis	0.740671
TNFR1-induced NFkappaB signaling pathway	0.742612
DAP12 signaling	0.742612
Negative regulation of FGFR3 signaling	0.742612
Signaling by CSF3 (G-CSF)	0.742612
Processing of Capped Intronless Pre-mRNA	0.742612
FLT3 signaling in disease	0.742612
Activation of kainate receptors upon glutamate binding	0.742612
Signaling by ERBB2 in Cancer	0.742612
Downregulation of SMAD2/3:SMAD4 transcriptional activity	0.742612
Surfactant metabolism	0.742612
Aggrephagy	0.745479
Smooth Muscle Contraction	0.745479
Retinoid metabolism and transport	0.745479
Activation of NMDA receptors and postsynaptic events	0.752318
ER-Phagosome pathway	0.753038
FOXO-mediated transcription of cell death genes	0.756968
Rap1 signalling	0.756968
VLDLR internalisation and degradation	0.756968
MAP3K8 (TPL2)-dependent MAPK1/3 activation	0.756968
Signaling by EGFRvIII in Cancer	0.756968
Constitutive Signaling by EGFRvIII	0.756968
Sema3A PAK dependent Axon repulsion	0.756968
Uptake and function of anthrax toxins	0.756968
HS-GAG biosynthesis	0.758711
Tight junction interactions	0.758711
Negative regulation of FGFR4 signaling	0.758711
MAPK targets/ Nuclear events mediated by MAP kinases	0.758711
Metalloprotease DUBs	0.758711
Activated NOTCH1 Transmits Signal to the Nucleus	0.758711
EGFR downregulation	0.758711
TAK1-dependent IKK and NF-kappa-B activation	0.758886
Signaling by SCF-KIT	0.758886
Protein folding	0.761439
MyD88 cascade initiated on plasma membrane	0.761439
Toll Like Receptor 5 (TLR5) Cascade	0.761439
Toll Like Receptor 10 (TLR10) Cascade	0.761439
Interleukin-4 and Interleukin-13 signaling	0.763151
Transcriptional regulation of granulopoiesis	0.764284
Signaling by Nuclear Receptors	0.767729
Phase 0 - rapid depolarisation	0.77393
RHO GTPases activate IQGAPs	0.77393
GABA receptor activation	0.775446
E3 ubiquitin ligases ubiquitinate target proteins	0.775446
Signaling by WNT	0.776261
Signaling by the B Cell Receptor (BCR)	0.777391
KSRP (KHSRP) binds and destabilizes mRNA	0.777547
Beta-catenin phosphorylation cascade	0.777547
Trafficking of GluR2-containing AMPA receptors	0.777547
Acetylcholine Neurotransmitter Release Cycle	0.777547
Acyl chain remodelling of PI	0.777547
p75NTR signals via NF-kB	0.777547
TNF receptor superfamily (TNFSF) members mediating non-canonical NF-kB pathway	0.777547
Signaling by ERBB2 ECD mutants	0.777547
Protein methylation	0.777547
Defective CFTR causes cystic fibrosis	0.786187
DNA Damage/Telomere Stress Induced Senescence	0.786187
Transcriptional Regulation by MECP2	0.786187
Mitochondrial translation termination	0.788296
Mitochondrial translation initiation	0.788296
Mitochondrial translation elongation	0.788296
Packaging Of Telomere Ends	0.788305
Activation of Matrix Metalloproteinases	0.788305
FGFR1 mutant receptor activation	0.788305
TRAF6 mediated induction of NFkB and MAP kinases upon TLR7/8 or 9 activation	0.795481
Interleukin-3, Interleukin-5 and GM-CSF signaling	0.795697
Phospholipase C-mediated cascade: FGFR1	0.796384
Serotonin Neurotransmitter Release Cycle	0.796384
Regulation of NF-kappa B signaling	0.796384
Pre-NOTCH Processing in Golgi	0.796384
RORA activates gene expression	0.796384
Activation of SMO	0.796384
TP53 Regulates Transcription of Genes Involved in G2 Cell Cycle Arrest	0.796384
ABC transporters in lipid homeostasis	0.796384
Synthesis of PIPs at the Golgi membrane	0.796384
Lewis blood group biosynthesis	0.796384
Pre-NOTCH Transcription and Translation	0.796514
MAPK6/MAPK4 signaling	0.796958
DNA methylation	0.801867
Glucagon signaling in metabolic regulation	0.801867
Glucagon-type ligand receptors	0.801867
Synthesis of bile acids and bile salts	0.801867
Nuclear signaling by ERBB4	0.801867
Amino acid transport across the plasma membrane	0.801867
Translation of Structural Proteins	0.801867
Metabolic disorders of biological oxidation enzymes	0.801867
MyD88 dependent cascade initiated on endosome	0.80339
Peptide hormone metabolism	0.805345
MAP kinase activation	0.806436
PIP3 activates AKT signaling	0.808498
Toll Like Receptor 7/8 (TLR7/8) Cascade	0.811063
Tie2 Signaling	0.813628
GABA synthesis, release, reuptake and degradation	0.813628
Assembly of active LPL and LIPC lipase complexes	0.813628
Gastrin-CREB signalling pathway via PKC and MAPK	0.813628
Plasma lipoprotein assembly	0.813628
Negative regulation of FGFR1 signaling	0.814653
Inwardly rectifying K+ channels	0.814653
CD28 co-stimulation	0.814653
Downstream signaling of activated FGFR1	0.814653
Calmodulin induced events	0.814653
CaM pathway	0.814653
Regulation of activated PAK-2p34 by proteasome mediated degradation	0.817537
ABC transporter disorders	0.817784
Transcriptional regulation by RUNX1	0.81793
Toll Like Receptor 3 (TLR3) Cascade	0.818504
Striated Muscle Contraction	0.826695
Activated PKN1 stimulates transcription of AR (androgen receptor) regulated genes KLK2 and KLK3	0.826695
SMAD2/SMAD3:SMAD4 heterotrimer regulates transcription	0.826695
Cargo trafficking to the periciliary membrane	0.827692
EPH-ephrin mediated repulsion of cells	0.827692
Regulation of ornithine decarboxylase (ODC)	0.827692
Transcriptional activity of SMAD2/SMAD3:SMAD4 heterotrimer	0.827692
Chondroitin sulfate biosynthesis	0.829413
IRAK4 deficiency (TLR2/4)	0.829413
Microtubule-dependent trafficking of connexons from Golgi to the plasma membrane	0.829413
Receptor-type tyrosine-protein phosphatases	0.829413
Constitutive Signaling by Ligand-Responsive EGFR Cancer Variants	0.829413
Signaling by Ligand-Responsive EGFR Variants in Cancer	0.829413
SUMOylation of transcription factors	0.829413
TP53 Regulates Transcription of Genes Involved in Cytochrome C Release	0.829413
Signaling by Interleukins	0.829681
Toll Like Receptor 9 (TLR9) Cascade	0.832698
Stimuli-sensing channels	0.832698
RUNX1 regulates genes involved in megakaryocyte differentiation and platelet function	0.833853
G alpha (12/13) signalling events	0.834055
ISG15 antiviral mechanism	0.834055
Mitochondrial translation	0.836212
Oxidative Stress Induced Senescence	0.836212
Gap junction trafficking and regulation	0.83736
GSK3B and BTRC:CUL1-mediated-degradation of NFE2L2	0.83736
p53-Independent DNA Damage Response	0.83736
Ubiquitin Mediated Degradation of Phosphorylated Cdc25A	0.83736
p53-Independent G1/S DNA damage checkpoint	0.83736
Ubiquitin-dependent degradation of Cyclin D	0.83736
Autodegradation of the E3 ubiquitin ligase COP1	0.83736
Negative regulation of FGFR2 signaling	0.838029
SIRT1 negatively regulates rRNA expression	0.838029
Ca-dependent events	0.838029
C-type lectin receptors (CLRs)	0.840715
Cellular response to heat stress	0.843282
PCNA-Dependent Long Patch Base Excision Repair	0.843862
Phospholipase C-mediated cascade; FGFR2	0.843862
Transport of connexons to the plasma membrane	0.843862
ER Quality Control Compartment (ERQC)	0.843862
Signaling by PDGFR in disease	0.843862
TP53 regulates transcription of additional cell cycle genes whose exact role in the p53 pathway remain uncertain	0.843862
Interleukin-37 signaling	0.843862
Cellular hexose transport	0.843862
TRIF(TICAM1)-mediated TLR4 signaling	0.845999
MyD88-independent TLR4 cascade	0.845999
Vpu mediated degradation of CD4	0.846556
Regulation of Apoptosis	0.846556
Defective B3GALTL causes PpS	0.848687
Cleavage of the damaged purine	0.848687
NR1H3 & NR1H2 regulate gene expression linked to cholesterol transport and efflux	0.848687
Assembly of the ORC complex at the origin of replication	0.848687
Rab regulation of trafficking	0.8494
Transport of small molecules	0.85111
PINK1-PRKN Mediated Mitophagy	0.857088
Regulation of signaling by CBL	0.857088
Insertion of tail-anchored proteins into the endoplasmic reticulum membrane	0.857088
Acyl chain remodelling of PS	0.857088
E2F mediated regulation of DNA replication	0.857088
NOTCH2 Activation and Transmission of Signal to the Nucleus	0.857088
Blood group systems biosynthesis	0.857088
Cobalamin (Cbl, vitamin B12) transport and metabolism	0.857088
Regulation of RAS by GAPs	0.857951
O-glycosylation of TSR domain-containing proteins	0.858703
Regulation of TNFR1 signaling	0.858703
Resolution of Abasic Sites (AP sites)	0.858703
Association of TriC/CCT with target proteins during biosynthesis	0.858703
Depurination	0.858703
Recognition and association of DNA glycosylase with site containing an affected purine	0.858703
FLT3 Signaling	0.858703
Response of Mtb to phagocytosis	0.858703
FBXL7 down-regulates AURKA during mitotic entry and in early mitosis	0.863599
SCF-beta-TrCP mediated degradation of Emi1	0.863599
Degradation of AXIN	0.863599
Negative regulation of NOTCH4 signaling	0.863599
Regulation of RUNX3 expression and activity	0.863599
Diseases of signal transduction by growth factor receptors and second messengers	0.866686
RHO GTPase Effectors	0.867154
RUNX1 regulates transcription of genes involved in differentiation of HSCs	0.869117
Telomere Extension By Telomerase	0.869195
Post-chaperonin tubulin folding pathway	0.869195
activated TAK1 mediates p38 MAPK activation	0.869195
Dopamine Neurotransmitter Release Cycle	0.869195
BBSome-mediated cargo-targeting to cilium	0.869195
Signaling by NODAL	0.869195
Suppression of phagosomal maturation	0.869195
Signaling by NOTCH	0.869538
Hedgehog 'on' state	0.869577
Deadenylation-dependent mRNA decay	0.871479
AUF1 (hnRNP D0) binds and destabilizes mRNA	0.871479
Hh mutants are degraded by ERAD	0.871479
Cellular responses to stress	0.874968
Reproduction	0.87555
RNA Polymerase III Abortive And Retractive Initiation	0.876937
RNA Polymerase III Transcription	0.876937
Stabilization of p53	0.878955
Interleukin-17 signaling	0.879005
Cellular responses to stimuli	0.879197
Transmission across Chemical Synapses	0.879454
RAF-independent MAPK1/3 activation	0.880277
Assembly Of The HIV Virion	0.880277
RHO GTPases Activate NADPH Oxidases	0.880277
Cytosolic tRNA aminoacylation	0.880277
MyD88:MAL(TIRAP) cascade initiated on plasma membrane	0.880859
Toll Like Receptor TLR6:TLR2 Cascade	0.880859
Regulation of PLK1 Activity at G2/M Transition	0.881873
PRC2 methylates histones and DNA	0.885217
RND1 GTPase cycle	0.885217
Cleavage of the damaged pyrimidine	0.885217
Depyrimidination	0.885217
Recognition and association of DNA glycosylase with site containing an affected pyrimidine	0.885217
TNFR2 non-canonical NF-kB pathway	0.88608
Host Interactions of HIV factors	0.88834
Interleukin-20 family signaling	0.890421
NOTCH3 Intracellular Domain Regulates Transcription	0.890421
Signaling by FGFR3 in disease	0.890421
Cytosolic sulfonation of small molecules	0.890421
NOTCH3 Activation and Transmission of Signal to the Nucleus	0.890421
FCERI mediated Ca+2 mobilization	0.890912
KEAP1-NFE2L2 pathway	0.891305
Base Excision Repair	0.891489
Regulation of RUNX2 expression and activity	0.891489
NRAGE signals death through JNK	0.892754
Hh mutants abrogate ligand secretion	0.892754
Metabolism of polyamines	0.892754
tRNA modification in the nucleus and cytosol	0.892978
Antiviral mechanism by IFN-stimulated genes	0.893164
Toll Like Receptor TLR1:TLR2 Cascade	0.895665
Toll Like Receptor 2 (TLR2) Cascade	0.895665
Signaling by NOTCH1	0.897298
Regulation of TP53 Activity	0.89848
B-WICH complex positively regulates rRNA expression	0.899111
Recruitment and ATM-mediated phosphorylation of repair and signaling proteins at DNA double strand breaks	0.899111
rRNA modification in the nucleus and cytosol	0.899111
Degradation of GLI1 by the proteasome	0.899111
Formation of the beta-catenin:TCF transactivating complex	0.899111
Degradation of GLI2 by the proteasome	0.899111
GLI3 is processed to GLI3R by the proteasome	0.899111
SCF(Skp2)-mediated degradation of p27/p21	0.899111
Formation of tubulin folding intermediates by CCT/TriC	0.899707
FGFR2 alternative splicing	0.899707
WNT ligand biogenesis and trafficking	0.899707
Signaling by ERBB2 TMD/JMD mutants	0.899707
Signaling by EGFR in Cancer	0.899707
Signaling by Erythropoietin	0.899707
Downregulation of TGF-beta receptor signaling	0.899707
N-glycan antennae elongation in the medial/trans-Golgi	0.899707
Metal ion SLC transporters	0.899707
Intra-Golgi traffic	0.900249
Vasopressin regulates renal water homeostasis via Aquaporins	0.900249
Regulation of beta-cell development	0.900249
Toll Like Receptor 4 (TLR4) Cascade	0.901116
Cellular response to hypoxia	0.902831
DNA Double Strand Break Response	0.905126
Nuclear Events (kinase and transcription factor activation)	0.905126
Condensation of Prophase Chromosomes	0.907057
ERCC6 (CSB) and EHMT2 (G9a) positively regulate rRNA expression	0.907057
Bile acid and bile salt metabolism	0.907057
RNA Pol II CTD phosphorylation and interaction with CE during HIV infection	0.908206
RNA Pol II CTD phosphorylation and interaction with CE	0.908206
ATF4 activates genes in response to endoplasmic reticulum stress	0.908206
PCP/CE pathway	0.908351
Translation of Structural Proteins	0.910815
Signaling by FGFR2	0.913111
Base-Excision Repair, AP Site Formation	0.913428
Prefoldin mediated transfer of substrate to CCT/TriC	0.915986
Signaling by BMP	0.915986
Notch-HLH transcription pathway	0.915986
TRP channels	0.915986
SHC1 events in ERBB2 signaling	0.915986
Downstream signaling of activated FGFR3	0.915986
Signaling by ALK	0.915986
Late SARS-CoV-2 Infection Events	0.916192
Cell surface interactions at the vascular wall	0.917277
The role of GTSE1 in G2/M progression after G2 checkpoint	0.917879
Nuclear events mediated by NFE2L2	0.917879
DAP12 interactions	0.919388
Cellular Senescence	0.920074
Autodegradation of Cdh1 by Cdh1:APC/C	0.921273
Kinesins	0.921273
Asymmetric localization of PCP proteins	0.921273
Signaling by FGFR	0.921615
Transcriptional regulation by small RNAs	0.922411
RNA Polymerase I Transcription	0.922411
Protein ubiquitination	0.922411
mRNA Capping	0.923106
Acyl chain remodelling of PE	0.923106
Downstream signaling of activated FGFR4	0.923106
Signaling by ERBB2 KD Mutants	0.923106
Neurotransmitter receptors and postsynaptic signal transmission	0.923192
Inhibition of DNA recombination at telomere	0.92496
TNF signaling	0.92496
NR1H2 and NR1H3-mediated signaling	0.92496
Transcriptional regulation by RUNX3	0.925643
Hedgehog ligand biogenesis	0.92607
Senescence-Associated Secretory Phenotype (SASP)	0.926718
Paracetamol ADME	0.929624
mRNA Splicing - Major Pathway	0.92971
Retrograde transport at the Trans-Golgi-Network	0.930167
Gap junction trafficking	0.930167
Signaling by NOTCH3	0.930167
NOTCH1 Intracellular Domain Regulates Transcription	0.930167
TP53 Regulates Transcription of Cell Cycle Genes	0.930167
RMTs methylate histone arginines	0.930167
Oxygen-dependent proline hydroxylation of Hypoxia-inducible Factor Alpha	0.930598
p53-Dependent G1/S DNA damage checkpoint	0.930598
p53-Dependent G1 DNA Damage Response	0.930598
SARS-CoV-2 activates/modulates innate and adaptive immune responses	0.931312
Interferon Signaling	0.932929
Cyclin E associated events during G1/S transition	0.93469
Signaling by NOTCH4	0.93469
RNA Polymerase I Transcription Termination	0.93559
Role of phospholipids in phagocytosis	0.936492
Binding and Uptake of Ligands by Scavenger Receptors	0.937322
APC/C:Cdc20 mediated degradation of Securin	0.938897
G1/S DNA Damage Checkpoints	0.938897
Interferon gamma signaling	0.940207
Termination of translesion DNA synthesis	0.941051
PERK regulates gene expression	0.941051
Cyclin A:Cdk2-associated events at S phase entry	0.941868
Loss of proteins required for interphase microtubule organization from the centrosome	0.942693
Loss of Nlp from mitotic centrosomes	0.942693
TCF dependent signaling in response to WNT	0.942786
Organelle biogenesis and maintenance	0.94498
Cooperation of Prefoldin and TriC/CCT in actin and tubulin folding	0.946049
Signaling by NOTCH2	0.946049
Aquaporin-mediated transport	0.947768
ABC-family proteins mediated transport	0.949038
mRNA Splicing	0.949287
Orc1 removal from chromatin	0.949638
SARS-CoV-2-host interactions	0.950994
Regulation of mRNA stability by proteins that bind AU-rich elements	0.951294
Intraflagellar transport	0.951457
Nucleosome assembly	0.951457
Deposition of new CENPA-containing nucleosomes at the centromere	0.951457
AURKA Activation by TPX2	0.952808
Estrogen-dependent gene expression	0.953329
Downstream signaling of activated FGFR2	0.954811
Latent infection - Other responses of Mtb to phagocytosis	0.954811
Plasma lipoprotein remodeling	0.954811
GPVI-mediated activation cascade	0.954811
Metabolism of steroid hormones	0.954811
Cdc20:Phospho-APC/C mediated degradation of Cyclin A	0.955791
CDK-mediated phosphorylation and removal of Cdc6	0.955791
Signaling by FGFR in disease	0.955791
RAB GEFs exchange GTP for GDP on RABs	0.956774
Meiotic recombination	0.958102
Regulation of cholesterol biosynthesis by SREBP (SREBF)	0.958102
SARS-CoV-2 Infection	0.958467
APC/C:Cdh1 mediated degradation of Cdc20 and other APC/C:Cdh1 targeted proteins in late mitosis/early G1	0.958597
APC:Cdc20 mediated degradation of cell cycle proteins prior to satisfation of the cell cycle checkpoint	0.958597
Complex I biogenesis	0.961089
Positive epigenetic regulation of rRNA expression	0.961236
Regulation of TP53 Activity through Phosphorylation	0.96168
RUNX1 interacts with co-factors whose precise effect on RUNX1 targets is not known	0.962151
APC/C:Cdc20 mediated degradation of mitotic proteins	0.963715
Cell death signalling via NRAGE, NRIF and NADE	0.963715
Gap junction assembly	0.965361
G2/M DNA damage checkpoint	0.966045
Activation of APC/C and APC/C:Cdc20 mediated degradation of mitotic proteins	0.966045
mRNA 3'-end processing	0.966461
Signaling by NOTCH1 in Cancer	0.966461
Signaling by NOTCH1 HD+PEST Domain Mutants in Cancer	0.966461
Signaling by NOTCH1 PEST Domain Mutants in Cancer	0.966461
Constitutive Signaling by NOTCH1 PEST Domain Mutants	0.966461
Constitutive Signaling by NOTCH1 HD+PEST Domain Mutants	0.966461
Antigen activates B Cell Receptor (BCR) leading to generation of second messengers	0.968079
Transcriptional Regulation by VENTX	0.968299
Synthesis of PA	0.968299
Translesion synthesis by Y family DNA polymerases bypasses lesions on DNA template	0.968299
NGF-stimulated transcription	0.968299
RNA Polymerase I Promoter Escape	0.968872
Assembly of the pre-replicative complex	0.969271
RNA Polymerase I Promoter Clearance	0.970288
Fc epsilon receptor (FCERI) signaling	0.970486
Nuclear Pore Complex (NPC) Disassembly	0.970989
Insulin receptor signalling cascade	0.971115
Processing of DNA double-strand break ends	0.972216
Ub-specific processing proteases	0.972282
G alpha (s) signalling events	0.972844
tRNA processing in the nucleus	0.973202
Signaling by ERBB4	0.973202
Sensory perception of sweet, bitter, and umami (glutamate) taste	0.97345
Centrosome maturation	0.974026
Recruitment of mitotic centrosome proteins and complexes	0.974026
Regulation of APC/C activators between G1/S and early anaphase	0.974026
p75 NTR receptor-mediated signalling	0.975069
Downstream TCR signaling	0.97562
Infection with Mycobacterium tuberculosis	0.975723
Mitotic Anaphase	0.975813
Death Receptor Signalling	0.975891
Potential therapeutics for SARS	0.976633
Mitotic Metaphase and Anaphase	0.976824
Activation of gene expression by SREBF (SREBP)	0.977765
SUMOylation of ubiquitinylation proteins	0.977765
Transport of vitamins, nucleosides, and related molecules	0.977765
Neuronal System	0.977895
SUMOylation of transcription cofactors	0.979652
ADORA2B mediated anti-inflammatory cytokines production	0.980372
Interleukin-10 signaling	0.981379
Transport of bile salts and organic acids, metal ions and amine compounds	0.981514
TCR signaling	0.982459
HIV Infection	0.982893
Carboxyterminal post-translational modifications of tubulin	0.982959
RNA Polymerase II Transcription Termination	0.98298
Circadian Clock	0.98298
G alpha (i) signalling events	0.983292
Regulation of mitotic cell cycle	0.983889
APC/C-mediated degradation of cell cycle proteins	0.983889
Interactions of Vpr with host cellular proteins	0.984406
Cyclin D associated events in G1	0.984406
G1 Phase	0.984406
Sensory perception of taste	0.984406
PKMTs methylate histone lysines	0.984406
RHO GTPases Activate Formins	0.985205
Post-translational protein modification	0.98559
Negative regulation of the PI3K/AKT network	0.985708
DNA Damage Bypass	0.985729
Uptake and actions of bacterial toxins	0.985729
Costimulation by the CD28 family	0.985971
Diseases associated with O-glycosylation of proteins	0.986467
Cytokine Signaling in Immune system	0.986823
Signaling by FGFR2 in disease	0.986941
Switching of origins to a post-replicative state	0.987793
SUMOylation of DNA replication proteins	0.98805
Deubiquitination	0.988399
Telomere Maintenance	0.988617
Formation of the cornified envelope	0.98879
DNA Replication Pre-Initiation	0.98879
Extension of Telomeres	0.989064
Gene Silencing by RNA	0.98911
tRNA processing	0.989797
Regulation of HSF1-mediated heat shock response	0.990053
NoRC negatively regulates rRNA expression	0.990053
G1/S Transition	0.990084
Recruitment of NuMA to mitotic centrosomes	0.990106
Hedgehog 'off' state	0.990442
UCH proteinases	0.990779
Generation of second messenger molecules	0.990843
G2/M Transition	0.99095
Signaling by Hedgehog	0.991217
G2/M Checkpoints	0.991217
Anchoring of the basal body to the plasma membrane	0.991407
Class B/2 (Secretin family receptors)	0.991407
PI3K/AKT Signaling in Cancer	0.991618
Mitotic G2-G2/M phases	0.991848
Negative epigenetic regulation of rRNA expression	0.992115
PI5P, PP2A and IER3 Regulate PI3K/AKT Signaling	0.992654
PPARA activates gene expression	0.992654
Drug ADME	0.993054
Visual phototransduction	0.993054
Class I MHC mediated antigen processing & presentation	0.993373
SARS-CoV Infections	0.993468
Regulation of lipid metabolism by PPARalpha	0.993567
Metabolism of steroids	0.994206
M Phase	0.995657
Transport of inorganic cations/anions and amino acids/oligopeptides	0.995795
Disorders of transmembrane transporters	0.996173
FCGR3A-mediated IL10 synthesis	0.996242
Processing of Capped Intron-Containing Pre-mRNA	0.996534
Mitotic G1 phase and G1/S transition	0.996816
Cilium Assembly	0.996997
G alpha (q) signalling events	0.997073
Activation of anterior HOX genes in hindbrain development during early embryogenesis	0.997157
Activation of HOX genes during differentiation	0.997157
HDR through Homologous Recombination (HRR) or Single Strand Annealing (SSA)	0.997473
Regulation of Complement cascade	0.997672
Antimicrobial peptides	0.99793
Epigenetic regulation of gene expression	0.997973
EML4 and NUDC in mitotic spindle formation	0.997973
Anti-inflammatory response favouring Leishmania parasite infection	0.998055
Leishmania parasite growth and survival	0.998055
DNA Replication	0.998111
Transcription of the HIV genome	0.998149
Translation	0.998351
Chromosome Maintenance	0.998375
Homology Directed Repair	0.998375
Synthesis of DNA	0.998491
RNA polymerase II transcribes snRNA genes	0.998582
Potassium Channels	0.998908
SLC transporter disorders	0.998908
Complement cascade	0.998918
Adaptive Immune System	0.999066
Late Phase of HIV Life Cycle	0.999124
DNA Double-Strand Break Repair	0.999184
SUMOylation of DNA damage response and repair proteins	0.999239
Neddylation	0.999256
Regulation of expression of SLITs and ROBOs	0.999307
SUMO E3 ligases SUMOylate target proteins	0.999395
Transcriptional regulation of white adipocyte differentiation	0.999418
O-linked glycosylation	0.999551
SUMOylation	0.999598
Nonsense Mediated Decay (NMD) enhanced by the Exon Junction Complex (EJC)	0.999648
Nonsense-Mediated Decay (NMD)	0.999648
HIV Life Cycle	0.999654
S Phase	0.999678
Metabolism of proteins	0.999687
FCERI mediated MAPK activation	0.999701
Signal Transduction	0.999738
Post-translational modification: synthesis of GPI-anchored proteins	0.999739
FCERI mediated NF-kB activation	0.999759
Amplification of signal from the kinetochores	0.999761
Amplification of signal from unattached kinetochores via a MAD2 inhibitory signal	0.999761
Eukaryotic Translation Termination	0.999761
Separation of Sister Chromatids	0.999813
Resolution of Sister Chromatid Cohesion	0.999831
SLC-mediated transmembrane transport	0.999835
Peptide ligand-binding receptors	0.999885
Signaling by ROBO receptors	0.999886
Cell Cycle, Mitotic	0.999901
Developmental Biology	0.999902
Mitotic Prometaphase	0.99992
Mitotic Spindle Checkpoint	0.999947
SRP-dependent cotranslational protein targeting to membrane	0.999956
Keratinization	0.999971
Selenoamino acid metabolism	0.999972
HCMV Late Events	0.999972
Immunoregulatory interactions between a Lymphoid and a non-Lymphoid cell	0.999973
Cell Cycle	0.999986
Antigen processing: Ubiquitination & Proteasome degradation	0.999988
Cell Cycle Checkpoints	0.999991
GPCR downstream signalling	0.999993
rRNA processing in the nucleus and cytosol	0.999994
HCMV Infection	0.999995
rRNA processing	0.999997
DNA Repair	0.999998
Disease	0.999998
HCMV Early Events	0.999998
Infectious disease	0.999999
Metabolism of RNA	0.999999
Signaling by GPCR	1
Chromatin organization	1
Chromatin modifying enzymes	1
Major pathway of rRNA processing in the nucleolus and cytosol	1
Class A/1 (Rhodopsin-like receptors)	1
Generic Transcription Pathway	1
GPCR ligand binding	1
Sensory Perception	1
RNA Polymerase II Transcription	1
Gene expression (Transcription)	1

## Sheet: HUVEC_neg
Pathway name	Entities FDR
Nonsense Mediated Decay (NMD) independent of the Exon Junction Complex (EJC)	5.32907e-15
Major pathway of rRNA processing in the nucleolus and cytosol	5.32907e-15
Viral mRNA Translation	5.32907e-15
Formation of a pool of free 40S subunits	5.32907e-15
L13a-mediated translational silencing of Ceruloplasmin expression	5.32907e-15
GTP hydrolysis and joining of the 60S ribosomal subunit	5.32907e-15
SRP-dependent cotranslational protein targeting to membrane	5.32907e-15
Nonsense-Mediated Decay (NMD)	5.32907e-15
Nonsense Mediated Decay (NMD) enhanced by the Exon Junction Complex (EJC)	5.32907e-15
rRNA processing in the nucleus and cytosol	5.32907e-15
Peptide chain elongation	5.32907e-15
Eukaryotic Translation Termination	5.32907e-15
Eukaryotic Translation Initiation	5.32907e-15
rRNA modification in the nucleus and cytosol	5.32907e-15
Cap-dependent Translation Initiation	5.32907e-15
rRNA processing	5.32907e-15
Metabolism of RNA	5.32907e-15
Eukaryotic Translation Elongation	5.32907e-15
Influenza Viral RNA Transcription and Replication	5.32907e-15
Response of EIF2AK4 (GCN2) to amino acid deficiency	5.32907e-15
Selenocysteine synthesis	5.32907e-15
Selenoamino acid metabolism	5.32907e-15
Cellular response to starvation	5.32907e-15
Regulation of expression of SLITs and ROBOs	5.32907e-15
Influenza Infection	5.32907e-15
Signaling by ROBO receptors	5.32907e-15
Metabolism of amino acids and derivatives	1.9125e-10
DNA strand elongation	1.9125e-10
Translation	2.68543e-10
Cellular responses to stress	3.03095e-10
Cellular responses to stimuli	3.19042e-10
Cell Cycle, Mitotic	5.23816e-10
Cell Cycle	1.50183e-08
Axon guidance	4.05383e-08
Nervous system development	4.18867e-08
SARS-CoV-2 modulates host translation machinery	4.37894e-08
Leading Strand Synthesis	2.9117e-06
Polymerase switching	2.9117e-06
Lagging Strand Synthesis	5.49361e-06
Synthesis of DNA	7.8831e-06
Mitotic Prometaphase	2.60451e-05
Activation of ATR in response to replication stress	2.88426e-05
Mismatch repair (MMR) directed by MSH2:MSH6 (MutSalpha)	3.07538e-05
S Phase	3.2602e-05
Mismatch Repair	4.89357e-05
PCNA-Dependent Long Patch Base Excision Repair	6.38224e-05
Unwinding of DNA	0.000114887
Translation initiation complex formation	0.000122403
Ribosomal scanning and start codon recognition	0.000122403
Activation of the mRNA upon binding of the cap-binding complex and eIFs, and subsequent binding to 43S	0.00014086
DNA Replication	0.000145182
Formation of the ternary complex, and subsequently, the 43S complex	0.000145249
Gap-filling DNA repair synthesis and ligation in GG-NER	0.000220841
Resolution of AP sites via the multiple-nucleotide patch replacement pathway	0.000220841
M Phase	0.000238963
Mismatch repair (MMR) directed by MSH2:MSH3 (MutSbeta)	0.000254708
Polymerase switching on the C-strand of the telomere	0.00028491
Telomere C-strand (Lagging Strand) Synthesis	0.000386813
Extension of Telomeres	0.000499208
Condensation of Prometaphase Chromosomes	0.000620502
Interconversion of nucleotide di- and triphosphates	0.000811117
Termination of translesion DNA synthesis	0.00125738
Regulation of HSF1-mediated heat shock response	0.00125738
Cellular response to heat stress	0.00130602
Activation of the pre-replicative complex	0.00156964
G1/S Transition	0.00191243
Processive synthesis on the lagging strand	0.00296314
Telomere Maintenance	0.00322323
Mitotic G1 phase and G1/S transition	0.00350343
Cell Cycle Checkpoints	0.00365176
Recruitment of NuMA to mitotic centrosomes	0.00377576
Recognition of DNA damage by PCNA-containing replication complex	0.00390391
Positive epigenetic regulation of rRNA expression	0.00402094
Translesion synthesis by Y family DNA polymerases bypasses lesions on DNA template	0.00439291
Resolution of Abasic Sites (AP sites)	0.00439291
Chromosome Maintenance	0.00487755
Metabolism of non-coding RNA	0.00521593
snRNP Assembly	0.00521593
Nuclear Envelope (NE) Reassembly	0.00541399
Metabolism of nucleotides	0.00661508
Resolution of Sister Chromatid Cohesion	0.00776488
EML4 and NUDC in mitotic spindle formation	0.00966252
RHO GTPases Activate Formins	0.0101805
Gap-filling DNA repair synthesis and ligation in TC-NER	0.0107732
Cholesterol biosynthesis	0.0117767
G1/S-Specific Transcription	0.0117767
Removal of the Flap Intermediate	0.0126189
SARS-CoV-2-host interactions	0.0133963
RNA Polymerase I Transcription Initiation	0.0139161
HSP90 chaperone cycle for steroid hormone receptors (SHR) in the presence of ligand	0.0145192
Mitotic Anaphase	0.0155182
DNA Damage Bypass	0.016057
Mitotic Metaphase and Anaphase	0.0164175
Loss of proteins required for interphase microtubule organization from the centrosome	0.016476
Loss of Nlp from mitotic centrosomes	0.016476
Post-chaperonin tubulin folding pathway	0.0185247
Centrosome maturation	0.0188553
Recruitment of mitotic centrosome proteins and complexes	0.0188553
Translesion synthesis by REV1	0.0206765
Dual Incision in GG-NER	0.0210079
RHO GTPases activate IQGAPs	0.0211715
Epigenetic regulation of gene expression	0.0218878
AURKA Activation by TPX2	0.0228508
Translesion synthesis by POLI	0.0243731
Translesion synthesis by POLK	0.0243731
Diseases of Mismatch Repair (MMR)	0.0261194
Dual incision in TC-NER	0.0309731
Pyrimidine salvage	0.0312708
Mitotic Spindle Checkpoint	0.0319025
Transcription-Coupled Nucleotide Excision Repair (TC-NER)	0.0378121
Processive synthesis on the C-strand of the telomere	0.0389832
Translesion Synthesis by POLH	0.0389832
SARS-CoV-2 Infection	0.040339
Separation of Sister Chromatids	0.0408292
RNA Polymerase I Promoter Clearance	0.0409403
RNA Polymerase I Transcription	0.0409403
Switching of origins to a post-replicative state	0.0423132
Microtubule-dependent trafficking of connexons from Golgi to the plasma membrane	0.0434276
Developmental Biology	0.0468193
Defective Mismatch Repair Associated With MSH6	0.0480271
Recycling pathway of L1	0.0496443
Infectious disease	0.0499801
B-WICH complex positively regulates rRNA expression	0.0515488
Transport of connexons to the plasma membrane	0.0530888
G2/M Transition	0.0538077
Global Genome Nucleotide Excision Repair (GG-NER)	0.0570409
L1CAM interactions	0.0570409
Mitotic G2-G2/M phases	0.0570409
E2F mediated regulation of DNA replication	0.0570409
Attenuation phase	0.0579372
Nucleotide Excision Repair	0.0590547
Base Excision Repair	0.0596654
G2/M Checkpoints	0.0650291
Sealing of the nuclear envelope (NE) by ESCRT-III	0.0656359
Regulation of PLK1 Activity at G2/M Transition	0.0660258
Kinesins	0.06816
COPI-independent Golgi-to-ER retrograde traffic	0.0689298
Activation of gene expression by SREBF (SREBP)	0.0742771
Cooperation of Prefoldin and TriC/CCT in actin and tubulin folding	0.07555
SARS-CoV Infections	0.0803163
HSF1-dependent transactivation	0.0808819
Defective Mismatch Repair Associated With MSH2	0.0927321
Regulation of cholesterol biosynthesis by SREBP (SREBF)	0.0934692
Mitotic Prophase	0.0977155
Formation of tubulin folding intermediates by CCT/TriC	0.0977155
Removal of the Flap Intermediate from the C-strand	0.0977155
Amplification of signal from the kinetochores	0.0977155
Amplification of signal from unattached kinetochores via a MAD2 inhibitory signal	0.0977155
Orc1 removal from chromatin	0.110196
G0 and Early G1	0.112182
HDACs deacetylate histones	0.118552
Regulation of PTEN gene transcription	0.118552
Anchoring of the basal body to the plasma membrane	0.120116
Gap junction trafficking	0.124099
Prefoldin mediated transfer of substrate to CCT/TriC	0.12894
ALKBH3 mediated reversal of alkylation damage	0.139283
Phosphorylation of proteins involved in G1/S transition by active Cyclin E:Cdk2 complexes	0.139283
Metabolism of ingested H2SeO4 and H2SeO3 into H2Se	0.139283
Activation of AMPK downstream of NMDARs	0.147268
MAPK3 (ERK1) activation	0.15396
Gap junction trafficking and regulation	0.161851
Phosphorylation of the APC/C	0.161851
Aberrant regulation of mitotic exit in cancer due to RB1 defects	0.161851
Initiation of Nuclear Envelope (NE) Reformation	0.161851
Regulation of TP53 Activity through Acetylation	0.161851
DNA Replication Pre-Initiation	0.161851
Diseases of DNA repair	0.161851
RNA Polymerase I Transcription Termination	0.161851
Inhibition of the proteolytic activity of APC/C required for the onset of anaphase by mitotic spindle checkpoint components	0.164878
Inactivation of APC/C via direct inhibition of the APC/C complex	0.164878
Factors involved in megakaryocyte development and platelet production	0.169184
HDR through Homologous Recombination (HRR)	0.179353
Chylomicron clearance	0.180146
Inhibition of replication initiation of damaged DNA by RB1/E2F1	0.20162
DNA Repair	0.214414
Golgi-to-ER retrograde transport	0.216643
Nucleotide salvage	0.218656
Nuclear Envelope Breakdown	0.232578
APC/C:Cdc20 mediated degradation of Cyclin B	0.248906
Transport and synthesis of PAPS	0.250559
Assembly of the pre-replicative complex	0.25064
Translocation of SLC2A4 (GLUT4) to the plasma membrane	0.255113
tRNA processing	0.26399
Aberrant regulation of mitotic cell cycle due to RB1 defects	0.264804
HDR through Homologous Recombination (HRR) or Single Strand Annealing (SSA)	0.264804
Basigin interactions	0.264804
RHO GTPase Effectors	0.264804
TP53 Regulates Transcription of DNA Repair Genes	0.264804
Defective PAPSS2 causes SEMD-PA	0.264804
Defective translocation of RB1 mutants to the nucleus	0.264804
Defective SLC2A1 causes GLUT1 deficiency syndrome 1 (GLUT1DS1)	0.264804
Defective GFPT1 causes CMSTA1	0.264804
APC-Cdc20 mediated degradation of Nek2A	0.264804
Downregulation of TGF-beta receptor signaling	0.264804
Regulation of TP53 Activity	0.264804
COPI-dependent Golgi-to-ER retrograde traffic	0.269193
SUMOylation of DNA replication proteins	0.27294
Scavenging by Class F Receptors	0.274546
RSK activation	0.274546
Reversal of alkylation damage by DNA dioxygenases	0.274546
Intra-Golgi and retrograde Golgi-to-ER traffic	0.27757
Diseases of mitotic cell cycle	0.277969
Gap junction assembly	0.277969
Homology Directed Repair	0.309343
Chromatin organization	0.311064
Chromatin modifying enzymes	0.311064
Viral Messenger RNA Synthesis	0.316974
DNA Double-Strand Break Repair	0.320963
Platelet sensitization by LDL	0.322345
Vitamin B5 (pantothenate) metabolism	0.322345
The role of GTSE1 in G2/M progression after G2 checkpoint	0.327254
Nuclear Pore Complex (NPC) Disassembly	0.330433
Macroautophagy	0.344667
ISG15 antiviral mechanism	0.346242
Loss of MECP2 binding ability to the NCoR/SMRT complex	0.346469
DNA Damage Reversal	0.346469
ChREBP activates metabolic gene expression	0.346469
Synthesis of UDP-N-acetyl-glucosamine	0.346469
Autophagy	0.347632
Senescence-Associated Secretory Phenotype (SASP)	0.365893
Metabolism of folate and pterines	0.36837
Defective pyroptosis	0.388031
RND1 GTPase cycle	0.388031
Transcription of E2F targets under negative control by DREAM complex	0.4045
tRNA modification in the nucleus and cytosol	0.4045
Protein folding	0.4045
E2F-enabled inhibition of pre-replication complex formation	0.4045
NR1H2 & NR1H3 regulate gene expression linked to lipogenesis	0.4045
Post NMDA receptor activation events	0.4045
Aggrephagy	0.4045
Assembly and cell surface presentation of NMDA receptors	0.4045
Conversion from APC/C:Cdc20 to APC/C:Cdh1 in late anaphase	0.4045
VEGFR2 mediated cell proliferation	0.4045
Condensation of Prophase Chromosomes	0.4045
ERCC6 (CSB) and EHMT2 (G9a) positively regulate rRNA expression	0.4045
Activation of the AP-1 family of transcription factors	0.4045
Chylomicron assembly	0.4045
MASTL Facilitates Mitotic Progression	0.4045
phospho-PLA2 pathway	0.406367
NOSIP mediated eNOS trafficking	0.406367
Defective Mismatch Repair Associated With MLH1	0.406367
Defective Mismatch Repair Associated With MSH3	0.406367
Defective Mismatch Repair Associated With PMS2	0.406367
Defective CD320 causes MMATC	0.406367
Defective SLC7A7 causes lysinuric protein intolerance (LPI)	0.406367
Cysteine formation from homocysteine	0.406367
Adherens junctions interactions	0.413072
Carboxyterminal post-translational modifications of tubulin	0.414554
NS1 Mediated Effects on Host Pathways	0.414554
Regulation of mitotic cell cycle	0.417565
APC/C-mediated degradation of cell cycle proteins	0.417565
RNA polymerase II transcribes snRNA genes	0.424952
RNA Polymerase I Promoter Escape	0.425747
Antiviral mechanism by IFN-stimulated genes	0.437492
NoRC negatively regulates rRNA expression	0.447129
Transcriptional Regulation by E2F6	0.447337
Formation of annular gap junctions	0.460898
Formation of apoptosome	0.460898
Regulation of the apoptosome activity	0.460898
Biotin transport and metabolism	0.460898
tRNA processing in the nucleus	0.460898
Impaired BRCA2 binding to RAD51	0.460898
G2/M DNA damage checkpoint	0.460898
Chaperonin-mediated protein folding	0.460898
Abortive elongation of HIV-1 transcript in the absence of Tat	0.460898
Negative epigenetic regulation of rRNA expression	0.460898
Defective TPR may confer susceptibility towards thyroid papillary carcinoma (TPC)	0.460898
Regulation of Glucokinase by Glucokinase Regulatory Protein	0.460898
Regulation of TP53 Degradation	0.460898
Gap junction degradation	0.460898
HDR through Single Strand Annealing (SSA)	0.460898
Regulation of TP53 Expression and Degradation	0.460898
RAF-independent MAPK1/3 activation	0.460898
Processing of DNA double-strand break ends	0.460898
Transcriptional regulation by small RNAs	0.460898
Metabolism of steroids	0.460898
Regulation of APC/C activators between G1/S and early anaphase	0.460898
SUMOylation of DNA damage response and repair proteins	0.460898
Phosphorylation of proteins involved in the G2/M transition by Cyclin A:Cdc2 complexes	0.460898
NR1D1 (REV-ERBA) represses gene expression	0.460898
Mitochondrial transcription initiation	0.460898
Intracellular metabolism of fatty acids regulates insulin secretion	0.460898
Lactose synthesis	0.460898
Insulin-like Growth Factor-2 mRNA Binding Proteins (IGF2BPs/IMPs/VICKZs) bind RNA	0.460898
tRNA-derived small RNA (tsRNA or tRNA-related fragment, tRF) biogenesis	0.460898
Metabolism of water-soluble vitamins and cofactors	0.460898
Fatty acyl-CoA biosynthesis	0.460898
Cyclin A/B1/B2 associated events during G2/M transition	0.460898
Cytosolic sulfonation of small molecules	0.460898
RUNX2 regulates osteoblast differentiation	0.460898
Activation of NMDA receptors and postsynaptic events	0.460898
ERKs are inactivated	0.460898
Cytochrome c-mediated apoptotic response	0.460898
Disorders of Nervous System Development	0.460898
Disorders of Developmental Biology	0.460898
Loss of function of MECP2 in Rett syndrome	0.460898
Pervasive developmental disorders	0.460898
Selective autophagy	0.460898
Transport of the SLBP independent Mature mRNA	0.460898
SUMOylation of SUMOylation proteins	0.460898
Nuclear import of Rev protein	0.460898
Transcriptional Regulation by VENTX	0.460898
Transport of the SLBP Dependant Mature mRNA	0.460898
Transport of Ribonucleoproteins into the Host Nucleus	0.460898
Rev-mediated nuclear export of HIV RNA	0.460898
Presynaptic phase of homologous DNA pairing and strand exchange	0.460898
Golgi Cisternae Pericentriolar Stack Reorganization	0.460898
Methylation	0.460898
RNA Polymerase III Transcription Initiation From Type 2 Promoter	0.460898
Defective homologous recombination repair (HRR) due to BRCA2 loss of function	0.460898
Diseases of DNA Double-Strand Break Repair	0.460898
Metabolism	0.460898
AUF1 (hnRNP D0) binds and destabilizes mRNA	0.460898
Cellular Senescence	0.460898
COPI-mediated anterograde transport	0.460898
PRC2 methylates histones and DNA	0.460898
NEP/NS2 Interacts with the Cellular Export Machinery	0.460898
Interactions of Rev with host cellular proteins	0.460898
RNA Polymerase III Transcription Initiation From Type 1 Promoter	0.460898
Postmitotic nuclear pore complex (NPC) reformation	0.460898
Diseases of programmed cell death	0.460898
Glutamate and glutamine metabolism	0.460898
Scavenging by Class H Receptors	0.460898
Signaling by MAP2K mutants	0.460898
Activation of AKT2	0.460898
Neurophilin interactions with VEGF and VEGFR	0.460898
Transcription from mitochondrial promoters	0.460898
Neurotransmitter uptake and metabolism In glial cells	0.460898
Astrocytic Glutamate-Glutamine Uptake And Metabolism	0.460898
Hypusine synthesis from eIF5A-lysine	0.460898
Cholesterol biosynthesis via desmosterol	0.460898
Cholesterol biosynthesis via lathosterol	0.460898
Wax biosynthesis	0.460898
Cdc20:Phospho-APC/C mediated degradation of Cyclin A	0.460898
Cilium Assembly	0.460898
RND2 GTPase cycle	0.460898
SUMOylation of ubiquitinylation proteins	0.460898
Export of Viral Ribonucleoproteins from Nucleus	0.460898
Homologous DNA Pairing and Strand Exchange	0.460898
RNA Polymerase II Transcription Elongation	0.460898
Formation of RNA Pol II elongation complex	0.460898
APC:Cdc20 mediated degradation of cell cycle proteins prior to satisfation of the cell cycle checkpoint	0.460898
Sema3A PAK dependent Axon repulsion	0.460898
Transcription of E2F targets under negative control by p107 (RBL1) and p130 (RBL2) in complex with HDAC1	0.460898
Vpr-mediated nuclear import of PICs	0.460898
ER to Golgi Anterograde Transport	0.460898
PTEN Regulation	0.460898
Activation of anterior HOX genes in hindbrain development during early embryogenesis	0.460898
Activation of HOX genes during differentiation	0.460898
APC/C:Cdc20 mediated degradation of mitotic proteins	0.460898
HCMV Early Events	0.460898
Aberrant regulation of mitotic G1/S transition in cancer due to RB1 defects	0.460898
Defective binding of RB1 mutants to E2F1,(E2F2, E2F3)	0.460898
The NLRP3 inflammasome	0.460898
Protein methylation	0.460898
MAPK targets/ Nuclear events mediated by MAP kinases	0.460898
Interaction between L1 and Ankyrins	0.460898
Activation of APC/C and APC/C:Cdc20 mediated degradation of mitotic proteins	0.460898
Transport of Mature mRNA Derived from an Intronless Transcript	0.460898
TGF-beta receptor signaling activates SMADs	0.460898
Metabolism of vitamins and cofactors	0.460898
VLDL assembly	0.460898
Regulation of HMOX1 expression and activity	0.460898
G2/M DNA replication checkpoint	0.460898
Signaling by membrane-tethered fusions of PDGFRA or PDGFRB	0.460898
G2 Phase	0.460898
tRNA processing in the mitochondrion	0.460898
LRR FLII-interacting protein 1 (LRRFIP1) activates type I IFN production	0.460898
MET interacts with TNS proteins	0.460898
Tyrosine catabolism	0.460898
TFAP2A acts as a transcriptional repressor during retinoic acid induced cell differentiation	0.460898
Transcriptional Regulation by TP53	0.460898
Transport of Mature mRNA derived from an Intron-Containing Transcript	0.460898
Glycolysis	0.460898
Transport of Mature mRNAs Derived from Intronless Transcripts	0.460898
Cyclin D associated events in G1	0.460898
G1 Phase	0.460898
Interactions of Vpr with host cellular proteins	0.460898
PKMTs methylate histone lysines	0.460898
Tat-mediated HIV elongation arrest and recovery	0.460898
Pausing and recovery of Tat-mediated HIV elongation	0.460898
PERK regulates gene expression	0.460898
RUNX2 regulates bone development	0.460898
RNA Polymerase III Chain Elongation	0.460898
Signaling by cytosolic FGFR1 fusion mutants	0.460898
TP53 Regulates Transcription of Genes Involved in G2 Cell Cycle Arrest	0.460898
Cell-extracellular matrix interactions	0.460898
Gene Silencing by RNA	0.460898
NR1H2 and NR1H3-mediated signaling	0.460898
Protein ubiquitination	0.460898
Formation of the HIV-1 Early Elongation Complex	0.460898
Formation of the Early Elongation Complex	0.460898
HIV elongation arrest and recovery	0.460898
Pausing and recovery of HIV elongation	0.460898
Potential therapeutics for SARS	0.460898
RMTs methylate histone arginines	0.460898
RNA Polymerase II Pre-transcription Events	0.460898
LDL clearance	0.460898
Plasma lipoprotein assembly	0.460898
Other semaphorin interactions	0.460898
Negative feedback regulation of MAPK pathway	0.460898
VLDL clearance	0.460898
PTK6 Regulates Cell Cycle	0.460898
Activation of caspases through apoptosome-mediated cleavage	0.460898
Scavenging by Class B Receptors	0.460898
Fibronectin matrix formation	0.460898
LDL remodeling	0.460898
Phosphorylation of Emi1	0.460898
p75NTR negatively regulates cell cycle via SC1	0.460898
Sensing of DNA Double Strand Breaks	0.460898
Acyl chain remodeling of CL	0.460898
Replication of the SARS-CoV-1 genome	0.460898
DNA methylation	0.460898
Amino acid transport across the plasma membrane	0.460898
mRNA Splicing - Minor Pathway	0.460898
Cell-cell junction organization	0.460898
Apoptotic factor-mediated response	0.460898
Nuclear events stimulated by ALK signaling in cancer	0.460898
VEGFA-VEGFR2 Pathway	0.460898
EPH-ephrin mediated repulsion of cells	0.460898
SUMOylation of RNA binding proteins	0.460898
RNA Polymerase III Transcription Initiation	0.460898
RHO GTPases Activate WASPs and WAVEs	0.460898
Signal transduction by L1	0.460898
Estrogen-stimulated signaling through PRKCZ	0.460898
NrCAM interactions	0.460898
PP2A-mediated dephosphorylation of key metabolic factors	0.460898
Attachment of GPI anchor to uPAR	0.460898
Aryl hydrocarbon receptor signalling	0.460898
SMAC(DIABLO)-mediated dissociation of IAP:caspase complexes	0.460898
RHOT2 GTPase cycle	0.460898
SMAC (DIABLO) binds to IAPs	0.460898
Release of apoptotic factors from the mitochondria	0.460898
Activation of NIMA Kinases NEK9, NEK6, NEK7	0.460898
Defective HLCS causes multiple carboxylase deficiency	0.460898
Constitutive Signaling by NOTCH1 t(7;9)(NOTCH1:M1580_K2555) Translocation Mutant	0.460898
Signaling by NOTCH1 t(7;9)(NOTCH1:M1580_K2555) Translocation Mutant	0.460898
Uptake and function of diphtheria toxin	0.460898
Neurofascin interactions	0.460898
Nectin/Necl trans heterodimerization	0.460898
Wax and plasmalogen biosynthesis	0.460898
Replication of the SARS-CoV-2 genome	0.460898
SARS-CoV-1 Genome Replication and Transcription	0.460898
Signaling by high-kinase activity BRAF mutants	0.460898
Transport of Mature Transcript to Cytoplasm	0.460898
Disease	0.460898
Intraflagellar transport	0.460898
Chaperone Mediated Autophagy	0.460898
ERK/MAPK targets	0.460898
Cobalamin (Cbl, vitamin B12) transport and metabolism	0.460898
Defects in vitamin and cofactor metabolism	0.460898
SUMO E3 ligases SUMOylate target proteins	0.460898
Regulation of mRNA stability by proteins that bind AU-rich elements	0.460898
Signaling by Rho GTPases, Miro GTPases and RHOBTB3	0.460898
MAPK6/MAPK4 signaling	0.460898
Signaling by Rho GTPases	0.460898
Sema4D mediated inhibition of cell attachment and migration	0.460898
Signaling by MRAS-complex mutants	0.460898
DNA replication initiation	0.460898
SHOC2 M1731 mutant abolishes MRAS complex function	0.460898
Gain-of-function MRAS complexes activate RAF signaling	0.460898
CDC6 association with the ORC:origin complex	0.460898
VEGF binds to VEGFR leading to receptor dimerization	0.460898
POLB-Dependent Long Patch Base Excision Repair	0.460898
Linoleic acid (LA) metabolism	0.460898
VEGF ligand-receptor interactions	0.460898
Role of ABL in ROBO-SLIT signaling	0.460898
Transport of RCbl within the body	0.460898
SMAC, XIAP-regulated apoptotic response	0.460898
CREB1 phosphorylation through the activation of CaMKII/CaMKK/CaMKIV cascasde	0.460898
Vitamin C (ascorbate) metabolism	0.460898
Defects in biotin (Btn) metabolism	0.460898
Miro GTPase Cycle	0.460898
Synthesis of Ketone Bodies	0.460898
Metabolism of ingested SeMet, Sec, MeSec into H2Se	0.460898
SARS-CoV-2 Genome Replication and Transcription	0.460898
RNA Polymerase III Transcription Termination	0.460898
RHOBTB2 GTPase cycle	0.460898
Telomere Extension By Telomerase	0.460898
Signaling by FGFR2 IIIa TM	0.460898
Azathioprine ADME	0.460898
MHC class II antigen presentation	0.460898
CDK-mediated phosphorylation and removal of Cdc6	0.460898
HATs acetylate histones	0.460898
APC/C:Cdh1 mediated degradation of Cdc20 and other APC/C:Cdh1 targeted proteins in late mitosis/early G1	0.460898
mTORC1-mediated signalling	0.460898
Other interleukin signaling	0.460898
MicroRNA (miRNA) biogenesis	0.460898
HIV Life Cycle	0.460898
SUMOylation	0.460898
Clathrin-mediated endocytosis	0.460898
Signaling by VEGF	0.460898
RNA Polymerase III Abortive And Retractive Initiation	0.460898
MAP2K and MAPK activation	0.460898
RNA Polymerase III Transcription	0.460898
Cell junction organization	0.460898
Signaling by TGF-beta Receptor Complex	0.460898
Lipophagy	0.460898
Interleukin-9 signaling	0.460898
NR1H2 & NR1H3 regulate gene expression to control bile acid homeostasis	0.460898
Hydrolysis of LPC	0.460898
CHL1 interactions	0.460898
RUNX2 regulates genes involved in cell migration	0.460898
Serine biosynthesis	0.460898
Interleukin-7 signaling	0.460898
Inflammasomes	0.460898
Oxidative Stress Induced Senescence	0.460898
EPHB-mediated forward signaling	0.460898
Signaling by RAF1 mutants	0.460898
RND3 GTPase cycle	0.460898
RHOF GTPase cycle	0.460898
E3 ubiquitin ligases ubiquitinate target proteins	0.460898
Late Phase of HIV Life Cycle	0.460898
FGFR2 alternative splicing	0.460898
RAS processing	0.460898
Transport to the Golgi and subsequent modification	0.460898
Interleukin-21 signaling	0.460898
Chylomicron remodeling	0.460898
Folding of actin by CCT/TriC	0.460898
MAPK1 (ERK2) activation	0.460898
Signal attenuation	0.460898
ATF6 (ATF6-alpha) activates chaperone genes	0.460898
rRNA processing in the mitochondrion	0.460898
CaMK IV-mediated phosphorylation of CREB	0.460898
Uptake of dietary cobalamins into enterocytes	0.460898
Urea cycle	0.460898
Organic anion transporters	0.460898
STAT3 nuclear events downstream of ALK signaling	0.460898
Tetrahydrobiopterin (BH4) synthesis, recycling, salvage and regulation	0.460898
Ketone body metabolism	0.460898
Alpha-defensins	0.460898
HIV Transcription Elongation	0.460898
Tat-mediated elongation of the HIV-1 transcript	0.460898
Formation of HIV-1 elongation complex containing HIV-1 Tat	0.460898
Intra-Golgi traffic	0.460898
Retinoid metabolism and transport	0.460898
RNA Pol II CTD phosphorylation and interaction with CE	0.460898
RNA Pol II CTD phosphorylation and interaction with CE during HIV infection	0.460898
Syndecan interactions	0.460898
ATF4 activates genes in response to endoplasmic reticulum stress	0.460898
Purinergic signaling in leishmaniasis infection	0.460898
Cell recruitment (pro-inflammatory response)	0.460898
Pyroptosis	0.460898
SUMOylation of chromatin organization proteins	0.460898
Glucose metabolism	0.460898
Organelle biogenesis and maintenance	0.460898
HCMV Infection	0.460898
Formation of HIV elongation complex in the absence of HIV Tat	0.460898
TBC/RABGAPs	0.460898
Cytoprotection by HMOX1	0.460898
Regulated Necrosis	0.460898
RNA Polymerase III Transcription Initiation From Type 3 Promoter	0.460898
Notch-HLH transcription pathway	0.460898
Integrin signaling	0.460898
Type I hemidesmosome assembly	0.460898
RHO GTPases activate KTN1	0.460898
Interleukin-27 signaling	0.460898
Downregulation of ERBB4 signaling	0.460898
Purine ribonucleoside monophosphate biosynthesis	0.460898
Free fatty acids regulate insulin secretion	0.460898
Metallothioneins bind metals	0.460898
Phenylalanine and tyrosine metabolism	0.460898
Early SARS-CoV-2 Infection Events	0.460898
Metabolism of proteins	0.460898
Processing of Capped Intron-Containing Pre-mRNA	0.460898
mRNA Capping	0.460898
CREB1 phosphorylation through NMDA receptor-mediated activation of RAS signaling	0.460898
EGR2 and SOX10-mediated initiation of Schwann cell myelination	0.460898
PIWI-interacting RNA (piRNA) biogenesis	0.460898
RNA Polymerase II Transcription Initiation And Promoter Clearance	0.460898
RNA Polymerase II HIV Promoter Escape	0.460898
RNA Polymerase II Promoter Escape	0.460898
HIV Transcription Initiation	0.460898
RNA Polymerase II Transcription Initiation	0.460898
RNA Polymerase II Transcription Pre-Initiation And Promoter Opening	0.460898
Paradoxical activation of RAF signaling by kinase inactive BRAF	0.460898
Signaling downstream of RAS mutants	0.460898
Signaling by moderate kinase activity BRAF mutants	0.460898
Heme signaling	0.460898
Signaling by RAS mutants	0.460898
Oncogenic MAPK signaling	0.468069
Transcriptional regulation by RUNX2	0.470854
Signaling by BRAF and RAF1 fusions	0.471229
Interleukin-2 signaling	0.474319
Interleukin-35 Signalling	0.474319
Frs2-mediated activation	0.474319
HSF1 activation	0.474319
Transport of nucleosides and free purine and pyrimidine bases across the plasma membrane	0.474319
Regulation of glycolysis by fructose 2,6-bisphosphate metabolism	0.474319
MET activates RAS signaling	0.474319
ATF6 (ATF6-alpha) activates chaperones	0.474319
Suppression of apoptosis	0.474319
WNT5:FZD7-mediated leishmania damping	0.474319
Killing mechanisms	0.474319
Aspartate and asparagine metabolism	0.474319
Pyrimidine catabolism	0.474319
SLC transporter disorders	0.474344
Inhibition of DNA recombination at telomere	0.474542
Metabolism of fat-soluble vitamins	0.474542
Downregulation of SMAD2/3:SMAD4 transcriptional activity	0.477522
Synthesis of active ubiquitin: roles of E1 and E2 enzymes	0.477522
TP53 Regulates Transcription of Cell Cycle Genes	0.488026
APC/C:Cdc20 mediated degradation of Securin	0.4941
Activated NOTCH1 Transmits Signal to the Nucleus	0.494629
Telomere C-strand synthesis initiation	0.501763
Cytosolic iron-sulfur cluster assembly	0.501763
Dissolution of Fibrin Clot	0.501763
Advanced glycosylation endproduct receptor signaling	0.501763
Chk1/Chk2(Cds1) mediated inactivation of Cyclin B:Cdk1 complex	0.501763
alpha-linolenic (omega3) and linoleic (omega6) acid metabolism	0.501763
alpha-linolenic acid (ALA) metabolism	0.501763
Synthesis of PE	0.501763
Purine salvage	0.501763
RNA Polymerase I Promoter Opening	0.511376
Regulation of necroptotic cell death	0.511376
Regulation of MECP2 expression and activity	0.511376
Nonhomologous End-Joining (NHEJ)	0.514474
Transcription of the HIV genome	0.527593
FGFR1 mutant receptor activation	0.527754
Cargo concentration in the ER	0.527754
Adenylate cyclase inhibitory pathway	0.527776
Defective EXT1 causes exostoses 1, TRPS2 and CHDS	0.527776
Defective EXT2 causes exostoses 2	0.527776
Truncations of AMER1 destabilize the destruction complex	0.527776
APC truncation mutants have impaired AXIN binding	0.527776
AXIN missense mutants destabilize the destruction complex	0.527776
Signaling by AMER1 mutants	0.527776
Signaling by AXIN mutants	0.527776
Interleukin-15 signaling	0.527776
SEMA3A-Plexin repulsion signaling by inhibiting Integrin adhesion	0.527776
Regulation of IFNG signaling	0.527776
Signaling by APC mutants	0.527776
TNFR1-induced proapoptotic signaling	0.527776
Nucleotide biosynthesis	0.527776
Carnitine metabolism	0.527776
TP53 Regulates Transcription of Genes Involved in G1 Cell Cycle Arrest	0.527776
Response to metal ions	0.527776
Tryptophan catabolism	0.527776
Defects in cobalamin (B12) metabolism	0.527776
RHOD GTPase cycle	0.540176
Late endosomal microautophagy	0.543755
Oncogene Induced Senescence	0.543755
Regulation of TP53 Activity through Phosphorylation	0.547366
Signaling by FGFR in disease	0.549311
Signaling by CTNNB1 phospho-site mutants	0.552433
p130Cas linkage to MAPK signaling for integrins	0.552433
Signaling by GSK3beta mutants	0.552433
CTNNB1 T41 mutants aren't phosphorylated	0.552433
CTNNB1 S33 mutants aren't phosphorylated	0.552433
CTNNB1 S45 mutants aren't phosphorylated	0.552433
CTNNB1 S37 mutants aren't phosphorylated	0.552433
Interleukin-6 signaling	0.552433
Constitutive Signaling by NOTCH1 HD Domain Mutants	0.552433
Signaling by NOTCH1 HD Domain Mutants in Cancer	0.552433
SARS-CoV-2 targets host intracellular signalling and regulatory pathways	0.552433
Prolonged ERK activation events	0.552433
PTK6 Regulates RHO GTPases, RAS GTPase and MAP kinases	0.552433
Signaling by Activin	0.552433
Metabolism of nitric oxide: NOS3 activation and regulation	0.552433
Diseases associated with glycosylation precursor biosynthesis	0.552433
Response of EIF2AK1 (HRI) to heme deficiency	0.552433
Nucleosome assembly	0.55273
Deposition of new CENPA-containing nucleosomes at the centromere	0.55273
G-protein mediated events	0.55273
RHOBTB GTPase Cycle	0.559376
RAF activation	0.559376
Signal amplification	0.559376
RHOG GTPase cycle	0.559972
Signaling by NOTCH1	0.570495
Hedgehog 'off' state	0.57204
RIPK1-mediated regulated necrosis	0.574611
CRMPs in Sema3A signaling	0.575805
Formation of Senescence-Associated Heterochromatin Foci (SAHF)	0.575805
Polo-like kinase mediated events	0.575805
Depolymerisation of the Nuclear Lamina	0.575805
SUMOylation of DNA methylation proteins	0.575805
mRNA decay by 3' to 5' exoribonuclease	0.575805
Processing of SMDT1	0.575805
Spry regulation of FGF signaling	0.575805
Maturation of nucleoprotein	0.575805
Heme degradation	0.575805
Golgi Associated Vesicle Biogenesis	0.577216
Meiotic recombination	0.577216
Signaling by ALK fusions and activated point mutants	0.58914
Signaling by ALK in cancer	0.58914
Transcriptional activation of mitochondrial biogenesis	0.58914
Plasma lipoprotein clearance	0.589458
RHOV GTPase cycle	0.589458
RHOH GTPase cycle	0.589458
RUNX1 interacts with co-factors whose precise effect on RUNX1 targets is not known	0.589458
Ca-dependent events	0.589458
Beta-catenin phosphorylation cascade	0.597958
IL-6-type cytokine receptor ligand interactions	0.597958
Tristetraprolin (TTP, ZFP36) binds and destabilizes mRNA	0.597958
KSRP (KHSRP) binds and destabilizes mRNA	0.597958
Butyrate Response Factor 1 (BRF1) binds and destabilizes mRNA	0.597958
Acyl chain remodelling of PI	0.597958
Translation of Replicase and Assembly of the Replication Transcription Complex	0.597958
Translation of Replicase and Assembly of the Replication Transcription Complex	0.597958
Membrane Trafficking	0.599197
Signaling by Nuclear Receptors	0.601712
DNA Damage Recognition in GG-NER	0.603917
Assembly of the ORC complex at the origin of replication	0.603917
FGFR2 mutant receptor activation	0.603917
NR1H3 & NR1H2 regulate gene expression linked to cholesterol transport and efflux	0.603917
ESR-mediated signaling	0.604122
Signaling by NOTCH1 in Cancer	0.612328
RHOQ GTPase cycle	0.612328
Signaling by NOTCH1 HD+PEST Domain Mutants in Cancer	0.612328
Constitutive Signaling by NOTCH1 PEST Domain Mutants	0.612328
Signaling by NOTCH1 PEST Domain Mutants in Cancer	0.612328
Constitutive Signaling by NOTCH1 HD+PEST Domain Mutants	0.612328
Association of TriC/CCT with target proteins during biosynthesis	0.617987
Response of Mtb to phagocytosis	0.617987
Acyl chain remodelling of PG	0.618956
Prevention of phagosomal-lysosomal fusion	0.618956
Extra-nuclear estrogen signaling	0.620919
Estrogen-dependent gene expression	0.621396
Formation of the beta-catenin:TCF transactivating complex	0.623588
RHOU GTPase cycle	0.63167
Platelet Aggregation (Plug Formation)	0.63167
DNA Double Strand Break Response	0.634623
DNA Damage/Telomere Stress Induced Senescence	0.634623
Nucleotide-binding domain, leucine rich repeat containing receptor (NLR) signaling pathways	0.634623
Signaling by TGFB family members	0.637109
Ephrin signaling	0.638859
Scavenging by Class A Receptors	0.638859
GABA synthesis, release, reuptake and degradation	0.638859
Gastrin-CREB signalling pathway via PKC and MAPK	0.638859
Regulation of TP53 Activity through Methylation	0.638859
Metabolism of cofactors	0.638859
Diseases associated with glycosaminoglycan metabolism	0.644967
Signaling by FGFR1 in disease	0.644967
MTOR signalling	0.644967
mRNA Splicing - Major Pathway	0.64608
Cyclin E associated events during G1/S transition	0.649322
MAP kinase activation	0.656009
Defective B3GALT6 causes EDSP2 and SEMDJL1	0.657724
Defective B4GALT7 causes EDS, progeroid type	0.657724
Defective B3GAT3 causes JDSSDHD	0.657724
Sema4D induced cell migration and growth-cone collapse	0.657724
Receptor-type tyrosine-protein phosphatases	0.657724
Gamma carboxylation, hypusine formation and arylsulfatase activation	0.657882
Cargo recognition for clathrin-mediated endocytosis	0.662565
Autodegradation of Cdh1 by Cdh1:APC/C	0.66636
Semaphorin interactions	0.66636
Cytosolic sensors of pathogen-associated DNA	0.66636
Cyclin A:Cdk2-associated events at S phase entry	0.667455
Transport of vitamins, nucleosides, and related molecules	0.670418
CTLA4 inhibitory signaling	0.675605
Cellular hexose transport	0.675605
RHO GTPases activate PAKs	0.675605
Signaling by PDGFR in disease	0.675605
Regulation of TLR by endogenous ligand	0.675605
Negative regulation of MAPK pathway	0.68258
Signaling by Hedgehog	0.692375
ADP signalling through P2Y purinoceptor 12	0.692553
Insertion of tail-anchored proteins into the endoplasmic reticulum membrane	0.692553
PINK1-PRKN Mediated Mitophagy	0.692553
NOTCH2 Activation and Transmission of Signal to the Nucleus	0.692553
Acyl chain remodelling of PS	0.692553
HS-GAG degradation	0.692553
Deregulated CDK5 triggers multiple neurodegenerative pathways in Alzheimer's disease models	0.692553
Neurodegenerative Diseases	0.692553
Early Phase of HIV Life Cycle	0.692553
Meiosis	0.693431
RAC2 GTPase cycle	0.693431
SARS-CoV-2 activates/modulates innate and adaptive immune responses	0.693437
Integration of energy metabolism	0.693913
mRNA Splicing	0.694469
Cell-Cell communication	0.702842
COPII-mediated vesicle transport	0.70548
Circadian Clock	0.70548
Mitochondrial calcium ion transport	0.708617
Signaling by NODAL	0.708617
Suppression of phagosomal maturation	0.708617
Phase II - Conjugation of compounds	0.708819
Opioid Signalling	0.709928
Sema4D in semaphorin signaling	0.723843
CD28 dependent PI3K/Akt signaling	0.723843
Estrogen-dependent nuclear events downstream of ESR-membrane signaling	0.723843
DARPP-32 events	0.723843
Synthesis of very long-chain fatty acyl-CoAs	0.723843
RHO GTPases Activate NADPH Oxidases	0.723843
Triglyceride catabolism	0.723843
Growth hormone receptor signaling	0.723843
EPH-Ephrin signaling	0.725768
Unfolded Protein Response (UPR)	0.725768
GPER1 signaling	0.727587
PLC beta mediated events	0.737959
Retrograde transport at the Trans-Golgi-Network	0.737959
Signaling by NOTCH3	0.737959
NOTCH1 Intracellular Domain Regulates Transcription	0.737959
Signaling by FGFR2 in disease	0.737959
Deadenylation of mRNA	0.738275
Interleukin-20 family signaling	0.738275
Inactivation of CSF3 (G-CSF) signaling	0.738275
Attachment and Entry	0.738275
G beta:gamma signalling through PI3Kgamma	0.738275
NOTCH3 Activation and Transmission of Signal to the Nucleus	0.738275
ADP signalling through P2Y purinoceptor 1	0.738275
NOTCH3 Intracellular Domain Regulates Transcription	0.738275
Defective Intrinsic Pathway for Apoptosis	0.738275
PIP3 activates AKT signaling	0.739623
RAC3 GTPase cycle	0.740956
Interleukin-17 signaling	0.740994
IRE1alpha activates chaperones	0.747992
A tetrasaccharide linker sequence is required for GAG synthesis	0.751953
Regulation of IFNA/IFNB signaling	0.751953
HDMs demethylate histones	0.751953
Constitutive Signaling by AKT1 E17K in Cancer	0.751953
UCH proteinases	0.755498
PPARA activates gene expression	0.756934
trans-Golgi Network Vesicle Budding	0.757434
Transcriptional activity of SMAD2/SMAD3:SMAD4 heterotrimer	0.757693
HIV Infection	0.761455
Interleukin receptor SHC signaling	0.764918
Acyl chain remodelling of PC	0.764918
Endogenous sterols	0.764918
Sulfur amino acid metabolism	0.764918
Regulation of lipid metabolism by PPARalpha	0.769531
Plasma lipoprotein assembly, remodeling, and clearance	0.773022
Formation of TC-NER Pre-Incision Complex	0.77613
Interleukin-6 family signaling	0.777206
Signaling by ALK	0.777206
Visual phototransduction	0.782681
Neurotransmitter receptors and postsynaptic signal transmission	0.782684
Signaling by FGFR2	0.787781
EPHA-mediated growth cone collapse	0.788853
Myogenesis	0.788853
Mitophagy	0.788853
Acyl chain remodelling of PE	0.788853
VEGFR2 mediated vascular permeability	0.788853
Metabolism of porphyrins	0.788853
RHOJ GTPase cycle	0.793329
Intrinsic Pathway for Apoptosis	0.793329
Signaling by CSF3 (G-CSF)	0.799892
TNFR1-induced NFkappaB signaling pathway	0.799892
Laminin interactions	0.799892
Negative regulation of FGFR3 signaling	0.799892
Paracetamol ADME	0.799892
TNFs bind their physiological receptors	0.799892
Deadenylation-dependent mRNA decay	0.801483
Sensory processing of sound by outer hair cells of the cochlea	0.801483
MAPK family signaling cascades	0.802495
Complex I biogenesis	0.809351
HS-GAG biosynthesis	0.810355
Transferrin endocytosis and recycling	0.810355
Endosomal Sorting Complex Required For Transport (ESCRT)	0.810355
Tight junction interactions	0.810355
Disassembly of the destruction complex and recruitment of AXIN to the membrane	0.810355
Negative regulation of FGFR4 signaling	0.810355
Downstream signal transduction	0.810355
Intracellular signaling by second messengers	0.815235
Iron uptake and transport	0.816939
Signaling by PTK6	0.816939
Signaling by Non-Receptor Tyrosine Kinases	0.816939
Thrombin signalling through proteinase activated receptors (PARs)	0.820271
Downregulation of ERBB2 signaling	0.820271
G-protein beta:gamma signalling	0.820271
mRNA 3'-end processing	0.824256
Non-integrin membrane-ECM interactions	0.824256
NRAGE signals death through JNK	0.824256
Transcriptional regulation of granulopoiesis	0.824256
Transport of inorganic cations/anions and amino acids/oligopeptides	0.824414
Transcriptional regulation of white adipocyte differentiation	0.82734
Packaging Of Telomere Ends	0.82967
Activation of Matrix Metalloproteinases	0.82967
Signaling by NOTCH2	0.82967
Inactivation, recovery and regulation of the phototransduction cascade	0.82967
SCF(Skp2)-mediated degradation of p27/p21	0.83131
Meiotic synapsis	0.83131
Recruitment and ATM-mediated phosphorylation of repair and signaling proteins at DNA double strand breaks	0.83131
Degradation of GLI1 by the proteasome	0.83131
Asparagine N-linked glycosylation	0.831663
Hedgehog 'on' state	0.833281
Integrin cell surface interactions	0.833281
Insulin receptor signalling cascade	0.838107
Nuclear Events (kinase and transcription factor activation)	0.838107
Transcriptional Regulation by MECP2	0.838107
Signaling by WNT in cancer	0.838578
The phototransduction cascade	0.838578
Synthesis of bile acids and bile salts	0.838578
Fatty acid metabolism	0.843677
Pre-NOTCH Transcription and Translation	0.844655
SARS-CoV-1 Infection	0.844655
Interleukin-4 and Interleukin-13 signaling	0.845136
Plasma lipoprotein remodeling	0.847021
CD28 co-stimulation	0.847021
Negative regulation of FGFR1 signaling	0.847021
GPVI-mediated activation cascade	0.847021
Calmodulin induced events	0.847021
CaM pathway	0.847021
Negative regulators of DDX58/IFIH1 signaling	0.847021
Platelet homeostasis	0.850061
RHO GTPases activate PKNs	0.850963
Synthesis of substrates in N-glycan biosythesis	0.850963
Disorders of transmembrane transporters	0.851444
Activated PKN1 stimulates transcription of AR (androgen receptor) regulated genes KLK2 and KLK3	0.855023
Budding and maturation of HIV virion	0.855023
Signalling to ERKs	0.855023
SMAD2/SMAD3:SMAD4 heterotrimer regulates transcription	0.855023
Reproduction	0.859293
SIRT1 negatively regulates rRNA expression	0.862607
Negative regulation of FGFR2 signaling	0.862607
Lysosome Vesicle Biogenesis	0.862607
NOD1/2 Signaling Pathway	0.862607
Transcriptional regulation by the AP-2 (TFAP2) family of transcription factors	0.862607
Mitochondrial protein import	0.862882
RAB geranylgeranylation	0.862882
Transmission across Chemical Synapses	0.864987
p53-Dependent G1 DNA Damage Response	0.868509
p53-Dependent G1/S DNA damage checkpoint	0.868509
Fanconi Anemia Pathway	0.869795
Cleavage of the damaged purine	0.869795
Triglyceride metabolism	0.869795
Mitochondrial Fatty Acid Beta-Oxidation	0.869795
Nucleotide catabolism	0.869795
Depurination	0.876607
Recognition and association of DNA glycosylase with site containing an affected purine	0.876607
Synthesis of PA	0.876607
Ovarian tumor domain proteases	0.876607
Regulation of TNFR1 signaling	0.876607
Detoxification of Reactive Oxygen Species	0.876607
RNA Polymerase II Transcription Termination	0.879131
G1/S DNA Damage Checkpoints	0.879131
Signaling by FGFR	0.883598
Vesicle-mediated transport	0.884056
Regulation of PTEN stability and activity	0.88414
Host Interactions of HIV factors	0.884219
RHO GTPase cycle	0.884889
Mitochondrial biogenesis	0.887801
Sensory processing of sound by inner hair cells of the cochlea	0.888956
MET promotes cell motility	0.889183
DAG and IP3 signaling	0.889183
RHOB GTPase cycle	0.893586
Cleavage of the damaged pyrimidine	0.894982
Depyrimidination	0.894982
Recognition and association of DNA glycosylase with site containing an affected pyrimidine	0.894982
Rab regulation of trafficking	0.895311
MyD88 cascade initiated on plasma membrane	0.895803
Toll Like Receptor 5 (TLR5) Cascade	0.895803
Toll Like Receptor 10 (TLR10) Cascade	0.895803
RUNX1 regulates transcription of genes involved in differentiation of HSCs	0.899608
p75 NTR receptor-mediated signalling	0.899608
Activation of GABAB receptors	0.900479
Formation of Incision Complex in GG-NER	0.900479
GABA B receptor activation	0.900479
Signaling by FGFR4	0.900479
Signaling by FGFR3	0.900479
Antigen processing: Ubiquitination & Proteasome degradation	0.901113
HCMV Late Events	0.90125
Drug ADME	0.903288
RHOA GTPase cycle	0.903773
Regulation of actin dynamics for phagocytic cup formation	0.903773
Elastic fibre formation	0.905688
SUMOylation of transcription cofactors	0.905688
Regulation of RUNX2 expression and activity	0.906421
TRAF6 mediated induction of NFkB and MAP kinases upon TLR7/8 or 9 activation	0.910285
RHOC GTPase cycle	0.910368
Interleukin-2 family signaling	0.910625
Interleukin-10 signaling	0.910625
Sphingolipid de novo biosynthesis	0.910625
Bile acid and bile salt metabolism	0.910625
Respiratory electron transport	0.913608
KEAP1-NFE2L2 pathway	0.913608
MyD88 dependent cascade initiated on endosome	0.913608
Cell death signalling via NRAGE, NRIF and NADE	0.914159
Base-Excision Repair, AP Site Formation	0.915304
Interleukin-12 signaling	0.915304
Toll Like Receptor 7/8 (TLR7/8) Cascade	0.916819
CDC42 GTPase cycle	0.917808
Toll Like Receptor 3 (TLR3) Cascade	0.919921
Sensory processing of sound	0.921292
Pre-NOTCH Expression and Processing	0.921292
Biosynthesis of the N-glycan precursor (dolichol lipid-linked oligosaccharide, LLO) and transfer to a nascent protein	0.921292
Hemostasis	0.921445
Ub-specific processing proteases	0.922384
Interleukin-3, Interleukin-5 and GM-CSF signaling	0.923941
TNF signaling	0.923941
XBP1(S) activates chaperone genes	0.923941
Uptake and actions of bacterial toxins	0.923941
Signaling by NOTCH	0.924562
Regulation of insulin secretion	0.924647
MAPK1/MAPK3 signaling	0.925737
Toll Like Receptor 9 (TLR9) Cascade	0.925811
Signaling by MET	0.927866
G alpha (z) signalling events	0.927923
Defensins	0.927923
Diseases of signal transduction by growth factor receptors and second messengers	0.930567
RAC1 GTPase cycle	0.930931
TRIF(TICAM1)-mediated TLR4 signaling	0.931301
MyD88-independent TLR4 cascade	0.931301
Regulation of activated PAK-2p34 by proteasome mediated degradation	0.931698
PI3K Cascade	0.931698
Cross-presentation of soluble exogenous antigens (endosomes)	0.931698
Chondroitin sulfate/dermatan sulfate metabolism	0.931698
Infection with Mycobacterium tuberculosis	0.933919
Regulation of ornithine decarboxylase (ODC)	0.935275
Neurotransmitter release cycle	0.935275
Degradation of beta-catenin by the destruction complex	0.936762
Deubiquitination	0.937383
p53-Independent G1/S DNA damage checkpoint	0.938665
Ubiquitin Mediated Degradation of Phosphorylated Cdc25A	0.938665
p53-Independent DNA Damage Response	0.938665
Autodegradation of the E3 ubiquitin ligase COP1	0.938665
Ubiquitin-dependent degradation of Cyclin D	0.938665
Vpu mediated degradation of CD4	0.941878
Regulation of Apoptosis	0.941878
Synthesis of PIPs at the plasma membrane	0.941878
Signaling by Insulin receptor	0.942103
DDX58/IFIH1-mediated induction of interferon-alpha/beta	0.942103
Nuclear Receptor transcription pathway	0.944611
Ion homeostasis	0.944923
Signaling by FGFR1	0.944923
MyD88:MAL(TIRAP) cascade initiated on plasma membrane	0.945605
Toll Like Receptor TLR6:TLR2 Cascade	0.945605
Heparan sulfate/heparin (HS-GAG) metabolism	0.947808
FBXL7 down-regulates AURKA during mitotic entry and in early mitosis	0.947808
SCF-beta-TrCP mediated degradation of Emi1	0.947808
Degradation of AXIN	0.947808
IRS-mediated signalling	0.947808
Ion transport by P-type ATPases	0.947808
RAF/MAP kinase cascade	0.950469
Vif-mediated degradation of APOBEC3G	0.950543
Interleukin-12 family signaling	0.950543
Hh mutants are degraded by ERAD	0.950543
Signaling by ERBB2	0.950543
Cellular response to chemical stress	0.950917
PI5P, PP2A and IER3 Regulate PI3K/AKT Signaling	0.951672
Toll Like Receptor TLR1:TLR2 Cascade	0.951672
Toll Like Receptor 2 (TLR2) Cascade	0.951672
Degradation of DVL	0.953135
Stabilization of p53	0.953135
Costimulation by the CD28 family	0.953644
RAB GEFs exchange GTP for GDP on RABs	0.953644
Biological oxidations	0.954225
Death Receptor Signalling	0.956421
Fcgamma receptor (FCGR) dependent phagocytosis	0.957498
IRS-related events triggered by IGF1R	0.957918
Hh mutants abrogate ligand secretion	0.957918
NIK-->noncanonical NF-kB signaling	0.957918
Metabolism of polyamines	0.957918
Arachidonic acid metabolism	0.957918
Metabolism of carbohydrates	0.960018
GABA receptor activation	0.960124
GLI3 is processed to GLI3R by the proteasome	0.960124
Degradation of GLI2 by the proteasome	0.960124
Dectin-1 mediated noncanonical NF-kB signaling	0.960124
Signaling by PDGF	0.960124
Glycosaminoglycan metabolism	0.961957
Regulation of Insulin-like Growth Factor (IGF) transport and uptake by Insulin-like Growth Factor Binding Proteins (IGFBPs)	0.961957
Defective CFTR causes cystic fibrosis	0.962214
Assembly of collagen fibrils and other multimeric structures	0.962214
Negative regulation of the PI3K/AKT network	0.963458
IGF1R signaling cascade	0.964195
Signaling by ERBB4	0.964195
Translation of Structural Proteins	0.964195
Signaling by Type 1 Insulin-like Growth Factor 1 Receptor (IGF1R)	0.966072
Late SARS-CoV-2 Infection Events	0.966072
Respiratory electron transport, ATP synthesis by chemiosmotic coupling, and heat production by uncoupling proteins.	0.966293
Antigen Presentation: Folding, assembly and peptide loading of class I MHC	0.967667
CLEC7A (Dectin-1) signaling	0.967667
Collagen degradation	0.967851
Asymmetric localization of PCP proteins	0.967851
NCAM signaling for neurite out-growth	0.967851
Hedgehog ligand biogenesis	0.969536
Cytochrome P450 - arranged by substrate type	0.969536
RUNX1 regulates genes involved in megakaryocyte differentiation and platelet function	0.971134
Oxygen-dependent proline hydroxylation of Hypoxia-inducible Factor Alpha	0.971134
Activation of NF-kappaB in B cells	0.972648
TNFR2 non-canonical NF-kB pathway	0.973049
Interferon Signaling	0.974651
Programmed Cell Death	0.975261
Neddylation	0.97544
Regulation of RAS by GAPs	0.975442
Phase I - Functionalization of compounds	0.976507
Cell surface interactions at the vascular wall	0.977697
Post-translational protein phosphorylation	0.97857
SLC-mediated transmembrane transport	0.980408
Toll-like Receptor Cascades	0.98092
Gene expression (Transcription)	0.982022
Cellular response to hypoxia	0.98316
TCF dependent signaling in response to WNT	0.983617
Diseases of glycosylation	0.984623
ABC transporter disorders	0.984881
Toll Like Receptor 4 (TLR4) Cascade	0.985257
Nuclear events mediated by NFE2L2	0.985675
Downstream TCR signaling	0.985874
G alpha (12/13) signalling events	0.986427
Leishmania phagocytosis	0.986451
FCGR3A-mediated phagocytosis	0.986451
Parasite infection	0.986451
Signaling by NTRK1 (TRKA)	0.986517
Transcriptional regulation by RUNX1	0.986856
Amyloid fiber formation	0.98714
FCERI mediated MAPK activation	0.98772
Downstream signaling events of B Cell Receptor (BCR)	0.987815
Platelet activation, signaling and aggregation	0.988085
PI Metabolism	0.989061
Mitochondrial translation termination	0.991185
Mitochondrial translation initiation	0.991185
Mitochondrial translation elongation	0.991185
TP53 Regulates Metabolic Genes	0.991185
Class I MHC mediated antigen processing & presentation	0.991609
Platelet degranulation	0.991957
Glycerophospholipid biosynthesis	0.991957
Collagen formation	0.992087
Binding and Uptake of Ligands by Scavenger Receptors	0.992328
Sphingolipid metabolism	0.992503
Protein-protein interactions at synapses	0.992503
PCP/CE pathway	0.992897
Post-translational modification: synthesis of GPI-anchored proteins	0.99327
Protein localization	0.993465
Mitochondrial translation	0.993624
Response to elevated platelet cytosolic Ca2+	0.993653
Antimicrobial peptides	0.993959
Neuronal System	0.994644
TCR signaling	0.994998
Signaling by NTRKs	0.995231
Role of LAT2/NTAL/LAB on calcium mobilization	0.995861
ABC-family proteins mediated transport	0.996079
The citric acid (TCA) cycle and respiratory electron transport	0.996137
Apoptosis	0.996763
Metabolism of lipids	0.996877
Signaling by Receptor Tyrosine Kinases	0.997131
Fc epsilon receptor (FCERI) signaling	0.99724
Diseases of metabolism	0.997677
Interleukin-1 signaling	0.997951
PI3K/AKT Signaling in Cancer	0.998058
G alpha (s) signalling events	0.99835
FCERI mediated NF-kB activation	0.998768
Post-translational protein modification	0.998867
Interferon gamma signaling	0.999082
Cardiac conduction	0.99909
Phospholipid metabolism	0.999124
C-type lectin receptors (CLRs)	0.999126
ADORA2B mediated anti-inflammatory cytokines production	0.999343
Leishmania infection	0.999344
Degradation of the extracellular matrix	0.999471
Interferon alpha/beta signaling	0.999525
RNA Polymerase II Transcription	0.999565
Beta-catenin independent WNT signaling	0.999574
Signaling by WNT	0.999649
Extracellular matrix organization	0.999664
Interleukin-1 family signaling	0.999765
ER-Phagosome pathway	0.999821
Signaling by Interleukins	0.999842
Generic Transcription Pathway	0.999891
Antigen processing-Cross presentation	0.999925
Signaling by the B Cell Receptor (BCR)	0.999925
Ion channel transport	0.999952
G alpha (i) signalling events	0.999965
Muscle contraction	0.999984
Adaptive Immune System	0.999991
G alpha (q) signalling events	0.999993
Neutrophil degranulation	0.999997
Transport of small molecules	0.999998
Cytokine Signaling in Immune system	0.999998
Anti-inflammatory response favouring Leishmania parasite infection	0.999999
Leishmania parasite growth and survival	0.999999
Immunoregulatory interactions between a Lymphoid and a non-Lymphoid cell	1
GPCR downstream signalling	1
Signal Transduction	1
Signaling by GPCR	1
Sensory Perception	1
Innate Immune System	1
Immune System	1

## Sheet: iLEC_pos
Pathway name	Entities FDR
Metabolism	1.57951e-06
Neutrophil degranulation	7.22119e-06
The citric acid (TCA) cycle and respiratory electron transport	7.22119e-06
Mitochondrial Fatty Acid Beta-Oxidation	7.39102e-06
Extracellular matrix organization	8.21735e-06
Branched-chain amino acid catabolism	2.1808e-05
Laminin interactions	3.70997e-05
mitochondrial fatty acid beta-oxidation of saturated fatty acids	0.000542724
Defective HLCS causes multiple carboxylase deficiency	0.000817956
Platelet degranulation	0.000817956
Diseases of metabolism	0.00105802
Response to elevated platelet cytosolic Ca2+	0.00111224
Defects in biotin (Btn) metabolism	0.00112641
Non-integrin membrane-ECM interactions	0.0011865
Citric acid cycle (TCA cycle)	0.00147716
ETC, ATP production and heat production by uncoupling proteins	0.00176432
Beta oxidation of hexanoyl-CoA to butanoyl-CoA	0.00235406
Beta oxidation of octanoyl-CoA to hexanoyl-CoA	0.00235406
Elastic fibre formation	0.00247495
Pyruvate metabolism and Citric Acid (TCA) cycle	0.00247495
Biotin transport and metabolism	0.0030905
Metabolism of carbohydrates	0.0030905
mitochondrial fatty acid beta-oxidation of unsaturated fatty acids	0.00343641
Beta oxidation of decanoyl-CoA to octanoyl-CoA-CoA	0.00343641
Molecules associated with elastic fibres	0.00343641
Keratan sulfate degradation	0.00549218
ECM proteoglycans	0.0056898
Platelet activation, signaling and aggregation	0.0062294
Defects in vitamin and cofactor metabolism	0.0068574
Beta oxidation of palmitoyl-CoA to myristoyl-CoA	0.00695828
Hemostasis	0.0163249
Respiratory electron transport	0.0170924
Mucopolysaccharidoses	0.0247871
Propionyl-CoA catabolism	0.0260227
Beta oxidation of lauroyl-CoA to decanoyl-CoA-CoA	0.0260227
Caspase-mediated cleavage of cytoskeletal proteins	0.0305788
PECAM1 interactions	0.0305788
Cristae formation	0.0305788
Fatty acid metabolism	0.030905
Integrin cell surface interactions	0.0362188
HS-GAG degradation	0.0362188
Sulfide oxidation to sulfate	0.0362188
Mitochondrial calcium ion transport	0.0407575
Glycosphingolipid metabolism	0.0407575
Degradation of cysteine and homocysteine	0.0442725
Peptide hormone metabolism	0.0469462
Sphingolipid metabolism	0.0499099
Post-translational protein phosphorylation	0.0499099
Enzymatic degradation of Dopamine by monoamine oxidase	0.0513902
Metabolism of serotonin	0.0513902
Regulation of insulin secretion	0.0594437
Syndecan interactions	0.0699574
Diseases associated with glycosaminoglycan metabolism	0.0850252
Formation of ATP by chemiosmotic coupling	0.0891446
Metabolism of Angiotensinogen to Angiotensins	0.0891446
Defective NEU1 causes sialidosis	0.0959324
Enzymatic degradation of dopamine by COMT	0.0959324
Beta oxidation of myristoyl-CoA to lauroyl-CoA	0.0959324
Serotonin clearance from the synaptic cleft	0.0959324
Glyoxylate metabolism and glycine degradation	0.105432
Neurotransmitter clearance	0.106619
Glycosaminoglycan metabolism	0.111802
Regulation of Insulin-like Growth Factor (IGF) transport and uptake by Insulin-like Growth Factor Binding Proteins (IGFBPs)	0.111802
Keratan sulfate/keratin metabolism	0.133526
Gluconeogenesis	0.133526
Diseases of carbohydrate metabolism	0.133526
GPER1 signaling	0.133526
ADP signalling through P2Y purinoceptor 12	0.133526
Biological oxidations	0.133526
Dopamine clearance from the synaptic cleft	0.133526
Signal amplification	0.133526
Hyaluronan uptake and degradation	0.133526
Erythrocytes take up carbon dioxide and release oxygen	0.133526
O2/CO2 exchange in erythrocytes	0.133526
Aspartate and asparagine metabolism	0.133526
Nephrin family interactions	0.141066
Glutathione conjugation	0.163739
Trafficking and processing of endosomal TLR	0.165284
Cytochrome c-mediated apoptotic response	0.165284
Metabolism of vitamins and cofactors	0.168372
Glycogen metabolism	0.171772
N-glycan trimming and elongation in the cis-Golgi	0.17925
Beta oxidation of butanoyl-CoA to acetyl-CoA	0.17925
CS/DS degradation	0.185535
Glycogen breakdown (glycogenolysis)	0.185535
Heparan sulfate/heparin (HS-GAG) metabolism	0.202475
Sulfur amino acid metabolism	0.202475
Insulin processing	0.202475
p130Cas linkage to MAPK signaling for integrins	0.203682
GRB2:SOS provides linkage to MAPK signaling for Integrins	0.203682
Interleukin-6 signaling	0.203682
MET promotes cell motility	0.205954
Complex I biogenesis	0.206984
Adrenaline,noradrenaline inhibits insulin secretion	0.206984
Metabolism of water-soluble vitamins and cofactors	0.20722
Diseases of glycosylation	0.209504
GDP-fucose biosynthesis	0.20954
Acyl chain remodeling of CL	0.20954
Integration of energy metabolism	0.20954
Regulation of pyruvate dehydrogenase (PDH) complex	0.20954
Glucagon-like Peptide-1 (GLP1) regulates insulin secretion	0.20954
EPHA-mediated growth cone collapse	0.20954
Phase II - Conjugation of compounds	0.20954
Hyaluronan metabolism	0.230035
Assembly of collagen fibrils and other multimeric structures	0.239799
SMAC (DIABLO) binds to IAPs	0.251171
SMAC(DIABLO)-mediated dissociation of IAP:caspase complexes	0.251171
Cation-coupled Chloride cotransporters	0.251171
Pyruvate metabolism	0.253346
TGF-beta receptor signaling activates SMADs	0.253346
Crosslinking of collagen fibrils	0.253346
Glucose metabolism	0.253346
XBP1(S) activates chaperone genes	0.253346
RHO GTPases Activate ROCKs	0.253346
SMAC, XIAP-regulated apoptotic response	0.253346
Cross-presentation of particulate exogenous antigens (phagosomes)	0.253346
Vitamin C (ascorbate) metabolism	0.253346
Erythrocytes take up oxygen and release carbon dioxide	0.253346
Defective HEXA causes GM2G1	0.253346
Defective HEXB causes GM2G2	0.253346
MPS IIIC - Sanfilippo syndrome C	0.253346
MPS IV - Morquio syndrome B	0.253346
MPS IIIB - Sanfilippo syndrome B	0.253346
Defective SLC17A5 causes Salla disease (SD) and ISSD	0.253346
Defective PGM1 causes PGM1-CDG	0.253346
MPS IIID - Sanfilippo syndrome D	0.253346
Defective ADA disrupts (deoxy)adenosine deamination	0.253346
Defective MAOA causes BRUNS	0.253346
G alpha (z) signalling events	0.253346
Degradation of the extracellular matrix	0.255916
L1CAM interactions	0.259834
Glucagon signaling in metabolic regulation	0.266307
Defective B4GALT7 causes EDS, progeroid type	0.269121
Defective B3GALT6 causes EDSP2 and SEMDJL1	0.269121
Defective B3GAT3 causes JDSSDHD	0.269121
Prostacyclin signalling through prostacyclin receptor	0.269121
Apoptotic factor-mediated response	0.269121
RHO GTPases activate CIT	0.269121
Sema4D induced cell migration and growth-cone collapse	0.269121
Chondroitin sulfate/dermatan sulfate metabolism	0.272298
IRE1alpha activates chaperones	0.272298
Neurotransmitter release cycle	0.272552
RHO GTPases activate PAKs	0.272552
VxPx cargo-targeting to cilium	0.272552
Mitochondrial tRNA aminoacylation	0.272552
Formyl peptide receptors bind formyl peptides and many other ligands	0.272552
Apoptotic execution phase	0.272552
Metabolism of lipids	0.272552
Protein localization	0.274904
PINK1-PRKN Mediated Mitophagy	0.291295
Lysosome Vesicle Biogenesis	0.294511
Opioid Signalling	0.305286
MET receptor recycling	0.318214
Apoptotic cleavage of cellular proteins	0.318706
Protein-protein interactions at synapses	0.320097
Signaling by TGF-beta Receptor Complex	0.351051
G-protein activation	0.354527
Glutamate Neurotransmitter Release Cycle	0.354527
Sema4D in semaphorin signaling	0.354527
MET activates RAP1 and RAC1	0.354527
Free fatty acids regulate insulin secretion	0.354527
Regulation of the apoptosome activity	0.354527
Formation of apoptosome	0.354527
ADP signalling through P2Y purinoceptor 1	0.354527
Mitochondrial biogenesis	0.354527
Defective F8 binding to von Willebrand factor	0.354527
Defective MMAA causes MMA, cblA type	0.354527
Glycogen storage disease type II (GAA)	0.354527
Diseases of mitochondrial beta oxidation	0.354527
Diseases of propionyl-CoA catabolism	0.354527
Defective MUT causes MMAM	0.354527
Defective GCLC causes HAGGSD	0.354527
Synthesis of PS	0.354527
Biogenic amines are oxidatively deaminated to aldehydes by MAOA and MAOB	0.354527
Innate Immune System	0.359283
A tetrasaccharide linker sequence is required for GAG synthesis	0.360913
Thromboxane signalling through TP receptor	0.360913
Reversible hydration of carbon dioxide	0.364271
Ethanol oxidation	0.364271
Lysine catabolism	0.364271
Endosomal/Vacuolar pathway	0.369736
Activation of GABAB receptors	0.379347
GABA B receptor activation	0.379347
Signaling by Retinoic Acid	0.379347
Signaling by MET	0.387244
Vasopressin regulates renal water homeostasis via Aquaporins	0.404621
Smooth Muscle Contraction	0.404621
Transmission across Chemical Synapses	0.409529
Advanced glycosylation endproduct receptor signaling	0.409529
Selective autophagy	0.409529
Synthesis of substrates in N-glycan biosythesis	0.409529
Integrin signaling	0.409529
Interleukin-6 family signaling	0.409529
NCAM signaling for neurite out-growth	0.409529
Mitophagy	0.409529
EGR2 and SOX10-mediated initiation of Schwann cell myelination	0.409529
Mitochondrial protein import	0.409529
Adenylate cyclase inhibitory pathway	0.409529
Defective EXT2 causes exostoses 2	0.409529
Defective EXT1 causes exostoses 1, TRPS2 and CHDS	0.409529
Carnitine metabolism	0.409529
Methylation	0.409529
Glycogen synthesis	0.409529
MET activates PTK2 signaling	0.409529
Metabolism of amino acids and derivatives	0.409529
Progressive trimming of alpha-1,2-linked mannose residues from Man9/8/7GlcNAc2 to produce Man5GlcNAc2	0.417816
Electron transport from NADPH to Ferredoxin	0.417816
Signaling by TCF7L2 mutants	0.417816
Defective F8 cleavage by thrombin	0.417816
Intracellular metabolism of fatty acids regulates insulin secretion	0.417816
Nucleotide salvage defects	0.417816
Formation of the active cofactor, UDP-glucuronate	0.417816
Proline catabolism	0.417816
Platelet Adhesion to exposed collagen	0.424495
Glutamate and glutamine metabolism	0.424495
Heme biosynthesis	0.424495
Interaction between L1 and Ankyrins	0.429989
Sealing of the nuclear envelope (NE) by ESCRT-III	0.460953
Thrombin signalling through proteinase activated receptors (PARs)	0.460953
Regulation of necroptotic cell death	0.460953
Collagen formation	0.469755
Sensory processing of sound by inner hair cells of the cochlea	0.473204
Cargo concentration in the ER	0.487357
Sialic acid metabolism	0.487357
Translocation of SLC2A4 (GLUT4) to the plasma membrane	0.487357
Glucagon-type ligand receptors	0.487357
Metabolic disorders of biological oxidation enzymes	0.487357
Aquaporin-mediated transport	0.487357
Muscle contraction	0.487357
Defective CYP11A1 causes AICSR	0.487357
Glycine degradation	0.487357
Amine Oxidase reactions	0.487357
Lysosomal oligosaccharide catabolism	0.487357
Galactose catabolism	0.487357
Carnitine synthesis	0.487357
Diseases of nucleotide metabolism	0.487357
trans-Golgi Network Vesicle Budding	0.487357
RHOG GTPase cycle	0.487357
G-protein mediated events	0.487357
G beta:gamma signalling through BTK	0.487357
PKA activation in glucagon signalling	0.487357
Norepinephrine Neurotransmitter Release Cycle	0.487357
Neuronal System	0.487357
RHOC GTPase cycle	0.487357
Intrinsic Pathway for Apoptosis	0.487357
Striated Muscle Contraction	0.487357
RIPK1-mediated regulated necrosis	0.487357
Transport to the Golgi and subsequent modification	0.487357
Interleukin-12 family signaling	0.487357
MHC class II antigen presentation	0.487357
Signaling by high-kinase activity BRAF mutants	0.487357
RHOH GTPase cycle	0.487357
Gene and protein expression by JAK-STAT signaling after Interleukin-12 stimulation	0.487357
Asparagine N-linked glycosylation	0.487357
Sensory processing of sound	0.487357
Biosynthesis of the N-glycan precursor (dolichol lipid-linked oligosaccharide, LLO) and transfer to a nascent protein	0.487357
Cooperation of PDCL (PhLP1) and TRiC/CCT in G-protein beta folding	0.496781
Signaling by TGFB family members	0.498348
Reelin signalling pathway	0.50301
MET activates PTPN11	0.50301
Fructose catabolism	0.50301
Formation of xylulose-5-phosphate	0.50301
RUNX1 regulates expression of components of tight junctions	0.50301
Extrinsic Pathway of Fibrin Clot Formation	0.50301
G beta:gamma signalling through PLC beta	0.50301
G beta:gamma signalling through CDC42	0.50301
Aflatoxin activation and detoxification	0.50301
Diseases associated with N-glycosylation of proteins	0.50301
Extra-nuclear estrogen signaling	0.50301
Formation of Fibrin Clot (Clotting Cascade)	0.50301
COPI-mediated anterograde transport	0.50301
Programmed Cell Death	0.50301
Synthesis, secretion, and inactivation of Glucagon-like Peptide-1 (GLP-1)	0.50301
Presynaptic function of Kainate receptors	0.50301
Synaptic adhesion-like molecules	0.50301
Signal transduction by L1	0.50301
GABA receptor activation	0.50301
Neurexins and neuroligins	0.50301
Platelet Aggregation (Plug Formation)	0.50301
Phase I - Functionalization of compounds	0.50301
MAP2K and MAPK activation	0.50301
Chaperone Mediated Autophagy	0.50301
Insertion of tail-anchored proteins into the endoplasmic reticulum membrane	0.50301
Deregulated CDK5 triggers multiple neurodegenerative pathways in Alzheimer's disease models	0.50301
Neurodegenerative Diseases	0.50301
MET activates PI3K/AKT signaling	0.50301
Activation of caspases through apoptosome-mediated cleavage	0.50301
Scavenging by Class B Receptors	0.50301
Fibronectin matrix formation	0.50301
Maturation of spike protein	0.50301
Estrogen biosynthesis	0.50301
Autophagy	0.50301
Signaling by RAF1 mutants	0.50301
tRNA Aminoacylation	0.50301
Antigen processing-Cross presentation	0.50301
Stimuli-sensing channels	0.50301
Dopamine Neurotransmitter Release Cycle	0.50301
Intrinsic Pathway of Fibrin Clot Formation	0.50301
Collagen degradation	0.50301
Semaphorin interactions	0.50301
ER to Golgi Anterograde Transport	0.50301
RAB geranylgeranylation	0.50301
Incretin synthesis, secretion, and inactivation	0.50301
DARPP-32 events	0.50301
Triglyceride catabolism	0.50301
Aggrephagy	0.50301
Retinoid metabolism and transport	0.50301
Assembly and cell surface presentation of NMDA receptors	0.50301
Platelet homeostasis	0.50301
Activated NTRK2 signals through PI3K	0.50301
ARMS-mediated activation	0.50301
Release of apoptotic factors from the mitochondria	0.50301
Defective factor VIII causes hemophilia A	0.50301
Neurofascin interactions	0.50301
Fructose metabolism	0.50301
Cobalamin (Cbl) metabolism	0.50301
Sphingolipid de novo biosynthesis	0.50301
G beta:gamma signalling through PI3Kgamma	0.50301
Attachment and Entry	0.50301
RUNX2 regulates osteoblast differentiation	0.50301
Glucuronidation	0.50301
Defective Intrinsic Pathway for Apoptosis	0.50301
Interleukin-12 signaling	0.50301
Miscellaneous transport and binding events	0.50301
Signaling by moderate kinase activity BRAF mutants	0.50301
Signaling downstream of RAS mutants	0.50301
Paradoxical activation of RAF signaling by kinase inactive BRAF	0.50301
Signaling by RAS mutants	0.50301
EPH-Ephrin signaling	0.50301
Unfolded Protein Response (UPR)	0.50301
Defective B4GALT1 causes B4GALT1-CDG (CDG-2d)	0.50301
Defective CHSY1 causes TPBS	0.50301
Defective CHST3 causes SEDCJD	0.50301
Defective ST3GAL3 causes MCT12 and EIEE15	0.50301
Defective CHST14 causes EDS, musculocontractural type	0.50301
Defective CHST6 causes MCDC1	0.50301
Terminal pathway of complement	0.50301
Fatty Acids bound to GPR40 (FFAR1) regulate insulin secretion	0.50301
Transport of fatty acids	0.50301
VEGF binds to VEGFR leading to receptor dimerization	0.50301
RUNX3 regulates YAP1-mediated transcription	0.50301
VEGF ligand-receptor interactions	0.50301
Synthesis of PG	0.50301
Regulation of cytoskeletal remodeling and cell spreading by IPP complex components	0.50301
Ubiquinol biosynthesis	0.50301
Synthesis of Ketone Bodies	0.50301
Metabolism of fat-soluble vitamins	0.50301
Cell recruitment (pro-inflammatory response)	0.50301
Purinergic signaling in leishmaniasis infection	0.50301
RHOB GTPase cycle	0.50301
Calcineurin activates NFAT	0.50301
Beta-oxidation of pristanoyl-CoA	0.50301
Small interfering RNA (siRNA) biogenesis	0.50301
CHL1 interactions	0.50301
Hydrolysis of LPC	0.50301
Inhibition of voltage gated Ca2+ channels via Gbeta/gamma subunits	0.50301
G protein gated Potassium channels	0.50301
Activation of G protein gated Potassium channels	0.50301
Metabolism of porphyrins	0.50301
Cargo trafficking to the periciliary membrane	0.50301
Activation of kainate receptors upon glutamate binding	0.50301
Signaling by Nuclear Receptors	0.50301
SLBP independent Processing of Histone Pre-mRNAs	0.50301
Acetylcholine regulates insulin secretion	0.50301
MAPK1 (ERK2) activation	0.50301
Organic anion transporters	0.50301
Ketone body metabolism	0.50301
HS-GAG biosynthesis	0.50301
Endosomal Sorting Complex Required For Transport (ESCRT)	0.50301
Tight junction interactions	0.50301
Nicotinate metabolism	0.50301
Ion homeostasis	0.50301
Nuclear Envelope (NE) Reassembly	0.50301
G-protein beta:gamma signalling	0.50301
RUNX2 regulates bone development	0.50301
Glycerophospholipid biosynthesis	0.50301
Dermatan sulfate biosynthesis	0.50301
SLBP Dependent Processing of Replication-Dependent Histone Pre-mRNAs	0.50301
CLEC7A (Dectin-1) induces NFAT activation	0.50301
Interleukin-27 signaling	0.50301
MAPK3 (ERK1) activation	0.50301
Modulation by Mtb of host immune system	0.50301
eNOS activation	0.50301
Sensory processing of sound by outer hair cells of the cochlea	0.50301
Activation of Matrix Metalloproteinases	0.50301
Amyloid fiber formation	0.50301
Cell-Cell communication	0.50301
Apoptosis	0.50301
Late endosomal microautophagy	0.50301
GP1b-IX-V activation signalling	0.50301
Erythropoietin activates Phosphoinositide-3-kinase (PI3K)	0.50301
Frs2-mediated activation	0.50301
Pregnenolone biosynthesis	0.50301
Interleukin-35 Signalling	0.50301
CREB1 phosphorylation through the activation of Adenylate Cyclase	0.50301
Repression of WNT target genes	0.50301
Signaling by FGFR4 in disease	0.50301
Vitamin D (calciferol) metabolism	0.50301
Pyrimidine catabolism	0.50301
Neurotransmitter receptors and postsynaptic signal transmission	0.50301
Transport of small molecules	0.50301
Ion channel transport	0.50301
RHOBTB GTPase Cycle	0.50301
Inwardly rectifying K+ channels	0.50301
Downstream signaling of activated FGFR1	0.50301
Metabolism of steroid hormones	0.50301
Ca2+ pathway	0.50301
The activation of arylsulfatases	0.50301
Mitochondrial iron-sulfur cluster biogenesis	0.50301
Synthesis, secretion, and inactivation of Glucose-dependent Insulinotropic Polypeptide (GIP)	0.50301
TRAF6 mediated IRF7 activation in TLR7/8 or 9 signaling	0.50301
Apoptosis induced DNA fragmentation	0.50301
Glutathione synthesis and recycling	0.50301
Retinoid cycle disease events	0.50301
Purine salvage	0.50301
Diseases associated with visual transduction	0.50301
Diseases of the neuronal system	0.50301
Dissolution of Fibrin Clot	0.50301
G alpha (s) signalling events	0.50301
Budding and maturation of HIV virion	0.50301
Signalling to ERKs	0.50301
ADORA2B mediated anti-inflammatory cytokines production	0.50301
Macroautophagy	0.50301
RHOV GTPase cycle	0.50301
RHO GTPase cycle	0.50301
DCC mediated attractive signaling	0.50301
SARS-CoV-2 modulates autophagy	0.50301
p38MAPK events	0.50301
IRAK1 recruits IKK complex	0.50301
IRAK1 recruits IKK complex upon TLR7/8 or 9 stimulation	0.50301
Physiological factors	0.50301
Defects in cobalamin (B12) metabolism	0.50301
Synthesis of IP2, IP, and Ins in the cytosol	0.50301
TP53 regulates transcription of several additional cell death genes whose specific roles in p53-dependent apoptosis remain uncertain	0.50301
Defective B3GALTL causes PpS	0.50301
Triglyceride metabolism	0.50301
Regulated Necrosis	0.50301
RHO GTPases activate PKNs	0.50301
Organelle biogenesis and maintenance	0.50301
Peroxisomal protein import	0.50301
Cell surface interactions at the vascular wall	0.50301
O-glycosylation of TSR domain-containing proteins	0.50301
Synthesis of PA	0.50301
Detoxification of Reactive Oxygen Species	0.50301
Prolonged ERK activation events	0.50301
Membrane binding and targetting of GAG proteins	0.50301
Synthesis And Processing Of GAG, GAGPOL Polyproteins	0.50301
Anchoring fibril formation	0.50301
Activation of BAD and translocation to mitochondria	0.50301
PTK6 Regulates RHO GTPases, RAS GTPase and MAP kinases	0.50301
Diseases associated with glycosylation precursor biosynthesis	0.50301
Synthesis of Prostaglandins (PG) and Thromboxanes (TX)	0.50301
Metabolism of nitric oxide: NOS3 activation and regulation	0.50301
RHOU GTPase cycle	0.50301
Signaling by BRAF and RAF1 fusions	0.50301
RUNX1 regulates genes involved in megakaryocyte differentiation and platelet function	0.50301
Chaperonin-mediated protein folding	0.50301
TGF-beta receptor signaling in EMT (epithelial to mesenchymal transition)	0.50301
Rap1 signalling	0.50301
YAP1- and WWTR1 (TAZ)-stimulated gene expression	0.50301
Formation of Senescence-Associated Heterochromatin Foci (SAHF)	0.50301
Regulation of KIT signaling	0.50301
cGMP effects	0.50301
Processing of SMDT1	0.50301
Elevation of cytosolic Ca2+ levels	0.50301
Constitutive Signaling by EGFRvIII	0.50301
Signaling by EGFRvIII in Cancer	0.50301
Diseases of hemostasis	0.50301
Defects of contact activation system (CAS) and kallikrein/kinin system (KKS)	0.50301
Glycogen storage diseases	0.50301
Signaling by FGFR1 in disease	0.50301
COPII-mediated vesicle transport	0.50301
RHOF GTPase cycle	0.50301
NCAM1 interactions	0.50301
GAB1 signalosome	0.50301
Acetylcholine Neurotransmitter Release Cycle	0.50301
IL-6-type cytokine receptor ligand interactions	0.50301
The NLRP3 inflammasome	0.50301
Signaling by ERBB2 ECD mutants	0.50301
Activation of NMDA receptors and postsynaptic events	0.50301
Collagen chain trimerization	0.50301
Signaling by cytosolic FGFR1 fusion mutants	0.50301
Serotonin Neurotransmitter Release Cycle	0.50301
PKA activation	0.50301
PI3K events in ERBB2 signaling	0.50301
RORA activates gene expression	0.50301
Cell-extracellular matrix interactions	0.50301
Antigen Presentation: Folding, assembly and peptide loading of class I MHC	0.50301
Protein folding	0.50301
TAK1-dependent IKK and NF-kappa-B activation	0.50301
PI-3K cascade:FGFR3	0.50301
MyD88 deficiency (TLR2/4)	0.50301
TICAM1, RIP1-mediated IKK complex recruitment	0.50301
GABA synthesis, release, reuptake and degradation	0.50301
Other semaphorin interactions	0.50301
Scavenging by Class A Receptors	0.50301
Ephrin signaling	0.50301
Tie2 Signaling	0.50301
LDL clearance	0.50301
Metabolism of cofactors	0.50301
Signaling by FGFR in disease	0.503015
Early SARS-CoV-2 Infection Events	0.5045
Chondroitin sulfate biosynthesis	0.520982
PI-3K cascade:FGFR4	0.520982
IRAK4 deficiency (TLR2/4)	0.520982
Signaling by FLT3 fusion proteins	0.520982
Class I peroxisomal membrane protein import	0.520982
Microtubule-dependent trafficking of connexons from Golgi to the plasma membrane	0.520982
PKA-mediated phosphorylation of CREB	0.520982
Signaling by Hippo	0.520982
Receptor-type tyrosine-protein phosphatases	0.520982
Constitutive Signaling by Ligand-Responsive EGFR Cancer Variants	0.520982
Signaling by Ligand-Responsive EGFR Variants in Cancer	0.520982
NOTCH4 Intracellular Domain Regulates Transcription	0.520982
Purine catabolism	0.520982
Interleukin-3, Interleukin-5 and GM-CSF signaling	0.527123
Inositol phosphate metabolism	0.527123
Factors involved in megakaryocyte development and platelet production	0.536362
PLC beta mediated events	0.538169
Signaling by FGFR2 in disease	0.538169
Unblocking of NMDA receptors, glutamate binding and activation	0.538305
Ras activation upon Ca2+ influx through NMDA receptor	0.538305
CTLA4 inhibitory signaling	0.538305
Transport of connexons to the plasma membrane	0.538305
Negative regulation of NMDA receptor-mediated neuronal transmission	0.538305
Signalling to RAS	0.538305
Regulation of TLR by endogenous ligand	0.538305
Glycolysis	0.547278
mRNA Splicing - Minor Pathway	0.549036
Netrin-1 signaling	0.549036
Transport of inorganic cations/anions and amino acids/oligopeptides	0.554448
Signaling by phosphorylated juxtamembrane, extracellular and kinase domain KIT mutants	0.555003
Regulation of signaling by CBL	0.555003
JNK (c-Jun kinases) phosphorylation and activation mediated by activated human TAK1	0.555003
Signaling by KIT in disease	0.555003
RA biosynthesis pathway	0.555003
Cobalamin (Cbl, vitamin B12) transport and metabolism	0.555003
Viral Messenger RNA Synthesis	0.570228
PI-3K cascade:FGFR1	0.571099
Abortive elongation of HIV-1 transcript in the absence of Tat	0.571099
Post-chaperonin tubulin folding pathway	0.571099
RHOBTB2 GTPase cycle	0.571099
Signaling by FGFR2 IIIa TM	0.571099
RHOBTB1 GTPase cycle	0.571099
IKK complex recruitment mediated by RIP1	0.571099
activated TAK1 mediates p38 MAPK activation	0.571099
Nitric oxide stimulates guanylate cyclase	0.571099
The canonical retinoid cycle in rods (twilight vision)	0.571099
Nucleotide salvage	0.571099
Centrosome maturation	0.572703
Recruitment of mitotic centrosome proteins and complexes	0.572703
Nervous system development	0.572754
Signaling by VEGF	0.576156
COPI-independent Golgi-to-ER retrograde traffic	0.580551
RHOD GTPase cycle	0.580551
ESR-mediated signaling	0.582103
Interleukin-4 and Interleukin-13 signaling	0.583258
RAF-independent MAPK1/3 activation	0.586614
Assembly Of The HIV Virion	0.586614
MicroRNA (miRNA) biogenesis	0.586614
Signaling by FGFR1	0.59069
Toll-like Receptor Cascades	0.595128
Oncogenic MAPK signaling	0.597225
Post NMDA receptor activation events	0.597225
Interferon alpha/beta signaling	0.598686
RHOJ GTPase cycle	0.600647
Ion transport by P-type ATPases	0.600647
Long-term potentiation	0.601568
TRAF6 mediated NF-kB activation	0.601568
Inflammasomes	0.601568
Signaling by FGFR3 in disease	0.601568
Basigin interactions	0.601568
Cytosolic sulfonation of small molecules	0.601568
Signaling by ERBB2	0.610419
PI-3K cascade:FGFR2	0.615983
FGFR2 alternative splicing	0.615983
Formation of tubulin folding intermediates by CCT/TriC	0.615983
Signaling by Erythropoietin	0.615983
Signaling by EGFR in Cancer	0.615983
Synthesis of IP3 and IP4 in the cytosol	0.615983
G alpha (i) signalling events	0.618225
HSP90 chaperone cycle for steroid hormone receptors (SHR) in the presence of ligand	0.620009
Mitochondrial translation elongation	0.628462
TP53 Regulates Metabolic Genes	0.628462
snRNP Assembly	0.629416
Metabolism of non-coding RNA	0.629416
Iron uptake and transport	0.629416
RNA Pol II CTD phosphorylation and interaction with CE during HIV infection	0.629878
RNA Pol II CTD phosphorylation and interaction with CE	0.629878
Interleukin receptor SHC signaling	0.629878
Endogenous sterols	0.629878
Signaling by NTRK2 (TRKB)	0.629878
Prefoldin mediated transfer of substrate to CCT/TriC	0.643271
Keratan sulfate biosynthesis	0.643271
Downstream signaling of activated FGFR3	0.643271
TRP channels	0.643271
Platelet calcium homeostasis	0.643271
Postmitotic nuclear pore complex (NPC) reformation	0.643271
Membrane Trafficking	0.64579
RHOA GTPase cycle	0.646401
E3 ubiquitin ligases ubiquitinate target proteins	0.647685
Signaling by PDGF	0.647685
mRNA Capping	0.656181
Activation of AMPK downstream of NMDARs	0.656181
Downstream signaling of activated FGFR4	0.656181
CREB1 phosphorylation through NMDA receptor-mediated activation of RAS signaling	0.656181
Signaling by ERBB2 KD Mutants	0.656181
PIWI-interacting RNA (piRNA) biogenesis	0.656181
Peroxisomal lipid metabolism	0.656181
Nucleotide-binding domain, leucine rich repeat containing receptor (NLR) signaling pathways	0.656549
Phospholipid metabolism	0.65831
Cell junction organization	0.665104
Axon guidance	0.665995
DAP12 signaling	0.668624
Processing of Capped Intronless Pre-mRNA	0.668624
FLT3 signaling in disease	0.668624
Signaling by ERBB2 in Cancer	0.668624
Paracetamol ADME	0.668624
Downregulation of SMAD2/3:SMAD4 transcriptional activity	0.668624
Surfactant metabolism	0.668624
Activation of BH3-only proteins	0.668624
FOXO-mediated transcription of oxidative stress, metabolic and neuronal genes	0.668624
Mitochondrial translation	0.672109
Cytoprotection by HMOX1	0.673741
Recruitment of NuMA to mitotic centrosomes	0.679006
Signaling by FGFR	0.679006
Trafficking of AMPA receptors	0.680618
Glutamate binding, activation of AMPA receptors and synaptic plasticity	0.680618
Transferrin endocytosis and recycling	0.680618
Tat-mediated HIV elongation arrest and recovery	0.692179
Pausing and recovery of Tat-mediated HIV elongation	0.692179
RHO GTPases activate IQGAPs	0.692179
Class B/2 (Secretin family receptors)	0.692477
Cell-cell junction organization	0.698212
ER-Phagosome pathway	0.700803
Formation of the HIV-1 Early Elongation Complex	0.703322
HIV elongation arrest and recovery	0.703322
Formation of the Early Elongation Complex	0.703322
Pausing and recovery of HIV elongation	0.703322
Cooperation of Prefoldin and TriC/CCT in actin and tubulin folding	0.703322
FGFR1 mutant receptor activation	0.703322
Cardiac conduction	0.704254
Collagen biosynthesis and modifying enzymes	0.706024
Visual phototransduction	0.711879
VEGFA-VEGFR2 Pathway	0.711879
Diseases associated with the TLR signaling cascade	0.714063
Diseases of Immune System	0.714063
Signaling by WNT in cancer	0.714063
Amino acid transport across the plasma membrane	0.714063
Translation of Structural Proteins	0.714063
Loss of proteins required for interphase microtubule organization from the centrosome	0.721144
Loss of Nlp from mitotic centrosomes	0.721144
Downstream signaling of activated FGFR2	0.724416
Calmodulin induced events	0.724416
CaM pathway	0.724416
CD28 co-stimulation	0.724416
Defective TPR may confer susceptibility towards thyroid papillary carcinoma (TPC)	0.734395
Regulation of Glucokinase by Glucokinase Regulatory Protein	0.734395
SMAD2/SMAD3:SMAD4 heterotrimer regulates transcription	0.734395
Diseases associated with O-glycosylation of proteins	0.735604
AURKA Activation by TPX2	0.742592
Diseases of programmed cell death	0.742592
NOD1/2 Signaling Pathway	0.744013
Ca-dependent events	0.744013
Plasma lipoprotein clearance	0.744013
Gap junction assembly	0.753284
Maturation of spike protein	0.753284
FGFR2 mutant receptor activation	0.753284
Nucleotide catabolism	0.753284
NR1H3 & NR1H2 regulate gene expression linked to cholesterol transport and efflux	0.753284
Signaling by Rho GTPases	0.755725
Transport of the SLBP independent Mature mRNA	0.76222
SUMOylation of SUMOylation proteins	0.76222
Nuclear import of Rev protein	0.76222
Interferon gamma signaling	0.762461
Transport of the SLBP Dependant Mature mRNA	0.770833
Nuclear Pore Complex (NPC) Disassembly	0.770833
Transport of Ribonucleoproteins into the Host Nucleus	0.770833
Rev-mediated nuclear export of HIV RNA	0.770833
Sensory perception of sweet, bitter, and umami (glutamate) taste	0.779135
RET signaling	0.779135
DAG and IP3 signaling	0.779135
Gene Silencing by RNA	0.780117
Signaling by FGFR2	0.781273
RND1 GTPase cycle	0.787136
RND3 GTPase cycle	0.787136
NEP/NS2 Interacts with the Cellular Export Machinery	0.787136
Interactions of Rev with host cellular proteins	0.787136
EPHB-mediated forward signaling	0.787136
Deactivation of the beta-catenin transactivating complex	0.787136
Gamma carboxylation, hypusine formation and arylsulfatase activation	0.787136
SARS-CoV-2 activates/modulates innate and adaptive immune responses	0.788133
Hedgehog 'off' state	0.790094
Signaling by Rho GTPases, Miro GTPases and RHOBTB3	0.791254
Transcriptional regulation by small RNAs	0.792988
Protein ubiquitination	0.792988
G alpha (12/13) signalling events	0.792988
ISG15 antiviral mechanism	0.792988
SUMOylation of ubiquitinylation proteins	0.794849
Export of Viral Ribonucleoproteins from Nucleus	0.794849
Signaling by FGFR4	0.794849
Signaling by FGFR3	0.794849
Formation of Incision Complex in GG-NER	0.794849
Transport of vitamins, nucleosides, and related molecules	0.794849
Toll Like Receptor TLR6:TLR2 Cascade	0.79494
MyD88:MAL(TIRAP) cascade initiated on plasma membrane	0.79494
Late Phase of HIV Life Cycle	0.797693
HIV Transcription Elongation	0.802282
Tat-mediated elongation of the HIV-1 transcript	0.802282
Formation of HIV-1 elongation complex containing HIV-1 Tat	0.802282
Vpr-mediated nuclear import of PICs	0.802282
Intra-Golgi traffic	0.802282
SUMOylation of transcription cofactors	0.802282
TP53 Regulates Transcription of Cell Death Genes	0.802282
Toll Like Receptor 2 (TLR2) Cascade	0.808922
Toll Like Receptor TLR1:TLR2 Cascade	0.808922
PPARA activates gene expression	0.808922
SARS-CoV-2 Infection	0.808987
Formation of HIV elongation complex in the absence of HIV Tat	0.809447
Signaling by SCF-KIT	0.809447
Interleukin-10 signaling	0.809447
Interleukin-2 family signaling	0.809447
Vesicle-mediated transport	0.809852
Carboxyterminal post-translational modifications of tubulin	0.816353
Transport of Mature mRNA Derived from an Intronless Transcript	0.816353
NS1 Mediated Effects on Host Pathways	0.816353
Leishmania infection	0.816409
Regulation of lipid metabolism by PPARalpha	0.817791
CDC42 GTPase cycle	0.821741
Signaling by Interleukins	0.822478
RNA Polymerase II Transcription Initiation And Promoter Clearance	0.823009
Transport of Mature mRNAs Derived from Intronless Transcripts	0.823009
RNA Polymerase II HIV Promoter Escape	0.823009
RNA Polymerase II Promoter Escape	0.823009
HIV Transcription Initiation	0.823009
RNA Polymerase II Transcription Initiation	0.823009
RNA Polymerase II Transcription Pre-Initiation And Promoter Opening	0.823009
Sensory perception of taste	0.823009
DAP12 interactions	0.823009
Interactions of Vpr with host cellular proteins	0.823009
PKMTs methylate histone lysines	0.823009
Inhibition of DNA recombination at telomere	0.829424
NR1H2 and NR1H3-mediated signaling	0.829424
Regulation of PLK1 Activity at G2/M Transition	0.829735
SARS-CoV-2-host interactions	0.831621
Mitochondrial translation termination	0.834477
Mitochondrial translation initiation	0.834477
RAC2 GTPase cycle	0.834477
Gap junction trafficking	0.835608
Recycling pathway of L1	0.835608
Antiviral mechanism by IFN-stimulated genes	0.8391
Leishmania parasite growth and survival	0.839818
Anti-inflammatory response favouring Leishmania parasite infection	0.839818
Cross-presentation of soluble exogenous antigens (endosomes)	0.841567
SUMOylation of DNA replication proteins	0.841567
PI3K Cascade	0.841567
Signaling by Receptor Tyrosine Kinases	0.842039
Interferon Signaling	0.842332
RAB GEFs exchange GTP for GDP on RABs	0.843606
HIV Life Cycle	0.84677
EPH-ephrin mediated repulsion of cells	0.847312
Nonhomologous End-Joining (NHEJ)	0.847312
SUMOylation of RNA binding proteins	0.847312
Transcriptional activity of SMAD2/SMAD3:SMAD4 heterotrimer	0.847312
Cellular response to chemical stress	0.847316
Signaling by EGFR	0.852848
Gap junction trafficking and regulation	0.852848
Formation of TC-NER Pre-Incision Complex	0.858184
SARS-CoV-2 modulates host translation machinery	0.858184
Synthesis of PIPs at the plasma membrane	0.858184
MAPK1/MAPK3 signaling	0.859775
Intraflagellar transport	0.863327
Cilium Assembly	0.864811
IRS-mediated signalling	0.868284
Anchoring of the basal body to the plasma membrane	0.872068
Golgi Associated Vesicle Biogenesis	0.873061
CLEC7A (Dectin-1) signaling	0.875722
MyD88 cascade initiated on plasma membrane	0.875722
Toll Like Receptor 5 (TLR5) Cascade	0.875722
Toll Like Receptor 10 (TLR10) Cascade	0.875722
Signaling by ALK fusions and activated point mutants	0.877666
Signaling by ALK in cancer	0.877666
Transcriptional activation of mitochondrial biogenesis	0.877666
RNA Polymerase II Transcription Elongation	0.882104
Formation of RNA Pol II elongation complex	0.882104
Nuclear Envelope Breakdown	0.882104
Signaling by Non-Receptor Tyrosine Kinases	0.882104
Signaling by PTK6	0.882104
Signaling by NTRKs	0.885854
Metabolism of nucleotides	0.886115
RHOQ GTPase cycle	0.886381
IRS-related events triggered by IGF1R	0.886381
Arachidonic acid metabolism	0.886381
TRAF6 mediated induction of NFkB and MAP kinases upon TLR7/8 or 9 activation	0.889397
Recruitment and ATM-mediated phosphorylation of repair and signaling proteins at DNA double strand breaks	0.890504
Potassium Channels	0.892591
MyD88 dependent cascade initiated on endosome	0.892591
SLC transporter disorders	0.892591
DNA Double Strand Break Response	0.894477
DNA Damage/Telomere Stress Induced Senescence	0.894477
Insulin receptor signalling cascade	0.894477
Toll Like Receptor 7/8 (TLR7/8) Cascade	0.895699
TP53 Regulates Transcription of DNA Repair Genes	0.898307
tRNA processing in the nucleus	0.898307
SUMOylation of chromatin organization proteins	0.898307
IGF1R signaling cascade	0.898307
Translation of Structural Proteins	0.898307
SARS-CoV-1 Infection	0.898307
Toll Like Receptor 3 (TLR3) Cascade	0.898724
Beta-catenin independent WNT signaling	0.899518
MAP kinase activation	0.901997
Signaling by Type 1 Insulin-like Growth Factor 1 Receptor (IGF1R)	0.901997
Late SARS-CoV-2 Infection Events	0.901997
Toll Like Receptor 9 (TLR9) Cascade	0.904529
G alpha (q) signalling events	0.905469
Gap-filling DNA repair synthesis and ligation in TC-NER	0.905555
Kinesins	0.905555
Toll Like Receptor 4 (TLR4) Cascade	0.906992
Dual incision in TC-NER	0.908983
Cytochrome P450 - arranged by substrate type	0.908983
RAC1 GTPase cycle	0.909098
TRIF(TICAM1)-mediated TLR4 signaling	0.910023
MyD88-independent TLR4 cascade	0.910023
FOXO-mediated transcription	0.912287
Nucleotide Excision Repair	0.912658
RAF/MAP kinase cascade	0.912658
Signaling by Hedgehog	0.913961
RNA Polymerase II Transcription Termination	0.918541
Circadian Clock	0.918541
O-linked glycosylation	0.922491
Immune System	0.924493
Interleukin-1 signaling	0.924781
Downstream TCR signaling	0.927008
Transcription of the HIV genome	0.927097
Metabolism of steroids	0.928412
Signaling by NTRK1 (TRKA)	0.929172
Interleukin-17 signaling	0.929745
SARS-CoV Infections	0.930218
MAPK family signaling cascades	0.930477
Peptide ligand-binding receptors	0.933344
RNA polymerase II transcribes snRNA genes	0.934756
Estrogen-dependent gene expression	0.935307
Regulation of HSF1-mediated heat shock response	0.937126
Transcriptional regulation by RUNX2	0.937238
Plasma lipoprotein assembly, remodeling, and clearance	0.939411
Potential therapeutics for SARS	0.940607
Rab regulation of trafficking	0.940937
G2/M DNA damage checkpoint	0.941612
Transcription-Coupled Nucleotide Excision Repair (TC-NER)	0.943734
Transport of Mature mRNA derived from an Intron-Containing Transcript	0.943734
Metabolism of proteins	0.945046
The role of GTSE1 in G2/M progression after G2 checkpoint	0.945779
Nuclear events mediated by NFE2L2	0.945779
Processing of DNA double-strand break ends	0.94775
Transcriptional regulation by RUNX1	0.94784
FCGR3A-mediated IL10 synthesis	0.9493
RNA Polymerase II Pre-transcription Events	0.949649
SUMOylation of DNA damage response and repair proteins	0.949649
Senescence-Associated Secretory Phenotype (SASP)	0.949649
Binding and Uptake of Ligands by Scavenger Receptors	0.950832
Downstream signaling events of B Cell Receptor (BCR)	0.951479
Infection with Mycobacterium tuberculosis	0.951479
SLC-mediated transmembrane transport	0.952878
Degradation of beta-catenin by the destruction complex	0.953243
Signaling by NOTCH4	0.953243
HCMV Late Events	0.953467
Transcriptional regulation of white adipocyte differentiation	0.954943
Global Genome Nucleotide Excision Repair (GG-NER)	0.954943
PI Metabolism	0.954943
Fcgamma receptor (FCGR) dependent phagocytosis	0.955948
Signaling by Insulin receptor	0.956582
DDX58/IFIH1-mediated induction of interferon-alpha/beta	0.956582
Regulation of Complement cascade	0.959134
Transport of Mature Transcript to Cytoplasm	0.959682
Translation	0.95982
Golgi-to-ER retrograde transport	0.96159
Constitutive Signaling by Aberrant PI3K in Cancer	0.962562
TCR signaling	0.962765
Costimulation by the CD28 family	0.963923
Post-translational protein modification	0.964371
Activation of anterior HOX genes in hindbrain development during early embryogenesis	0.965236
Activation of HOX genes during differentiation	0.965236
RHO GTPases Activate Formins	0.966085
Post-translational modification: synthesis of GPI-anchored proteins	0.96772
Telomere Maintenance	0.96772
RAC3 GTPase cycle	0.968894
Cytokine Signaling in Immune system	0.969425
Cellular response to heat stress	0.970026
Antimicrobial peptides	0.970026
Clathrin-mediated endocytosis	0.970072
Complement cascade	0.970996
Transcriptional regulation by RUNX3	0.971117
Class I MHC mediated antigen processing & presentation	0.971186
Diseases of signal transduction by growth factor receptors and second messengers	0.973348
Parasite infection	0.973606
FCGR3A-mediated phagocytosis	0.973606
Leishmania phagocytosis	0.973606
Drug ADME	0.975099
Mitotic Anaphase	0.975107
Mitotic Metaphase and Anaphase	0.975751
Influenza Viral RNA Transcription and Replication	0.975989
FCGR activation	0.976005
G2/M Transition	0.976854
COPI-dependent Golgi-to-ER retrograde traffic	0.977721
KEAP1-NFE2L2 pathway	0.977721
Mitotic G2-G2/M phases	0.978137
Interleukin-1 family signaling	0.978163
Cargo recognition for clathrin-mediated endocytosis	0.979314
HIV Infection	0.979838
Mitotic Prometaphase	0.979936
Ub-specific processing proteases	0.981056
Intra-Golgi and retrograde Golgi-to-ER traffic	0.981594
RHO GTPase Effectors	0.984224
Cellular Senescence	0.984621
tRNA processing	0.984629
Immunoregulatory interactions between a Lymphoid and a non-Lymphoid cell	0.985002
Role of phospholipids in phagocytosis	0.985189
HDR through Homologous Recombination (HRR) or Single Strand Annealing (SSA)	0.985189
PI3K/AKT Signaling in Cancer	0.986249
EML4 and NUDC in mitotic spindle formation	0.986751
FCERI mediated Ca+2 mobilization	0.986751
HCMV Infection	0.987228
PI5P, PP2A and IER3 Regulate PI3K/AKT Signaling	0.987234
Influenza Infection	0.987317
Mitotic Prophase	0.987699
SUMO E3 ligases SUMOylate target proteins	0.988109
C-type lectin receptors (CLRs)	0.988109
Homology Directed Repair	0.988148
Chromosome Maintenance	0.988148
Disease	0.989432
Negative regulation of the PI3K/AKT network	0.990158
SUMOylation	0.990207
Resolution of Sister Chromatid Cohesion	0.990517
Disorders of transmembrane transporters	0.99052
mRNA Splicing - Major Pathway	0.991116
Formation of the cornified envelope	0.991518
mRNA Splicing	0.993157
GPCR downstream signalling	0.993824
Processing of Capped Intron-Containing Pre-mRNA	0.994676
Adaptive Immune System	0.994777
Host Interactions of HIV factors	0.995146
Signaling by WNT	0.995437
HCMV Early Events	0.996089
DNA Double-Strand Break Repair	0.996118
G2/M Checkpoints	0.996118
Regulation of actin dynamics for phagocytic cup formation	0.996118
M Phase	0.996356
Fc epsilon receptor (FCERI) signaling	0.997194
Transcriptional Regulation by TP53	0.99746
FCERI mediated NF-kB activation	0.99794
Cellular responses to stress	0.998035
Deubiquitination	0.99818
Class A/1 (Rhodopsin-like receptors)	0.998292
GPCR ligand binding	0.998508
Signaling by the B Cell Receptor (BCR)	0.998528
Cellular responses to stimuli	0.998535
Signaling by GPCR	0.998746
Developmental Biology	0.99903
Separation of Sister Chromatids	0.999159
TCF dependent signaling in response to WNT	0.999443
Signaling by NOTCH	0.99952
Keratinization	0.999682
Signal Transduction	0.999731
Sensory Perception	0.999855
Chromatin modifying enzymes	0.999866
Chromatin organization	0.999866
Antigen processing: Ubiquitination & Proteasome degradation	0.999874
Infectious disease	0.999888
DNA Repair	0.999897
Intracellular signaling by second messengers	0.999917
Cell Cycle, Mitotic	0.999933
Cell Cycle Checkpoints	0.999963
PIP3 activates AKT signaling	0.999971
Cell Cycle	0.99998
Metabolism of RNA	1
Generic Transcription Pathway	1
RNA Polymerase II Transcription	1
Gene expression (Transcription)	1

## Sheet: iLEC_neg
Pathway name	Entities FDR
Metabolism of RNA	2.94931e-12
rRNA processing	2.94931e-12
Cap-dependent Translation Initiation	2.94931e-12
Eukaryotic Translation Initiation	2.94931e-12
rRNA processing in the nucleus and cytosol	2.94931e-12
L13a-mediated translational silencing of Ceruloplasmin expression	3.55982e-12
GTP hydrolysis and joining of the 60S ribosomal subunit	3.71869e-12
Major pathway of rRNA processing in the nucleolus and cytosol	1.70584e-11
Activation of the mRNA upon binding of the cap-binding complex and eIFs, and subsequent binding to 43S	1.03211e-09
Formation of a pool of free 40S subunits	1.21042e-09
Translation initiation complex formation	6.03013e-09
Ribosomal scanning and start codon recognition	6.03013e-09
Influenza Viral RNA Transcription and Replication	1.9611e-07
Translation	1.9611e-07
Influenza Infection	3.33066e-07
Eukaryotic Translation Elongation	5.59482e-07
Nonsense Mediated Decay (NMD) independent of the Exon Junction Complex (EJC)	6.05569e-07
Formation of the ternary complex, and subsequently, the 43S complex	6.51288e-07
Response of EIF2AK4 (GCN2) to amino acid deficiency	1.29358e-06
Peptide chain elongation	1.33834e-06
Nonsense-Mediated Decay (NMD)	1.42707e-06
Nonsense Mediated Decay (NMD) enhanced by the Exon Junction Complex (EJC)	1.42707e-06
Selenoamino acid metabolism	1.5569e-06
Eukaryotic Translation Termination	1.94531e-06
Selenocysteine synthesis	1.94531e-06
DNA strand elongation	2.86967e-06
SRP-dependent cotranslational protein targeting to membrane	3.75133e-06
Viral mRNA Translation	4.31333e-06
Cellular response to starvation	1.65918e-05
Unwinding of DNA	7.65347e-05
Cholesterol biosynthesis	9.51459e-05
Regulation of expression of SLITs and ROBOs	0.000212378
Transport of Mature Transcript to Cytoplasm	0.000554515
Activation of ATR in response to replication stress	0.000641216
Positive epigenetic regulation of rRNA expression	0.000671691
SARS-CoV-2 modulates host translation machinery	0.00119915
Signaling by ROBO receptors	0.00125598
Cellular responses to stress	0.00173404
Processing of Capped Intron-Containing Pre-mRNA	0.00219818
Cellular responses to stimuli	0.00250293
RNA Polymerase I Transcription Initiation	0.00273092
Transport of Mature mRNA derived from an Intron-Containing Transcript	0.00393874
Phosphate bond hydrolysis by NUDT proteins	0.00652106
Epigenetic regulation of gene expression	0.00665906
Synthesis of DNA	0.00846367
Activation of gene expression by SREBF (SREBP)	0.00846367
HIV Life Cycle	0.0108053
rRNA modification in the nucleus and cytosol	0.0114304
Activation of the pre-replicative complex	0.0114304
Transport of Mature mRNA Derived from an Intronless Transcript	0.0114859
Transport of Mature mRNAs Derived from Intronless Transcripts	0.0130192
Mitotic G1 phase and G1/S transition	0.0135991
Cell Cycle, Mitotic	0.0183917
Metabolism of nucleotides	0.020968
RNA Polymerase II Transcription Termination	0.0223901
mRNA Splicing - Major Pathway	0.0267389
Translesion synthesis by REV1	0.0267389
S Phase	0.0271988
Orc1 removal from chromatin	0.0277577
Regulation of cholesterol biosynthesis by SREBP (SREBF)	0.0286428
Translesion synthesis by POLI	0.0305087
Translesion synthesis by POLK	0.0305087
ChREBP activates metabolic gene expression	0.0305087
Late Phase of HIV Life Cycle	0.0334724
Cell Cycle	0.0337598
mRNA Splicing	0.0346211
mRNA 3'-end processing	0.0346211
G1/S Transition	0.0346211
Metabolism of amino acids and derivatives	0.0366061
Translesion Synthesis by POLH	0.0413183
tRNA processing in the nucleus	0.0414358
RNA Polymerase I Promoter Clearance	0.0414358
Termination of translesion DNA synthesis	0.0414358
Tat-mediated HIV elongation arrest and recovery	0.0414358
Pausing and recovery of Tat-mediated HIV elongation	0.0414358
DNA Replication	0.0414358
RNA Polymerase I Transcription	0.0414358
ISG15 antiviral mechanism	0.0414358
Lagging Strand Synthesis	0.042954
Purine catabolism	0.042954
HIV elongation arrest and recovery	0.0445793
Pausing and recovery of HIV elongation	0.0445793
PCNA-Dependent Long Patch Base Excision Repair	0.0470882
SUMOylation of DNA replication proteins	0.0519207
Purine ribonucleoside monophosphate biosynthesis	0.0556883
Viral Messenger RNA Synthesis	0.0625463
Antiviral mechanism by IFN-stimulated genes	0.0714562
mTORC1-mediated signalling	0.0728057
G2/M Checkpoints	0.0728057
Cholesterol biosynthesis via desmosterol	0.0728057
Cholesterol biosynthesis via lathosterol	0.0728057
Metabolism of ingested H2SeO4 and H2SeO3 into H2Se	0.0728057
Transport of the SLBP independent Mature mRNA	0.0753037
Translesion synthesis by Y family DNA polymerases bypasses lesions on DNA template	0.0753037
SARS-CoV-2-host interactions	0.075722
Gap-filling DNA repair synthesis and ligation in GG-NER	0.0758594
Resolution of AP sites via the multiple-nucleotide patch replacement pathway	0.0758594
Switching of origins to a post-replicative state	0.0758594
Transport of the SLBP Dependant Mature mRNA	0.0758594
Nuclear Pore Complex (NPC) Disassembly	0.0758594
HIV Infection	0.0791016
Metabolism of steroids	0.0806368
Cellular response to heat stress	0.0806368
RNA Polymerase II Transcription Elongation	0.0806368
snRNP Assembly	0.0806368
Metabolism of non-coding RNA	0.0806368
Formation of RNA Pol II elongation complex	0.0806368
Nuclear Envelope Breakdown	0.0806368
Polymerase switching	0.0806368
Leading Strand Synthesis	0.0806368
Attenuation phase	0.0806368
Nucleotide biosynthesis	0.0806368
G0 and Early G1	0.0808926
Regulation of TP53 Activity	0.0808926
Nuclear Envelope (NE) Reassembly	0.0808926
PTEN Regulation	0.0808926
E3 ubiquitin ligases ubiquitinate target proteins	0.0808926
B-WICH complex positively regulates rRNA expression	0.0808926
Regulation of PTEN gene transcription	0.0808926
Nervous system development	0.0843838
Axon guidance	0.0854632
Vpr-mediated nuclear import of PICs	0.0888352
HIV Transcription Elongation	0.0888352
Tat-mediated elongation of the HIV-1 transcript	0.0888352
Formation of HIV-1 elongation complex containing HIV-1 Tat	0.0888352
Protein ubiquitination	0.0898615
TP53 Regulates Transcription of DNA Repair Genes	0.0929269
SARS-CoV Infections	0.0929269
Formation of HIV elongation complex in the absence of HIV Tat	0.0929269
ERCC6 (CSB) and EHMT2 (G9a) positively regulate rRNA expression	0.0929269
Sema3A PAK dependent Axon repulsion	0.0929269
NS1 Mediated Effects on Host Pathways	0.0929269
Recognition of DNA damage by PCNA-containing replication complex	0.0929269
Regulation of TP53 Activity through Acetylation	0.0929269
Gap-filling DNA repair synthesis and ligation in TC-NER	0.0945607
Transport and synthesis of PAPS	0.100233
Interactions of Vpr with host cellular proteins	0.100647
Dual incision in TC-NER	0.101282
Transcriptional Regulation by TP53	0.104188
DNA Damage Bypass	0.109193
mRNA Splicing - Minor Pathway	0.12771
SARS-CoV-2 Infection	0.130527
Cell Cycle Checkpoints	0.138416
Telomere C-strand (Lagging Strand) Synthesis	0.139871
Transcription of E2F targets under negative control by DREAM complex	0.140626
Assembly of the pre-replicative complex	0.147029
Initiation of Nuclear Envelope (NE) Reformation	0.160509
Defective TPR may confer susceptibility towards thyroid papillary carcinoma (TPC)	0.167946
Regulation of Glucokinase by Glucokinase Regulatory Protein	0.167946
Regulation of HSF1-mediated heat shock response	0.177139
Deadenylation-dependent mRNA decay	0.177139
Nucleotide catabolism	0.177139
Mitotic Prophase	0.177139
Defective PAPSS2 causes SEMD-PA	0.177139
Defective GFPT1 causes CMSTA1	0.177139
HSP90 chaperone cycle for steroid hormone receptors (SHR) in the presence of ligand	0.178618
Chromosome Maintenance	0.179239
Myoclonic epilepsy of Lafora	0.182325
Regulation of PTEN localization	0.182325
SUMOylation of SUMOylation proteins	0.185173
Nuclear import of Rev protein	0.185173
Resolution of Abasic Sites (AP sites)	0.185173
Transcription-Coupled Nucleotide Excision Repair (TC-NER)	0.189164
Abortive elongation of HIV-1 transcript in the absence of Tat	0.196135
Transport of Ribonucleoproteins into the Host Nucleus	0.200302
Rev-mediated nuclear export of HIV RNA	0.200302
HDACs deacetylate histones	0.20825
Dual Incision in GG-NER	0.20825
MTOR signalling	0.20825
HSF1-dependent transactivation	0.20825
RNA Polymerase II Pre-transcription Events	0.20825
NEP/NS2 Interacts with the Cellular Export Machinery	0.20825
Interactions of Rev with host cellular proteins	0.20825
Deadenylation of mRNA	0.20825
Basigin interactions	0.20825
Cytosolic sulfonation of small molecules	0.20825
SUMOylation of chromatin organization proteins	0.20825
Platelet degranulation	0.20825
SUMOylation of ubiquitinylation proteins	0.20825
Export of Viral Ribonucleoproteins from Nucleus	0.20825
DNA Replication Pre-Initiation	0.212994
Condensation of Prometaphase Chromosomes	0.218342
Polymerase switching on the C-strand of the telomere	0.221389
RNA Pol II CTD phosphorylation and interaction with CE during HIV infection	0.242684
RNA Pol II CTD phosphorylation and interaction with CE	0.242684
Response to elevated platelet cytosolic Ca2+	0.246282
G1/S-Specific Transcription	0.264944
Gene Silencing by RNA	0.269431
PKMTs methylate histone lysines	0.27156
Collagen formation	0.278856
tRNA processing	0.27983
Mitotic Anaphase	0.280895
Mitotic Metaphase and Anaphase	0.287995
mRNA Capping	0.28815
RUNX3 regulates RUNX1-mediated transcription	0.290885
Defective Mismatch Repair Associated With MSH3	0.290885
Defective Mismatch Repair Associated With MSH6	0.290885
Glycogen storage disease type XV (GYG1)	0.290885
Glycogen storage disease type 0 (muscle GYS1)	0.290885
Defective SLC7A7 causes lysinuric protein intolerance (LPI)	0.290885
Defective GCLC causes HAGGSD	0.290885
Processing of Capped Intronless Pre-mRNA	0.30077
Interconversion of nucleotide di- and triphosphates	0.30077
Transcription of the HIV genome	0.30077
Removal of the Flap Intermediate	0.30077
Mismatch repair (MMR) directed by MSH2:MSH3 (MutSbeta)	0.30077
SEMA3A-Plexin repulsion signaling by inhibiting Integrin adhesion	0.30077
Mismatch repair (MMR) directed by MSH2:MSH6 (MutSalpha)	0.30077
Glycogen synthesis	0.30077
Endosomal Sorting Complex Required For Transport (ESCRT)	0.30077
RNA Polymerase I Transcription Termination	0.30077
Extension of Telomeres	0.30077
SUMOylation of RNA binding proteins	0.30077
Estrogen-dependent gene expression	0.30077
PERK regulates gene expression	0.30077
L1CAM interactions	0.30077
Processive synthesis on the lagging strand	0.30077
Mismatch Repair	0.30077
NoRC negatively regulates rRNA expression	0.30837
Formation of the HIV-1 Early Elongation Complex	0.31203
Formation of the Early Elongation Complex	0.31203
Transcriptional Regulation by E2F6	0.334131
CRMPs in Sema3A signaling	0.335738
Formation of Senescence-Associated Heterochromatin Foci (SAHF)	0.335738
Glycogen storage diseases	0.335738
Transcription of E2F targets under negative control by p107 (RBL1) and p130 (RBL2) in complex with HDAC1	0.335738
RHOA GTPase cycle	0.339336
M Phase	0.343904
Defective Mismatch Repair Associated With MSH2	0.343949
Phosphorylation of proteins involved in the G2/M transition by Cyclin A:Cdc2 complexes	0.343949
tRNA-derived small RNA (tsRNA or tRNA-related fragment, tRF) biogenesis	0.343949
Negative epigenetic regulation of rRNA expression	0.350028
The role of GTSE1 in G2/M progression after G2 checkpoint	0.364536
KSRP (KHSRP) binds and destabilizes mRNA	0.371867
Removal of the Flap Intermediate from the C-strand	0.371867
Regulation of RUNX1 Expression and Activity	0.371867
Vitamin B5 (pantothenate) metabolism	0.371867
Transcriptional regulation by small RNAs	0.37935
Budding and maturation of HIV virion	0.380266
Regulation of TP53 Degradation	0.380266
Regulation of TP53 Expression and Degradation	0.381089
TP53 Regulates Transcription of Genes Involved in G2 Cell Cycle Arrest	0.381089
Fatty acyl-CoA biosynthesis	0.381089
Processive synthesis on the C-strand of the telomere	0.381089
ALKBH3 mediated reversal of alkylation damage	0.381089
Signaling by MAP2K mutants	0.381089
Scavenging by Class H Receptors	0.381089
Neurophilin interactions with VEGF and VEGFR	0.381089
Nucleotide Excision Repair	0.381089
Potential therapeutics for SARS	0.381089
RNA Polymerase III Abortive And Retractive Initiation	0.381089
RNA Polymerase III Transcription	0.381089
Regulation of mRNA stability by proteins that bind AU-rich elements	0.381089
Processing of Intronless Pre-mRNAs	0.381089
Signal transduction by L1	0.381089
tRNA Aminoacylation	0.381089
RUNX1 regulates expression of components of tight junctions	0.381089
RUNX1 regulates transcription of genes involved in interleukin signaling	0.381089
RUNX2 regulates genes involved in differentiation of myeloid cells	0.381089
G2/M DNA replication checkpoint	0.381089
Diseases of Mismatch Repair (MMR)	0.381089
tRNA processing in the mitochondrion	0.381089
HDL clearance	0.381089
Maturation of protein E	0.381089
Maturation of protein E	0.381089
TFAP2A acts as a transcriptional repressor during retinoic acid induced cell differentiation	0.381089
Chaperone Mediated Autophagy	0.381089
ERK/MAPK targets	0.381089
Early Phase of HIV Life Cycle	0.381089
Collagen biosynthesis and modifying enzymes	0.381089
HDR through Homologous Recombination (HRR)	0.381089
Host Interactions of HIV factors	0.381089
Regulation of TP53 Activity through Phosphorylation	0.381089
Circadian Clock	0.381089
Telomere Maintenance	0.381089
RNA Polymerase III Transcription Termination	0.381089
Post-chaperonin tubulin folding pathway	0.381089
Signaling by FGFR2 IIIa TM	0.381089
Intrinsic Pathway of Fibrin Clot Formation	0.381089
Mitotic Prometaphase	0.381089
TGF-beta receptor signaling activates SMADs	0.381089
APC/C:Cdc20 mediated degradation of Cyclin B	0.381089
MicroRNA (miRNA) biogenesis	0.381089
Other interleukin signaling	0.381089
RAF-independent MAPK1/3 activation	0.381089
Cytosolic tRNA aminoacylation	0.381089
RUNX3 Regulates Immune Response and Cell Migration	0.381089
RUNX1 regulates transcription of genes involved in BCR signaling	0.381089
RUNX1 regulates transcription of genes involved in WNT signaling	0.381089
Activation of caspases through apoptosome-mediated cleavage	0.381089
RUNX1 regulates estrogen receptor mediated transcription	0.381089
RUNX2 regulates chondrocyte maturation	0.381089
Phosphorylation of Emi1	0.381089
Proton-coupled monocarboxylate transport	0.381089
Scavenging by Class B Receptors	0.381089
Negative feedback regulation of MAPK pathway	0.381089
Protein repair	0.381089
Sensing of DNA Double Strand Breaks	0.381089
RHOB GTPase cycle	0.381089
DNA Double-Strand Break Repair	0.381089
Cyclin A/B1/B2 associated events during G2/M transition	0.381089
Glycogen metabolism	0.381089
Resolution of Sister Chromatid Cohesion	0.381089
Recycling pathway of L1	0.381089
PLC beta mediated events	0.381089
Base Excision Repair	0.381089
FGFR2 alternative splicing	0.381089
Formation of tubulin folding intermediates by CCT/TriC	0.381089
Downregulation of TGF-beta receptor signaling	0.381089
Infectious disease	0.381089
SARS-CoV-2 activates/modulates innate and adaptive immune responses	0.381089
RSK activation	0.381089
FLT3 signaling by CBL mutants	0.381089
Aryl hydrocarbon receptor signalling	0.381089
Reversal of alkylation damage by DNA dioxygenases	0.381089
SMAC(DIABLO)-mediated dissociation of IAP:caspase complexes	0.381089
SMAC (DIABLO) binds to IAPs	0.381089
Release of apoptotic factors from the mitochondria	0.381089
CREB phosphorylation	0.381089
Activation of NIMA Kinases NEK9, NEK6, NEK7	0.381089
Defective HLCS causes multiple carboxylase deficiency	0.381089
Uptake and function of diphtheria toxin	0.381089
Neurofascin interactions	0.381089
RHOC GTPase cycle	0.381089
RNA Polymerase III Transcription Initiation From Type 2 Promoter	0.381089
ATF4 activates genes in response to endoplasmic reticulum stress	0.381089
Syndecan interactions	0.381089
Plasma lipoprotein assembly, remodeling, and clearance	0.381089
SLC transporter disorders	0.381089
Prefoldin mediated transfer of substrate to CCT/TriC	0.381089
RNA Polymerase III Transcription Initiation From Type 1 Promoter	0.381089
Postmitotic nuclear pore complex (NPC) reformation	0.381089
Glycolysis	0.381089
Competing endogenous RNAs (ceRNAs) regulate PTEN translation	0.381089
RUNX1 regulates transcription of genes involved in differentiation of myeloid cells	0.381089
Recycling of eIF2:GDP	0.381089
Signaling by MRAS-complex mutants	0.381089
SHOC2 M1731 mutant abolishes MRAS complex function	0.381089
Gain-of-function MRAS complexes activate RAF signaling	0.381089
RUNX1 regulates transcription of genes involved in differentiation of keratinocytes	0.381089
Cross-presentation of particulate exogenous antigens (phagosomes)	0.381089
POLB-Dependent Long Patch Base Excision Repair	0.381089
DNA Damage Reversal	0.381089
Fatty Acids bound to GPR40 (FFAR1) regulate insulin secretion	0.381089
SMAC, XIAP-regulated apoptotic response	0.381089
CREB1 phosphorylation through the activation of CaMKII/CaMKK/CaMKIV cascasde	0.381089
Defects in biotin (Btn) metabolism	0.381089
Synthesis of UDP-N-acetyl-glucosamine	0.381089
HDL assembly	0.381089
Formation of TC-NER Pre-Incision Complex	0.381089
COPI-independent Golgi-to-ER retrograde traffic	0.381089
Diseases of DNA repair	0.381089
Nuclear events mediated by NFE2L2	0.381089
Myogenesis	0.381089
Nucleosome assembly	0.381089
Deposition of new CENPA-containing nucleosomes at the centromere	0.381089
G-protein mediated events	0.381089
SUMOylation of DNA damage response and repair proteins	0.381089
Synthesis of active ubiquitin: roles of E1 and E2 enzymes	0.381089
Regulation of RUNX3 expression and activity	0.381089
Integration of energy metabolism	0.381089
Cellular Senescence	0.381089
Regulation of PTEN mRNA translation	0.381089
RUNX3 regulates p14-ARF	0.381089
RUNX2 regulates genes involved in cell migration	0.381089
Autointegration results in viral DNA circles	0.381089
E2F-enabled inhibition of pre-replication complex formation	0.381089
Integration of viral DNA into host genomic DNA	0.381089
CHL1 interactions	0.381089
PTK6 Regulates RTKs and Their Effectors AKT1 and DOK1	0.381089
NR1H2 & NR1H3 regulate gene expression linked to lipogenesis	0.381089
AUF1 (hnRNP D0) binds and destabilizes mRNA	0.381089
ESR-mediated signaling	0.381089
MAPK targets/ Nuclear events mediated by MAP kinases	0.381089
DNA Repair	0.381089
G2/M Transition	0.381089
Global Genome Nucleotide Excision Repair (GG-NER)	0.381089
Post NMDA receptor activation events	0.381089
Sealing of the nuclear envelope (NE) by ESCRT-III	0.381089
Iron uptake and transport	0.381089
Mitotic G2-G2/M phases	0.381089
Intracellular signaling by second messengers	0.381089
RUNX1 and FOXP3 control the development of regulatory T lymphocytes (Tregs)	0.381089
MAPK1 (ERK2) activation	0.381089
SLBP independent Processing of Histone Pre-mRNAs	0.381089
Folding of actin by CCT/TriC	0.381089
IRAK2 mediated activation of TAK1 complex	0.381089
Zinc influx into cells by the SLC39 gene family	0.381089
Acetylcholine regulates insulin secretion	0.381089
MASTL Facilitates Mitotic Progression	0.381089
InlA-mediated entry of Listeria monocytogenes into host cells	0.381089
rRNA processing in the mitochondrion	0.381089
CaMK IV-mediated phosphorylation of CREB	0.381089
Cooperation of Prefoldin and TriC/CCT in actin and tubulin folding	0.381089
RNA Polymerase I Promoter Escape	0.381089
SUMO E3 ligases SUMOylate target proteins	0.381089
Oncogene Induced Senescence	0.381089
Diseases of carbohydrate metabolism	0.381089
EML4 and NUDC in mitotic spindle formation	0.381089
Signaling by NTRK1 (TRKA)	0.381089
Nuclear Events (kinase and transcription factor activation)	0.381089
DNA Double Strand Break Response	0.381089
MAPK6/MAPK4 signaling	0.381089
Type I hemidesmosome assembly	0.381089
TICAM1,TRAF6-dependent induction of TAK1 complex	0.381089
Formation of apoptosome	0.381089
Regulation of the apoptosome activity	0.381089
SLBP Dependent Processing of Replication-Dependent Histone Pre-mRNAs	0.381089
Alpha-protein kinase 1 signaling pathway	0.381089
Downregulation of ERBB4 signaling	0.381089
Free fatty acids regulate insulin secretion	0.381089
MAPK3 (ERK1) activation	0.381089
Biotin transport and metabolism	0.381089
Modulation by Mtb of host immune system	0.381089
Pexophagy	0.381089
Regulation of BACH1 activity	0.381089
HDL remodeling	0.381089
Impaired BRCA2 binding to RAD51	0.381089
RHOBTB GTPase Cycle	0.381089
Calmodulin induced events	0.381089
CaM pathway	0.381089
RAF activation	0.381089
Extracellular matrix organization	0.381089
Homology Directed Repair	0.381089
MAP kinase activation	0.381089
RNA Polymerase III Transcription Initiation	0.381089
Signalling to ERKs	0.381089
Chromatin organization	0.381089
Chromatin modifying enzymes	0.381089
SUMOylation	0.381089
Unfolded Protein Response (UPR)	0.381089
Semaphorin interactions	0.381089
Disorders of transmembrane transporters	0.381089
ALK mutants bind TKIs	0.381089
HDR through MMEJ (alt-NHEJ)	0.381089
Josephin domain DUBs	0.381089
HSF1 activation	0.381089
CREB1 phosphorylation through the activation of Adenylate Cyclase	0.381089
APOBEC3G mediated resistance to HIV-1 infection	0.381089
Frs2-mediated activation	0.381089
TICAM1-dependent activation of IRF3/IRF7	0.381089
RUNX1 interacts with co-factors whose precise effect on RUNX1 targets is not known	0.381089
HDR through Single Strand Annealing (SSA)	0.381089
Ca-dependent events	0.381089
Plasma lipoprotein clearance	0.381089
Signaling by Nuclear Receptors	0.381089
Amplification of signal from the kinetochores	0.381089
Amplification of signal from unattached kinetochores via a MAD2 inhibitory signal	0.381089
Oxidative Stress Induced Senescence	0.381089
FGFR2 mutant receptor activation	0.381089
Recruitment of NuMA to mitotic centrosomes	0.381089
Cytochrome c-mediated apoptotic response	0.381089
2-LTR circle formation	0.381089
NF-kB is activated and signals survival	0.381089
Chk1/Chk2(Cds1) mediated inactivation of Cyclin B:Cdk1 complex	0.381089
TRAF6 mediated IRF7 activation in TLR7/8 or 9 signaling	0.381089
Apoptosis induced DNA fragmentation	0.381089
Glutathione synthesis and recycling	0.381089
Metabolism of proteins	0.381089
Gene expression (Transcription)	0.381089
Ovarian tumor domain proteases	0.381089
Formation of Fibrin Clot (Clotting Cascade)	0.381089
Activation of NMDA receptors and postsynaptic events	0.381089
PIP3 activates AKT signaling	0.381089
Presynaptic phase of homologous DNA pairing and strand exchange	0.381089
Glucose metabolism	0.381089
Downregulation of ERBB2:ERBB3 signaling	0.381089
p38MAPK events	0.381089
IRAK1 recruits IKK complex	0.381089
IRAK1 recruits IKK complex upon TLR7/8 or 9 stimulation	0.381089
Golgi Cisternae Pericentriolar Stack Reorganization	0.381089
Carnitine metabolism	0.381089
p75NTR recruits signalling complexes	0.381089
Tryptophan catabolism	0.381089
Defective homologous recombination repair (HRR) due to BRCA2 loss of function	0.381089
DAG and IP3 signaling	0.381089
Diseases of DNA Double-Strand Break Repair	0.381089
Separation of Sister Chromatids	0.381089
PRC2 methylates histones and DNA	0.381089
Defective pyroptosis	0.381089
IRAK2 mediated activation of TAK1 complex upon TLR7/8 or 9 stimulation	0.381089
Membrane binding and targetting of GAG proteins	0.381089
Integration of provirus	0.381089
Synthesis And Processing Of GAG, GAGPOL Polyproteins	0.381089
Regulation of innate immune responses to cytosolic DNA	0.381089
Constitutive Signaling by NOTCH1 HD Domain Mutants	0.381089
Signaling by NOTCH1 HD Domain Mutants in Cancer	0.381089
mRNA decay by 5' to 3' exoribonuclease	0.381089
Response of EIF2AK1 (HRI) to heme deficiency	0.381089
Prolonged ERK activation events	0.381089
Glutamate and glutamine metabolism	0.381089
Negative regulation of FLT3	0.381089
Diseases associated with glycosylation precursor biosynthesis	0.381089
Heme biosynthesis	0.381089
Interleukin-17 signaling	0.381089
Homologous DNA Pairing and Strand Exchange	0.381089
KEAP1-NFE2L2 pathway	0.381089
Cdc20:Phospho-APC/C mediated degradation of Cyclin A	0.381089
Aggrephagy	0.381089
Smooth Muscle Contraction	0.381089
Elastic fibre formation	0.381089
Negative regulation of MAPK pathway	0.381089
TRAF6-mediated induction of TAK1 complex within TLR4 complex	0.381089
NRIF signals cell death from the nucleus	0.381089
Polo-like kinase mediated events	0.381089
TGF-beta receptor signaling in EMT (epithelial to mesenchymal transition)	0.381089
Depolymerisation of the Nuclear Lamina	0.381089
mRNA decay by 3' to 5' exoribonuclease	0.381089
MAP3K8 (TPL2)-dependent MAPK1/3 activation	0.381089
VLDLR internalisation and degradation	0.381089
Spry regulation of FGF signaling	0.381089
Heme degradation	0.381089
Maturation of nucleoprotein	0.381089
Uptake and function of anthrax toxins	0.381089
APC:Cdc20 mediated degradation of cell cycle proteins prior to satisfation of the cell cycle checkpoint	0.382164
RNA polymerase II transcribes snRNA genes	0.382164
Regulation of RUNX2 expression and activity	0.382164
trans-Golgi Network Vesicle Budding	0.382164
Condensation of Prophase Chromosomes	0.390493
Golgi-to-ER retrograde transport	0.391865
APC/C:Cdc20 mediated degradation of mitotic proteins	0.398214
InlB-mediated entry of Listeria monocytogenes into host cell	0.399386
Tristetraprolin (TTP, ZFP36) binds and destabilizes mRNA	0.399386
The NLRP3 inflammasome	0.399386
Activation of IRF3/IRF7 mediated by TBK1/IKK epsilon	0.399386
Butyrate Response Factor 1 (BRF1) binds and destabilizes mRNA	0.399386
Zinc transporters	0.399386
p75NTR signals via NF-kB	0.399386
Signaling by NTRKs	0.40362
Activation of APC/C and APC/C:Cdc20 mediated degradation of mitotic proteins	0.406197
G2/M DNA damage checkpoint	0.406197
RNA Polymerase II Transcription Initiation And Promoter Clearance	0.411356
RNA Polymerase II HIV Promoter Escape	0.411356
RNA Polymerase II Promoter Escape	0.411356
HIV Transcription Initiation	0.411356
RNA Polymerase II Transcription Initiation	0.411356
RNA Polymerase II Transcription Pre-Initiation And Promoter Opening	0.411356
G1 Phase	0.411356
Cyclin D associated events in G1	0.411356
Signaling by FGFR2	0.414148
RHO GTPases Activate Formins	0.415348
RNA Polymerase III Chain Elongation	0.417143
PKA activation	0.417143
PKA activation in glucagon signalling	0.417143
Crosslinking of collagen fibrils	0.417143
Prevention of phagosomal-lysosomal fusion	0.417143
Regulation of NF-kappa B signaling	0.417143
Recycling of bile acids and salts	0.417143
MECP2 regulates neuronal receptors and channels	0.417143
NR1H2 and NR1H3-mediated signaling	0.421656
Uptake and actions of bacterial toxins	0.421656
Mitotic Spindle Checkpoint	0.425803
Phase II - Conjugation of compounds	0.425803
Processing of DNA double-strand break ends	0.429948
HCMV Early Events	0.431404
RMTs methylate histone arginines	0.431862
TP53 Regulates Transcription of Cell Cycle Genes	0.431862
Signaling by FGFR2 in disease	0.431862
TICAM1, RIP1-mediated IKK complex recruitment	0.434377
Gastrin-CREB signalling pathway via PKC and MAPK	0.434377
Scavenging by Class A Receptors	0.434377
Other semaphorin interactions	0.434377
Regulation of TP53 Activity through Methylation	0.434377
Plasma lipoprotein assembly	0.434377
Regulation of APC/C activators between G1/S and early anaphase	0.437791
Regulation of activated PAK-2p34 by proteasome mediated degradation	0.441972
Hedgehog 'off' state	0.445622
HDR through Homologous Recombination (HRR) or Single Strand Annealing (SSA)	0.445622
G beta:gamma signalling through PLC beta	0.451103
Phosphorylation of the APC/C	0.451103
Microtubule-dependent trafficking of connexons from Golgi to the plasma membrane	0.451103
Apoptotic factor-mediated response	0.451103
Signaling by Hippo	0.451103
PKA-mediated phosphorylation of CREB	0.451103
Constitutive Signaling by Ligand-Responsive EGFR Cancer Variants	0.451103
Signaling by Ligand-Responsive EGFR Variants in Cancer	0.451103
Regulation of ornithine decarboxylase (ODC)	0.451983
Cyclin E associated events during G1/S transition	0.453352
Oncogenic MAPK signaling	0.461066
p53-Independent DNA Damage Response	0.46189
Ubiquitin Mediated Degradation of Phosphorylated Cdc25A	0.46189
GSK3B and BTRC:CUL1-mediated-degradation of NFE2L2	0.46189
p53-Independent G1/S DNA damage checkpoint	0.46189
Autodegradation of the E3 ubiquitin ligase COP1	0.46189
Ubiquitin-dependent degradation of Cyclin D	0.46189
Apoptotic execution phase	0.46189
Regulation of FZD by ubiquitination	0.467336
Presynaptic function of Kainate receptors	0.467336
Transport of connexons to the plasma membrane	0.467336
Negative regulation of MET activity	0.467336
ER Quality Control Compartment (ERQC)	0.467336
RHO GTPases activate PAKs	0.467336
Signalling to RAS	0.467336
VxPx cargo-targeting to cilium	0.467336
Interleukin-37 signaling	0.467336
Mitochondrial tRNA aminoacylation	0.467336
Cyclin A:Cdk2-associated events at S phase entry	0.468733
Integrin cell surface interactions	0.468733
Vpu mediated degradation of CD4	0.471692
Regulation of Apoptosis	0.471692
RHOD GTPase cycle	0.471692
JNK (c-Jun kinases) phosphorylation and activation mediated by activated human TAK1	0.48309
E2F mediated regulation of DNA replication	0.48309
NOTCH2 Activation and Transmission of Signal to the Nucleus	0.48309
RA biosynthesis pathway	0.48309
Regulation of signaling by CBL	0.48309
PINK1-PRKN Mediated Mitophagy	0.48309
CD209 (DC-SIGN) signaling	0.48309
Defects in vitamin and cofactor metabolism	0.48309
Regulation of PLK1 Activity at G2/M Transition	0.483918
FBXL7 down-regulates AURKA during mitotic entry and in early mitosis	0.49097
SCF-beta-TrCP mediated degradation of Emi1	0.49097
Degradation of AXIN	0.49097
Amino acids regulate mTORC1	0.49097
Negative regulation of NOTCH4 signaling	0.49097
Transcriptional regulation by RUNX2	0.490976
Regulation of mitotic cell cycle	0.491433
APC/C-mediated degradation of cell cycle proteins	0.491433
TP53 Regulates Metabolic Genes	0.491433
Developmental Biology	0.49256
RHOBTB1 GTPase cycle	0.498379
RHOBTB2 GTPase cycle	0.498379
IKK complex recruitment mediated by RIP1	0.498379
Listeria monocytogenes entry into host cells	0.498379
activated TAK1 mediates p38 MAPK activation	0.498379
Suppression of phagosomal maturation	0.498379
Azathioprine ADME	0.498379
The canonical retinoid cycle in rods (twilight vision)	0.498379
Golgi Associated Vesicle Biogenesis	0.500442
Vif-mediated degradation of APOBEC3G	0.500442
Hh mutants are degraded by ERAD	0.500442
Opioid Signalling	0.5063
RAB GEFs exchange GTP for GDP on RABs	0.5063
Degradation of DVL	0.509801
Stabilization of p53	0.509801
Assembly Of The HIV Virion	0.513218
DARPP-32 events	0.513218
Triglyceride catabolism	0.513218
Activation of HOX genes during differentiation	0.513648
Activation of anterior HOX genes in hindbrain development during early embryogenesis	0.513648
HCMV Infection	0.527464
RUNX2 regulates osteoblast differentiation	0.527618
Attachment and Entry	0.527618
Inflammasomes	0.527618
NOTCH3 Activation and Transmission of Signal to the Nucleus	0.527618
Inactivation of CSF3 (G-CSF) signaling	0.527618
Interleukin-7 signaling	0.527618
Signaling by TGF-beta Receptor Complex	0.528169
Hh mutants abrogate ligand secretion	0.52817
NIK-->noncanonical NF-kB signaling	0.52817
Metabolism of polyamines	0.52817
Non-integrin membrane-ECM interactions	0.52817
Cellular response to chemical stress	0.534999
Degradation of GLI1 by the proteasome	0.537179
Degradation of GLI2 by the proteasome	0.537179
GLI3 is processed to GLI3R by the proteasome	0.537179
SCF(Skp2)-mediated degradation of p27/p21	0.537179
Dectin-1 mediated noncanonical NF-kB signaling	0.537179
Ca2+ pathway	0.537179
Recruitment and ATM-mediated phosphorylation of repair and signaling proteins at DNA double strand breaks	0.537179
Platelet activation, signaling and aggregation	0.540317
Binding and Uptake of Ligands by Scavenger Receptors	0.540831
APC-Cdc20 mediated degradation of Nek2A	0.541594
Calnexin/calreticulin cycle	0.541594
Metal ion SLC transporters	0.541594
Synthesis of IP3 and IP4 in the cytosol	0.541594
RAS processing	0.541594
Signaling by EGFR in Cancer	0.541594
Signaling by FGFR	0.542447
Defective CFTR causes cystic fibrosis	0.546069
Nucleotide-binding domain, leucine rich repeat containing receptor (NLR) signaling pathways	0.546069
Assembly of collagen fibrils and other multimeric structures	0.546069
Transcriptional Regulation by MECP2	0.546069
DNA Damage/Telomere Stress Induced Senescence	0.546069
Transcriptional regulation by RUNX3	0.549492
Signaling by ERBB4	0.554839
Translation of Structural Proteins	0.554839
Cell recruitment (pro-inflammatory response)	0.555158
Purinergic signaling in leishmaniasis infection	0.555158
Pyroptosis	0.555158
Protein folding	0.56339
MyD88 cascade initiated on plasma membrane	0.56339
Toll Like Receptor 5 (TLR5) Cascade	0.56339
Toll Like Receptor 10 (TLR10) Cascade	0.56339
Cytoprotection by HMOX1	0.563488
Regulated Necrosis	0.563488
Late SARS-CoV-2 Infection Events	0.563488
RNA Polymerase III Transcription Initiation From Type 3 Promoter	0.568321
Synthesis of PC	0.568321
RUNX1 regulates transcription of genes involved in differentiation of HSCs	0.57024
Autodegradation of Cdh1 by Cdh1:APC/C	0.572017
Peroxisomal protein import	0.572017
Asymmetric localization of PCP proteins	0.572017
Cytosolic sensors of pathogen-associated DNA	0.572017
Ub-specific processing proteases	0.578622
RAB geranylgeranylation	0.580424
Hedgehog ligand biogenesis	0.580424
CREB1 phosphorylation through NMDA receptor-mediated activation of RAS signaling	0.581096
Activation of AMPK downstream of NMDARs	0.581096
Energy dependent regulation of mTOR by LKB1-AMPK	0.581096
EGR2 and SOX10-mediated initiation of Schwann cell myelination	0.581096
Metabolism of porphyrins	0.581096
Mitophagy	0.581096
PIWI-interacting RNA (piRNA) biogenesis	0.581096
RUNX1 regulates genes involved in megakaryocyte differentiation and platelet function	0.58871
Signaling by BRAF and RAF1 fusions	0.58871
Oxygen-dependent proline hydroxylation of Hypoxia-inducible Factor Alpha	0.58871
p53-Dependent G1 DNA Damage Response	0.58871
p53-Dependent G1/S DNA damage checkpoint	0.58871
COPI-mediated anterograde transport	0.590389
TRAF6 mediated induction of NFkB and MAP kinases upon TLR7/8 or 9 activation	0.590389
HCMV Late Events	0.59271
Downregulation of SMAD2/3:SMAD4 transcriptional activity	0.593494
Negative regulation of FGFR3 signaling	0.593494
Laminin interactions	0.593494
TNFR1-induced NFkappaB signaling pathway	0.593494
Activation of kainate receptors upon glutamate binding	0.593494
Signaling by CSF3 (G-CSF)	0.593494
FLT3 signaling in disease	0.593494
Activation of NF-kappaB in B cells	0.596874
COPI-dependent Golgi-to-ER retrograde traffic	0.596969
MyD88 dependent cascade initiated on endosome	0.596969
ABC-family proteins mediated transport	0.596969
Toll Like Receptor 7/8 (TLR7/8) Cascade	0.60348
APC/C:Cdc20 mediated degradation of Securin	0.604916
G1/S DNA Damage Checkpoints	0.604916
Metalloprotease DUBs	0.605526
Transferrin endocytosis and recycling	0.605526
EGFR downregulation	0.605526
Activated NOTCH1 Transmits Signal to the Nucleus	0.605526
Negative regulation of FGFR4 signaling	0.605526
Pyruvate metabolism	0.605526
Toll Like Receptor 3 (TLR3) Cascade	0.609922
Loss of proteins required for interphase microtubule organization from the centrosome	0.612836
Loss of Nlp from mitotic centrosomes	0.612836
Regulation of PTEN stability and activity	0.612836
Regulation of RAS by GAPs	0.612836
Downregulation of ERBB2 signaling	0.617202
RUNX2 regulates bone development	0.617202
Regulation of MECP2 expression and activity	0.617202
RHO GTPases activate IQGAPs	0.617202
Regulation of necroptotic cell death	0.617202
G-protein beta:gamma signalling	0.617202
Post-translational protein phosphorylation	0.622594
Toll Like Receptor 9 (TLR9) Cascade	0.622594
Beta-catenin independent WNT signaling	0.627035
Signaling by NOTCH2	0.628535
TRIF(TICAM1)-mediated TLR4 signaling	0.634984
MyD88-independent TLR4 cascade	0.634984
AURKA Activation by TPX2	0.635868
Translocation of SLC2A4 (GLUT4) to the plasma membrane	0.635868
Diseases of programmed cell death	0.635868
Apoptosis	0.637065
Late endosomal microautophagy	0.639532
Amino acid transport across the plasma membrane	0.639532
Glucagon signaling in metabolic regulation	0.639532
Nuclear signaling by ERBB4	0.639532
Translation of Structural Proteins	0.639532
Metabolic disorders of biological oxidation enzymes	0.639532
CDK-mediated phosphorylation and removal of Cdc6	0.643303
Signaling by FGFR in disease	0.643303
Interferon Signaling	0.648803
Negative regulators of DDX58/IFIH1 signaling	0.650205
N-glycan trimming in the ER and Calnexin/Calreticulin cycle	0.650205
Negative regulation of FGFR1 signaling	0.650205
Plasma lipoprotein remodeling	0.650205
APC/C:Cdh1 mediated degradation of Cdc20 and other APC/C:Cdh1 targeted proteins in late mitosis/early G1	0.650618
RHOG GTPase cycle	0.650618
Signaling by Hedgehog	0.658496
RIPK1-mediated regulated necrosis	0.660563
SMAD2/SMAD3:SMAD4 heterotrimer regulates transcription	0.660563
Cell death signalling via NRAGE, NRIF and NADE	0.664891
Cellular response to hypoxia	0.664891
ECM proteoglycans	0.664891
Autophagy	0.668578
MyD88:MAL(TIRAP) cascade initiated on plasma membrane	0.670437
Toll Like Receptor TLR6:TLR2 Cascade	0.670437
Signaling by high-kinase activity BRAF mutants	0.670615
RHOH GTPase cycle	0.670615
NOD1/2 Signaling Pathway	0.670615
Negative regulation of FGFR2 signaling	0.670615
Molecules associated with elastic fibres	0.670615
Glutathione conjugation	0.670615
Gene and protein expression by JAK-STAT signaling after Interleukin-12 stimulation	0.670615
Transcriptional regulation by the AP-2 (TFAP2) family of transcription factors	0.670615
Metabolism of carbohydrates	0.677983
ABC transporter disorders	0.678692
Cooperation of PDCL (PhLP1) and TRiC/CCT in G-protein beta folding	0.68037
DNA Damage Recognition in GG-NER	0.68037
Fanconi Anemia Pathway	0.68037
NR1H3 & NR1H2 regulate gene expression linked to cholesterol transport and efflux	0.68037
Gap junction assembly	0.68037
Triglyceride metabolism	0.68037
Apoptotic cleavage of cellular proteins	0.68037
Mitochondrial Fatty Acid Beta-Oxidation	0.68037
ER to Golgi Anterograde Transport	0.683315
Regulation of insulin secretion	0.685417
Toll Like Receptor TLR1:TLR2 Cascade	0.687195
Toll Like Receptor 2 (TLR2) Cascade	0.687195
Association of TriC/CCT with target proteins during biosynthesis	0.689837
Transcriptional Regulation by VENTX	0.689837
Regulation of TNFR1 signaling	0.689837
NGF-stimulated transcription	0.689837
Response of Mtb to phagocytosis	0.689837
Detoxification of Reactive Oxygen Species	0.689837
FLT3 Signaling	0.689837
Metabolism	0.692492
Centrosome maturation	0.698521
Recruitment of mitotic centrosome proteins and complexes	0.698521
Senescence-Associated Secretory Phenotype (SASP)	0.698521
RHOU GTPase cycle	0.699024
RHO GTPase cycle	0.704389
Selective autophagy	0.704902
Downstream signaling events of B Cell Receptor (BCR)	0.704902
MAP2K and MAPK activation	0.70794
Diseases associated with glycosaminoglycan metabolism	0.70794
Signaling by TGFB family members	0.708538
Degradation of beta-catenin by the destruction complex	0.711171
Signaling by NOTCH4	0.711171
Rab regulation of trafficking	0.713696
Signaling by RAF1 mutants	0.716593
RND1 GTPase cycle	0.716593
RHOF GTPase cycle	0.716593
Deactivation of the beta-catenin transactivating complex	0.716593
Regulation of Insulin-like Growth Factor (IGF) transport and uptake by Insulin-like Growth Factor Binding Proteins (IGFBPs)	0.718784
Hedgehog 'on' state	0.723374
DDX58/IFIH1-mediated induction of interferon-alpha/beta	0.723374
Formation of Incision Complex in GG-NER	0.72499
RND2 GTPase cycle	0.72499
Signaling by Retinoic Acid	0.72499
Glucagon-like Peptide-1 (GLP1) regulates insulin secretion	0.72499
Signaling by FGFR4	0.72499
Signaling by FGFR3	0.72499
Transport of bile salts and organic acids, metal ions and amine compounds	0.729311
Vasopressin regulates renal water homeostasis via Aquaporins	0.733139
Aspirin ADME	0.733139
Assembly and cell surface presentation of NMDA receptors	0.733139
Retinoid metabolism and transport	0.733139
Metabolism of water-soluble vitamins and cofactors	0.733627
Intra-Golgi and retrograde Golgi-to-ER traffic	0.739895
TAK1-dependent IKK and NF-kappa-B activation	0.741047
Bile acid and bile salt metabolism	0.741047
Interleukin-2 family signaling	0.741047
Deubiquitination	0.745017
Transcriptional regulation by RUNX1	0.747414
Neurotransmitter receptors and postsynaptic signal transmission	0.747414
Carboxyterminal post-translational modifications of tubulin	0.748721
Early SARS-CoV-2 Infection Events	0.748721
Interleukin-12 signaling	0.748721
Signaling downstream of RAS mutants	0.756169
Paradoxical activation of RAF signaling by kinase inactive BRAF	0.756169
Signaling by moderate kinase activity BRAF mutants	0.756169
Signaling by RAS mutants	0.756169
Chaperonin-mediated protein folding	0.762704
PCP/CE pathway	0.762704
Inhibition of DNA recombination at telomere	0.763396
GPER1 signaling	0.763396
TNF signaling	0.763396
Metabolism of fat-soluble vitamins	0.763396
Interleukin-3, Interleukin-5 and GM-CSF signaling	0.763396
XBP1(S) activates chaperone genes	0.763396
Inositol phosphate metabolism	0.763396
Diseases of metabolism	0.77038
Gap junction trafficking	0.77041
NOTCH1 Intracellular Domain Regulates Transcription	0.77041
Signaling by NOTCH3	0.77041
RAC3 GTPase cycle	0.773016
Cross-presentation of soluble exogenous antigens (endosomes)	0.777217
IRE1alpha activates chaperones	0.777217
Macroautophagy	0.77867
Programmed Cell Death	0.779265
UCH proteinases	0.782936
Transcriptional activity of SMAD2/SMAD3:SMAD4 heterotrimer	0.783822
Cargo trafficking to the periciliary membrane	0.783822
Fatty acid metabolism	0.784615
Anchoring of the basal body to the plasma membrane	0.787752
Gap junction trafficking and regulation	0.790232
Signaling by EGFR	0.790232
CLEC7A (Dectin-1) signaling	0.792474
Aquaporin-mediated transport	0.796452
p75 NTR receptor-mediated signalling	0.797103
Biological oxidations	0.798729
Drug ADME	0.80164
Intraflagellar transport	0.802489
Signaling by FGFR1	0.802489
Signaling by Rho GTPases	0.806595
Intrinsic Pathway for Apoptosis	0.808347
Pyruvate metabolism and Citric Acid (TCA) cycle	0.808347
Transport to the Golgi and subsequent modification	0.808791
Clathrin-mediated endocytosis	0.810039
TNFR2 non-canonical NF-kB pathway	0.810446
Signaling by ERBB2	0.814032
Sensory processing of sound by outer hair cells of the cochlea	0.814032
Interleukin-12 family signaling	0.814032
Toll Like Receptor 4 (TLR4) Cascade	0.817271
Signaling by ALK in cancer	0.819548
Signaling by ALK fusions and activated point mutants	0.819548
Transcriptional activation of mitochondrial biogenesis	0.819548
Cargo recognition for clathrin-mediated endocytosis	0.823004
Signaling by PTK6	0.824902
Signaling by Non-Receptor Tyrosine Kinases	0.824902
Metabolism of vitamins and cofactors	0.827718
Signaling by NOTCH1 in Cancer	0.830097
NRAGE signals death through JNK	0.830097
Constitutive Signaling by NOTCH1 HD+PEST Domain Mutants	0.830097
Constitutive Signaling by NOTCH1 PEST Domain Mutants	0.830097
Signaling by NOTCH1 PEST Domain Mutants in Cancer	0.830097
Signaling by NOTCH1 HD+PEST Domain Mutants in Cancer	0.830097
Transcriptional regulation of granulopoiesis	0.830097
Signaling by Rho GTPases, Miro GTPases and RHOBTB3	0.834282
HATs acetylate histones	0.834811
Meiotic synapsis	0.835138
Formation of the beta-catenin:TCF transactivating complex	0.835138
Interleukin-1 family signaling	0.843902
Pre-NOTCH Transcription and Translation	0.844777
SARS-CoV-1 Infection	0.844777
Synthesis of substrates in N-glycan biosythesis	0.849384
Kinesins	0.853855
Collagen degradation	0.853855
Cilium Assembly	0.855801
Factors involved in megakaryocyte development and platelet production	0.858788
Interleukin-1 signaling	0.859642
Downstream TCR signaling	0.862897
Disease	0.867235
PPARA activates gene expression	0.869202
COPII-mediated vesicle transport	0.870452
Regulation of lipid metabolism by PPARalpha	0.87524
RHO GTPase Effectors	0.877448
Sensory processing of sound by inner hair cells of the cochlea	0.878032
Toll-like Receptor Cascades	0.884876
Glycosaminoglycan metabolism	0.886553
C-type lectin receptors (CLRs)	0.89405
Signaling by NOTCH1	0.895102
Asparagine N-linked glycosylation	0.895655
Antigen processing-Cross presentation	0.898387
Signaling by Interleukins	0.8993
Pre-NOTCH Expression and Processing	0.904178
Sensory processing of sound	0.904178
Biosynthesis of the N-glycan precursor (dolichol lipid-linked oligosaccharide, LLO) and transfer to a nascent protein	0.904178
RNA Polymerase II Transcription	0.907832
G alpha (12/13) signalling events	0.909789
Signaling by MET	0.909789
Membrane Trafficking	0.910036
Amyloid fiber formation	0.912471
Transmission across Chemical Synapses	0.91284
Infection with Mycobacterium tuberculosis	0.915073
RAC1 GTPase cycle	0.915993
TCR signaling	0.919084
Vesicle-mediated transport	0.919996
Degradation of the extracellular matrix	0.922945
RAC2 GTPase cycle	0.929143
Meiosis	0.929143
Diseases of glycosylation	0.933513
Death Receptor Signalling	0.93672
Cell junction organization	0.939074
MAPK family signaling cascades	0.940277
TCF dependent signaling in response to WNT	0.941882
Mitochondrial biogenesis	0.944353
Organelle biogenesis and maintenance	0.944847
MAPK1/MAPK3 signaling	0.945873
Signaling by WNT	0.945873
Signaling by NOTCH	0.946792
CDC42 GTPase cycle	0.94683
Scavenging of heme from plasma	0.949176
Visual phototransduction	0.95069
ER-Phagosome pathway	0.953091
Respiratory electron transport	0.954965
Phase I - Functionalization of compounds	0.957608
Cytokine Signaling in Immune system	0.958467
Protein localization	0.959677
Transport of inorganic cations/anions and amino acids/oligopeptides	0.960096
Stimuli-sensing channels	0.960096
G alpha (q) signalling events	0.960216
FCERI mediated NF-kB activation	0.960685
Signaling by VEGF	0.963557
Signaling by Receptor Tyrosine Kinases	0.963695
Diseases of signal transduction by growth factor receptors and second messengers	0.965297
Metabolism of lipids	0.966446
Reproduction	0.967712
Signaling by the B Cell Receptor (BCR)	0.968733
The citric acid (TCA) cycle and respiratory electron transport	0.970293
Hemostasis	0.972743
RAF/MAP kinase cascade	0.97597
Neutrophil degranulation	0.976611
Neddylation	0.977066
Respiratory electron transport, ATP synthesis by chemiosmotic coupling, and heat production by uncoupling proteins.	0.978219
Cell surface interactions at the vascular wall	0.978617
FCGR3A-mediated IL10 synthesis	0.978869
Glycerophospholipid biosynthesis	0.978869
SLC-mediated transmembrane transport	0.980531
Cell-Cell communication	0.980705
ADORA2B mediated anti-inflammatory cytokines production	0.983419
Muscle contraction	0.984858
G alpha (i) signalling events	0.986071
MHC class II antigen presentation	0.986178
Regulation of actin dynamics for phagocytic cup formation	0.989157
Fc epsilon receptor (FCERI) signaling	0.989528
Generic Transcription Pathway	0.99159
G alpha (s) signalling events	0.992237
Post-translational protein modification	0.992516
Transport of small molecules	0.993382
Fcgamma receptor (FCGR) dependent phagocytosis	0.994928
Neuronal System	0.99541
Ion channel transport	0.996143
Peptide ligand-binding receptors	0.997483
Phospholipid metabolism	0.998307
Antigen processing: Ubiquitination & Proteasome degradation	0.999117
Leishmania parasite growth and survival	0.99961
Anti-inflammatory response favouring Leishmania parasite infection	0.99961
Leishmania infection	0.999677
Signal Transduction	0.999867
Immunoregulatory interactions between a Lymphoid and a non-Lymphoid cell	0.999879
Class I MHC mediated antigen processing & presentation	0.999889
GPCR downstream signalling	0.999894
Class A/1 (Rhodopsin-like receptors)	0.99996
Signaling by GPCR	0.999983
Innate Immune System	0.999996
GPCR ligand binding	0.999999
Sensory Perception	1
Adaptive Immune System	1
Immune System	1

## Sheet: HDLEC_pos
Pathway name	Entities FDR
Respiratory electron transport	5.27356e-14
ETC, ATP production and heat production by uncoupling proteins	5.27356e-14
The citric acid (TCA) cycle and respiratory electron transport	5.27356e-14
Complex I biogenesis	7.81388e-11
Mitochondrial translation elongation	8.53012e-08
Citric acid cycle (TCA cycle)	8.53012e-08
Mitochondrial translation termination	2.16913e-07
Mitochondrial translation initiation	2.16913e-07
Mitochondrial translation	2.2142e-07
Pyruvate metabolism and Citric Acid (TCA) cycle	1.6901e-06
Branched-chain amino acid catabolism	1.6901e-06
Neutrophil degranulation	2.2123e-06
Metabolism	7.98226e-06
Mitochondrial protein import	2.15991e-05
Cristae formation	2.31689e-05
Regulation of cytoskeletal remodeling and cell spreading by IPP complex components	0.000907778
GPER1 signaling	0.000926624
Platelet activation, signaling and aggregation	0.000988883
Mitochondrial Fatty Acid Beta-Oxidation	0.000988883
Response to elevated platelet cytosolic Ca2+	0.00124587
RHO GTPase cycle	0.00128826
Platelet degranulation	0.00147133
Protein localization	0.00179924
Formation of ATP by chemiosmotic coupling	0.00278791
Membrane Trafficking	0.00292312
mitochondrial fatty acid beta-oxidation of saturated fatty acids	0.00406254
Beta oxidation of hexanoyl-CoA to butanoyl-CoA	0.00515716
Beta oxidation of octanoyl-CoA to hexanoyl-CoA	0.00515716
Laminin interactions	0.00551459
EPH-Ephrin signaling	0.00615607
Clathrin-mediated endocytosis	0.00823595
TP53 Regulates Metabolic Genes	0.00870523
Mitochondrial biogenesis	0.00953895
mitochondrial fatty acid beta-oxidation of unsaturated fatty acids	0.00953895
Beta oxidation of decanoyl-CoA to octanoyl-CoA-CoA	0.00953895
Cell-extracellular matrix interactions	0.0105557
Mitochondrial calcium ion transport	0.0110061
Energy dependent regulation of mTOR by LKB1-AMPK	0.0135563
Non-integrin membrane-ECM interactions	0.0139134
Extracellular matrix organization	0.0145559
Defective HLCS causes multiple carboxylase deficiency	0.0162862
Glyoxylate metabolism and glycine degradation	0.0201149
Defects in biotin (Btn) metabolism	0.0286454
Beta oxidation of lauroyl-CoA to decanoyl-CoA-CoA	0.0366196
Signaling by MET	0.0366196
Vesicle-mediated transport	0.0386882
MTOR signalling	0.0434213
Signal amplification	0.0434213
Sema4D in semaphorin signaling	0.0493048
LDL clearance	0.0524432
Cell-Cell communication	0.0591941
Sulfide oxidation to sulfate	0.0591941
Trafficking of AMPA receptors	0.0591941
Glutamate binding, activation of AMPA receptors and synaptic plasticity	0.0591941
p130Cas linkage to MAPK signaling for integrins	0.0608767
GRB2:SOS provides linkage to MAPK signaling for Integrins	0.0608767
PTK6 Regulates RHO GTPases, RAS GTPase and MAP kinases	0.0608767
Beta oxidation of palmitoyl-CoA to myristoyl-CoA	0.0608767
Thromboxane signalling through TP receptor	0.0621464
Signaling by VEGF	0.0621464
Signaling by EGFR	0.0681027
Mitochondrial tRNA aminoacylation	0.0681027
VxPx cargo-targeting to cilium	0.0681027
Biotin transport and metabolism	0.0692794
trans-Golgi Network Vesicle Budding	0.0692794
Syndecan interactions	0.0692794
Insulin processing	0.0692794
Regulation of pyruvate dehydrogenase (PDH) complex	0.0713431
RHOU GTPase cycle	0.0745655
Signaling by RAS mutants	0.0745655
Signaling downstream of RAS mutants	0.0745655
Paradoxical activation of RAF signaling by kinase inactive BRAF	0.0745655
Signaling by moderate kinase activity BRAF mutants	0.0745655
Glucagon signaling in metabolic regulation	0.0745655
ADP signalling through P2Y purinoceptor 12	0.0749544
Post-translational protein phosphorylation	0.0810047
MET promotes cell motility	0.0810047
Trafficking of GluR2-containing AMPA receptors	0.0810047
VEGFA-VEGFR2 Pathway	0.0836872
SHC-related events triggered by IGF1R	0.0837858
Lysine catabolism	0.0837858
The role of Nef in HIV-1 replication and disease pathogenesis	0.0842244
EPHB-mediated forward signaling	0.085742
Cytoprotection by HMOX1	0.0859025
Hemostasis	0.0940788
Regulation of insulin secretion	0.0940788
Nef Mediated CD8 Down-regulation	0.0940788
Glucagon-like Peptide-1 (GLP1) regulates insulin secretion	0.0940788
Translocation of SLC2A4 (GLUT4) to the plasma membrane	0.0979205
G-protein activation	0.0987669
mTORC1-mediated signalling	0.0987669
Trafficking and processing of endosomal TLR	0.102624
Translation	0.107925
RHO GTPases Activate ROCKs	0.112136
ADP signalling through P2Y purinoceptor 1	0.113781
CDC42 GTPase cycle	0.114214
Apoptotic cleavage of cellular proteins	0.115854
Peptide hormone metabolism	0.119877
Thrombin signalling through proteinase activated receptors (PARs)	0.119877
Retrograde neurotrophin signalling	0.119877
Degradation of cysteine and homocysteine	0.119877
G beta:gamma signalling through CDC42	0.131578
Sema4D induced cell migration and growth-cone collapse	0.131578
Prostacyclin signalling through prostacyclin receptor	0.131578
Beta oxidation of butanoyl-CoA to acetyl-CoA	0.13965
RHOJ GTPase cycle	0.154773
Ras activation upon Ca2+ influx through NMDA receptor	0.154773
Fatty acid metabolism	0.154773
MAP2K and MAPK activation	0.156221
Activated NTRK3 signals through RAS	0.157821
Nef Mediated CD4 Down-regulation	0.157821
Signaling by Rho GTPases, Miro GTPases and RHOBTB3	0.157821
Biogenic amines are oxidatively deaminated to aldehydes by MAOA and MAOB	0.157821
Metabolism of serotonin	0.157821
Integrin signaling	0.157821
Adrenaline,noradrenaline inhibits insulin secretion	0.157821
Semaphorin interactions	0.159835
Signaling by RAF1 mutants	0.164747
L1CAM interactions	0.165877
Extra-nuclear estrogen signaling	0.166073
Nef-mediates down modulation of cell surface receptors by recruiting them to clathrin adapters	0.170263
Processing of SMDT1	0.17132
Signaling by Rho GTPases	0.176275
Opioid Signalling	0.185721
Activated NTRK2 signals through RAS	0.185721
RHO GTPases activate KTN1	0.185721
EPH-ephrin mediated repulsion of cells	0.185721
Nephrin family interactions	0.187815
Regulation of Insulin-like Growth Factor (IGF) transport and uptake by Insulin-like Growth Factor Binding Proteins (IGFBPs)	0.188521
RHOQ GTPase cycle	0.194471
Vasopressin regulates renal water homeostasis via Aquaporins	0.195321
Signaling by ERBB2 ECD mutants	0.196344
Lysosome Vesicle Biogenesis	0.201169
Glutathione conjugation	0.201169
Apoptotic execution phase	0.208774
Oncogenic MAPK signaling	0.215226
ECM proteoglycans	0.215226
Cell junction organization	0.215226
Pyruvate metabolism	0.215226
Constitutive Signaling by Overexpressed ERBB2	0.215226
Gap junction degradation	0.215226
Pregnenolone biosynthesis	0.215226
Caspase-mediated cleavage of cytoskeletal proteins	0.215226
PECAM1 interactions	0.215226
G beta:gamma signalling through BTK	0.218989
Neurotransmitter receptors and postsynaptic signal transmission	0.220267
Glycosphingolipid metabolism	0.225121
Amino acids regulate mTORC1	0.246536
Electron transport from NADPH to Ferredoxin	0.246536
Defective NEU1 causes sialidosis	0.246536
Beta oxidation of myristoyl-CoA to lauroyl-CoA	0.246536
Serotonin clearance from the synaptic cleft	0.246536
Cargo recognition for clathrin-mediated endocytosis	0.246536
Keratan sulfate degradation	0.246536
WNT5A-dependent internalization of FZD2, FZD5 and ROR2	0.246536
Degradation of the extracellular matrix	0.246536
Signaling by Erythropoietin	0.251903
G alpha (z) signalling events	0.281242
RAB geranylgeranylation	0.283525
G beta:gamma signalling through PLC beta	0.286027
RHO GTPases activate CIT	0.286027
VEGFR2 mediated cell proliferation	0.286027
Signaling by NTRK2 (TRKB)	0.293789
RHOG GTPase cycle	0.303847
Sphingolipid metabolism	0.307629
DCC mediated attractive signaling	0.309085
SARS-CoV-2 modulates autophagy	0.309085
Signaling by BRAF and RAF1 fusions	0.310451
RHOBTB GTPase Cycle	0.325369
Signaling by Receptor Tyrosine Kinases	0.325948
Presynaptic function of Kainate receptors	0.325948
Signaling by Retinoic Acid	0.325948
Post NMDA receptor activation events	0.325948
Macroautophagy	0.325948
RHO GTPases Activate WASPs and WAVEs	0.325948
Integrin cell surface interactions	0.325948
Erythropoietin activates RAS	0.33295
WNT5A-dependent internalization of FZD4	0.33295
Metabolism of nitric oxide: NOS3 activation and regulation	0.33295
Calcineurin activates NFAT	0.338335
EPHA-mediated growth cone collapse	0.341503
CREB1 phosphorylation through NMDA receptor-mediated activation of RAS signaling	0.341503
CD209 (DC-SIGN) signaling	0.345224
Defects in vitamin and cofactor metabolism	0.345224
Regulation of gap junction activity	0.345224
Glycine degradation	0.345224
Neurophilin interactions with VEGF and VEGFR	0.345224
TGFBR1 LBD Mutants in Cancer	0.345224
Defective CYP11A1 causes AICSR	0.345224
Utilization of Ketone Bodies	0.345224
Amine Oxidase reactions	0.345224
Galactose catabolism	0.345224
Scavenging by Class H Receptors	0.345224
Localization of the PINCH-ILK-PARVIN complex to focal adhesions	0.345224
Synthesis of PIPs in the nucleus	0.345224
Signaling by high-kinase activity BRAF mutants	0.345224
Plasma lipoprotein clearance	0.345224
Aquaporin-mediated transport	0.345224
DAP12 signaling	0.345224
MET activates PTK2 signaling	0.345224
VLDLR internalisation and degradation	0.345224
Constitutive Signaling by EGFRvIII	0.345224
Signaling by EGFRvIII in Cancer	0.345224
G-protein mediated events	0.346497
Cooperation of PDCL (PhLP1) and TRiC/CCT in G-protein beta folding	0.348022
RHOBTB1 GTPase cycle	0.349268
Activation of NMDA receptors and postsynaptic events	0.352425
G alpha (12/13) signalling events	0.364872
Autophagy	0.365763
Ketone body metabolism	0.373134
Innate Immune System	0.404975
Golgi Associated Vesicle Biogenesis	0.413545
Signaling by ERBB2	0.413545
XBP1(S) activates chaperone genes	0.424948
G-protein beta:gamma signalling	0.425854
Integration of energy metabolism	0.426761
Platelet Aggregation (Plug Formation)	0.428721
Reelin signalling pathway	0.428721
LRR FLII-interacting protein 1 (LRRFIP1) activates type I IFN production	0.428721
tRNA processing in the mitochondrion	0.428721
Formation of xylulose-5-phosphate	0.428721
RUNX1 regulates expression of components of tight junctions	0.428721
Propionyl-CoA catabolism	0.428721
G beta:gamma signalling through PI3Kgamma	0.428721
MET activates RAP1 and RAC1	0.428721
Formation of annular gap junctions	0.428721
Synthesis of PIPs at the late endosome membrane	0.428721
Free fatty acids regulate insulin secretion	0.428721
Apoptotic cleavage of cell adhesion proteins	0.428721
eNOS activation	0.428721
PKA activation in glucagon signalling	0.428721
Metabolism of Angiotensinogen to Angiotensins	0.428721
IRE1alpha activates chaperones	0.428721
Defective HEXB causes GM2G2	0.428721
Defective HEXA causes GM2G1	0.428721
MGMT-mediated DNA damage reversal	0.428721
MPS IV - Morquio syndrome B	0.428721
Defective SLC33A1 causes spastic paraplegia 42 (SPG42)	0.428721
Defective MOGS causes CDG-2b	0.428721
Defective PGM1 causes PGM1-CDG	0.428721
MPS IIID - Sanfilippo syndrome D	0.428721
Defective HK1 causes hexokinase deficiency (HK deficiency)	0.428721
Defective TPMT causes TPMT deficiency	0.428721
Defective SLC17A5 causes Salla disease (SD) and ISSD	0.428721
Defective GALT can cause GALCT	0.428721
Essential pentosuria	0.428721
Defective OPLAH causes OPLAHD	0.428721
Defective ABCA3 causes SMDP3	0.428721
Defective MAOA causes BRUNS	0.428721
Defective ABCA3 causes SMDP3	0.428721
Defective SLC27A4 causes ichthyosis prematurity syndrome (IPS)	0.428721
Insulin receptor recycling	0.429563
Miscellaneous transport and binding events	0.429563
RND3 GTPase cycle	0.429563
tRNA Aminoacylation	0.429563
Gluconeogenesis	0.429563
Glucagon-type ligand receptors	0.429563
Cargo trafficking to the periciliary membrane	0.429563
Tie2 Signaling	0.429563
Signaling by NTRK3 (TRKC)	0.429563
MHC class II antigen presentation	0.429563
ALK mutants bind TKIs	0.429563
CREB1 phosphorylation through the activation of Adenylate Cyclase	0.429563
Hyaluronan uptake and degradation	0.429563
MET activates RAS signaling	0.429563
Ethanol oxidation	0.429563
Reduction of cytosolic Ca++ levels	0.429563
Signaling by FGFR4 in disease	0.429563
Ca2+ pathway	0.429563
Activation of GABAB receptors	0.429563
GABA B receptor activation	0.429563
Downstream signaling of activated FGFR1	0.429563
RAF activation	0.429563
Sulfur amino acid metabolism	0.429563
Fibronectin matrix formation	0.429563
SARS-CoV-2 targets PDZ proteins in cell-cell junction	0.429563
Activation of RAS in B cells	0.429563
GDP-fucose biosynthesis	0.429563
Acyl chain remodeling of CL	0.429563
RAC2 GTPase cycle	0.429563
Platelet homeostasis	0.429563
Elastic fibre formation	0.429563
Signaling by FLT3 fusion proteins	0.429563
Signaling by Ligand-Responsive EGFR Variants in Cancer	0.429563
Constitutive Signaling by Ligand-Responsive EGFR Cancer Variants	0.429563
Aflatoxin activation and detoxification	0.429563
SHC1 events in ERBB2 signaling	0.439651
Downstream signaling of activated FGFR3	0.439651
Platelet calcium homeostasis	0.439651
Ion channel transport	0.44053
Transmission across Chemical Synapses	0.445266
Dissolution of Fibrin Clot	0.451936
RAC1 GTPase cycle	0.458329
RAB GEFs exchange GTP for GDP on RABs	0.464108
Ion homeostasis	0.467085
Molecules associated with elastic fibres	0.475265
RHOV GTPase cycle	0.475265
RHOH GTPase cycle	0.475265
Unblocking of NMDA receptors, glutamate binding and activation	0.485237
SHC-mediated cascade:FGFR3	0.485237
Signalling to RAS	0.485237
Synthesis, secretion, and inactivation of Glucagon-like Peptide-1 (GLP-1)	0.485237
RHO GTPases activate PAKs	0.485237
Negative regulation of NMDA receptor-mediated neuronal transmission	0.485237
Signal transduction by L1	0.485237
Inhibition of voltage gated Ca2+ channels via Gbeta/gamma subunits	0.485237
G protein gated Potassium channels	0.485237
Activation of G protein gated Potassium channels	0.485237
Signaling by ERBB2 KD Mutants	0.485237
Downstream signaling of activated FGFR4	0.485237
Protein-protein interactions at synapses	0.485237
Erythropoietin activates Phospholipase C gamma (PLCG)	0.485237
Loss of Function of TGFBR1 in Cancer	0.485237
Release of apoptotic factors from the mitochondria	0.485237
Estrogen-stimulated signaling through PRKCZ	0.485237
Activation of RAC1 downstream of NMDARs	0.485237
Constitutive Signaling by NOTCH1 t(7;9)(NOTCH1:M1580_K2555) Translocation Mutant	0.485237
Signaling by NOTCH1 t(7;9)(NOTCH1:M1580_K2555) Translocation Mutant	0.485237
SEMA3A-Plexin repulsion signaling by inhibiting Integrin adhesion	0.485237
p38MAPK events	0.485237
Glycogen breakdown (glycogenolysis)	0.485237
Synthesis of bile acids and bile salts via 24-hydroxycholesterol	0.485237
DAP12 interactions	0.485237
Sensory processing of sound by outer hair cells of the cochlea	0.485237
Signaling by ERBB2 in Cancer	0.485237
Signaling by CSF3 (G-CSF)	0.485237
Interconversion of nucleotide di- and triphosphates	0.485237
Activation of kainate receptors upon glutamate binding	0.485237
SHC-mediated cascade:FGFR4	0.485237
Signaling by phosphorylated juxtamembrane, extracellular and kinase domain KIT mutants	0.485237
PINK1-PRKN Mediated Mitophagy	0.485237
Signaling by KIT in disease	0.485237
Formation of Fibrin Clot (Clotting Cascade)	0.485237
RHOC GTPase cycle	0.485237
Endosomal Sorting Complex Required For Transport (ESCRT)	0.485237
EGFR downregulation	0.485237
Transferrin endocytosis and recycling	0.485237
Plasma lipoprotein assembly, remodeling, and clearance	0.485237
SHC1 events in EGFR signaling	0.485237
Platelet Adhesion to exposed collagen	0.485237
Synthesis of bile acids and bile salts via 27-hydroxycholesterol	0.485237
Synthesis of Prostaglandins (PG) and Thromboxanes (TX)	0.485237
Heme biosynthesis	0.485237
Listeria monocytogenes entry into host cells	0.485237
RHOBTB2 GTPase cycle	0.485237
PLC beta mediated events	0.485237
Beta-catenin independent WNT signaling	0.485237
Transport of fatty acids	0.485237
RAS signaling downstream of NF1 loss-of-function variants	0.485237
Signaling by TGF-beta Receptor Complex in Cancer	0.485237
Fatty Acids bound to GPR40 (FFAR1) regulate insulin secretion	0.485237
VEGF binds to VEGFR leading to receptor dimerization	0.485237
Cross-presentation of particulate exogenous antigens (phagosomes)	0.485237
VEGF ligand-receptor interactions	0.485237
SOS-mediated signalling	0.485237
Vitamin C (ascorbate) metabolism	0.485237
Sema4D mediated inhibition of cell attachment and migration	0.485237
RUNX1 regulates transcription of genes involved in differentiation of keratinocytes	0.485237
Synthesis of Ketone Bodies	0.485237
HDL assembly	0.485237
Activation and oligomerization of BAK protein	0.492428
TGFBR2 MSI Frameshift Mutants in Cancer	0.492428
Defective F8 binding to von Willebrand factor	0.492428
Glycogen storage disease type II (GAA)	0.492428
Synthesis of dolichyl-phosphate-glucose	0.492428
Enzymatic degradation of Dopamine by monoamine oxidase	0.492428
Signaling by FGFR1 in disease	0.498189
Sensory processing of sound	0.504022
Incretin synthesis, secretion, and inactivation	0.511968
HSF1-dependent transactivation	0.511968
DARPP-32 events	0.511968
Triglyceride catabolism	0.511968
Synthesis of bile acids and bile salts via 7alpha-hydroxycholesterol	0.511968
Axon guidance	0.511968
TGF-beta receptor signaling in EMT (epithelial to mesenchymal transition)	0.511968
Signal regulatory protein family interactions	0.511968
Rap1 signalling	0.511968
Neurexins and neuroligins	0.511968
Programmed Cell Death	0.511968
Cargo concentration in the ER	0.511968
Activation of Matrix Metalloproteinases	0.511968
Sensory processing of sound by inner hair cells of the cochlea	0.511968
SHC-mediated cascade:FGFR1	0.511968
Long-term potentiation	0.511968
RHOB GTPase cycle	0.511968
Metabolic disorders of biological oxidation enzymes	0.511968
Small interfering RNA (siRNA) biogenesis	0.511968
Lipophagy	0.511968
Formyl peptide receptors bind formyl peptides and many other ligands	0.511968
Synthesis of 5-eicosatetraenoic acids	0.511968
PI5P Regulates TP53 Acetylation	0.511968
tRNA modification in the mitochondrion	0.511968
RUNX3 regulates p14-ARF	0.511968
Nef and signal transduction	0.511968
ROBO receptors bind AKAP5	0.511968
SHC1 events in ERBB4 signaling	0.511968
TRAF3-dependent IRF activation pathway	0.511968
Hyaluronan metabolism	0.511968
InlB-mediated entry of Listeria monocytogenes into host cell	0.511968
Translation of Replicase and Assembly of the Replication Transcription Complex	0.511968
Translation of Replicase and Assembly of the Replication Transcription Complex	0.511968
RHOD GTPase cycle	0.511968
G alpha (s) signalling events	0.511968
Smooth Muscle Contraction	0.511968
Retinoid metabolism and transport	0.511968
Signaling by ERBB2 TMD/JMD mutants	0.511968
Signaling by EGFR in Cancer	0.511968
Negative regulators of DDX58/IFIH1 signaling	0.511968
Downstream signaling of activated FGFR2	0.511968
Inwardly rectifying K+ channels	0.511968
GPVI-mediated activation cascade	0.511968
Calmodulin induced events	0.511968
CaM pathway	0.511968
Metabolism of steroid hormones	0.511968
Synthesis of substrates in N-glycan biosythesis	0.511968
Metabolism of lipids	0.511968
Signaling by SCF-KIT	0.511968
TBC/RABGAPs	0.511968
PKA activation	0.511968
Synthesis of PIPs at the Golgi membrane	0.511968
Rab regulation of trafficking	0.511968
Collagen degradation	0.511968
Signalling to ERKs	0.511968
ROS and RNS production in phagocytes	0.511968
Cell recruitment (pro-inflammatory response)	0.511968
Purinergic signaling in leishmaniasis infection	0.511968
Pyroptosis	0.511968
MET receptor recycling	0.511968
Acetylcholine regulates insulin secretion	0.511968
RHOBTB3 ATPase cycle	0.511968
Neurotransmitter clearance	0.511968
CaMK IV-mediated phosphorylation of CREB	0.511968
EGFR Transactivation by Gastrin	0.511968
rRNA processing in the mitochondrion	0.511968
Ion transport by P-type ATPases	0.511968
RAC3 GTPase cycle	0.511968
Nervous system development	0.511968
TGF-beta receptor signaling activates SMADs	0.511968
Early SARS-CoV-2 Infection Events	0.511968
Breakdown of the nuclear lamina	0.511968
Mitochondrial transcription initiation	0.511968
RAS GTPase cycle mutants	0.511968
Loss of Function of TGFBR2 in Cancer	0.511968
Signaling by plasma membrane FGFR1 fusions	0.511968
Signaling by TCF7L2 mutants	0.511968
MyD88 deficiency (TLR5)	0.511968
Signaling by RAS GAP mutants	0.511968
Signaling by RAS GTPase mutants	0.511968
Defective F8 cleavage by thrombin	0.511968
TGFBR2 Kinase Domain Mutants in Cancer	0.511968
Nef mediated downregulation of CD28 cell surface expression	0.511968
Transport of connexins along the secretory pathway	0.511968
Activation of BMF and translocation to mitochondria	0.511968
Intracellular metabolism of fatty acids regulates insulin secretion	0.511968
Vitamins B6 activation to pyridoxal phosphate	0.511968
Oligomerization of connexins into connexons	0.511968
Pyrophosphate hydrolysis	0.511968
Proline catabolism	0.511968
The AIM2 inflammasome	0.511968
Enzymatic degradation of dopamine by COMT	0.511968
Signaling by Insulin receptor	0.511968
Ca-dependent events	0.511968
Deadenylation-dependent mRNA decay	0.511968
Ephrin signaling	0.511968
SHC-mediated cascade:FGFR2	0.511968
Nef mediated downregulation of MHC class I complex cell surface expression	0.511968
CLEC7A (Dectin-1) induces NFAT activation	0.511968
NOTCH4 Activation and Transmission of Signal to the Nucleus	0.511968
Regulated proteolysis of p75NTR	0.511968
Regulation of the apoptosome activity	0.511968
Formation of apoptosome	0.511968
Mucopolysaccharidoses	0.511968
Metabolism of fat-soluble vitamins	0.511968
Mitophagy	0.511968
Metabolism of porphyrins	0.511968
Iron uptake and transport	0.511968
Class I peroxisomal membrane protein import	0.511968
PKA-mediated phosphorylation of CREB	0.511968
Apoptotic factor-mediated response	0.511968
Diseases associated with N-glycosylation of proteins	0.511968
Glucose metabolism	0.511968
Biological oxidations	0.511968
Recycling pathway of L1	0.511968
Apoptosis	0.511968
FLT3 signaling in disease	0.511968
Organelle biogenesis and maintenance	0.511968
Synaptic adhesion-like molecules	0.511968
Signaling by PDGFR in disease	0.511968
Negative regulation of MET activity	0.511968
Erythropoietin activates Phosphoinositide-3-kinase (PI3K)	0.511968
Repression of WNT target genes	0.511968
Vitamin D (calciferol) metabolism	0.511968
Activated NTRK2 signals through FRS2 and FRS3	0.511968
TP53 Regulates Transcription of Caspase Activators and Caspases	0.511968
Aspartate and asparagine metabolism	0.511968
Netrin-1 signaling	0.511968
GABA receptor activation	0.511968
Metabolism of amino acids and derivatives	0.511968
Drug resistance in ERBB2 KD mutants	0.511968
Drug-mediated inhibition of ERBB2 signaling	0.511968
Resistance of ERBB2 KD mutants to sapitinib	0.511968
Drug resistance in ERBB2 TMD/JMD mutants	0.511968
Resistance of ERBB2 KD mutants to lapatinib	0.511968
Resistance of ERBB2 KD mutants to osimertinib	0.511968
Resistance of ERBB2 KD mutants to neratinib	0.511968
Resistance of ERBB2 KD mutants to tesevatinib	0.511968
Resistance of ERBB2 KD mutants to trastuzumab	0.511968
Resistance of ERBB2 KD mutants to afatinib	0.511968
Resistance of ERBB2 KD mutants to AEE788	0.511968
Invadopodia formation	0.511968
Transcription from mitochondrial promoters	0.511968
Regulation of cortical dendrite branching	0.511968
Vpr-mediated induction of apoptosis by mitochondrial outer membrane permeabilization	0.511968
Influenza Virus Induced Apoptosis	0.511968
Mitochondrial ABC transporters	0.511968
Dopamine clearance from the synaptic cleft	0.511968
Lysosomal oligosaccharide catabolism	0.511968
Carnitine synthesis	0.511968
Interaction between L1 and Ankyrins	0.511968
Activated NOTCH1 Transmits Signal to the Nucleus	0.511968
Downstream signal transduction	0.511968
Neuronal System	0.511968
DAG and IP3 signaling	0.511968
Assembly of collagen fibrils and other multimeric structures	0.511968
Cellular response to chemical stress	0.511968
Unfolded Protein Response (UPR)	0.511968
Chaperone Mediated Autophagy	0.511968
HS-GAG degradation	0.511968
RA biosynthesis pathway	0.511968
IGF1R signaling cascade	0.511968
Sealing of the nuclear envelope (NE) by ESCRT-III	0.511968
NF-kB activation through FADD/RIP-1 pathway mediated by caspase-8 and -10	0.511968
Activation of RAC1	0.511968
The activation of arylsulfatases	0.511968
Mitochondrial iron-sulfur cluster biogenesis	0.511968
Synthesis, secretion, and inactivation of Glucose-dependent Insulinotropic Polypeptide (GIP)	0.511968
Cytochrome c-mediated apoptotic response	0.511968
Signaling by PDGFRA extracellular domain mutants	0.511968
Signaling by PDGFRA transmembrane, juxtamembrane and kinase domain mutants	0.511968
RND1 GTPase cycle	0.511968
Signaling by Type 1 Insulin-like Growth Factor 1 Receptor (IGF1R)	0.511968
Diseases of metabolism	0.511968
Intrinsic Pathway of Fibrin Clot Formation	0.511968
PI Metabolism	0.511968
Signaling by FGFR4	0.511968
Signaling by FGFR3	0.511968
Adherens junctions interactions	0.511968
Sialic acid metabolism	0.511968
Transport of small molecules	0.511968
NCAM signaling for neurite out-growth	0.511968
Signaling by FGFR1	0.511968
Adenylate cyclase inhibitory pathway	0.511968
Defective EXT2 causes exostoses 2	0.511968
Defective EXT1 causes exostoses 1, TRPS2 and CHDS	0.511968
Attenuation phase	0.511968
GRB2 events in EGFR signaling	0.511968
TP53 regulates transcription of several additional cell death genes whose specific roles in p53-dependent apoptosis remain uncertain	0.511968
Synthesis of IP2, IP, and Ins in the cytosol	0.511968
CS/DS degradation	0.511968
Methylation	0.511968
Assembly and cell surface presentation of NMDA receptors	0.511968
TP53 Regulates Transcription of Cell Death Genes	0.511968
Alternative complement activation	0.511968
IRAK4 deficiency (TLR5)	0.511968
Signaling by membrane-tethered fusions of PDGFRA or PDGFRB	0.511968
MET activates PTPN11	0.511968
PKA-mediated phosphorylation of key metabolic factors	0.511968
RUNX1 regulates transcription of genes involved in interleukin signaling	0.511968
Trafficking of myristoylated proteins to the cilium	0.511968
NOSTRIN mediated eNOS trafficking	0.511968
The IPAF inflammasome	0.511968
MET interacts with TNS proteins	0.511968
NTRK2 activates RAC1	0.511968
Disinhibition of SNARE formation	0.511968
Synthesis of PIPs at the ER membrane	0.511968
Extrinsic Pathway of Fibrin Clot Formation	0.511968
Late endosomal microautophagy	0.511968
Keratan sulfate/keratin metabolism	0.511968
Synthesis of bile acids and bile salts	0.511968
Diseases of carbohydrate metabolism	0.511968
Metabolism of vitamins and cofactors	0.511968
Signaling by NTRKs	0.511968
Intrinsic Pathway for Apoptosis	0.511968
Sphingolipid de novo biosynthesis	0.511968
Bile acid and bile salt metabolism	0.511968
Deadenylation of mRNA	0.511968
TRAF6 mediated NF-kB activation	0.511968
Attachment and Entry	0.511968
Inactivation of CSF3 (G-CSF) signaling	0.511968
Glycogen metabolism	0.511968
Signaling by FGFR3 in disease	0.511968
Activation of BAD and translocation to mitochondria	0.511968
mRNA decay by 5' to 3' exoribonuclease	0.511968
Regulation of innate immune responses to cytosolic DNA	0.511968
Constitutive Signaling by NOTCH1 HD Domain Mutants	0.511968
Signaling by NOTCH1 HD Domain Mutants in Cancer	0.511968
Diseases associated with glycosylation precursor biosynthesis	0.511968
Biosynthesis of the N-glycan precursor (dolichol lipid-linked oligosaccharide, LLO) and transfer to a nascent protein	0.511968
Signaling by ALK fusions and activated point mutants	0.511968
Signaling by ALK in cancer	0.511968
Striated Muscle Contraction	0.511968
Signaling by Nuclear Receptors	0.511968
Phase II - Conjugation of compounds	0.511968
RAS processing	0.511968
MET activates PI3K/AKT signaling	0.511968
TGFBR1 KD Mutants in Cancer	0.511968
SMAD2/3 Phosphorylation Motif Mutants in Cancer	0.511968
Sensing of DNA Double Strand Breaks	0.511968
RUNX1 regulates transcription of genes involved in BCR signaling	0.511968
Scavenging by Class B Receptors	0.511968
Protein repair	0.511968
Synthesis of 15-eicosatetraenoic acid derivatives	0.511968
Maturation of spike protein	0.511968
Activated NTRK2 signals through CDK5	0.511968
Choline catabolism	0.511968
Phenylalanine metabolism	0.511968
Alpha-oxidation of phytanate	0.511968
Estrogen biosynthesis	0.511968
Signaling by Non-Receptor Tyrosine Kinases	0.511968
Signaling by PTK6	0.511968
Elevation of cytosolic Ca2+ levels	0.511968
Regulation of KIT signaling	0.511968
mRNA decay by 3' to 5' exoribonuclease	0.511968
Synthesis of PIPs at the early endosome membrane	0.511968
Heme degradation	0.511968
NRAGE signals death through JNK	0.511968
Triglyceride metabolism	0.511968
ADORA2B mediated anti-inflammatory cytokines production	0.511968
Retrograde transport at the Trans-Golgi-Network	0.511968
GAB1 signalosome	0.511968
Butyrate Response Factor 1 (BRF1) binds and destabilizes mRNA	0.511968
Regulation of RUNX1 Expression and Activity	0.511968
The NLRP3 inflammasome	0.511968
KSRP (KHSRP) binds and destabilizes mRNA	0.511968
Signaling by FLT3 ITD and TKD mutants	0.511968
Regulation of PTEN gene transcription	0.511968
Downstream signaling events of B Cell Receptor (BCR)	0.511968
Selective autophagy	0.511968
Signaling by TGF-beta Receptor Complex	0.511968
Diseases of signal transduction by growth factor receptors and second messengers	0.511968
RAF/MAP kinase cascade	0.511968
Detoxification of Reactive Oxygen Species	0.511968
SMAC (DIABLO) binds to IAPs	0.511968
Activation of NIMA Kinases NEK9, NEK6, NEK7	0.511968
SMAC(DIABLO)-mediated dissociation of IAP:caspase complexes	0.511968
Erythropoietin activates STAT5	0.511968
RHOT2 GTPase cycle	0.511968
Activated NTRK2 signals through PI3K	0.511968
Scavenging by Class F Receptors	0.511968
Activation of C3 and C5	0.511968
Post-transcriptional silencing by small RNAs	0.511968
DEx/H-box helicases activate type I IFN and inflammatory cytokines production	0.511968
ARMS-mediated activation	0.511968
Loss of Function of SMAD2/3 in Cancer	0.511968
Synthesis of 12-eicosatetraenoic acid derivatives	0.511968
Defective factor VIII causes hemophilia A	0.511968
NrCAM interactions	0.511968
RUNX3 regulates CDKN1A transcription	0.511968
TYSND1 cleaves peroxisomal proteins	0.511968
Activated NTRK2 signals through FYN	0.511968
Glycerophospholipid catabolism	0.511968
Nectin/Necl trans heterodimerization	0.511968
Phase I - Functionalization of compounds	0.511968
Signaling by cytosolic FGFR1 fusion mutants	0.511968
Norepinephrine Neurotransmitter Release Cycle	0.511968
Crosslinking of collagen fibrils	0.511968
RORA activates gene expression	0.511968
ABC transporters in lipid homeostasis	0.511968
Signaling by ERBB4	0.511968
SARS-CoV-1 Infection	0.511968
TRAF6 mediated IRF7 activation	0.511968
Peroxisomal lipid metabolism	0.511968
EGR2 and SOX10-mediated initiation of Schwann cell myelination	0.511968
Stimuli-sensing channels	0.511968
Regulated Necrosis	0.511968
Gap junction trafficking and regulation	0.511968
Diseases associated with glycosaminoglycan metabolism	0.511968
RET signaling	0.511968
Regulation of TP53 Activity through Acetylation	0.511968
Activation of BH3-only proteins	0.511968
MyD88 deficiency (TLR2/4)	0.511968
GRB2 events in ERBB2 signaling	0.511968
Other semaphorin interactions	0.511968
Metabolism of cofactors	0.511968
Nicotinamide salvaging	0.511968
Gastrin-CREB signalling pathway via PKC and MAPK	0.511968
Plasma lipoprotein assembly	0.511968
MAPK1/MAPK3 signaling	0.511968
Peroxisomal protein import	0.511968
Competing endogenous RNAs (ceRNAs) regulate PTEN translation	0.511968
RUNX3 regulates WNT signaling	0.511968
Binding of TCF/LEF:CTNNB1 to target gene promoters	0.511968
Signaling by MRAS-complex mutants	0.511968
SHOC2 M1731 mutant abolishes MRAS complex function	0.511968
Gain-of-function MRAS complexes activate RAF signaling	0.511968
SMAC, XIAP-regulated apoptotic response	0.511968
Miro GTPase Cycle	0.511968
Noncanonical activation of NOTCH3	0.511968
RUNX1 regulates transcription of genes involved in differentiation of myeloid cells	0.511968
Inactivation of CDC42 and RAC1	0.511968
Synthesis of PG	0.511968
Release of Hh-Np from the secreting cell	0.511968
Synthesis of UDP-N-acetyl-glucosamine	0.511968
Ubiquinol biosynthesis	0.511968
DNA Damage Reversal	0.511968
CREB1 phosphorylation through the activation of CaMKII/CaMKK/CaMKIV cascasde	0.511968
POLB-Dependent Long Patch Base Excision Repair	0.511968
RHOF GTPase cycle	0.519597
Cell death signalling via NRAGE, NRIF and NADE	0.522434
Nicotinate metabolism	0.525744
p75 NTR receptor-mediated signalling	0.528194
IRAK4 deficiency (TLR2/4)	0.535227
Defective B3GALT6 causes EDSP2 and SEMDJL1	0.535227
Defective B4GALT7 causes EDS, progeroid type	0.535227
Defective B3GAT3 causes JDSSDHD	0.535227
Initiation of Nuclear Envelope (NE) Reformation	0.535227
NOTCH4 Intracellular Domain Regulates Transcription	0.535227
Nuclear events stimulated by ALK signaling in cancer	0.535227
RND2 GTPase cycle	0.537933
Transport of vitamins, nucleosides, and related molecules	0.537933
Cell-cell junction organization	0.54121
Regulation of MECP2 expression and activity	0.546995
Termination of translesion DNA synthesis	0.546995
MAPK family signaling cascades	0.547238
Regulation of PTEN mRNA translation	0.553842
Interleukin-1 processing	0.553842
CD163 mediating an anti-inflammatory response	0.553842
BH3-only proteins associate with and inactivate anti-apoptotic BCL-2 members	0.553842
RHO GTPases Activate Rhotekin and Rhophilins	0.553842
Regulation of PTEN localization	0.553842
CHL1 interactions	0.553842
Hydrolysis of LPC	0.553842
Beta-oxidation of pristanoyl-CoA	0.553842
Muscle contraction	0.55901
CTLA4 inhibitory signaling	0.561474
Interleukin-37 signaling	0.561474
FGFR1 mutant receptor activation	0.567678
Transcriptional Regulation by TP53	0.569044
COPII-mediated vesicle transport	0.570057
Transcriptional activation of mitochondrial biogenesis	0.578979
Chaperonin-mediated protein folding	0.581618
PCP/CE pathway	0.581618
Regulation of RAS by GAPs	0.584143
Metabolism of water-soluble vitamins and cofactors	0.585991
RHOA GTPase cycle	0.585994
Insertion of tail-anchored proteins into the endoplasmic reticulum membrane	0.586643
Common Pathway of Fibrin Clot Formation	0.586643
Regulation of signaling by CBL	0.586643
NOTCH2 Activation and Transmission of Signal to the Nucleus	0.586643
Deregulated CDK5 triggers multiple neurodegenerative pathways in Alzheimer's disease models	0.586643
Neurodegenerative Diseases	0.586643
FRS-mediated FGFR3 signaling	0.586643
ESR-mediated signaling	0.587277
Nuclear signaling by ERBB4	0.58777
InlA-mediated entry of Listeria monocytogenes into host cells	0.592125
Role of second messengers in netrin-1 signaling	0.592125
Activation of PPARGC1A (PGC-1alpha) by phosphorylation	0.592125
Regulation of FOXO transcriptional activity by acetylation	0.592125
Signal attenuation	0.592125
Synthesis of pyrophosphates in the cytosol	0.592125
Tetrahydrobiopterin (BH4) synthesis, recycling, salvage and regulation	0.592125
Attachment and Entry	0.592125
RUNX1 and FOXP3 control the development of regulatory T lymphocytes (Tregs)	0.592125
Maturation of protein 3a	0.592125
Maturation of protein 3a	0.592125
Diseases associated with surfactant metabolism	0.592125
Urea cycle	0.592125
Organic anion transporters	0.592125
Leishmania infection	0.592253
Metabolism of carbohydrates	0.596011
Signaling by NTRK1 (TRKA)	0.602341
CD28 co-stimulation	0.607252
Arachidonic acid metabolism	0.609184
Abortive elongation of HIV-1 transcript in the absence of Tat	0.610724
Dopamine Neurotransmitter Release Cycle	0.610724
RNA Polymerase III Transcription Termination	0.610724
FRS-mediated FGFR4 signaling	0.610724
Azathioprine ADME	0.610724
Antigen processing-Cross presentation	0.612727
Phospholipid metabolism	0.615734
Signaling by PDGF	0.623807
Inositol phosphate metabolism	0.623828
Budding and maturation of HIV virion	0.626111
Type I hemidesmosome assembly	0.627127
Regulation of gene expression by Hypoxia-inducible Factor	0.627127
DSCAM interactions	0.627127
Calcitonin-like ligand receptors	0.627127
Modulation by Mtb of host immune system	0.627127
Pyrimidine salvage	0.627127
Beta-oxidation of very long chain fatty acids	0.627127
Phenylalanine and tyrosine metabolism	0.627127
HDL remodeling	0.627127
ER to Golgi Anterograde Transport	0.632338
RHO GTPases Activate NADPH Oxidases	0.633719
Other interleukin signaling	0.633719
Growth hormone receptor signaling	0.633719
Signaling by FGFR in disease	0.637993
Insulin receptor signalling cascade	0.638097
Host Interactions of HIV factors	0.63869
DDX58/IFIH1-mediated induction of interferon-alpha/beta	0.638776
Gap junction trafficking	0.639741
Signaling by NOTCH3	0.639741
Gene and protein expression by JAK-STAT signaling after Interleukin-12 stimulation	0.644338
Metabolism of steroids	0.650125
Antigen Presentation: Folding, assembly and peptide loading of class I MHC	0.651234
Protein folding	0.651234
Chondroitin sulfate/dermatan sulfate metabolism	0.655209
Inflammasomes	0.655637
Defective Intrinsic Pathway for Apoptosis	0.655637
NOTCH3 Activation and Transmission of Signal to the Nucleus	0.655637
NOTCH3 Intracellular Domain Regulates Transcription	0.655637
HDR through MMEJ (alt-NHEJ)	0.659128
Josephin domain DUBs	0.659128
GP1b-IX-V activation signalling	0.659128
Frs2-mediated activation	0.659128
WNT5:FZD7-mediated leishmania damping	0.659128
Killing mechanisms	0.659128
CD28 dependent Vav1 pathway	0.659128
Activation of the TFAP2 (AP-2) family of transcription factors	0.659128
Regulation of glycolysis by fructose 2,6-bisphosphate metabolism	0.659128
Transport of nucleosides and free purine and pyrimidine bases across the plasma membrane	0.659128
Erythrocytes take up carbon dioxide and release oxygen	0.659128
Interleukin-2 signaling	0.659128
O2/CO2 exchange in erythrocytes	0.659128
Pyrimidine catabolism	0.659128
Signaling by NOTCH1	0.663305
RHO GTPases activate PKNs	0.66565
Nonhomologous End-Joining (NHEJ)	0.670224
A tetrasaccharide linker sequence is required for GAG synthesis	0.676494
Downregulation of TGF-beta receptor signaling	0.676494
FRS-mediated FGFR1 signaling	0.676494
Synthesis of PA	0.678878
Ovarian tumor domain proteases	0.678878
Translesion synthesis by Y family DNA polymerases bypasses lesions on DNA template	0.678878
Cytosolic sensors of pathogen-associated DNA	0.678902
TRAF6 mediated IRF7 activation in TLR7/8 or 9 signaling	0.688384
Advanced glycosylation endproduct receptor signaling	0.688384
Cytosolic iron-sulfur cluster assembly	0.688384
IRF3-mediated induction of type I IFN	0.688384
Apoptosis induced DNA fragmentation	0.688384
Glutathione synthesis and recycling	0.688384
Retinoid cycle disease events	0.688384
Diseases of the neuronal system	0.688384
Diseases associated with visual transduction	0.688384
alpha-linolenic acid (ALA) metabolism	0.688384
alpha-linolenic (omega3) and linoleic (omega6) acid metabolism	0.688384
Collagen formation	0.695788
ATF4 activates genes in response to endoplasmic reticulum stress	0.696309
Endogenous sterols	0.696309
COPI-independent Golgi-to-ER retrograde traffic	0.698883
Synthesis of PIPs at the plasma membrane	0.698883
Cell surface interactions at the vascular wall	0.700148
Endosomal/Vacuolar pathway	0.710482
Signaling by ALK	0.715109
RUNX3 regulates NOTCH signaling	0.715132
p75NTR recruits signalling complexes	0.715132
Interleukin-15 signaling	0.715132
Carnitine metabolism	0.715132
AKT phosphorylates targets in the cytosol	0.715132
Glycogen synthesis	0.715132
IRS-mediated signalling	0.725707
Deactivation of the beta-catenin transactivating complex	0.725915
Amyloid fiber formation	0.732302
Activation of AMPK downstream of NMDARs	0.732921
VEGFR2 mediated vascular permeability	0.732921
FRS-mediated FGFR2 signaling	0.732921
Signaling by CTNNB1 phospho-site mutants	0.739586
Signaling by GSK3beta mutants	0.739586
CTNNB1 S33 mutants aren't phosphorylated	0.739586
CTNNB1 T41 mutants aren't phosphorylated	0.739586
CTNNB1 S37 mutants aren't phosphorylated	0.739586
CTNNB1 S45 mutants aren't phosphorylated	0.739586
Prolonged ERK activation events	0.739586
Glutamate and glutamine metabolism	0.739586
Pentose phosphate pathway	0.739586
Downregulation of SMAD2/3:SMAD4 transcriptional activity	0.749777
Signaling by NOTCH4	0.752933
Intra-Golgi traffic	0.754162
Diseases of glycosylation	0.757405
CRMPs in Sema3A signaling	0.761943
Sema3A PAK dependent Axon repulsion	0.761943
Formation of Senescence-Associated Heterochromatin Foci (SAHF)	0.761943
cGMP effects	0.761943
Regulation of gene expression in late stage (branching morphogenesis) pancreatic bud precursor cells	0.761943
FOXO-mediated transcription of cell death genes	0.761943
Depolymerisation of the Nuclear Lamina	0.761943
STING mediated induction of host immune responses	0.761943
NRIF signals cell death from the nucleus	0.761943
Diseases of hemostasis	0.761943
Defects of contact activation system (CAS) and kallikrein/kinin system (KKS)	0.761943
Glycogen storage diseases	0.761943
Signaling by TGFB family members	0.7637
Class B/2 (Secretin family receptors)	0.765163
HS-GAG biosynthesis	0.765709
Tight junction interactions	0.765709
Metalloprotease DUBs	0.765709
Asparagine N-linked glycosylation	0.767546
Factors involved in megakaryocyte development and platelet production	0.769604
Signaling by NOTCH1 PEST Domain Mutants in Cancer	0.773927
Signaling by NOTCH1 HD+PEST Domain Mutants in Cancer	0.773927
Constitutive Signaling by NOTCH1 PEST Domain Mutants	0.773927
Constitutive Signaling by NOTCH1 HD+PEST Domain Mutants	0.773927
Signaling by NOTCH1 in Cancer	0.773927
IRS-related events triggered by IGF1R	0.773927
FCGR3A-mediated phagocytosis	0.779377
Parasite infection	0.779377
Leishmania phagocytosis	0.779377
Interleukin-12 signaling	0.780017
RHO GTPases activate IQGAPs	0.780752
Tat-mediated HIV elongation arrest and recovery	0.780752
Pausing and recovery of Tat-mediated HIV elongation	0.780752
Phase 0 - rapid depolarisation	0.780752
Downregulation of ERBB2 signaling	0.780752
PERK regulates gene expression	0.780752
Regulation of necroptotic cell death	0.780752
Beta-catenin phosphorylation cascade	0.782382
Acetylcholine Neurotransmitter Release Cycle	0.782382
Acyl chain remodelling of PI	0.782382
p75NTR signals via NF-kB	0.782382
Tristetraprolin (TTP, ZFP36) binds and destabilizes mRNA	0.782382
RIP-mediated NFkB activation via ZBP1	0.782382
Protein methylation	0.782382
Degradation of GLI1 by the proteasome	0.78488
Recruitment and ATM-mediated phosphorylation of repair and signaling proteins at DNA double strand breaks	0.78488
Fcgamma receptor (FCGR) dependent phagocytosis	0.787374
HIV elongation arrest and recovery	0.794941
Pausing and recovery of HIV elongation	0.794941
Formation of the Early Elongation Complex	0.794941
Formation of the HIV-1 Early Elongation Complex	0.794941
Signaling by NOTCH2	0.794941
DNA Double Strand Break Response	0.795406
Potential therapeutics for SARS	0.796524
PTEN Regulation	0.797109
Metabolism of nucleotides	0.799262
Germ layer formation at gastrulation	0.801067
Gastrulation	0.801067
Serotonin Neurotransmitter Release Cycle	0.801067
PI3K events in ERBB2 signaling	0.801067
Recycling of bile acids and salts	0.801067
Prevention of phagosomal-lysosomal fusion	0.801067
Interleukin-3, Interleukin-5 and GM-CSF signaling	0.803589
DNA Damage Bypass	0.803589
COPI-mediated anterograde transport	0.807171
Diseases of Immune System	0.808311
Diseases associated with the TLR signaling cascade	0.808311
Signaling by WNT in cancer	0.808311
Translation of Structural Proteins	0.808311
Glycerophospholipid biosynthesis	0.808897
Signaling by FGFR2 in disease	0.814556
PI-3K cascade:FGFR3	0.81815
TICAM1, RIP1-mediated IKK complex recruitment	0.81815
GABA synthesis, release, reuptake and degradation	0.81815
N-glycan trimming in the ER and Calnexin/Calreticulin cycle	0.820899
Cross-presentation of soluble exogenous antigens (endosomes)	0.825
Nuclear Envelope (NE) Reassembly	0.827199
Signaling by FGFR2	0.827199
Glycolysis	0.827199
Toll-like Receptor Cascades	0.832525
RIPK1-mediated regulated necrosis	0.83274
Transcriptional regulation by RUNX1	0.833533
PI-3K cascade:FGFR4	0.833767
Microtubule-dependent trafficking of connexons from Golgi to the plasma membrane	0.833767
Receptor-type tyrosine-protein phosphatases	0.833767
Synthesis, secretion, and deacylation of Ghrelin	0.833767
SUMOylation of transcription factors	0.833767
TP53 Regulates Transcription of Genes Involved in Cytochrome C Release	0.833767
Signaling by Hippo	0.833767
Purine catabolism	0.833767
Neurotransmitter release cycle	0.834937
Transport of connexons to the plasma membrane	0.848044
ER Quality Control Compartment (ERQC)	0.848044
ZBP1(DAI) mediated induction of type I IFNs	0.848044
Regulation of TLR by endogenous ligand	0.848044
TP53 regulates transcription of additional cell cycle genes whose exact role in the p53 pathway remain uncertain	0.848044
Transport to the Golgi and subsequent modification	0.849799
Signaling by FGFR	0.852672
Regulation of Apoptosis	0.853358
Defective B3GALTL causes PpS	0.854322
Maturation of spike protein	0.854322
NR1H3 & NR1H2 regulate gene expression linked to cholesterol transport and efflux	0.854322
Fatty acyl-CoA biosynthesis	0.854322
Circadian Clock	0.857896
Transcriptional regulation by RUNX3	0.859247
Signaling by the B Cell Receptor (BCR)	0.863479
Golgi-to-ER retrograde transport	0.864033
O-glycosylation of TSR domain-containing proteins	0.864133
FLT3 Signaling	0.864133
Degradation of beta-catenin by the destruction complex	0.86444
Interleukin-4 and Interleukin-13 signaling	0.867901
Heparan sulfate/heparin (HS-GAG) metabolism	0.869959
Regulation of RUNX3 expression and activity	0.869959
PI-3K cascade:FGFR1	0.873028
IKK complex recruitment mediated by RIP1	0.873028
Nitric oxide stimulates guanylate cyclase	0.873028
The canonical retinoid cycle in rods (twilight vision)	0.873028
Suppression of phagosomal maturation	0.873028
Nucleotide salvage	0.873028
Vif-mediated degradation of APOBEC3G	0.87762
Interleukin-12 family signaling	0.87762
RNA Polymerase III Abortive And Retractive Initiation	0.881958
RNA Polymerase III Transcription	0.881958
RHO GTPase Effectors	0.882085
Visual phototransduction	0.883167
Impaired BRCA2 binding to PALB2	0.883935
Glutamate Neurotransmitter Release Cycle	0.883935
MicroRNA (miRNA) biogenesis	0.883935
Estrogen-dependent nuclear events downstream of ESR-membrane signaling	0.883935
HIV Infection	0.883995
Hedgehog 'off' state	0.884275
Degradation of DVL	0.884877
HSP90 chaperone cycle for steroid hormone receptors (SHR) in the presence of ligand	0.884877
Gamma carboxylation, hypusine formation and arylsulfatase activation	0.890036
Defective HDR through Homologous Recombination (HRR) due to PALB2 loss of function	0.893907
Defective HDR through Homologous Recombination (HRR) due to BRCA1 loss-of-function	0.893907
Defective HDR through Homologous Recombination Repair (HRR) due to PALB2 loss of BRCA2/RAD51/RAD51C binding function	0.893907
Defective HDR through Homologous Recombination Repair (HRR) due to PALB2 loss of BRCA1 binding function	0.893907
Glucuronidation	0.893907
RUNX2 regulates osteoblast differentiation	0.893907
Resolution of AP sites via the multiple-nucleotide patch replacement pathway	0.893907
Cytosolic sulfonation of small molecules	0.893907
Regulation of mRNA stability by proteins that bind AU-rich elements	0.89469
Signaling by WNT	0.89494
Cardiac conduction	0.895534
Cellular response to starvation	0.895627
ABC-family proteins mediated transport	0.898772
MAPK6/MAPK4 signaling	0.899987
PI-3K cascade:FGFR2	0.903023
Calnexin/calreticulin cycle	0.903023
Synthesis of IP3 and IP4 in the cytosol	0.903023
Constitutive Signaling by AKT1 E17K in Cancer	0.903023
Formation of the beta-catenin:TCF transactivating complex	0.904397
E3 ubiquitin ligases ubiquitinate target proteins	0.904397
Degradation of GLI2 by the proteasome	0.904397
GLI3 is processed to GLI3R by the proteasome	0.904397
Tat-mediated elongation of the HIV-1 transcript	0.904673
HIV Transcription Elongation	0.904673
Formation of HIV-1 elongation complex containing HIV-1 Tat	0.904673
Aggrephagy	0.904673
Negative regulation of MAPK pathway	0.904673
SUMOylation of transcription cofactors	0.904673
ER-Phagosome pathway	0.907394
Cellular response to hypoxia	0.908657
Defective CFTR causes cystic fibrosis	0.910206
Transcriptional Regulation by MECP2	0.910206
Formation of HIV elongation complex in the absence of HIV Tat	0.91129
Interleukin-2 family signaling	0.91129
Interleukin receptor SHC signaling	0.911356
Resolution of D-loop Structures through Synthesis-Dependent Strand Annealing (SDSA)	0.911356
RNA Pol II CTD phosphorylation and interaction with CE during HIV infection	0.911356
RNA Pol II CTD phosphorylation and interaction with CE	0.911356
BMAL1:CLOCK,NPAS2 activates circadian gene expression	0.911356
Death Receptor Signalling	0.913219
G2/M DNA damage checkpoint	0.913714
Translation of Structural Proteins	0.915694
ABC transporter disorders	0.918519
Notch-HLH transcription pathway	0.918973
Signaling by BMP	0.918973
Synthesis of PC	0.918973
Intracellular signaling by second messengers	0.920306
Regulation of actin dynamics for phagocytic cup formation	0.920313
Signaling by Hedgehog	0.920313
Late SARS-CoV-2 Infection Events	0.920874
mRNA Capping	0.925937
Myogenesis	0.925937
Intra-Golgi and retrograde Golgi-to-ER traffic	0.92599
Anti-inflammatory response favouring Leishmania parasite infection	0.92651
Leishmania parasite growth and survival	0.92651
Glycosaminoglycan metabolism	0.927074
Cellular response to heat stress	0.927147
Processing of DNA double-strand break ends	0.927416
ISG15 antiviral mechanism	0.927416
NR1H2 and NR1H3-mediated signaling	0.928645
Hedgehog ligand biogenesis	0.930371
Paracetamol ADME	0.932303
FOXO-mediated transcription of oxidative stress, metabolic and neuronal genes	0.932303
Surfactant metabolism	0.932303
NOTCH1 Intracellular Domain Regulates Transcription	0.93368
Oxygen-dependent proline hydroxylation of Hypoxia-inducible Factor Alpha	0.934716
CLEC7A (Dectin-1) signaling	0.938095
Disassembly of the destruction complex and recruitment of AXIN to the membrane	0.938122
Regulation of activated PAK-2p34 by proteasome mediated degradation	0.938377
PI3K Cascade	0.938377
Activation of NF-kappaB in B cells	0.938809
G alpha (i) signalling events	0.939579
Regulation of ornithine decarboxylase (ODC)	0.942757
Transcriptional activity of SMAD2/SMAD3:SMAD4 heterotrimer	0.942757
[truncated: 295 more rows]

## Sheet: HDLEC_neg
Pathway name	Entities FDR
[truncated: 1,034 more rows]

[truncated: 1 more sheets: PLSDA]
