# Supplementary material for: Multi-omics analysis reveals metabolic diversity underlying endothelial cell functions
Source: Life Sci Alliance. 2025 Dec 17;9(3):e202503526. doi: 10.26508/lsa.202503526 (PMC12712339; doi:10.26508/lsa.202503526)
Supplement: Supplementary file 3 [file LSA-2025-03526_TableS3.xlsx]

## Sheet: HUVEC
ionIdx	ionMz	Top annotation name	1 / 0 / Rep1 / 1	1 / 0 / Rep1 / 2	1 / 0 / Rep2 / 1	1 / 0 / Rep2 / 2	1 / 0 / Rep3 / 1	1 / 0 / Rep3 / 2	1 / 2 / Rep1 / 1	1 / 2 / Rep1 / 2	1 / 2 / Rep2 / 1	1 / 2 / Rep2 / 2	1 / 2 / Rep3 / 1	1 / 2 / Rep3 / 2	1 / 22 / Rep1 / 1	1 / 22 / Rep1 / 2	1 / 22 / Rep2 / 1	1 / 22 / Rep2 / 2	1 / 22 / Rep3 / 1	1 / 22 / Rep3 / 2	1 / 24 / Rep1 / 1	1 / 24 / Rep1 / 2	1 / 24 / Rep2 / 1	1 / 24 / Rep2 / 2	1 / 24 / Rep3 / 1	1 / 24 / Rep3 / 2	2 / 0 / Rep1 / 1	2 / 0 / Rep1 / 2	2 / 0 / Rep2 / 1	2 / 0 / Rep2 / 2	2 / 0 / Rep3 / 1	2 / 0 / Rep3 / 2	2 / 2 / Rep1 / 1	2 / 2 / Rep1 / 2	2 / 2 / Rep2 / 1	2 / 2 / Rep2 / 2	2 / 2 / Rep3 / 1	2 / 2 / Rep3 / 2	2 / 22 / Rep1 / 1	2 / 22 / Rep1 / 2	2 / 22 / Rep2 / 1	2 / 22 / Rep2 / 2	2 / 22 / Rep3 / 1	2 / 22 / Rep3 / 2	2 / 24 / Rep1 / 1	2 / 24 / Rep1 / 2	2 / 24 / Rep2 / 1	2 / 24 / Rep2 / 2	2 / 24 / Rep3 / 1
1	55.0199	Acrolein	2513	2717	2944	3289	2908	2707	2941	2788	3805	2765	2920	2666	2651	2769	2947	3156	2992	2548	2589	2867	2556	2571	2751	2560	2899	3232	2452	2535	2660	3273	2535	2367	3114	2909	3249	2898	1986	2176	2262	2243	2714	2523	2399	2558	2399	2558	2284
2	57.0328	Acetone	5517	5171	5127	5432	5161	5291	6194	5661	6098	5163	5648	5918	5366	5333	6099	6406	5484	5525	6080	5381	5906	5572	5618	6243	6175	5935	5195	5203	5343	5354	6012	5121	6665	6676	6088	6336	5026	5038	5410	5022	4788	5356	4394	4677	4394	4677	4163
3	57.0361	Acetone	6661	5764	5886	5995	5900	5690	6552	6117	7216	5785	6261	6850	6336	6064	6901	7054	5817	5882	6993	6153	6840	6385	6197	7118	7091	6663	6242	6004	6056	5969	7253	5955	7682	7543	6624	7012	5769	5954	6263	5388	5403	6055	4782	5467	4782	5467	4695
4	58.0284	Acetamide	2929	2338	2305	2098	2505	2194	2843	3279	2728	2983	2841	2703	2709	2321	2612	2413	2937	2520	2473	3140	2994	2149	2083	2601	2578	2904	2046	2428	2543	2542	2707	2443	2340	2583	3096	2443	1981	2146	2226	2507	3002	2363	2464	2155	2464	2155	2029
5	58.0318	Acetamide	3177	2458	2467	2331	2685	2293	3100	3430	3034	3371	3176	3301	2998	2449	3015	2724	2906	2607	2729	3230	3093	2394	2364	2891	3174	3137	2347	2819	2648	2767	2827	2645	2587	2584	3464	2715	2182	2332	2441	2607	3136	2494	2769	2487	2769	2487	2351
6	59.0146	Acetatic acid	90144	83183	84810	74799	93865	83591	92874	86113	91356	76550	96681	90864	73961	75790	74785	74241	80956	76086	77851	75344	80962	73961	79863	70534	86730	79395	85340	79701	85774	82183	88331	79676	89623	80144	91060	83609	46623	44095	47342	44320	49614	46006	41970	40138	41970	40138	46621
7	59.0528	Propanol	6414	5780	6238	5798	6630	6130	6146	5732	6861	5598	7142	6667	5768	5298	5329	5531	5450	5558	5648	5096	6006	5526	5515	5613	6314	5840	5793	5638	5939	5916	6276	5742	6039	5527	6404	5623	3703	3957	3815	4384	4281	4110	3903	3122	3903	3122	3979
8	65.0385	Cyclopentadiene	2383	2448	2354	2425	2174	2495	2525	2632	3051	2170	2107	2440	2847	2820	2295	2229	2453	2480	2467	2516	2049	2514	2579	2517	2374	2527	2394	2242	2294	2329	2337	2520	2212	2569	2291	2691	3032	2488	2241	2509	2320	2266	2473	2843	2473	2843	1860
9	67.0285	Imidazole	3770	3677	3679	2971	3958	3244	3442	3030	3582	3304	3089	3168	3437	2910	3134	3448	3137	3750	3043	3681	3181	3443	4096	3266	3011	3325	3086	2836	3490	3400	3750	3518	3597	3376	4719	3112	2704	2999	2750	3407	3034	3335	3216	3323	3216	3323	3161
10	67.0319	Imidazole	3962	3540	3854	3078	3840	3224	3610	3079	3687	3443	3252	3570	3556	2976	3274	3544	3148	3726	3381	3861	3593	3621	4192	3544	3024	3375	3329	3112	3493	3449	3967	3642	3618	3390	4700	3032	2890	3353	2797	3420	3173	3460	3407	3558	3407	3558	3387
11	68.0506	1-Pyrrolinium	3517	4016	3534	4432	3534	3350	3622	3280	4650	4604	3822	3365	3407	3341	4201	4066	3815	4157	3701	4003	3922	3250	4559	4161	3942	3974	4396	2964	3011	3554	3438	3142	3868	3530	3334	3908	3567	2852	3785	3192	3941	3317	3284	3489	3284	3489	4322
12	69.0321	Butynol	9003	9030	12063	10202	9817	8328	9208	9081	10802	9389	9327	8651	7017	6121	7921	8110	7111	6460	6588	5793	6504	5775	6527	6658	9598	10054	8273	6963	7613	8252	8656	6817	8393	8509	9863	7952	5344	4712	5822	5326	4607	4325	4526	4502	4526	4502	5487
13	70.031	Acrylamide	2006	1964	1891	2414	1793	1929	2380	1802	2717	2088	1865	1802	1507	2166	2266	2526	2308	1920	1741	1902	1899	1619	1645	1253	1912	2450	1869	2077	1761	1621	1929	1992	1841	1796	1931	2289	1553	1684	2156	1714	1725	2081	1610	1443	1610	1443	1789
14	71.0141	Propenoic acid C3:1	32163	32790	33247	30285	35983	30285	43988	38766	47574	37585	45663	44051	31499	26284	32593	29117	33296	30285	31991	31692	30285	30285	29899	29988	44334	36357	41369	37084	34939	32726	37145	31954	39819	36512	38652	36488	20707	18952	21110	20575	20693	19512	21821	17049	21821	17049	21941
15	71.051	Butanal	6538	6240	6847	6584	6901	6511	8116	7742	7824	7365	7299	7265	6876	5418	6353	6417	7321	6771	6905	5868	7215	7248	6752	6534	7437	6252	6675	6507	6299	6521	7289	6281	6742	6371	6683	6857	5025	4772	5484	6239	6388	5729	6032	5608	6032	5608	5535
16	72.0455	Aminoacetone	2165	1880	2157	2088	2024	1828	2036	2042	2772	2052	2537	1997	2164	2112	2173	2277	2001	1789	2330	2213	2464	2199	1972	1718	2549	2117	1935	2119	2007	2345	1901	2043	2169	1765	2301	1956	1860	1640	1559	1715	2758	2088	2082	1780	2082	1780	1664
17	72.9934	Glyoxylic acid	2427	1796	2727	2403	2454	2459	2849	2699	3176	3059	2975	3152	2497	2607	2210	3147	2283	2597	2196	2161	1982	2511	2149	2622	3271	3186	2309	2439	2239	2017	2648	2321	2678	3117	3668	2445	2338	1865	2731	2541	2778	2944	2027	2412	2027	2412	2420
18	73.0312	C3:0 (Propionic acid)	10418	8804	10894	11051	9509	8716	11211	10557	13279	10765	10369	11247	9461	10022	10755	10628	11223	8920	10454	9563	11165	8642	9847	10332	10406	10850	10351	11205	10327	10468	10903	9062	10806	10776	10905	11120	10374	10756	10102	10017	10844	9452	9820	9029	9820	9029	10746
19	74.024	Glycine	20684	19009	21397	19441	20548	19534	19573	18114	22141	19208	21584	19862	18692	17340	20721	19497	21821	19757	20131	20242	22237	19452	21324	20280	18738	17016	16743	17810	19786	19388	19175	18133	19850	18283	19241	17736	15059	16355	19043	17127	19899	17237	17796	17992	17796	17992	19470
20	75.0095	Glycolate	10078	10973	11325	11547	13228	11258	9018	7682	9013	7171	8774	7362	11830	10783	13697	10442	13656	11958	12710	13973	12685	11618	10792	13090	9068	8499	9088	7700	8791	8316	9676	8065	10245	9006	8593	7359	9319	10966	11450	10648	12475	11475	13005	9805	13005	9805	11691
21	77.0392	Benzene	2528	2655	2412	2455	2281	2515	2233	2157	2478	3041	2386	2399	2525	2360	2774	2760	2493	2577	2674	2555	2697	2246	2454	2682	2208	2101	2314	2360	2395	2249	2612	2263	2589	2919	2932	2524	2252	2598	2266	2457	3017	2355	2359	2567	2359	2567	2173
22	77.0425	Benzene	2186	2371	2235	2219	2026	2322	1959	1841	2167	2792	2253	2250	2289	2119	2481	2464	2078	2364	2464	2382	2535	2291	2348	2504	2064	1939	2241	2057	2111	2075	2224	2027	2380	2565	2562	2327	2159	2357	2035	2240	2760	2184	2276	2336	2276	2336	2155
23	78.037	Pyridine	1487	1931	1436	1759	1666	1596	1293	1826	2226	2020	1546	1640	2146	1623	1507	1679	1624	1499	1707	1486	1651	1461	1760	1502	1750	1547	1793	1391	1664	1713	1658	1756	1654	2224	2117	1503	1594	1646	1561	1719	1457	2162	1643	1613	1643	1613	1826
24	80.9661	Sulfurous acid	12208	11162	11343	10516	11738	11604	11235	9101	11593	12046	10129	10344	10442	10089	10750	11462	11047	12650	10142	10692	11073	10364	10627	9745	10876	11656	10147	10289	10050	9274	11473	11628	12059	10753	11668	11457	10467	10605	10513	11535	11713	11056	9853	10262	9853	10262	10960
25	81.0341	2-Methylfuran	2912	2492	2839	2964	2956	2663	2921	2301	2758	2464	2552	2391	2818	2829	2881	3078	2766	2562	2498	3062	2912	2473	2662	2430	2757	2604	2756	2819	3138	2780	3021	2702	3063	2591	2936	2581	2505	2316	2825	2190	2833	3170	2815	2463	2815	2463	2692
26	81.0438	Fomepizole	3054	2206	2719	2676	2619	2608	2576	2544	2763	2651	2800	2486	2657	2546	2754	3002	2735	2359	2388	2865	2504	2202	2886	2310	2506	2485	2546	2983	2822	2693	2760	2530	2896	2457	2547	2547	2209	2569	2521	1902	2607	2823	2569	2299	2569	2299	2807
27	83.0142	Hydroxybutynal	4068	3975	3808	3576	4226	3503	4554	3787	4691	4074	5183	4247	2938	3461	4041	3452	4262	4369	3033	3905	3495	3668	4197	4098	3625	4134	3725	3180	4231	3613	3981	3143	4044	3979	3574	3446	2580	2943	2838	2670	3284	3398	2950	2536	2950	2536	3045
28	83.0517	Methyl propenyl ketone	6642	6448	6677	6094	6948	6226	6597	6425	7375	6233	6004	6416	7073	6171	7478	7822	7546	7682	6890	7544	6771	6791	6492	7313	6828	6324	6578	5179	6762	6074	6946	6163	8267	7701	6651	6364	5822	5414	6687	6675	6886	6699	6257	6646	6257	6646	5991
29	84.046	Acetone cyanohydrin	12317	11145	12024	10655	11949	10576	11352	10611	13245	11090	12151	11443	11676	10796	12405	11278	13836	12400	13970	12868	13414	12105	12694	11446	11938	9465	10441	10589	9983	10163	11269	10831	10912	11021	11886	10625	10235	10100	10871	9964	13133	10094	10649	9704	10649	9704	11403
30	84.0803	Piperidine	2887	2937	3661	2943	3270	3035	3039	2910	3798	3061	3214	2471	3179	2979	3189	3671	3463	3839	3525	3437	3566	3445	3713	2976	3563	2413	3275	2906	3135	2747	3250	2932	3073	3131	3143	3136	3535	2890	2830	2702	2491	3083	3129	2956	3129	2956	2744
31	85.0302	Succinic aldehyde	12031	11952	13369	13241	13611	10872	15896	15169	16204	14794	15366	13809	15768	14171	16403	16904	14087	13613	15791	13807	14000	13002	14690	14100	17395	15693	17025	16327	20968	18217	17156	15208	19906	17202	19267	18072	12855	12545	11250	10418	10927	11027	12269	11625	12269	11625	11943
32	85.0656	Iso-Valeraldehyde	2675	2195	2969	2548	2203	2514	2758	3406	3572	3434	2909	3050	2893	2984	3531	2822	3317	2893	3273	3081	3099	2870	3262	2839	3104	2777	3079	2745	3482	2950	3051	3225	3395	2906	3111	2704	2690	2620	2434	2353	2684	2863	2917	2860	2917	2860	2529
33	86.0626	N-Ethylacetamide	1344	1315	1735	1356	1275	1688	1570	1412	1494	1639	1755	1518	1529	1684	1324	1586	1597	1277	1310	1566	1351	1766	1441	1443	1513	1229	1299	1260	1316	1428	1637	1486	1455	1398	1667	1257	1465	1461	1198	1364	1339	1254	1459	1168	1459	1168	1552
34	87.0097	Pyruvate	33304	31724	40846	37425	32084	30883	55135	56228	54001	46977	56970	51554	29073	28157	37712	39509	32807	30883	30883	30140	33887	30771	27342	24016	62338	55932	48738	40065	40642	37725	39770	34317	41142	39750	53943	53140	18971	17639	22742	20366	18121	16169	15011	14428	15011	14428	18585
35	88.0417	Alanine	85529	80008	89766	81249	82778	75563	88404	79736	107319	92801	93947	88171	83711	78556	91930	85056	96682	94148	93991	91594	97559	88413	102319	88879	86382	72096	77139	67536	79047	74768	79952	71060	85232	78624	81343	73967	70615	65533	71397	68110	88280	76466	77379	71109	77379	71109	78716
36	89.0253	Lactate	32887	30472	27820	27080	30904	30104	28574	27008	36468	30202	35608	32237	36945	35677	40111	36198	41841	38986	43937	41198	38184	38184	46882	43764	26300	25385	32016	27294	28838	26248	34955	29932	32932	31953	28045	24031	45347	46883	47849	46417	66052	59632	56887	57112	56887	57112	54411
37	89.0404	2-Methyl-1-propanethiol	20268	18790	18255	18208	19270	18223	17633	17082	22680	20000	23283	20320	24016	22949	23484	21167	23121	21093	26384	24587	24006	23459	27483	26352	17181	17671	19708	16386	17636	17208	20911	19574	19757	18801	17877	15901	26472	27779	27001	24605	32107	30247	33613	31992	33613	31992	30243
38	89.0448	2-Methyl-1-propanethiol	15148	14285	13799	13778	14503	13728	13829	13312	17226	15558	18179	15826	18007	17893	16650	15279	16857	15150	19841	18407	18224	17949	19971	19723	13234	13209	14946	12255	13037	13175	15522	14777	14701	14002	13063	11861	19452	20332	19157	17423	22643	21626	24174	22634	24174	22634	21939
39	91.056	Toluene	3157	2680	3397	3203	3325	3424	3096	2574	3026	2736	3067	3105	3051	3122	3913	3683	3140	2777	2800	2770	3187	2898	3121	3125	2827	2835	2919	3129	2616	2658	3076	2722	2525	2693	3066	2975	2717	2980	3151	2884	3373	2741	3439	2467	3439	2467	2839
40	92.0505	Aniline	2802	2709	2837	3088	2862	2799	3060	2792	3132	3209	2827	2955	3470	3050	2670	3622	2688	2716	3115	3458	3037	3264	3081	3324	2746	2642	2892	2898	2820	2741	2716	3238	3091	2830	2936	3157	3075	2682	3118	3003	3171	3261	3371	3083	3371	3083	3234
41	93.0369	Phenol	6512	6115	8698	8892	6568	6551	6321	6389	6686	7226	6329	5873	6105	6021	7385	8408	6616	6208	6230	6499	6140	6513	5755	6210	7536	7037	7021	6370	6117	6190	5966	6686	6241	6456	7077	6761	5832	6373	7032	6126	7052	6716	5433	5884	5433	5884	6746
42	94.0308	Hydroxypyridine	2529	2314	3092	2418	2936	2447	2265	2562	2922	2428	2974	2179	2429	2875	2459	3295	2979	2679	3137	2905	2953	2413	2736	3174	2376	2293	2083	2324	2619	2841	3010	2657	2820	2937	2083	2265	2471	2342	2500	2419	3195	2601	2813	2608	2813	2608	2032
43	95.0507	Cyclohexenone	2528	2302	2427	2527	2969	2462	2913	2570	3158	2832	3063	2766	2683	2738	2475	2977	3004	2510	2692	2834	2847	2561	2535	2691	2771	2728	2662	2434	1989	2548	2571	2307	2723	2825	2329	2138	1867	2161	2149	2451	2640	2299	2584	2352	2584	2352	2461
44	96.0429	1-Cyano-2-hydroxy-3-butene	1450	1100	1478	1009	1526	1188	1500	1172	1637	1686	1533	1272	1440	1356	1258	1591	1507	1470	1232	1483	1377	1468	1325	1326	1321	1258	1414	1066	1342	1317	1315	1079	1431	1192	1325	1485	1214	1283	1536	1093	1612	1438	1364	1177	1364	1177	1499
45	96.0473	1-Cyano-2-hydroxy-3-butene	1402	1002	1526	1015	1479	1077	1445	1206	1509	1625	1492	1279	1444	1252	1273	1428	1286	1447	1288	1461	1310	1397	1342	1328	1222	1235	1347	1014	1277	1376	1249	1073	1323	1122	1363	1520	1212	1244	1324	1133	1545	1333	1306	1272	1306	1272	1359
46	96.9682	Phosphoric acid	70868	71291	67666	65652	70686	70430	69812	64932	78117	75780	72373	70421	68247	62495	67767	70043	73689	73197	72157	70880	73463	70926	74670	69995	65339	62269	65998	59459	66587	64874	67530	64289	64612	71135	66272	61937	61288	64116	64579	62334	73418	73354	68667	66151	68667	66151	67294
47	97.029	C5:2	4055	3769	3688	4542	4027	3747	4297	3578	4506	4974	4571	4418	4648	3786	4195	4192	3891	3702	3770	4148	3639	4056	4157	4347	3972	3263	3706	4246	4783	4239	3799	4171	4668	4177	3869	4178	4474	3832	4335	4399	4079	4643	4582	4188	4582	4188	4670
48	97.0682	Cyclohexanone	2734	2400	2401	2844	2471	2802	2599	2663	3017	2253	2605	2375	2868	2556	2493	2761	2797	2449	2578	2799	2601	2911	2825	2886	2269	2343	2568	2688	2841	2540	2824	2459	3415	3337	2620	2733	2824	2602	2277	2535	2684	2711	2801	2641	2801	2641	2849
49	98.025	Succinimide	1850	1725	1713	1680	1873	1483	1415	1576	1549	1882	1406	1537	1777	1662	1763	2057	1728	1742	1579	1951	1658	1777	1583	1748	1442	1387	1727	1700	1578	1533	1710	1654	1603	1350	1565	1442	1290	1689	1592	1768	1631	1632	1390	1687	1390	1687	1645
50	98.059	2-Piperidinone	1725	1278	1452	1014	1229	1467	1263	1220	1563	1206	1248	1179	1197	1061	1257	1585	1416	1315	1288	1173	1324	1179	1375	1317	1431	1259	1324	1263	1364	1141	1389	1113	1193	1284	1094	1084	688	925	1029	1460	1346	1444	1050	1156	1050	1156	1198
51	98.0635	2-Piperidinone	1726	1277	1371	1031	1154	1411	1399	1347	1504	1082	1224	1232	1220	1050	1229	1542	1419	1251	1167	1116	1258	1238	1335	1255	1498	1267	1461	1311	1340	1118	1363	1085	1194	1283	1113	1102	699	1059	1051	1499	1286	1258	1040	1070	1040	1070	1302
52	99.0091	Succinic anhydride	5256	4754	5167	5957	5156	4239	4701	4498	5437	5427	4589	4265	4545	4777	4880	5494	4844	4393	4562	4150	4761	4691	4102	4896	4952	5111	5392	4319	4941	3600	3727	4483	4306	4282	5059	4097	5328	4558	4910	4474	4906	4831	4555	4823	4555	4823	4587
53	99.0446	Valerolactone	3346	2792	3808	3049	2939	3015	2521	2271	3092	3358	3447	2560	3069	3155	3667	3795	2892	3273	3250	2618	3322	2585	3109	3292	2894	3451	3465	2742	2878	2989	2874	3300	2953	3332	2777	3156	2495	2432	3087	2553	2589	3270	3028	2399	3028	2399	3125
54	99.0822	Cyclohexanol	1899	1864	1902	1668	1642	1791	1665	1472	1725	1839	1625	1952	1712	1943	1851	2074	1714	1823	1813	1871	1710	1652	1723	1786	1579	2010	1662	1414	1612	1591	1316	1787	1772	2181	1844	2115	1373	1504	1500	1553	1848	1797	1895	1643	1895	1643	1375
55	100.04	Homoserine lactone	2613	2225	2641	2748	2409	2638	2523	2285	2870	2747	2348	2554	2317	1990	2913	2824	2709	2239	2600	2550	2722	2753	2713	2543	2735	2718	2152	1986	2245	1932	2634	1751	2146	2316	2717	2237	2547	2295	2557	2757	2534	2245	2264	2041	2264	2041	2650
56	100.078	Pentanamide	1328	1072	1029	1084	1316	1426	1222	944	1367	1331	1026	1395	1180	999	1153	947	1059	949	1129	996	1149	1105	1259	1103	1173	1089	1143	1089	918	1294	1138	891	1264	1474	1199	1068	1108	1133	965	1376	1207	1057	1329	1014	1329	1014	1001
57	101.025	Oxobutanoic acid	17916	16816	19027	18042	18654	17210	20835	21007	22522	18912	20592	16843	16294	15006	17588	16788	18576	17847	17254	16013	21533	20697	19333	17173	18917	18688	20726	19053	19125	17599	18991	17024	18105	18053	19857	16503	10588	9952	11703	10971	11695	10461	8888	8497	8888	8497	10552
58	101.061	Pentanoic acid	7437	7054	6864	6773	6697	6593	7987	6842	7873	6897	7760	7129	6771	6092	6333	5946	6902	7388	7254	7004	6843	6508	6633	6684	6769	6434	6966	6544	7470	6482	6258	6285	8014	7439	6836	5751	5889	4947	6525	6079	6419	5796	5160	5377	5160	5377	6722
59	102.056	Aminobutanoic acid (ABA)	4859	4619	4586	4603	4167	4544	4186	3933	5559	4839	4656	4336	4668	3708	5040	4748	5167	4983	5267	4803	4539	5036	5839	5197	4139	3777	4856	3740	4468	4443	4482	4285	4605	4515	4383	3775	4161	4438	4993	4702	5519	5280	5345	5079	5345	5079	4677
60	103.055	Styrene	5554	4427	5931	6643	4848	4505	5445	4915	5929	5716	5945	5436	5119	5198	5570	5428	5066	5894	4788	5446	5265	5565	5759	5106	6036	5151	5639	5055	4895	6263	5131	5829	5604	4455	5720	4386	4743	4583	4237	4451	5449	4896	4543	5310	4543	5310	4728
61	104.036	Serine	6665	6405	6308	5806	6511	6582	7085	6066	6569	6937	6704	6775	5843	6479	5098	5264	5909	5621	7266	6748	7076	5869	6856	5849	6767	5506	6168	5495	5351	6010	5764	5776	6309	6618	6951	5151	4328	4294	4318	4806	4827	4437	4734	4193	4734	4193	4721
62	105.001	Methylthioglycolic acid	1568	1190	1379	1426	1095	1471	1088	1248	2248	2456	1036	1112	1098	1145	1141	1350	1556	869	978	850	1027	936	1159	1088	1514	1287	1106	1122	1276	1485	1233	921	1149	1148	1717	1325	1004	1021	1210	1187	2153	2044	1060	1164	1060	1164	1124
63	105.053	Diethylene glycol	1644	1436	1293	1548	1372	1447	1155	1400	1642	1343	1371	1183	1270	1051	1410	1141	1434	1241	1304	1494	1344	1455	1550	1699	1336	1333	1285	1015	1357	1418	1445	1512	1372	1582	1469	1360	1316	1353	1162	1202	1540	1266	1422	1270	1422	1270	1253
64	107.049	Benzyl alcohol	7874	8190	7565	6773	7934	6364	7521	7334	8715	7967	8230	7533	7034	5871	6274	6532	6555	6311	6559	6054	6641	6099	6424	6123	7689	6879	6683	7164	7704	6673	7092	6364	7755	6268	6816	6780	4908	4056	5026	4479	4830	4559	3985	3690	3985	3690	5010
65	108.045	Aminophenol	2309	2153	1620	1838	2440	1787	1706	1559	2167	2192	1916	1801	2180	1940	2253	1833	2222	2493	1956	1793	2015	1797	2115	2043	1956	2250	2449	1495	1999	2068	2126	1777	2163	2166	2117	2086	2265	1520	1730	1994	1993	1990	1745	1660	1745	1660	1807
66	109.041	N-Acetylimidazole	26776	25347	23734	21820	25250	23874	26238	24978	29631	24055	27781	24636	25309	23730	27122	23682	25166	25091	25468	24976	26580	22407	26045	24457	23826	22093	25615	24809	24109	23634	25925	22565	27287	22640	23330	21577	22361	19835	20814	20120	25071	22652	24002	22125	24002	22125	22781
67	111.009	Furoic acid	5671	4204	5232	5239	4628	3954	3254	4233	6418	7926	3381	4121	4713	4561	7852	8071	6635	4594	5127	4732	4476	4568	4455	4932	4708	5380	5150	5128	3634	5503	5011	4172	4630	4845	5355	4975	5022	5320	6439	4878	8450	8537	6790	7236	6790	7236	6721
68	111.017	Uracil	4499	3406	4122	4296	4209	3906	3044	3072	4853	6073	2499	3617	4309	3853	5964	6020	4576	3798	4200	3848	3774	3720	3851	3932	3910	4379	4320	3846	2739	4027	3762	3226	3797	3867	4571	4339	4219	4549	5259	3977	5899	5890	5447	5744	5447	5744	5221
69	111.045	C6:2	1870	2170	3690	3923	1865	2120	2231	1860	2391	2177	2080	2119	2209	1954	3645	4172	2600	2377	1846	2052	1867	2248	2029	2203	3524	3887	2730	2667	1704	1746	1707	1880	2273	1911	2811	2818	1980	2013	2847	2055	2272	2451	2260	2213	2260	2213	1932
70	111.081	(Z)-4-Heptenal	1534	1786	2131	1972	1630	2118	1666	1891	2205	2251	1660	1703	1626	1901	2008	2281	2067	2021	1719	1579	2000	1581	1983	1635	2040	1885	2019	2047	1582	1923	1938	1776	2561	2263	1720	1880	1557	1664	1711	1785	1695	1812	1633	1847	1633	1847	1907
71	112.041	Pyrroline carboxylic acid	7784	7651	7708	7660	7276	6591	8842	6990	9951	8322	9864	8548	9866	8766	11262	9485	9655	9460	9333	8657	9876	9341	10180	8251	9772	8328	7985	7340	7531	7290	9111	6854	9739	8573	9453	7651	7906	7325	8020	6576	8756	7412	7887	7492	7887	7492	8565
72	113.022	2-Hydroxy-2,4-pentadienoic acid	20707	19311	22702	21304	20618	18434	20982	20739	24728	22275	24667	21838	17529	15691	19338	18010	17370	16915	17929	16984	17600	16693	16423	15302	24550	22442	19779	18028	21712	20529	17560	17796	21640	18500	22497	21885	11882	10400	11982	11902	10918	9476	10438	9887	10438	9887	10380
73	114.056	Proline	22114	20030	19163	17538	22517	20333	20108	18556	23144	18684	21765	20766	20459	19004	19754	21647	21101	21672	21270	20222	22167	19518	20927	20139	21041	19787	20376	17174	20238	18651	21837	20329	22917	20390	19389	17885	17562	18122	21099	20175	22004	19809	20674	18350	20674	18350	20399
74	115.004	Fumarate	21408	20329	27106	25307	16445	14914	209836	194063	103912	94320	212311	185093	15531	17585	25364	27433	22272	20144	15677	14267	16134	17207	23285	16463	148682	125449	116999	102637	105122	97234	82038	92605	119776	104167	131335	114520	15392	13482	15929	13586	14468	12311	15012	12226	15012	12226	22191
75	115.077	Hexanoic acid	2971	3039	3186	2721	3500	3120	3137	3140	4328	3996	3986	3488	3340	2902	3573	2989	3214	3059	3406	3725	3488	3386	3389	3390	4168	3515	3641	2933	3249	3085	3306	3467	4493	4476	3812	3427	3259	2751	2868	3320	3029	3616	3031	2884	3031	2884	3348
76	116.071	Valine; Betaine	85184	78600	78166	70032	84917	78566	80074	76809	88890	74218	83715	80122	81075	70764	80309	73962	86176	84968	83637	80064	83539	78986	86012	79991	77994	68223	78402	75437	79546	74847	80403	72087	82309	76198	77689	69190	69454	65709	72813	69343	78325	68627	74241	70769	74241	70769	73179
77	117.018	Succinate	7680	8042	8424	8403	8174	7574	8185	7036	9832	8283	8289	8439	7481	6926	7694	8137	9088	8141	7959	8745	9146	7949	8334	8488	9116	8169	7617	7904	8232	7898	9008	7462	8340	7654	9181	7977	8402	7577	8273	6778	8980	7919	8865	6616	8865	6616	8281
78	117.053	5-Hydroxypentanoic acid	2934	2971	3006	3075	3317	2925	3346	3059	3392	3110	3542	3495	2781	2801	2728	2943	3302	3062	3106	3798	3112	2696	3290	3120	3075	3040	2999	2703	3551	3192	3166	3259	3219	2634	3371	2712	2927	2541	2793	2731	3470	2977	3208	2644	3208	2644	2903
79	117.073	Indane; Diisopropyl sulfide	6960	6501	6314	6253	7071	6299	6628	7046	7074	6559	6539	6683	6667	5986	7182	6358	6987	6764	7196	7467	6992	6017	7927	6238	6732	6123	5954	5727	7624	7282	6052	5811	7052	6024	5684	5432	5694	6148	5700	5948	6982	6064	5932	5218	5932	5218	6079
80	118.05	Threonine	7836	7918	9863	9681	7464	6924	7340	6354	9056	7639	7185	7285	7031	6815	9344	8778	7648	7439	7917	7515	7878	7316	6872	5945	8694	8198	8592	7094	6837	6724	7674	7089	7347	7901	7674	7641	5819	5505	6715	6199	7311	6121	6055	5399	6055	5399	6141
81	120.013	Cys	3766	4103	3312	3006	3862	4074	3093	3228	3506	3058	2770	3048	2728	2586	3644	3232	3572	3773	2808	2657	2940	2662	2771	2641	3786	3734	3472	3573	3645	3494	3796	3465	3700	3914	4844	4395	3075	2507	3600	3499	2763	2983	2298	2632	2298	2632	2637
82	120.931	2-Bromoacetaldehyde	4286	4297	3744	4115	4701	4496	4065	4620	4267	4059	4119	3910	3299	3287	4379	4338	4503	3993	3731	3988	3823	3722	4186	4277	4375	3973	4042	3054	3953	3696	4338	3980	3808	4337	3926	3846	3151	3177	3868	3434	4435	3718	3677	3006	3677	3006	3517
83	120.997	3-Mercaptolactate	3096	3057	3274	2966	2738	2921	2652	3089	3240	3266	2862	2835	2668	3165	2748	2941	2774	2633	3255	3273	2786	3458	2914	2691	2865	2851	2946	2663	2843	2529	3448	2427	3071	3246	3558	3112	3094	2470	3027	2484	2853	2416	2662	2343	2662	2343	2643
84	122.024	Nicotinate	4728	6474	4677	5034	5712	5232	5136	5900	5319	5003	5133	4411	4513	4578	4432	5162	4964	5066	5251	5109	4985	4746	4810	4828	5076	5498	5796	4364	4735	5002	4994	4985	5623	5067	5232	5666	5240	4695	4566	4742	4976	5430	4464	4823	4464	4823	5187
85	122.059	Anisidine	4169	3792	3758	3179	3508	3578	3633	3408	3692	3657	4252	3499	2882	3749	3467	3735	3563	3127	4010	3500	3465	3477	4193	3280	3776	3600	3948	3230	3486	3726	3343	3491	3594	3491	3847	3386	3674	3949	3194	3313	4020	3363	3514	3175	3514	3175	3387
86	124.052	Methylcytosine	1978	2108	1702	1517	1791	1637	1652	1607	2237	2336	1987	1605	2044	1789	1616	1673	1574	1553	1936	1605	1875	1958	1635	1678	1612	1777	1825	1477	1627	1739	2071	1735	1863	1621	1827	2197	1794	2090	1790	2129	2077	2021	2035	1755	2035	1755	1744
87	125.036	Thymine	3128	3378	3508	3819	3544	3249	3261	3234	3720	3452	4004	2926	2657	3069	3546	3436	3243	2939	2558	3543	3159	3329	2407	3193	3027	3674	3397	2729	3458	2725	3305	3346	2565	3293	3063	2394	2481	2417	2562	3089	2588	2844	2960	2454	2960	2454	2846
88	125.059	Melamine; Toluene-cis-dihydrodiol	1838	2272	1815	2132	2159	1919	1770	1630	1968	1823	2196	2129	1904	1940	2082	2033	2028	2040	1657	1920	1717	1995	1816	1893	2057	1974	1828	2394	2067	2123	2315	1649	2245	2322	2076	1955	2032	1706	2098	2027	1628	2032	2016	2074	2016	2074	1736
89	125.096	N(tele)-methylhistaminium; Sulcatone	2328	2216	2368	2355	2362	2426	2265	2394	2814	2338	2297	2209	2303	2494	2452	2121	2001	2011	2303	2587	2082	2303	2267	2077	2263	2354	2623	2475	2293	2825	2346	2383	3397	3707	2229	2243	1816	2091	2490	2274	2521	2511	2090	1979	2090	1979	1898
90	126.057	(S)-2,3,4,5-Tetrahydropyridine-2-carboxylate	1393	1342	1259	1235	1793	1254	1541	1308	1254	1484	1253	1350	1271	1181	1412	1751	1521	1325	1441	1170	1483	1398	1644	1449	1734	1388	835	1271	1463	1680	1580	1422	1798	1611	1668	1283	1726	1160	1429	1172	1079	1086	1184	876	1184	876	1691
91	126.903	I(-)	1024	1003	906	947	905	1012	954	1083	1061	944	1058	1082	1444	1027	960	1026	1142	1249	966	930	1173	851	1536	1089	1201	711	806	1054	948	1067	971	697	993	992	948	1025	1143	998	793	706	1129	1022	1116	864	1116	864	741
92	127.04	Dihydro-4,4-dimethyl-2,3-furandione	56574	53870	46383	40519	56867	54909	49874	45067	52085	46076	38011	36452	31367	29246	54667	49374	58530	56112	36246	36798	40238	38391	44174	40946	56689	49091	48669	45913	49067	44875	54783	49664	60182	56590	62417	56078	28129	24679	47337	43180	45432	42989	31738	29556	31738	29556	33561
93	127.051	Dihydrothymine	84297	78592	81338	71950	81383	78084	84700	76642	95043	81985	90978	84266	84580	75574	81739	73483	86391	82462	87337	83346	84996	78181	87410	78896	80860	70590	79033	74801	80519	76813	82872	74984	86693	79953	86048	76378	73283	67364	71540	66154	80812	74701	77134	69582	77134	69582	76163
94	128.036	Oxoproline	1710938	1542301	1594924	1426929	1617320	1486932	1546839	1409914	1837576	1560358	1676872	1516531	1648613	1512929	1683176	1551038	1838642	1679399	1845454	1709711	1809992	1632155	1820965	1626205	1421889	1259832	1388828	1263711	1346524	1283379	1494707	1283714	1556186	1435285	1512431	1340760	1413878	1317520	1478043	1341740	1635502	1476500	1497673	1417367	1497673	1417367	1573459
95	128.934	Dithionous acid	4439	4491	4733	3873	4499	4332	4351	4264	5132	4214	5175	3974	5047	4442	4497	4554	5186	4683	4875	4474	5268	4593	5211	4704	4055	3494	3907	3546	3874	3912	4331	3645	4281	3510	3971	3770	4194	4283	4147	3957	4709	4350	4180	4269	4180	4269	4273
96	129.038	S-2-Propenyl propanethioate	104950	96270	102364	89866	97753	90884	97796	90741	114533	97142	102938	93685	98854	90515	108459	101197	117597	106123	114703	105342	115927	105062	114522	104420	93197	82016	91804	83696	87434	80588	94543	85198	96384	90726	92669	82781	88237	83445	95681	85359	104224	93274	90938	85486	90938	85486	101124
97	129.055	4-Methyl-2-oxopentanoate	65704	60767	48239	42258	60228	57097	45068	42032	55241	45396	54950	47300	58185	53553	74290	68381	76187	70697	63744	57544	62068	53942	64226	56028	59656	52494	59272	52785	40961	39347	60787	55133	61343	56408	59157	52469	53607	50333	65196	57620	54194	49137	55176	51783	55176	51783	54155
98	130.088	(Iso)Leucine	351248	320852	342959	312745	348198	321560	339969	312084	373027	324252	353344	331262	324243	309605	339525	319763	338010	322971	351742	327962	345944	313997	345953	324502	321440	289875	320051	294923	322181	310633	332750	288499	336405	315598	322828	299725	278052	267500	292428	273848	319647	291918	310411	286298	310411	286298	298823
99	131.037	Glutarate	7558	7253	8815	8094	7090	7069	6979	7009	9322	7642	8188	7430	6709	6637	8005	8559	7375	6807	7519	6871	8323	6337	7183	6609	8560	8067	6876	6944	7260	6953	7334	6966	7369	7490	7067	6980	6042	5991	6863	5814	6974	6514	6741	7154	6741	7154	7586
100	131.086	p-Mentha-1,3,5,8-tetraene	46199	43252	44592	39191	45394	42713	41460	41541	46103	41457	45658	42094	42352	39468	45540	43346	46244	43236	44057	42147	44840	39964	43529	41434	44198	39232	44931	37631	45068	41164	45678	37437	42752	41049	46002	41407	37189	36300	39927	37505	41510	38312	39275	37387	39275	37387	39925
101	132.03	Aspartate	5766	5547	5362	5215	5556	5385	5884	4826	6782	5749	6389	5677	5906	5999	5739	5682	5998	5683	6369	5830	6477	5403	5994	5360	5911	4473	5622	5069	5505	4605	6168	4768	5661	5780	5231	4384	4840	4834	5334	5082	6010	5143	5867	5072	5867	5072	5506
102	133.014	Malate; 3,3-Dimethyl-1,2-dithiolane	3144	2236	4299	5558	2069	2201	1430	1698	3807	4728	2259	2603	1861	1592	5234	5234	2227	2293	1841	2134	2883	2419	2095	2006	4289	5362	4695	3450	1628	1823	2263	1997	2184	2323	2866	3325	2147	1845	2814	2489	4703	4123	2656	2383	2656	2383	3009
103	133.051	Deoxyribose; Dihydropteridine	2752	2617	2917	2945	2782	2341	2239	2416	2946	3263	2469	2699	2666	2559	2782	2944	2749	2452	2542	2678	2872	3073	2866	2672	2820	3049	3149	2841	2616	2950	2659	2736	2797	2567	2899	2986	2587	2588	2565	2420	3007	2758	2414	2563	2414	2563	2587
104	133.08	5,6,7,8-Tetrahydroquinoxaline	2460	2394	2454	2073	2239	2632	2224	2364	2549	2744	2220	2207	2229	2663	2179	2263	2499	2359	2266	2117	2045	2261	2229	2235	2076	2469	2261	2500	2287	2560	2189	2237	2073	2510	2316	2137	1976	2319	2573	1955	2168	2320	1702	2291	1702	2291	2160
105	134.047	Adenine; 4-(Hydroxymethyl)benzenediazonium(1+)	125588	115449	134560	123207	127186	111887	130269	121336	140288	123220	125413	121113	114327	104618	113225	103322	106930	99197	111362	103448	119130	100963	106701	97575	132053	118455	125239	115945	125889	117685	125123	110313	124080	112661	131693	119028	59556	55964	65764	58073	61558	57366	49093	45705	49093	45705	52001
106	136.042	Anthranilate	4357	4094	4764	4005	4118	3884	3759	3963	4630	4399	3978	3825	4761	3864	4590	4496	4355	4325	4079	4376	3591	3681	4567	4465	4355	3465	4248	3754	3863	3306	4554	4122	4096	3959	4221	4560	4898	4195	4821	4219	5073	5389	4370	3896	4370	3896	3908
107	137.025	4-Hydroxybenzoate	4545	4415	5592	5638	4529	3890	4006	4676	4715	5649	4090	4861	4705	4759	5768	5809	5508	5226	4638	5246	4715	4567	4167	4533	5753	5749	5280	5644	4495	4110	5050	4642	4881	5283	4664	4979	5444	5778	5583	6248	6432	6642	5924	5710	5924	5710	6005
108	137.095	Isophorone	2124	2035	1855	1926	2120	2024	2576	2162	2826	2538	2044	2000	2032	1790	2046	1952	2255	2150	1873	1731	1713	1872	1823	1737	1880	1743	1805	2134	2388	2258	1973	1924	2262	2385	1904	1706	2237	1757	1562	1976	2419	2116	1796	1772	1796	1772	1953
109	138.937	Methylarsonate	11841	10635	12455	11925	11833	11431	10913	11820	13996	11556	12955	10728	12007	10717	13364	12962	12836	11950	12815	11810	13403	11020	13292	12362	12512	10502	10848	10200	10693	10692	11994	9469	11817	11522	11358	10285	9910	9841	12509	10751	14484	12575	12130	10527	12130	10527	12059
110	138.975	Ethyl methyl trisulfide	4503	3973	3975	3866	4742	4382	3768	3895	4510	4092	4055	4147	4369	3917	5110	4609	4422	4513	4405	4134	3976	3864	3972	4655	4722	4316	3466	3452	3799	3894	4765	4484	4573	4465	4482	3874	4277	4034	3851	3454	4268	3971	4289	3862	4289	3862	4145
111	140.985	(2-hydroxyethoxy)sulfonic acid	2648	2268	2485	2930	2271	2293	2010	2408	1795	1952	2613	2012	2006	1978	2048	1923	2422	2534	2048	2041	2136	2264	2634	2122	1783	2129	1743	1987	1624	1610	1629	1859	2023	2089	1898	1916	2344	1725	1882	1943	2310	2217	2092	2087	2092	2087	2019
112	141.017	2-Hydroxymuconate semialdehyde	8089	7587	7512	8004	8390	7390	8255	7736	8455	6978	9045	8208	7466	7075	6759	6173	6973	6480	7770	6518	6694	6831	6937	6642	7212	6334	6651	7045	8060	7302	6632	7071	8116	8164	7311	7480	5441	4975	5283	5102	5165	5042	4453	4919	4453	4919	4885
113	141.059	4-Oxocyclohexanecarboxylate	1719	2100	1824	1711	1815	1620	1919	1865	2148	1766	2373	2057	2001	1915	2142	1602	1441	1593	2099	1960	1874	2104	1967	1897	1702	1686	1647	1930	2200	1815	1710	1964	1972	1689	2157	2034	1865	1725	1280	1530	2015	1656	1542	1648	1542	1648	1674
114	141.09	Cycloheptanecarboxylic acid	1298	1670	1419	1534	1380	1531	1372	1617	1536	1233	1828	1508	1353	1696	1597	1629	1338	1691	1728	1706	1403	1460	1642	1480	1480	1703	1632	1641	1634	1636	1515	1628	1986	2058	1572	1520	1738	1221	1427	1719	1467	1338	1771	1410	1771	1410	1334
115	142.052	2-Hydroxymethylclavam	1744	2065	2924	2743	2154	2027	2885	3273	4342	4127	2449	2705	2144	2378	1338	1421	1715	1799	2508	2537	2613	2821	3071	2601	1616	1424	1830	1563	3557	3695	2020	1785	1896	2281	1886	1719	2315	2195	1362	1414	4319	3689	2338	2296	2338	2296	2551
116	142.068	2-Aminonaphthalene; 1-Isothiocyanatohexane	4082	4596	3562	3680	4210	4281	3640	3978	4634	4511	3841	4187	3944	3820	4037	3383	3763	3407	3914	3643	3658	3824	3946	3461	3892	3540	4205	3935	4058	4011	4515	4114	4230	4341	4109	3972	3816	3984	3808	3586	5052	4174	3960	3550	3960	3550	3531
117	143.032	2,3-Dimethylmaleate	4970	4551	5441	5074	4696	4543	4312	3996	4860	4564	4663	4837	4241	3819	4341	4455	4806	4254	4389	4028	4368	4078	4065	4124	4764	5132	4497	4411	4326	4014	4612	3970	5011	4997	4440	4144	3390	2975	3108	2990	3234	3151	3216	2573	3216	2573	3235
118	143.071	trans-4-Hydroxycyclohexanecarboxylate	3122	3150	3156	2551	3132	2541	3298	3000	3534	2993	2839	2996	3136	3090	2771	3177	3219	2709	2908	2479	2992	3411	2875	2677	3261	2895	2848	2913	2925	3014	3201	3195	3144	3248	2669	3143	2751	2941	2988	2556	3339	2569	2880	2326	2880	2326	2583
119	143.107	Octanoic acid	3945	4315	4006	3969	3502	3772	3646	3809	7081	6149	3846	3930	4220	3758	4172	3874	3820	3904	3881	3548	3605	3914	3665	3489	4074	3799	3587	3636	4111	3653	4004	4382	3957	3823	4101	3658	3372	3948	3303	3462	4805	4920	3438	3636	3438	3636	3843
120	144.104	3-Dehydroxycarnitine	1462	1648	1205	1238	1302	1147	1355	1135	1999	2053	1473	1465	1371	1502	1361	1618	1537	1304	1705	1541	1240	1542	1329	1234	1319	1041	1336	1170	1395	1452	1480	1667	1792	1314	1440	1171	1293	1371	1229	1156	1432	1358	1402	1535	1402	1535	1617
121	145.013	Oxoglutarate; Di-2-propenyl disulfide, 9CI	5644	4648	4731	4156	5271	5983	5583	3763	5424	4654	4579	4926	6192	5703	6339	5984	8453	6161	7116	5744	7071	5102	6299	6226	5497	5143	5570	5697	5284	5282	6417	5199	6684	6172	6927	5272	5753	5982	6159	6162	7438	6086	6397	5446	6397	5446	6181
122	145.061	Glutamine	203009	183669	182374	164197	198049	185257	198989	186502	223519	194353	214870	196038	195937	181994	193644	181226	205625	193322	200794	194357	201403	185971	209106	189018	188043	166660	180768	168097	189121	177997	195384	173352	202874	191823	192813	174104	171802	162507	172154	162216	193389	174327	179653	167861	179653	167861	172498
123	147.033	2-Propenyl propyl disulfide	16129	15920	19505	17647	16375	15517	21765	19765	24438	20752	23186	21039	25874	25003	29151	27506	28043	27432	27174	24890	27533	24090	28885	25235	29880	26352	27297	22266	29132	27572	30297	25770	32158	29589	32593	27334	18454	18100	19930	19331	19978	17402	19460	17491	19460	17491	18787
124	148.044	Methionine	8890	9182	8855	8003	9101	8295	8939	7949	10179	9513	9889	8471	9327	8755	9917	9308	9360	9390	9921	8963	9711	9078	9240	8671	9373	9122	8978	7854	9684	8908	10692	8564	10767	9711	10553	9934	7805	7342	7987	6883	8585	8396	8470	6928	8470	6928	8427
125	150.054	Acetaminophen	16171	15548	15865	13677	17364	14927	15041	14454	18527	15205	17928	15490	15333	15810	14872	14929	15880	14608	16083	15734	16230	15041	16961	15031	15215	12924	14973	13560	14164	14094	16773	14924	16045	14367	15144	14087	14075	13099	15371	13671	15141	14063	15955	15219	15955	15219	15252
126	151.038	p-Anisic acid	5707	5027	4783	4520	5235	4280	3568	4277	5390	4580	4860	4203	5549	5156	6020	5435	5986	5215	5228	5048	4614	4823	4988	4776	4607	4407	5399	4193	4278	4579	5072	4876	4903	4764	4454	4705	5370	5204	5315	5099	6243	6231	5742	5468	5742	5468	5802
127	152.034	3-Hydroxyanthranilic acid	3007	2948	2827	2454	2999	2879	2733	2592	3020	3163	2590	2933	2518	2524	2909	2809	2783	2705	2505	2991	2619	2839	3068	2743	3118	2727	3070	2936	2156	2771	2611	2670	2963	2518	2575	2720	2770	3009	2821	2446	2949	3044	2779	3017	2779	3017	2758
128	152.071	Dopamine	1420	1534	1918	1548	1703	1660	1597	1462	1946	1775	1803	1806	2058	1778	1512	1581	1862	1685	1501	1700	1577	1672	2113	1607	1928	1359	1936	1884	1612	1950	1309	1454	1703	1368	2032	2038	1721	1823	2168	1338	1862	1826	1578	1736	1578	1736	2258
129	153.018	Gentisic acid	5823	5044	5929	5614	5523	5651	5507	4521	6513	4554	6696	5488	4865	4341	4488	4341	4747	4581	4593	3972	4686	4157	5001	4335	6135	4498	4739	4797	4471	5346	4958	4389	4913	5188	5052	4466	3313	3860	3108	3838	3185	3187	3635	3408	3635	3408	3540
130	153.03	5-(2-carboxylatoethyl)-4-oxo-4,5-dihydro-1H-imidazol-5-ide; Diethylphosphate	4365	3765	4894	4634	3922	3966	4688	4124	5452	3999	4348	3943	3226	3017	3731	3666	3637	3480	3510	3034	3436	2708	3533	2931	4919	4052	4260	3909	3629	4033	3491	3436	3796	3573	3709	3337	2613	2784	2615	3072	2968	2889	2446	2388	2446	2388	2799
131	153.056	Hydroxytyrosol	1530	1617	1983	1769	1867	1626	1666	1614	2254	2016	1677	1576	1336	1572	1540	1654	1556	1461	1660	1643	1788	1402	1928	1758	1747	1663	1723	1771	1727	1556	1676	1806	1732	1659	1635	1633	1252	1165	1278	1564	1666	1594	1361	1063	1361	1063	1634
132	153.075	2-Pentylthiophene	1263	1266	1362	1456	1540	1273	1751	1548	1899	1502	1436	1239	1157	1384	1595	1571	1478	1521	1543	1408	1198	1253	1405	1345	1393	1501	1315	1718	1551	1419	1836	1856	1444	1283	1326	1495	1080	1165	1422	1270	1684	1652	1209	1072	1209	1072	1132
133	154.013	4-Nitrocatechol	4529	4572	4568	3864	4736	4404	4925	4522	5405	5406	5364	5400	4063	4106	4789	4425	5151	4997	4778	4669	4707	4397	5552	4237	4266	4055	3807	3764	4272	3924	4103	4320	4823	4060	4983	3613	4284	3440	4465	3643	5226	4717	4004	4003	4004	4003	4445
134	154.061	Histidine	19288	18367	20454	19420	17312	17126	18697	16893	21749	19270	19575	18538	17500	16662	20200	22379	19681	19338	18874	19194	19827	16938	19004	17661	19317	18642	16464	15237	16825	15172	18843	15331	19137	16509	19641	17416	15379	15561	18255	15232	19268	17661	17685	16187	17685	16187	17272
135	154.991	m-Chlorobenzoic acid	3945	3722	3981	3901	3928	4164	4279	4446	4725	3821	4215	3934	2840	3542	3560	3164	3711	3653	3635	3223	4026	3903	4128	3149	3807	3406	3258	3467	4381	3480	3635	3106	3941	3349	3741	2869	2412	2169	3311	2985	2555	3106	2502	2140	2502	2140	2334
136	155.035	Ascladiol	1598	1967	3481	3241	1639	1614	1685	1779	2076	1849	1767	1689	1691	1757	2633	3135	2145	2271	1568	1768	2414	2340	2189	2065	2686	2474	2015	1683	1540	1607	1885	1505	1670	1710	2117	1889	1742	1550	1898	1822	2334	2012	1965	1598	1965	1598	1826
137	155.074	8-Hydroxy-5,6-octadienoic acid	2519	2677	2815	2532	2327	2126	2161	1990	2685	2276	2783	2701	2995	2501	3124	3375	3312	2922	2979	2845	3216	2462	2435	2620	2743	2546	2360	2406	2065	1994	2540	2367	2858	2616	2443	2380	2355	2188	2356	2079	2113	2613	2724	2420	2724	2420	2693
138	156.067	3-Methylcrotonylglycine	2378	2129	2782	2279	2643	2317	2827	2587	2817	2269	2418	2487	2702	2501	2365	2186	2880	2451	2643	2546	2914	2854	2969	2629	2661	2428	2334	2166	2627	2601	2311	1995	2430	2321	2364	2309	2337	1786	1877	1883	2659	2501	2312	2335	2312	2335	2392
139	157.013	Zymonic acid	4618	4345	5566	4920	4300	4318	5839	5192	6173	5950	5692	5068	3405	3565	3797	4423	4273	3189	3286	3607	3618	3334	4084	3686	6064	5396	5362	4145	4264	4216	4802	4156	4602	4821	5901	5038	3330	2213	3148	2853	3094	2468	2847	2512	2847	2512	2576
140	157.049	Isopropylmaleate	2089	2315	2041	2054	1714	1977	1912	1930	2577	1935	2478	2276	1688	1681	1873	2204	2027	2039	1618	1661	1860	1641	1809	1577	2575	2344	2357	1981	1948	1895	2285	2007	2043	1961	2349	2304	1747	1499	1379	1747	1532	1209	1446	1307	1446	1307	1569
141	157.121	Oenanthic ether	4648	4537	4526	4243	4180	4215	4359	4421	5649	5156	4493	4082	4647	4642	4063	4524	4370	3897	4942	4097	4411	4295	4331	4239	4350	4478	4322	4282	4434	4677	4377	5025	4245	4759	4185	4316	4330	4194	4030	4024	5040	5149	4235	4542	4235	4542	4387
142	158.08	2-Methylbutyrylglycine	4932	4950	4411	4017	4750	4161	4585	3898	4641	4265	4663	4686	4862	4214	4702	4007	3971	4009	4970	4676	4671	4652	4655	4701	3552	3449	3779	3699	4105	4004	4064	3554	5344	5060	4383	4864	4638	3881	3694	3671	4026	3950	3900	3847	3900	3847	4654
143	158.121	DL-2-Aminooctanoic acid	1430	1541	1169	1366	1417	1427	1341	1062	1411	1658	1366	1256	1541	1173	1448	1452	1404	1277	1367	1425	1292	1381	1354	1355	1358	1292	1766	1163	1132	1324	1292	1384	1361	1591	1438	1122	1618	1232	1518	1290	1361	1610	1049	1217	1049	1217	1588
144	159.025	2-Naphthalenethiol	1496	1335	1733	1540	1393	1280	1275	1539	1541	1641	1434	1441	1284	1295	1448	1219	1537	1397	1201	1330	1272	1328	1298	1377	1185	1323	1414	1441	1208	1597	1559	1099	1401	1525	1648	1097	1416	1083	1174	1134	1360	992	1125	1077	1125	1077	910
145	159.063	Pimelate	1974	2259	2208	2409	2044	2211	1939	2284	2133	1971	1839	2615	1970	2263	2145	1687	2058	2080	2311	1735	2168	1965	2249	1847	2267	2060	2294	2067	1836	2403	2019	1844	3201	3212	2684	2036	2094	1808	2031	2388	1918	2269	1991	1963	1991	1963	2201
146	160.052	4-Acetylimidazo[4,5-c]pyridine	1026	835	1197	1070	853	767	862	653	1476	1369	1021	1312	1050	994	1057	1392	1211	989	1047	1128	1084	1000	1166	1207	1119	1098	1140	1075	969	827	1161	1105	1458	1082	1055	1097	986	1327	903	886	1060	1250	1077	951	1077	951	1077
147	160.059	Aminoadipate	886	765	1189	1002	813	858	891	778	1306	1266	998	1270	1026	958	1067	1343	1179	1176	1083	1072	998	880	1055	1177	1166	1078	1143	1158	860	875	1269	1058	1464	1160	1203	1093	955	1262	965	861	1123	1220	1038	891	1038	891	1033
148	161.045	Hydroxyadipate; (-)-1-Methylpropyl 1-propenyl disulfide	11422	10112	11724	10229	11062	11037	10917	10277	11939	11561	12120	10795	9922	9785	10341	9463	9821	9563	11056	9982	10715	9991	10740	9837	10642	9786	10081	10195	10040	10185	11151	10156	11264	10795	10562	10141	6253	6554	7089	7543	8537	7508	7691	6435	7691	6435	7221
149	162.024	Acetylcysteine	1696	2006	1711	1378	2076	1787	1761	1661	1698	1718	1741	1682	1611	1658	1943	1850	1685	1851	2012	1790	1711	1680	1757	1425	1316	1820	1815	1439	1575	1577	2058	1446	1662	1876	1923	1607	1412	1198	1123	1422	1428	1268	1298	1322	1298	1322	1106
150	162.075	Amino-dideoxy-hexose	1526	1175	1138	1056	1115	1082	1054	927	1149	1069	919	1151	1147	1241	1188	1084	1605	1057	1047	949	1018	1132	1056	1350	1025	945	1228	1072	876	1090	1011	1391	1034	1137	1003	964	901	908	832	834	1229	971	888	881	888	881	920
151	164.036	4-Pyridoxolactone	3129	2238	2431	2523	2201	2410	2779	2431	3110	3566	2331	2579	2436	2308	2511	2706	2710	2359	2510	2194	2697	2653	2739	2523	2471	2650	2409	1912	2350	2146	3078	2598	3222	2523	2019	2466	2168	2518	2749	2901	3608	3690	2148	2493	2148	2493	2465
152	164.06	Methylguanine	23788	21334	43706	43434	22220	21807	39589	36458	39705	40403	31153	30129	23286	22521	48737	50987	46283	41530	27312	28195	32089	31558	31052	28329	50746	43775	41737	35727	33111	31284	39973	36481	24316	21890	26731	24672	19445	18635	38301	35146	36285	33981	20788	21814	20788	21814	27847
153	164.071	Phenylalanine	49934	46126	55318	54299	46737	44054	47792	44178	53371	50694	49882	45945	44780	44657	57325	59839	50994	47771	46878	45710	47366	45946	45965	43728	57137	49807	47878	42470	43105	41869	48147	44725	50000	43946	47885	46758	39372	38434	46068	42005	46479	42998	38913	40434	38913	40434	40911
154	165.042	Pentonic acid; S-Propyl 1-propanesulfinothioate; Methylxanthine; Noradrenoc...	5710	4998	4718	5103	5222	4387	2533	2276	3537	3484	2688	2446	5044	4407	5752	5692	6323	6073	6140	5065	5480	4994	5949	5389	2698	2068	2753	3308	2209	2148	2922	2485	2958	3174	2358	2369	4853	4331	5448	5381	9587	9059	5543	5201	5543	5201	6926
155	165.05	Ethionamide	6275	5263	5465	5821	5494	4872	3108	2742	4300	4036	3585	3095	5530	4810	6108	6198	6892	6533	6470	5346	5968	5494	6287	5549	3304	2754	3068	3358	2545	2525	3369	2967	3489	3616	3057	3196	5368	4687	5818	5774	9798	9079	5895	5546	5895	5546	7146
156	165.069	1,3,11-Tridecatriene-5,7,9-triyne	8650	7942	8377	8979	8548	7693	6984	6388	8821	7490	7914	7028	7625	6981	8729	9147	8458	8961	8423	7853	8138	7908	8104	7808	8027	7737	7310	7424	6748	6433	6967	6335	7128	7196	7113	7179	7289	6383	7085	7257	8918	8049	7339	7621	7339	7621	7363
157	166.048	Pyridoxal	4757	5006	4579	4229	4870	4717	5314	3980	5845	5080	4305	4442	4653	4277	5384	4335	5095	5027	5912	5197	4211	4486	5559	4820	4540	4339	4806	4093	4323	3729	4129	4440	4951	4391	4754	4372	4747	5049	5300	4837	5617	4693	5270	4661	5270	4661	5180
158	166.972	Phosphoenolpyruvate	2224	2204	2118	2091	2142	2444	1598	1595	2001	1656	2004	2126	1858	1804	2044	2094	1896	2043	1815	1635	1439	1672	1767	1705	2034	1788	2174	2203	1677	1562	2191	1917	2040	1757	1975	1829	1643	1630	1643	1833	1711	1755	1705	1650	1705	1650	1607
159	166.977	Phosphoenolpyruvate	1539	1589	2249	2211	1541	1822	1727	1715	1979	1640	1688	1647	1475	1539	1591	1733	1522	1573	1498	1329	1168	1361	1361	1343	1609	1371	1661	1838	1736	1630	1570	1393	1444	1306	1457	1394	1246	1313	1245	1481	1713	1737	1360	1376	1360	1376	1325
160	167.043	2,3-Diaminosalicylic acid	76530	70437	71227	61537	75736	71596	76764	70957	80624	72056	77359	71698	72256	67106	72675	66236	76086	72685	75686	70298	74084	69340	74314	69689	71465	65404	72120	66452	76399	70318	75662	65552	74172	70716	71925	66787	63181	62013	65547	60618	70501	65766	64552	60964	64552	60964	64855
161	167.107	C10:2	5910	5713	4330	3817	5627	5366	4396	4257	4956	4583	5425	5051	5333	4866	4230	4156	4523	4517	5357	5004	5089	4717	5178	4878	3714	3870	4286	3833	4898	4619	4459	4096	5603	5261	5239	4936	4764	4707	3735	3595	4344	3918	4734	4520	4734	4520	4715
162	168.03	L-2,3-Dihydrodipicolinate	10383	9533	9592	8539	10529	9634	9458	8925	11283	9707	11129	9664	10675	10325	11012	11182	11347	11123	12670	11493	12269	10322	12192	11501	9587	8642	9554	8398	9023	8831	10295	9433	10276	9653	9422	8414	9090	9311	10030	9780	11607	11137	11373	10740	11373	10740	10652
163	169.089	1,4-Ipomeadiol	2634	2668	2069	2128	2340	2237	2620	2695	3053	2883	2359	2489	2575	2611	2604	2069	2751	2461	2404	2344	2467	2270	2467	2605	2428	2412	2237	2573	2581	2778	2748	2226	2855	2769	2811	2010	2223	2263	2496	2362	2539	2894	2607	2456	2607	2456	2263
164	170.044	Tetrahydrodipicolinate	3265	2635	3073	2689	3057	2537	3265	2923	3208	2465	2736	2431	3007	2984	3813	3384	3516	3003	2977	3066	2418	2879	3189	2692	2844	2482	3182	2709	3223	3063	2762	2808	2752	2835	2494	2792	2652	2325	2773	2663	3296	3141	2744	2949	2744	2949	2567
165	171.004	Glycerol 3-phosphate	2336	1841	2564	2578	2323	2201	2430	1896	3123	2513	2357	2322	2306	2397	2203	2480	2387	2312	2239	2966	2377	2620	2321	2407	2305	2123	2202	2357	1566	2101	2183	1921	2338	2119	2100	2169	1781	2017	2322	2836	2741	2526	2584	2238	2584	2238	2509
166	171.101	Tetrahydrofurfuryl butyrate	5235	5324	4683	4593	5096	4917	4395	4575	4742	5029	4275	4778	4722	4268	4142	4429	4455	3990	3983	4212	4487	4834	4247	4358	4559	4901	4643	4941	4351	4478	4809	4968	5409	5003	4426	5008	3988	4588	4072	4664	4406	5673	4466	4601	4466	4601	3902
167	172.076	1,3-Dimethyl-8-isoquinolinol	12931	12215	11355	11783	13326	12352	12202	11963	13859	12149	13038	11442	12215	11591	12333	11456	13053	12448	12790	11856	13284	11228	13561	11879	12467	11576	12255	11977	11898	10257	13288	11001	12955	12696	12632	11650	11063	11297	11049	10687	12539	11231	10769	9825	10769	9825	11300
168	172.099	Acetyl-Leu	6466	6134	5024	4660	6500	5883	5451	4871	5844	5550	6067	5357	6227	5798	7256	6314	6711	6311	6720	5887	6043	5233	6103	6034	6850	6044	6760	6351	5026	4647	6765	5831	6540	6700	6145	5888	5857	5963	6155	5817	5070	4649	5622	5374	5622	5374	5335
169	173.045	Shikimate	1756	1484	6094	6710	1496	1285	1606	1780	2838	2548	1685	2109	1615	1071	5295	6003	1625	1583	1329	1515	1858	1879	1348	1239	5016	5265	2305	1895	1660	1398	1836	1719	1891	1807	3560	3490	1480	1367	2322	1996	1949	1678	1461	1724	1461	1724	1676
170	173.105	Arginine	19024	16867	16943	16061	17986	16218	19645	17641	19884	17852	18489	17385	16749	15309	17428	17207	19848	18124	17814	16918	18328	17603	18893	17934	16915	15553	18646	16699	18488	16827	18170	15035	18953	18581	18095	15344	14504	13852	14992	14980	17302	15418	16085	14355	16085	14355	15433
171	174.104	Debrisoquine	2689	2259	2439	2295	2638	2323	2342	2057	2637	2279	2266	2641	2198	1811	2472	2439	2034	2544	2949	2712	2566	2502	3008	2428	2342	2058	2670	2285	2459	2688	2898	2190	2906	2822	2376	2229	2335	2071	2379	2102	1922	2170	2324	2088	2324	2088	2235
172	175.023	Hexuronic acid; Ascorbate	44601	42715	63581	56630	39743	42715	370129	326016	156998	130624	353098	315646	42715	41957	48567	50994	48895	41280	38483	38811	47608	42715	38370	26988	285690	248799	215851	178768	149951	131438	121199	107667	161610	139207	281127	241343	25208	25598	26470	23690	16427	15209	17279	14925	17279	14925	27613
173	176.054	1-Isothiocyanato-3-phenylpropane	6319	6241	8324	7505	6556	6322	9657	8473	10618	9941	8510	7754	6158	5800	6670	7209	6551	6649	6555	5204	6029	5872	5869	4929	8684	7897	8199	7114	7594	7241	7531	6975	7297	7307	8039	7071	5184	5047	6489	5689	6675	6239	5360	4916	5360	4916	5872
174	177.037	Cys-Gly	2983	3021	3823	3117	2636	3146	4544	4260	4831	4534	4786	4343	3189	2808	3693	3741	3237	2898	3501	3162	3369	2934	3212	2942	3837	3637	3711	3024	3499	3431	3512	3374	4035	3367	3575	3536	2397	2652	2731	2744	3042	3329	2544	2804	2544	2804	3107
175	178.056	Cyclohexylsulfamate	5423	4895	5407	4922	5318	4448	5407	5130	5617	4998	5373	5416	5215	4806	5211	4572	5584	5004	5786	5405	5214	5171	5374	5395	5288	4974	4713	4518	5250	5123	4929	4385	5407	4943	5245	4199	4503	4175	4704	4051	5255	4619	4685	4427	4685	4427	4931
176	179.056	Hexose; Theophylline; Adrenochrome o-semiquinone	27579	25199	26288	24629	26147	27832	25833	25259	29857	26871	28639	28673	22653	22357	24501	23717	25292	24274	25476	24320	25505	24475	25926	24182	26316	24186	23608	22041	25423	25332	24553	21745	26887	24608	25803	24572	13853	12598	13867	13382	14156	14384	12884	11638	12884	11638	14714
177	180.065	Tyrosine	28453	25113	27780	24920	26983	25945	27998	26369	31331	26402	29838	25455	25390	24790	26695	24210	28061	25738	27861	26771	27740	26100	29211	25689	25866	22898	25337	23592	27814	25756	25490	23167	27064	23996	27486	23309	21392	19629	23011	19889	25556	22826	23592	20177	23592	20177	22450
178	181.038	3-Methyluric acid	5744	5713	6134	5834	5143	5519	6350	5853	5976	5843	6634	5758	6379	5584	6636	5958	6316	6300	6307	7176	5607	6604	6517	6567	5431	5541	4510	5344	5127	5104	5359	5110	6414	6160	5708	5664	5748	4954	6413	5818	5780	6406	5982	5952	5982	5952	5912
179	182.044	4-Pyridoxate	1692	1244	1395	1532	1270	1570	1348	1634	1722	1588	1281	1605	1255	1479	1813	1710	1733	1548	1442	1771	1363	1182	1793	1341	1374	1306	1743	1332	1429	1466	1584	1451	1226	1647	1479	1365	1235	1009	1218	1277	1553	1414	1232	1374	1232	1374	1279
180	183.03	3,4-Dihydroxymandelate	4633	4001	4438	4317	4171	3974	4809	5150	4863	5083	5347	4766	4148	3356	4351	4535	4444	3714	3999	3808	4090	3367	4268	3939	5217	4467	4620	4440	4961	4527	4174	4377	3947	4228	4573	4455	3336	3220	3431	3284	4156	3308	3793	3124	3793	3124	4091
181	183.104	5-exo-Hydroxy-1,2-campholide	1277	1064	1086	1571	1326	1086	1215	1474	1467	1474	1454	986	1146	1144	1241	1265	1150	1646	1065	1132	1219	1339	1582	1441	1452	1331	1036	1414	1305	1399	1242	1313	1316	1190	1357	1154	965	1279	1376	1340	1167	1317	1335	1073	1335	1073	1418
182	183.173	Dodecylaldehyde	638	760	720	669	788	707	642	483	885	679	660	737	816	824	739	754	845	577	498	602	625	629	682	848	714	509	539	682	699	774	745	569	631	432	740	645	485	625	810	597	612	679	756	588	756	588	601
183	184.985	Phosphoglycerate; Diethyldithiophosphate	5108	4628	5173	4737	4498	4636	4736	4506	5593	4383	5016	4465	4010	3808	4363	3873	4276	4556	4487	4245	5176	4667	5275	4721	4528	4243	5071	4588	4810	4645	4492	4253	4560	4358	4172	4368	3139	2999	3368	2783	3713	3796	3078	2937	3078	2937	2633
184	185.058	Pyroglutamylglycine	1220	1172	1714	1248	1250	1409	1260	1019	1358	1305	1372	1212	973	1104	1379	1220	1246	1624	1273	1129	1445	1466	1326	1115	1091	1318	1303	1062	1231	1153	1070	1098	1342	1355	1483	1283	958	940	1105	1138	1202	1184	986	1063	986	1063	1076
185	185.073	1-Methoxy-1H-indole-3-acetonitrile	1506	1553	1759	1201	1259	1764	1559	1099	1292	1481	1474	1231	1400	1094	1511	1571	1260	1491	1234	1411	1427	1551	1396	1422	1599	1418	1517	1553	1448	1085	1345	1387	1794	1754	1338	1466	1171	1306	1227	1476	1404	1321	1216	1466	1216	1466	1182
186	185.08	5-(2-Methylpropyl)tetrahydro-2-oxo-3-furancarboxylic acid	1470	1581	1659	1211	1278	1765	1804	1185	1269	1508	1500	1207	1566	1100	1483	1644	1357	1528	1242	1409	1312	1476	1398	1424	1701	1384	1485	1689	1601	1217	1422	1451	1962	1824	1304	1456	1137	1290	1215	1481	1557	1413	1226	1491	1226	1491	1092
187	186.079	2-Keto-6-acetamidocaproate	1431	1384	1724	1329	1430	1241	1473	1348	1731	1519	1365	1418	1330	1274	1604	1533	1572	1562	1586	1431	1481	1329	1677	1459	1376	1456	1392	1273	1390	1450	1325	1219	1659	1409	1440	1357	1297	1273	1471	1212	1650	1686	1584	1426	1584	1426	1604
188	186.113	N-Heptanoylglycine	1384	1302	1142	1216	1177	1028	1095	974	1219	1441	1202	1245	1228	1245	1144	1486	1414	1052	1350	1262	1294	1091	1441	1247	1246	1147	1624	1008	1123	911	1080	1068	1349	1286	1075	1286	1130	1286	1049	1084	1203	1392	1263	1141	1263	1141	1392
189	187.098	Azelaic acid	8686	8804	9228	8536	8516	8342	11633	10054	12948	11281	9753	9193	9657	8692	9897	8967	10031	8989	9383	8292	8830	7833	8980	7783	10304	9253	9862	9717	8861	8601	9915	8582	16018	15257	9347	8272	8209	7860	8924	8382	9717	8971	8102	7696	8102	7696	7603
190	188.095	N-Methylcalystegine B2	4040	3942	4820	4056	4095	3936	5147	4676	5897	4903	4599	3919	4290	4136	4914	4692	4775	4804	4415	4451	4041	4351	4162	3732	4440	3704	4031	4167	4281	3564	4175	3499	4543	4976	3971	3639	3304	3821	3705	3631	4433	4409	3614	3525	3614	3525	3485
191	189.046	2-Oxindole-3-acetate	3390	2980	3310	2955	3227	3283	3384	3345	3883	3616	3146	2808	2948	3127	3401	3860	3485	3398	3258	3210	3592	3090	3449	3124	2537	3053	2409	2720	2485	3002	2968	2641	2849	3004	3216	2732	2381	2641	2822	2685	3111	3193	2618	2903	2618	2903	2611
192	189.088	Diaminopimelate	1435	1151	1075	1166	1254	1231	1324	1171	1821	1490	1413	1174	2143	1870	2111	1587	1986	2175	1829	1838	2109	1509	2124	1855	1138	1187	1290	1245	1333	1274	1316	1320	1838	1782	1256	1456	1472	1831	1657	1629	2099	1901	1761	1493	1761	1493	1482
193	189.095	C15:5; (+/-)-Isobutyl 3-methylthiobutyrate	1254	1058	1168	1266	1240	1227	1304	1108	1773	1471	1221	1098	1781	1506	1847	1365	1813	2022	1624	1495	1697	1306	1785	1520	1105	1152	1244	1157	1399	1138	1208	1177	1677	1608	1124	1334	1302	1593	1341	1477	1800	1729	1495	1279	1495	1279	1300
194	190.067	1-Isothiocyanato-4-phenylbutane	4965	4686	4286	4560	4966	5043	5544	5173	4931	5051	5355	4953	5218	5094	5511	5436	5152	5471	5029	4933	4780	4760	4645	5129	4802	5192	5150	4884	4839	4843	4749	4514	5067	5031	4825	4625	4241	4708	4726	4828	5051	5440	4852	4504	4852	4504	4245
195	191.019	(Z)-5-[(5-Methyl-2-thienyl)methylene]-2(5H)-furanone; (Iso)Citrate	3179	3059	3697	3805	2392	3076	2316	2076	3811	4746	3061	2796	3130	3146	5166	5312	4752	3563	3883	3971	2976	3462	4213	3751	3019	2822	3244	3641	2476	2732	3827	3852	3156	3204	2854	3092	4044	4067	5427	4453	7094	6034	4618	4630	4618	4630	3792
196	191.052	Alanyl-Cysteine; 2-(Methylthiomethyl)-3-phenyl-2-propenal	2805	2226	2811	3169	2211	2471	2401	2136	2980	2851	1996	1954	2373	2252	3210	2471	3417	2598	3000	3079	2976	2460	3144	2946	2382	2057	2166	2061	1968	2232	2591	2630	2349	2612	2257	2416	2918	1967	2378	2103	2553	2844	3396	3249	3396	3249	2833
197	191.095	1,9-Nonanedithiol	873	914	1172	1423	926	1108	1083	1023	1178	1204	1103	805	981	944	958	1154	1279	1187	1123	973	1012	1071	924	1071	1160	1014	878	1055	916	1268	1061	1108	1069	1050	1059	937	935	896	1083	865	1247	1290	868	1168	868	1168	910
198	192.031	5,6-Dihydroxyindole-2-carboxylic acid	31106	27597	21954	19726	33094	30322	19964	17930	24185	20508	30032	28700	24244	22709	24080	22070	28527	26086	27703	28785	34038	31466	36527	33708	24788	21446	20847	18939	21278	19278	26289	23431	29929	29017	27364	24953	20488	20300	24080	21886	22081	20834	24758	23487	24758	23487	27910
199	192.079	4-(Nitrosoamino)-1-(3-pyridinyl)-1-butanone	18791	16087	21619	20430	17107	15531	20044	17502	22949	19326	16874	16144	15298	14143	17589	15720	18276	16958	15399	14981	15674	14018	15117	13934	16206	14949	17327	15230	17465	17577	16708	14377	16084	15031	15523	14088	14404	14225	15724	13802	18631	17590	14923	13657	14923	13657	15144
200	193.061	4-Aminohippuric acid	8627	8099	8697	8183	8304	7792	7436	6366	9592	8951	9034	8357	7588	6910	7861	7951	7863	8576	8397	8033	8563	7092	8255	7637	8817	7499	7034	6661	7490	6720	7542	6999	7964	8235	8026	7700	6001	6831	6870	6287	7801	7710	7510	6535	7510	6535	7728
201	194.046	Salicyluric acid	4953	4250	5248	3855	4863	4409	4234	3633	5243	3921	4784	3822	3589	3611	4101	4562	4430	4076	4108	4022	4868	4113	4591	4319	4280	3647	3880	3844	4028	3790	4444	3142	4262	4012	4351	4153	3913	3172	4475	3431	3975	3619	4029	3209	4029	3209	3751
202	194.084	Methyl-Tyr	1473	1698	2362	2100	1718	1713	1956	1850	2273	1627	1608	1589	1841	1450	1453	1803	1792	1497	1711	1623	2649	2027	1992	1786	1731	1672	2115	1491	1467	1585	1677	1419	1377	1394	1511	1202	1721	1438	1581	1525	1773	1857	1562	1489	1562	1489	1570
203	195.051	Hexonic acid; 1,3-Dimethyluric acid	4110	3902	4446	4246	4203	3504	2032	2018	3443	3274	2775	2636	2390	2127	2905	3138	2883	2938	2554	3044	2526	2055	2630	2274	3161	2797	3050	3350	2535	2631	3121	2456	3088	2386	2881	2371	2366	2168	2075	2553	2443	2471	2245	2474	2245	2474	2208
204	195.082	Cis-stilbene oxide; 1-(2-Thienyl)-1-heptanone	7281	7155	7131	6928	7980	7105	6723	6892	7702	6705	6732	6854	6887	6096	6566	6718	7720	7563	7165	6934	6490	6186	7108	6939	6753	6611	7889	7210	7098	7477	7085	6948	7072	6713	6927	6570	6918	5518	6314	6735	6640	6503	5686	6236	5686	6236	6431
205	196.064	Dihydroxy-Phe	2003	2041	2328	1834	1975	1809	1614	1748	2259	2107	2042	1886	1577	1635	1986	1918	1740	1982	1800	2067	1913	2257	1749	1786	2051	1701	1731	1842	1841	1738	2293	1952	1900	2304	1912	1906	1713	1578	1496	1889	1910	1646	1563	1477	1563	1477	1871
206	196.98	(±)-Sulfobutanedioic acid	6469	6075	5674	5384	5918	6301	6503	6678	6516	5819	5847	5876	5837	5495	5191	5570	5609	5455	5664	4937	5497	5602	5460	6370	5305	5540	6128	6230	6037	6558	6087	5354	6107	6263	6073	6050	4116	4127	4296	4415	3916	3999	4233	4327	4233	4327	4119
207	198.998	D-Erythrose 4-phosphate	1200	1124	1405	1003	1132	1352	1195	973	1135	1287	1158	1057	1233	1299	1100	1166	1403	1183	1278	1352	1283	979	1130	1241	1031	1228	1141	1102	1194	1071	1152	1264	1667	1414	1283	1148	1121	898	1170	1338	1290	1709	1179	1317	1179	1317	1332
208	199.968	Sulfo-Cys	1060	1068	1089	1161	1206	1137	840	1026	1386	1096	876	1238	870	964	826	892	885	1194	1005	1091	1043	1156	833	1142	1023	1052	785	952	1052	925	1043	1004	971	1043	1267	1334	786	938	784	1139	1093	829	988	986	988	986	799
209	200.058	N-acetyl-L-2-aminoadipate(2-)	1496	1242	1437	1411	1192	1625	1218	1427	1860	1706	1211	1658	1456	1339	1541	1235	1546	1355	1381	1313	1587	1280	1365	1302	1378	1318	1339	1123	1560	1376	1576	1086	1218	1501	1440	1178	1460	1223	1290	1475	1525	1552	1334	1369	1334	1369	1351
210	200.13	Capryloylglycine	580	772	917	986	593	581	614	806	852	681	953	752	757	716	911	1078	739	739	668	790	1026	846	627	630	896	783	978	691	614	770	737	666	759	743	865	865	581	562	609	683	768	780	555	506	555	506	839
211	201.026	4-ethylphenylsulfate; 5-hydroxy-2-oxo-4-ureido-2,5-dihydro-1H-imidazole-5-c...	3771	4312	5369	5964	3867	4284	5922	5005	8006	7548	5081	5001	4010	3615	4314	4681	3467	3709	4565	4208	4075	4375	4296	4753	5144	5127	4195	4319	6502	6386	4510	4387	4572	5412	4944	5184	4192	4027	4515	4738	6386	6029	5142	5318	5142	5318	5459
212	201.088	Alanyl-Hydroxyproline	1470	1532	1777	1567	1597	1467	1906	1611	1965	2071	1725	1362	1334	1292	1801	1944	1435	1609	1630	1548	1595	1675	1508	1566	1844	1737	1859	1474	1810	1721	1657	1401	3095	2493	1609	1665	1700	1313	1620	1466	1917	1469	1661	1483	1661	1483	1864
213	201.104	Tetrahydroharmol	1778	1956	1992	1751	2227	1524	1747	1517	1952	2125	2078	1652	1631	1307	1768	2063	1780	1892	1746	2016	1867	2037	1986	1786	1723	2140	2049	1567	1819	1712	1877	1691	3135	2496	1996	2016	1907	1406	1735	1678	2305	1669	1718	1758	1718	1758	2064
214	202.099	Tryptophanamide	1573	1241	1357	1255	1559	1626	1541	1542	1597	1325	1508	1280	1555	1372	1678	1518	1544	1192	1367	1304	1179	1133	1481	1342	1511	1347	1641	1308	1610	1681	1460	1386	1695	1505	1376	1313	1489	1094	1375	1468	1675	1530	1192	1266	1192	1266	1384
215	203.019	Daucic acid	25371	24161	23881	21144	22176	23403	25600	22427	28507	25256	26974	24180	23916	24160	24723	23784	27030	25535	28333	24926	26979	24955	27334	25326	22302	21393	22469	21042	22849	22144	22738	22060	24622	23773	22966	21016	20088	19005	22042	21007	25726	22400	22244	21451	22244	21451	22633
216	203.083	Tryptophan	14167	13049	14152	12825	13239	13206	14984	13421	15529	13680	13993	13302	13371	12234	13163	12362	14157	14047	13302	13153	14028	11936	15444	14838	12579	11755	13520	12280	14032	13032	13006	12166	13997	13929	12337	12033	10978	10442	10933	10011	13708	12298	11113	11178	11113	11178	10693
217	204.032	Xanthurenic acid	3172	2524	2756	2577	2905	2765	2847	2348	3038	2943	3640	3227	2942	2963	3241	2904	2648	3132	2985	3283	3110	2993	3400	3082	2815	2795	2789	2697	2936	2647	2702	2554	2928	2767	2509	2592	2611	2554	2705	2077	3064	2877	2750	2592	2750	2592	2618
218	205.016	7-hydroxy-1-oxo-1H-isochromene-3-carboxylic acid	8450	7677	8645	7004	8104	8247	7395	8007	9157	8833	8700	8254	8096	8528	8366	8810	9349	8673	9021	8636	9395	9803	9513	8648	7361	6840	7496	7066	8036	7615	8325	6966	7971	7271	8125	6600	6769	6614	7391	7317	8351	8576	7948	8077	7948	8077	7545
219	205.033	Methyl (Z)-5-(5-methyl-2-thienyl)-2-penten-4-ynoate; 2-Methylcitric acid	6139	5895	6672	5650	6242	6051	6145	6133	7680	7273	6608	6361	6007	6745	6501	6650	6883	6908	6870	6668	7033	7451	6626	6451	5508	5087	5891	5507	6087	6168	6119	5539	6505	5392	6041	4787	5509	5144	5844	5667	6678	7066	6079	5831	6079	5831	5892
220	205.075	2,4,6-Triethyl-1,3,5-oxadithiane	3065	2355	3107	2836	2738	2726	3086	2716	3674	3425	2885	2828	2781	3163	3093	3141	3006	3064	3142	3116	2970	2797	2951	2788	2672	2378	2745	2402	3037	2896	3163	2520	3020	2673	2754	2703	2459	2716	2904	2719	3127	3265	2785	2816	2785	2816	2804
221	205.082	Serinyl-Threonine	2412	1969	2521	2433	2257	2379	2519	2176	3189	2872	2265	2392	2421	2568	2623	2535	2399	2603	2490	2386	2341	2217	2413	2342	2063	1949	2310	2104	2444	2400	2613	2070	2515	2264	2241	2377	2051	2296	2472	2472	2630	2705	2127	2241	2127	2241	2435
222	205.157	4-(1,1,3,3-Tetramethylbutyl)-phenol	4703	4277	4315	4399	4860	3615	4316	3944	4630	3963	4558	4169	4814	4161	4180	4273	4559	4423	4585	3706	4413	4032	4238	3962	4722	3538	5307	4791	4800	4333	5005	4756	4374	4388	4795	4730	5321	4141	4814	4370	4523	4772	4597	4630	4597	4630	4548
223	206.059	Isoniazid pyruvate; Carbamazepine iminoquinone	2925	3118	3801	3636	3231	3270	3298	3087	3853	3010	3680	3285	2938	2802	3420	3895	2894	3395	3240	3205	3227	3021	3433	2896	3562	3363	2834	2950	2680	3022	3314	2939	3607	3431	3241	3049	2406	2746	2778	2772	3340	2924	2952	2516	2952	2516	3088
224	207.016	Garcinia acid	1773	1195	1518	1690	1627	1412	1243	1193	1572	1451	1418	1198	1391	1035	1523	1338	1354	1381	1280	1645	1044	1331	1386	1245	1650	1277	1340	1396	1596	1194	1312	1547	1676	1402	1306	1529	1338	1115	1315	1214	1594	1382	1014	1355	1014	1355	1261
225	207.089	Ethyl beta-D-glucopyranoside	2687	2346	2875	2733	2517	2555	2662	2539	3326	3089	2739	2754	2723	2733	2951	2764	3018	2449	2619	2498	3011	3181	3361	2966	2741	2294	2673	2349	2589	2587	2571	2455	2836	2067	2365	2281	2474	2594	2569	2298	3401	2837	2195	2044	2195	2044	2637
226	208.063	Hydroxyphenylacetylglycine	941	1141	5616	6435	506	536	447	481	19413	24427	1234	1697	748	660	5719	8102	1246	1151	541	733	848	1019	409	402	5587	6032	4036	3214	364	363	1234	956	693	736	3333	4114	828	1029	2819	2713	17753	20202	821	766	821	766	1911
227	209.031	Galactaric acid	26802	23758	24739	23287	26450	23287	25430	24814	27517	25977	26033	25426	24735	23782	24089	21213	26328	23779	25785	22591	25766	23606	25910	24317	24663	22282	23711	24837	26399	24723	25551	22053	25410	24416	23792	22459	21724	20505	21761	21330	23931	23119	21724	20978	21724	20978	22353
228	209.065	Sedoheptulose	7024	6205	8636	8233	6356	5324	7614	7080	12756	12103	7107	7130	6434	6457	7830	7447	7295	6700	6310	5784	8436	7685	7841	7869	7304	7105	7481	7454	7176	6597	6575	6012	6745	6603	8573	8139	6656	5536	6075	5600	10186	10218	5843	5797	5843	5797	5817
229	209.083	Sinapyl alcohol; 2-Ethyl-1-hexanol sulfate	3640	3148	5107	4870	3175	2674	4321	3989	7047	7240	3855	3759	3469	3472	4637	4510	4075	3777	3340	3425	3199	3142	4273	3949	4134	4059	4161	4363	3618	3334	3480	3157	3827	3655	3353	3174	3668	3331	3343	3381	5981	6314	2956	3207	2956	3207	3267
230	209.149	Altretamine	1483	1509	1649	1770	1330	1295	1573	1709	2311	1851	1734	2094	1719	1896	1799	1879	2189	1810	1811	2125	1736	1762	1813	1632	1675	1689	1753	1640	1541	1319	1661	1276	1812	1689	1645	1587	1422	1128	1557	1399	1825	1644	1399	1276	1399	1276	1727
231	210.026	Phosphocreatine	4771	5150	4682	3812	4615	4213	5254	4807	5914	5059	4760	4610	4665	4571	4658	4977	5216	4549	4637	4823	4918	4496	4937	5055	4366	4066	4209	3809	4884	4235	4659	4103	4578	4544	4490	4338	4470	4285	3826	4238	5360	4692	4227	4280	4227	4280	4244
232	210.06	6-Carboxy-5,6,7,8-tetrahydropterin	2539	2685	2981	3644	2031	2163	2036	1740	4707	5290	2330	2448	2081	1647	2545	2858	2046	1951	2196	2218	2374	2186	2226	2091	2726	2334	2718	2259	1858	1629	1899	1751	2352	2357	2597	2655	1797	1641	1646	1991	3723	4170	1412	1574	1412	1574	2168
233	210.08	3-Methoxytyrosine	1430	1363	1901	1924	1237	1236	1261	1490	3302	3503	1635	1544	1547	1130	1834	1902	1519	1409	1316	1436	1196	1302	1438	1309	1897	1712	1976	1669	1432	1183	1394	1344	1427	1224	1544	1650	1333	1210	1222	1474	2770	3041	1275	1030	1275	1030	1312
234	211.084	D-Glycero-D-galacto-heptitol; Glycyl-Histidine	1087	985	1086	1110	837	898	984	776	1308	1318	957	1132	900	879	1216	1098	896	1162	920	1257	1460	986	1058	886	976	836	918	1119	934	790	1032	924	1188	1238	1154	1269	821	848	906	895	1246	1306	938	891	938	891	1034
235	212.01	m-Chlorohippuric acid	3513	3417	3513	3208	3152	3127	2965	2336	4022	3213	3355	2976	2831	2957	4109	3875	3882	3187	3443	3274	3600	3034	3626	3144	3040	2795	2778	2537	2484	2752	2867	2661	3134	2753	2755	2831	2607	2745	3245	2651	3375	3110	2607	2805	2607	2805	3244
236	212.031	N-Lactoyl ethanolamine phosphate	2529	2453	2207	2197	2457	2253	2102	1749	2488	2264	2696	2079	2072	2243	3022	3101	3015	2286	2504	2368	2666	2106	2724	2292	2260	2320	2408	2115	1824	1848	2249	1948	2279	2113	2267	2121	1981	1933	2419	1894	2074	2116	1977	2217	1977	2217	2235
237	213.089	(+)-(1R,2R)-1,2-Diphenylethane-1,2-diol	1129	1018	1255	1357	1118	1394	1158	1236	1258	1381	1492	1168	1241	1096	1272	1204	1054	1111	1312	1177	1250	1238	1278	1333	1048	1229	1349	1309	1226	1109	1210	1248	1437	1159	1375	942	981	1155	1245	1084	1086	1152	1107	1047	1107	1047	1114
238	215.126	Undecanedioic acid	6565	6112	7047	6728	6273	6016	7805	6553	8809	7155	7491	6859	6171	6118	6803	6134	6866	6605	6970	6123	7604	7230	7570	6914	7076	6114	6409	5998	6889	6023	6683	6016	7265	6830	7839	6844	4288	4018	4450	3697	5316	4305	4545	3559	4545	3559	4206
239	216.036	Tyramine-O-sulfate	17734	13795	17806	15607	16525	15453	16980	16265	17684	16006	18004	17422	14311	14932	16131	15135	17251	16678	15555	15735	16419	14317	16941	15372	15671	14593	14449	14862	15806	13206	14698	13774	16905	14693	16116	14036	9355	8883	10870	8576	11459	10727	10788	8552	10788	8552	10457
240	217.109	3-Hydroxysebacic acid	3864	3592	3983	3936	3928	3391	4689	4248	4548	4102	4254	4071	3416	3856	3774	3997	4182	4495	4001	4326	3694	3397	3945	3378	3922	3507	3996	3251	3813	3670	3310	3335	4200	3859	3600	3641	2856	2472	2750	2652	3261	2613	2700	2636	2700	2636	2713
241	217.974	4-Nitrophenyl sulfate	2025	2577	1886	2270	2148	2367	1883	1838	1941	2783	2066	2090	2185	2201	1694	2129	1847	1978	1747	2256	2020	2183	1673	1862	2213	2285	1960	1922	2327	2295	2130	2331	2736	3064	1798	1947	1922	1967	1564	1851	1851	2212	1556	1687	1556	1687	1832
242	218.102	2-Hexylbenzothiazole; Pantothenic acid; Cis-zeatin	199097	183336	196702	176396	184703	171354	201384	182860	237088	204314	213735	189258	183465	171815	213806	198537	219973	205774	213692	202893	216489	197699	217866	193947	193733	168597	165353	156951	171379	155866	189532	158164	192778	177002	192532	169905	149813	144081	169393	154438	188919	169020	164800	155968	164800	155968	173372
243	219.032	Dracunculin; 1-Propenyl 1-(1-propenylthio)propyl disulfide	3645	2908	3343	3228	3179	3536	3288	3110	3884	3199	3259	3230	3069	3224	3666	3350	3431	3185	3829	3337	3820	3350	3343	3332	3155	3245	3041	2640	3219	2690	3014	2920	3288	3467	3064	3207	2227	2245	2675	2282	2948	2888	2320	2683	2320	2683	2289
244	219.105	1-(5-Acetyl-2-hydroxyphenyl)-3-methyl-1-butanone	21874	20581	22294	20230	20494	19770	22150	20456	26516	21658	22653	21751	21892	20647	24705	21692	24868	23334	23235	21479	24637	22024	24152	22078	20784	17907	19423	18902	20063	19054	22273	17468	21774	20263	20961	19096	17660	16205	19802	17105	21442	19954	19327	17394	19327	17394	20393
245	220.029	S-(3-oxo-3-carboxy-n-propyl)cysteine	2319	2103	2394	1948	2347	1963	2068	1825	2873	2246	2026	2081	2143	2123	2135	2050	2306	2117	2114	2140	2357	1627	2042	1839	2515	2179	2110	1904	2200	2021	2336	1856	2045	2217	2377	2085	1607	1353	1716	1274	1754	1519	1563	1158	1563	1158	1731
246	220.097	Metaxalone	4516	3738	3878	3682	4389	4044	4289	3960	4391	4040	3696	3378	4121	4085	4480	4366	4713	4194	4652	3414	3913	4394	4239	4312	4011	2622	4108	3610	3655	3940	4721	3678	4907	4497	3943	4244	3403	2864	3486	3280	4158	3695	3827	3582	3827	3582	4092
247	220.982	Acetazolamide	1673	1439	1443	1430	1813	1568	1647	1591	1449	1450	1749	1764	1266	1160	1526	1830	1710	1661	1689	1444	1447	1428	1686	1294	1540	1221	1362	1244	1228	1318	1742	1462	1676	1402	1803	1434	1135	1103	1314	1155	1506	1101	1480	1010	1480	1010	1289
248	221.046	3-(6-hydroxy-7-methoxy-2H-1,3-benzodioxol-5-yl)prop-2-enal	3372	2817	3116	2706	3435	2647	3275	2850	3734	3008	3011	3137	2775	2246	2578	2908	2592	2563	2886	2381	2744	2545	2712	2543	2876	2599	2668	2779	2778	3147	3273	3365	2616	2645	2960	2394	2108	1577	1932	1669	1833	1804	1745	1669	1745	1669	1692
249	221.065	Ethyl glucuronide	2059	2060	2172	1650	2184	1863	2216	2067	2430	1901	2200	2161	1992	1892	1965	2130	1943	1943	2219	1746	1868	1863	1979	1600	2213	1788	1783	1983	1906	2177	2332	1977	2005	1751	2234	1810	1619	1343	1760	1155	1571	1694	1314	1313	1314	1313	1403
250	221.152	Rishitin	1742	1580	1717	1976	1885	1594	1764	1962	1765	2130	1887	1872	2297	1880	1954	2017	2098	2221	2246	2063	2400	2025	2207	2283	1760	1785	1634	1487	1808	1517	1395	1869	1704	1887	1401	1740	1680	1415	1689	1837	1806	1962	1652	1544	1652	1544	1734
251	222.077	N-Acetyl-L-tyrosine	1358	1140	1815	1387	1229	1310	1691	1415	1866	1589	1403	1415	1394	1299	1717	1703	1640	1559	1569	1514	1490	1637	1623	1453	1475	1531	1352	1271	1387	1284	1191	1151	1392	1394	1269	1222	980	1077	999	959	1444	1353	1168	1156	1168	1156	1197
252	223.13	2,3,5-Trimethyl-6-[4-(methylthio)butyl]pyrazine	1316	1093	1128	1166	1151	1044	1090	995	1505	1038	1076	1325	1249	922	1237	1174	1037	914	1045	750	1046	929	1185	1028	1243	1100	1230	1158	986	1142	1057	892	1360	1135	1334	1056	1094	1107	1089	970	1022	1075	902	922	902	922	1047
253	224.09	(2S)-2-amino-3-(4-hydroxy-3-methoxyphenyl)-2-methylpropanoic acid	1586	1325	1530	1653	1403	1278	1610	1537	1487	1477	1314	1170	1183	1067	1307	1263	1241	1435	1118	1398	1161	1139	1419	1163	1516	1035	1631	1458	1521	1429	1235	1557	1354	1183	1153	1153	848	968	680	1040	1058	1079	644	847	644	847	990
254	225.06	5-Acetylamino-6-formylamino-3-methyluracil	3968	3702	4150	3991	4357	4096	4083	3792	4566	4167	4918	4265	4384	3736	4434	4056	4211	4626	4319	4214	4346	3959	4034	4026	3849	3659	3862	3892	4124	4058	3868	3723	3938	4322	3988	3925	3268	3439	3361	3283	4271	3723	3542	3395	3542	3395	3224
255	225.079	3,4,5-Trimethoxyphenyl acetate	2813	2453	3283	3191	2989	2758	3210	2989	3477	3317	3119	3129	3119	2643	3147	4189	3049	3203	4424	3007	2902	2700	2661	2407	4105	2547	3201	2754	2985	3063	2750	2722	2879	2891	2850	2742	2444	2576	2354	2359	3215	2876	2667	2541	2667	2541	2274
256	226.013	L-Glutamic acid 5-phosphate	2645	1969	1849	1828	2601	2594	2015	1912	2552	2410	3428	2399	1976	1965	3320	3094	3289	2325	2906	3224	3213	3265	3406	3010	2331	2271	2049	1945	1939	2007	2108	1808	2605	1905	2233	2124	1900	2055	1491	2894	2699	2794	1689	2797	1689	2797	2044
257	226.036	5-(2''-Carboxyethyl)-4,6-Dihydroxypicolinate	1662	1713	1626	1588	1545	1532	1778	1392	1894	1920	2357	1478	1681	1633	1684	2144	1681	1433	1806	1606	2091	1766	1925	1604	1656	1978	1722	1813	1662	1711	1540	1477	1463	1688	1374	1586	1431	1753	1374	1634	1688	1909	1548	1627	1548	1627	1980
258	226.993	Thiolutin	6102	5151	5452	5360	5896	6092	6129	5719	6137	5650	5877	5529	5276	4949	4831	5304	5636	5547	5781	5353	5520	5109	5310	4629	5825	4810	5495	4863	6115	5218	5745	5137	5525	5270	5397	5216	3896	3421	3773	3854	4936	4121	4236	3699	4236	3699	3671
259	227.017	2-oxo-3-(2,3,4,5-tetrahydroxyphenyl)propanoic acid	3344	2977	3164	3393	2770	3278	3986	3611	4273	3350	3758	3077	2888	2738	2875	3045	3240	2974	3207	2980	2949	2630	3607	3367	3043	2691	3355	2897	3889	2999	2990	2882	2931	3227	2520	2701	2750	2382	2433	1991	3207	2882	2406	2217	2406	2217	2182
260	227.104	Prolylhydroxyproline	2594	2589	2220	2210	2393	2046	2033	2349	2783	2648	2598	2278	2425	1699	2042	2237	2275	2440	2205	2605	2201	2170	2067	2432	2266	2223	2388	2162	2499	2257	2077	2065	2675	2409	3016	2561	1666	1873	1773	1414	1946	1862	1888	1664	1888	1664	2061
261	227.199	C14:0	12210	11674	10331	10267	11670	11405	9824	10714	11693	11497	9972	10820	10811	10817	10312	10853	10683	9886	10773	10488	10021	10686	10574	10614	10745	10903	11950	10678	10720	10213	12019	11914	11455	12580	11642	11248	10508	10134	9821	10062	10663	11014	10942	10942	10942	10942	10445
262	228.099	Asparaginyl-Proline	1084	908	1025	827	1200	930	1171	895	989	882	873	973	1039	1289	1141	1238	1102	1141	1132	1262	1242	1103	1488	1237	1059	761	801	951	891	951	1090	738	1096	784	984	1031	1207	1156	1301	1515	1875	1990	1504	1745	1504	1745	1485
263	229.12	Hydroxyprolyl-Valine	10237	8343	6656	5365	9605	8265	5528	5483	5986	5612	7569	6573	7929	7494	8708	8211	8253	8457	8508	8270	9031	8509	6565	5797	7249	5734	6294	5580	5093	4873	6939	5888	7592	7788	7170	7060	6031	5732	6935	6280	6449	5807	7372	7056	7372	7056	7684
264	229.134	Ibudilast	13517	11129	11823	9912	12331	10429	9953	8958	10814	9678	10200	9027	11264	10857	12449	11705	11195	11261	11913	11198	11468	11007	13645	10906	9855	7686	8818	7736	7704	8092	9490	8405	9885	9933	9448	9066	9822	9339	9967	8871	11706	10172	10730	9945	10730	9945	10278
265	230.12	1-(m-Methoxycinnamoyl)pyrrolidine	1588	1559	1414	994	1710	1546	1116	1250	1029	985	1864	1284	1450	1400	1872	1458	1664	1659	1801	1717	1478	1536	1174	1245	1303	1554	1288	1177	1156	926	1526	1158	1619	1768	1549	1260	1030	1223	1485	1374	1300	1161	1419	1265	1419	1265	1551
266	230.137	Isobutyryl-L-carnitine	2394	2436	2148	1679	2080	2377	2050	1947	2120	1952	2421	1937	2268	2411	2459	2104	2550	2159	2375	2381	1965	2146	2132	2321	1987	2026	1735	1580	2011	1755	1948	2031	2175	2409	1898	1723	1984	1907	2388	1927	2252	2226	2312	2130	2312	2130	2121
267	232.116	2-Heptylbenzothiazole; Hydroxypropionylcarnitine	582	519	749	513	660	352	396	616	649	641	876	561	563	529	449	568	597	474	673	534	665	433	554	657	631	723	576	579	507	547	612	403	633	695	496	496	579	427	652	595	512	477	658	571	658	571	534
268	233.01	4-[2,2''-Bithiophen-5-yl]-3-butyn-1-ol; (4-ethyl-2,6-dihydroxyphenyl)oxidan...	2248	2992	2636	2876	2416	2694	2414	2575	2593	3042	2892	3191	3043	2624	2220	3064	2358	2739	2464	2338	2562	2847	2193	2488	2507	2778	2504	2890	2409	2716	3034	2754	2548	2588	2825	2668	2591	2202	2543	2438	2183	2380	2393	3047	2393	3047	2247
269	233.994	Pamidronate	7245	6876	6781	6285	7241	7343	6809	6789	7073	6675	7068	6644	6378	6134	7154	7026	7862	7762	7476	7093	7787	7174	6927	6989	5774	5703	5599	6417	6207	5697	6708	6348	7011	6985	6430	5558	6570	6260	6641	5882	7646	6872	6099	6598	6099	6598	6856
270	235.075	N''-Formylkynurenine; Methionyl-Serine	4379	4243	4575	4439	4137	4485	4325	3797	4615	4342	4874	4202	3963	3821	4654	4094	5005	4249	4450	4610	4424	3987	4608	4067	4648	3894	4091	3394	4195	3856	4095	3726	4185	4085	4095	3913	3508	3603	3904	4015	4598	4333	3759	4085	3759	4085	4240
271	236.084	2-Amino-5-benzoylbenzimidazole	1451	1117	1393	1112	1322	1287	1468	1263	1722	1371	1099	1343	1514	1343	1781	1739	1629	1467	1512	1643	1734	1392	2063	1787	1716	1563	1453	1314	1294	1216	1367	1436	1517	1433	1277	1526	1254	1232	1458	1360	1521	1580	1463	1587	1463	1587	1354
272	237.091	Felbamate	4691365	4330137	4940052	4617439	4536743	4186708	4523241	4206048	5424934	4735792	4707447	4406601	4408990	4160853	5082142	4962364	4971862	4690542	4842607	4607327	4810030	4408497	4813402	4476405	4769406	4315603	4347763	3999758	4194593	4032987	4521309	3929027	4562484	4258507	4533420	4218685	4061913	3874216	4345023	4070566	5108967	4743411	4332800	4136952	4332800	4136952	4440597
273	238.094	N-Gluconyl ethanolamine; Dihydrobiopterin	447664	413861	471841	436021	423759	391962	430518	401841	513577	453561	461984	434624	430366	409859	495251	472428	474841	446425	461451	442534	455864	416139	465589	418485	450260	408379	418476	388488	407010	384796	430553	378593	425297	397874	419333	391500	392351	373986	430839	393372	487069	452675	420274	404669	420274	404669	423714
274	241.141	2-Carboxy-4-dodecanolide	3080	2827	3206	2843	3000	2687	3208	3287	3598	3150	3238	3113	2740	2752	3684	3449	3441	3494	3703	3165	3351	3337	3114	3110	3600	2731	3056	2952	2867	2942	3295	2991	3543	3191	3305	2742	2894	2742	2991	2765	3302	3218	3151	2889	3151	2889	3179
275	241.216	C15:0	7970	8122	7850	7557	7710	7844	8156	7078	7965	8694	7639	7687	7294	7292	7174	7175	7489	6936	7062	7177	6742	7360	7575	7312	7113	8372	7342	7677	8053	7685	7775	7764	7307	7588	8056	7434	7315	7281	7466	6996	7217	7709	7379	6827	7379	6827	7657
276	242.172	N-Undecanoylglycine	1666	1376	1884	1556	1662	1410	1477	1536	1568	1521	1565	1494	1315	1284	1728	1776	1729	1635	1545	1564	1602	1412	1570	1641	1776	1260	1473	1486	1345	1320	1311	1569	1590	1746	1568	1597	1423	1505	1318	1337	1709	1816	1603	1530	1603	1530	1624
277	243.061	Uridine	1998	1978	2052	2152	1821	1741	1927	1903	2751	2448	2183	1919	2064	2199	2121	2244	1969	2271	1889	1830	1900	1894	2074	1944	2026	1688	1828	1775	1890	1833	2109	1822	1866	1898	2031	2212	1751	1639	1749	1702	2417	2300	1818	1538	1818	1538	1824
278	243.116	Etomidate	1538	1369	1504	1451	1454	1323	1735	1339	1689	1804	1392	1304	1576	1556	1725	1741	1820	1653	1622	1408	1843	1549	1600	1611	1559	1339	1514	1386	1510	1344	1255	1514	1771	1735	1696	1228	1545	1711	1612	1563	1720	1757	1761	1445	1761	1445	1446
279	243.158	1,11-Undecanedicarboxylic acid	1491	1586	1951	1756	1683	1394	1653	1778	2022	1752	1856	1524	1795	1566	1813	1989	2090	1693	1770	1666	1892	1587	1598	1943	1725	1791	1553	1502	1884	1708	1784	1695	1861	1822	1937	1618	1659	1364	1412	1652	1944	1530	1754	1649	1754	1649	1361
280	244.128	Asparaginyl-Isoleucine	1113	926	1048	889	945	999	1050	1212	1327	1270	1048	922	1054	954	1194	972	1129	1086	1005	1001	1030	1058	1182	1158	1151	969	1038	1023	970	1006	949	901	1465	1417	1047	1168	924	1065	826	818	1221	975	998	979	998	979	1037
281	246.019	Pyridoxal 5''-phosphate	1779	1519	1902	1525	1946	1492	2083	1993	2323	2320	2131	1757	1564	1598	1943	1709	1626	1832	1559	1540	1641	1721	1782	1384	2122	1849	1834	1835	1834	2088	1515	1910	1878	1732	1899	1633	999	1287	1259	1351	1629	1179	1188	1297	1188	1297	1356
282	246.111	Glutaminylthreonine	1222	1311	1378	1367	1376	983	1485	1334	1554	1205	1222	1201	1267	1027	1447	1146	1259	1110	1392	1403	1265	1111	1549	1472	1473	1052	1463	999	1311	1371	1235	826	1425	1657	1207	1593	1320	1136	1425	1064	1459	1643	995	1385	995	1385	1022
283	248.078	S-Acetyldihydrolipoamide	1245	1038	1226	1239	1120	1275	1333	1024	1281	1280	1263	1050	1196	1062	1401	1075	1253	1450	1206	978	1164	1360	1173	1051	1386	958	1161	983	1694	1013	1312	944	1052	1539	1292	979	960	1009	1220	875	1190	1535	1049	1082	1049	1082	1083
284	248.937	Bis(methylsulfonylmethyl) disulfide	3497	3190	3214	2787	2843	2989	2792	3108	3815	3434	3207	3094	2865	2704	3677	2916	3519	3038	3229	3212	2793	3126	3452	3529	2771	2408	2681	2742	3029	2835	3370	2476	3392	3198	3082	2772	2547	2689	2590	3051	3801	3374	2859	2940	2859	2940	2869
285	249.056	gamma-Glutamylcysteine	1505	1375	1926	1489	1465	1502	1744	1566	1971	1640	1572	1738	1598	1341	1499	1587	1575	1338	1493	1430	1713	1212	1520	1528	1625	1681	1739	1405	1609	1418	1640	1631	1656	1510	1654	1488	1247	1473	1376	1379	1779	1447	1385	1075	1385	1075	1303
286	249.079	Samin	1504	1065	1473	1420	1131	1301	1535	1268	1546	1358	1296	1381	1202	1140	1186	1450	1374	1200	1278	1082	1314	1097	1477	1434	1244	1447	1331	1002	1405	1141	1163	1142	1345	1363	1311	1159	1066	1374	1133	1050	1735	1443	1094	1343	1094	1343	1249
287	249.135	Isopentyl beta-D-glucoside	991	961	881	858	1012	876	972	970	849	920	907	775	655	726	939	872	1170	781	1018	753	849	815	753	1015	976	801	943	799	737	720	1032	811	905	1010	1045	737	932	574	787	875	867	965	825	834	825	834	888
288	249.157	Rivastigmine	987	1013	1123	848	1010	943	1290	1067	964	1046	964	894	913	993	1134	1046	1250	859	1109	874	1119	967	874	989	1008	957	1082	955	913	1047	1094	841	935	1086	982	785	1284	864	1108	1035	1049	1227	870	973	870	973	924
289	249.184	C16:3	1034	1086	947	781	958	966	1358	846	884	852	1046	947	1139	1121	1419	1275	1579	1224	1469	1191	1556	1502	1322	1634	951	1061	1056	1094	780	900	1374	1064	1194	1167	767	889	1194	1028	1190	1315	1353	1262	1209	1432	1209	1432	1284
290	250.044	Mono-(3-carboxypropyl) phthalate	2116	2220	2318	2428	2249	2117	2212	2162	2719	2796	2336	2420	2464	2215	2761	2770	2683	2599	2560	2726	2456	2530	2446	2508	2793	2347	1961	2302	2183	2281	2032	1751	2188	2259	2432	2137	2457	2411	2577	2358	2827	3170	2790	2834	2790	2834	2581
291	251.07	5-Hydroxy-N-formylkynurenine; Anisindione	2872	2755	2749	2548	2719	2554	2694	2190	3405	3132	3172	3004	2346	2284	3284	2871	3097	2895	2886	2879	2534	2653	2772	2473	3053	2762	3215	2845	2144	2457	2910	2890	3116	2320	2742	2425	2013	2191	2602	2563	2600	2883	2840	2684	2840	2684	2614
292	253.083	L-Agaridoxin	1238	1428	1312	1407	1112	1155	1289	1157	1536	1556	1415	1392	1341	1141	1325	1259	1472	1309	1357	1248	1443	1525	1115	1492	1369	1403	1312	1047	1167	1009	1235	1137	1114	1119	1411	1220	1053	1160	1259	1310	1422	1495	1139	1117	1139	1117	1199
293	253.126	4-[(2-Methyl-3-furanyl)thio]-5-nonanone	1366	1334	1183	954	1296	1136	1388	1225	1220	1182	1212	1092	1385	1024	1240	1185	1425	1162	1418	1425	1387	1355	1261	1322	1182	1277	1016	1028	926	955	1173	970	1331	1301	1197	1498	1208	1070	1086	1175	1191	1468	1079	1086	1079	1086	938
294	253.215	Hypogeic acid	4968	4910	5183	5255	5172	5094	5180	4973	5098	5162	4835	4915	4712	4467	4727	4873	4711	4884	4944	4635	4230	4646	4565	4281	5324	5224	5262	4888	4669	4484	5365	4689	4655	5262	4913	5232	4007	4393	3883	4082	4064	4026	4449	4361	4449	4361	3604
295	254.082	Ketorolac	2246	2254	2567	2501	2313	1930	2256	2203	2719	2537	2341	2263	2018	2022	2078	1907	2061	2242	2196	1852	2133	1787	2138	1938	2075	2072	2281	2169	2061	2065	2111	1878	2435	2188	1886	1908	1258	1528	1613	1427	1590	1626	1461	1449	1461	1449	1373
296	254.989	6-O-phosphonato-D-glucono-1,5-lactone(2-)	1281	1383	1250	964	1383	1425	6795	5681	5458	4959	6056	6002	1217	1386	1583	1194	1363	1443	1370	1189	1159	1028	1627	1227	5629	4258	4860	4331	5868	5576	4003	3615	4830	3570	5246	4806	1112	1107	1113	936	1296	1202	999	1091	999	1091	1347
297	255.074	Nicotinate D-ribonucleoside	1605	1871	1490	1777	1534	1915	1915	2032	2563	1997	1868	1778	1576	1358	1903	1746	1563	1705	1535	1663	1768	1774	1609	1454	1749	1802	1894	1694	1942	1839	1859	1667	2172	1830	1902	1652	1378	1022	1289	1368	1246	1305	1453	1444	1453	1444	1559
298	255.114	1-(9H-Pyrido[3,4-b]indol-1-yl)-1,4-butanediol	1618	1698	1826	1645	1593	1577	2358	1918	2593	2031	2265	2128	1618	1440	1654	1755	2089	1971	1845	1664	2015	1946	1871	1872	2129	1756	1881	1411	1930	1912	2059	1820	2261	1915	1808	1710	1382	1434	1342	1776	1585	1580	1598	1397	1598	1397	1647
299	255.142	Falcarindione	1302	1374	1344	1241	1300	1292	1565	1643	1820	1491	1571	1503	1047	1169	1300	1374	1460	1295	1535	1417	1240	1562	1392	1234	1548	1427	1324	1242	1335	1294	1640	1372	1603	1476	1134	1384	1107	1287	978	1318	1550	1217	1369	1428	1369	1428	1175
300	256.06	1,3,5-Trihydroxy-10-methylacridone	4994	4398	4841	5167	4612	4775	4861	4963	5966	7111	5015	4949	4748	4689	4786	5429	5116	4635	5078	5124	4932	4686	5309	4825	4994	5505	5103	5146	4704	4482	4888	4573	5107	4915	5002	4800	4526	4563	4914	4887	5243	5403	4942	4985	4942	4985	4641
301	256.093	5-Methylcytidine; Glycerophosphocholine	3982	4069	4089	3749	3582	4110	4305	3435	4104	4592	3562	3976	3443	3830	3631	4077	3816	3945	4039	3502	3804	3923	3271	4253	4208	3809	3699	4140	3754	3519	3996	3936	3947	3581	3763	4032	3856	3648	3475	3550	4160	4022	3948	3861	3948	3861	3594
302	256.153	2-Hexenoylcarnitine	3119	2801	3024	2743	2790	2734	3110	2890	2568	3053	3068	3362	3014	3151	2941	2966	2841	2742	2780	2986	2759	2782	2763	2966	3051	2948	3183	3200	3054	3223	3182	3297	2607	2788	2957	3137	2677	2817	2746	2827	2781	3108	2774	2968	2774	2968	2689
303	259.021	Hexose P	1259	1333	1227	1266	1483	1308	1324	965	1417	1220	1527	1361	1089	1153	1277	1298	1185	1137	1223	1201	1157	1275	1262	1266	1443	1528	1209	1319	1191	1109	1515	1275	1316	1247	1710	1208	991	975	1201	1203	1362	1418	1026	1078	1026	1078	1062
304	267.067	7-hydroxy-5-methoxy-2-phenyl-4H-chromen-4-one	14349	13514	29762	26446	14493	14705	38093	31631	13862	12944	32479	33939	5275	4513	5628	6243	5760	4995	5003	5431	7411	6926	3855	2415	36687	28658	14580	12506	16567	15467	11003	9539	11349	11277	25173	24008	4552	4059	4421	4311	2362	1915	2220	1454	2220	1454	5161
305	270.115	(E,E)-Trichostachine	744	762	891	743	747	750	852	579	834	905	844	918	769	662	916	937	883	964	770	849	996	831	732	826	851	691	799	722	742	740	723	697	973	948	835	763	758	799	679	641	778	758	857	776	857	776	675
306	277.18	1-(4-Hydroxy-3-methoxyphenyl)-3-decanone	859	949	821	765	810	752	1022	844	948	822	774	871	831	746	776	814	886	759	845	921	851	921	737	796	893	833	794	790	1001	837	824	733	841	1010	890	742	884	864	792	759	788	756	826	705	826	705	774
307	278.054	Cidofovir	1029	1016	1195	1205	1362	1186	939	1066	1387	1160	1035	1171	1330	1108	1136	1292	1193	1344	1262	1120	1312	1220	1307	1120	1086	988	964	1034	960	1041	946	1152	1082	1123	1118	1055	997	1041	976	898	1238	1214	1204	925	1204	925	1202
308	278.067	N-[4''-hydroxy-(E)-cinnamoyl]-L-aspartic acid	921	1016	1145	1214	1331	1089	933	1127	1370	1046	1127	1040	1142	1041	1034	1181	1052	1104	1028	972	1286	1162	1253	1080	998	965	892	930	929	1030	867	1145	1031	1024	1020	922	910	985	925	815	1230	1235	1259	808	1259	808	895
309	279.055	Sulfametopyrazine	48335	40735	28319	25648	47455	41654	27583	23930	30476	26750	41142	35039	30537	26578	45368	44874	47089	42813	39157	36144	47265	42388	49059	44803	46555	40185	38685	33310	29145	24349	44821	34725	50430	43816	22179	20166	22986	20785	38991	36070	32960	30258	33919	30639	33919	30639	43020
310	279.078	N-Despyridinyl rosiglitazone	101240	88053	105326	94935	96891	85004	95852	86168	115636	95274	101537	92042	95318	87423	115253	103517	111067	98775	104492	95917	105143	91352	103788	91617	103412	89635	97361	84715	92446	83739	101350	80960	100686	84630	101149	88781	92133	81728	97432	89951	114509	99381	99392	92003	99392	92003	100687
311	279.231	C18:2	7705	6281	7042	5934	7192	6559	6311	6397	6593	5782	6514	5300	4900	4713	4907	4679	5027	5066	5574	4430	4985	4498	4992	4089	6612	5483	5718	5431	5417	5934	5690	5389	5902	5476	6236	5351	4122	3915	4052	4007	4479	3857	3853	3790	3853	3790	3843
312	280.076	albendazole S-oxide	12453	10748	13235	11107	12903	10612	12068	10403	14612	11728	12074	11331	12563	10262	14531	13342	13274	11446	12064	11384	12782	11559	14192	11412	12553	11477	12121	10869	11069	10712	11190	10523	12155	10548	12407	12028	11121	10322	11683	10614	14547	12950	12749	11431	12749	11431	13399
313	280.097	N2-(gamma-Glutamyl)-4-carboxyphenylhydrazine; Juzirine	9670	8745	9174	7851	10333	8303	8589	7664	10788	8264	8254	7531	8648	7234	12071	11169	11207	9897	7743	7210	10264	9090	11028	9293	10507	9214	7911	6765	7872	7555	9163	8805	9464	7986	9730	8947	8435	8020	7293	6685	9916	8942	8712	7606	8712	7606	11211
314	281.106	2-[4,6-dihydroxy-3-(4-hydroxy-3-methylbut-2-en-1-yl)-2-methoxyphenyl]acetic...	6619	5702	5804	5300	5678	5467	6129	5016	6357	5111	5470	5069	5642	4970	5182	5406	6633	6558	5651	5475	6311	5619	7001	5624	5865	5414	4748	4629	4675	4846	5609	4806	5592	4955	5542	5530	4612	4576	4842	4469	6432	5436	5248	5063	5248	5063	4968
315	281.249	Oleic acid	33836	31244	31457	30777	33469	30633	27484	27584	27066	23709	23186	22594	22494	20190	23025	23090	25119	23393	21566	21121	22682	22794	20243	21004	24709	24008	24594	22190	24117	23264	25867	23119	24241	24307	24650	23324	15503	16299	16991	17227	15508	14828	18089	15987	18089	15987	16961
316	283.067	Xanthosine	1123	881	1201	1231	1058	1249	1115	929	1264	1272	924	1000	877	1040	1150	1202	1001	984	1249	834	1192	1361	1203	1030	1181	951	1244	1143	1163	1059	1015	956	846	1150	964	931	914	1034	1034	777	1139	1065	913	1033	913	1033	1100
317	283.076	Cysteinyl-Tyrosine; 9-Hydroxybenzo[a]pyrene-4,5-oxide	1127	934	1231	1122	1131	1201	1045	829	1271	1248	890	842	873	1035	1071	1223	962	1016	1078	827	1246	1226	1140	1021	1145	998	1265	1100	1159	1054	1001	935	922	1096	945	1021	949	998	971	797	1137	1063	899	1017	899	1017	1157
318	283.119	2-Phenylethyl beta-D-glucopyranoside	1378	1271	1224	1364	1084	1188	1109	1144	1552	1074	1306	1193	1060	996	1212	1423	992	1237	1164	1089	1356	1237	1186	1127	1067	1286	1151	1238	1318	1264	1271	1237	1537	1233	1140	1228	1265	1250	980	1113	1415	1261	1591	970	1591	970	1107
319	283.14	Tropicamide	1906	1781	1383	1273	1528	1921	1353	1551	1737	1242	1633	1522	1397	1316	1602	1631	1517	1854	1524	1470	1653	1826	1818	2005	1364	1578	1444	1495	1544	1283	1946	1694	2084	1919	1315	1323	1168	1405	1069	1329	1336	1220	1590	1259	1590	1259	1392
320	283.157	Alpha-dihydroartemisinin; 6,7-Dihydro-4-(hydroxymethyl)-2-(p-hydroxypheneth...	2321	2296	2304	2062	1830	2409	2342	2453	2371	2061	2575	2196	2025	1808	2059	2341	2159	2529	2381	2266	1960	2161	2506	2571	1940	2082	2121	2115	2328	1866	2304	2212	2393	2344	2053	1866	1677	1816	1810	1942	1632	1781	2118	1894	2118	1894	1937
321	284.124	Isothipendyl; Glycylprolylhydroxyproline	3699	3476	3675	3587	3455	3162	3839	3656	3923	3905	3363	3648	3529	3620	3301	3299	3702	3737	3539	3381	3210	3458	3748	3371	3604	3386	3342	3501	3566	3410	3098	2724	3622	3409	3504	3539	3016	3558	3742	3319	3430	3460	3290	3515	3290	3515	3232
322	287.126	4''-Methoxymucidin	3143	2819	2909	2603	2815	2663	3042	3138	3603	3236	2461	2924	2876	2820	3065	2860	2892	3125	3253	2604	2994	2913	3426	3368	3199	2304	2817	2593	3183	3673	3537	2886	3589	3405	2830	2428	2297	2736	2476	2537	2649	2311	2758	2437	2758	2437	2845
323	288.129	Arginyl-Aspartate	854	748	810	967	1038	991	952	846	997	1128	1027	1124	910	732	879	1043	881	803	807	1014	771	961	1055	690	952	785	929	843	867	845	867	936	985	934	839	870	893	645	879	688	701	789	741	978	741	978	936
324	289.048	1-[4,9-Dihydro-2-(methylthio)-1,3-thiazino[6,5-b]indol-4-yl]-2-propanone; 2...	3471	3376	2770	2869	3418	2977	3241	3385	3313	3105	3510	3154	2792	2412	2527	2515	2718	2712	2651	2459	2659	2302	2631	2657	3046	2420	3359	2895	3078	3027	2806	2484	2568	2534	2809	2546	2497	2449	2761	2344	2478	2638	2432	2620	2432	2620	2886
325	289.122	2-(4-Methyl-3-pentenyl)anthraquinone	6471	5967	5760	4890	6212	5667	4940	4733	5563	4935	4759	4940	4150	4207	3742	3852	4134	3905	4670	4207	4411	3501	5370	5329	3659	3685	3952	3677	4531	4667	4485	3803	5593	4937	5065	4603	4100	3847	3827	3109	4702	4422	4343	4150	4343	4150	4207
326	289.13	Trimethoprim; Ribalinium	4445	4080	3665	3202	4228	3776	3544	3155	3822	3366	3151	3335	3012	2880	2562	2668	3020	2670	3112	2826	4309	3420	3648	3648	3425	3501	2725	2545	3067	3115	3045	2421	3918	3376	3370	3087	2791	2625	2541	2075	3276	3015	2938	2790	2938	2790	3010
327	291.102	N-gamma-Glutamyl-S-propylcysteine; (all-E)-1,7-bis(4-hydroxyphenyl)-1,4,6-h...	2827	2494	2233	1914	2446	2466	2389	2104	2902	1999	2739	1947	2329	2026	2307	2084	2493	2452	2638	1926	2176	2249	2335	2124	2651	2094	2212	2077	2713	1965	2384	2274	2306	2106	2115	2213	1970	1608	1939	1986	2309	1712	1858	1789	1858	1789	1789
328	292.102	Galactosyl 4-hydroxyproline	860	919	713	762	859	757	911	710	974	905	849	707	809	696	1034	976	897	873	933	824	744	689	987	818	949	782	854	1016	688	819	812	814	829	818	842	866	1008	636	874	629	800	800	851	726	851	726	829
329	293.043	5-amino-1-(5-phosphonato-D-ribosyl)imidazol-3-ium; Wasalexin A	4513	4141	3511	3554	4289	4171	4008	3690	4574	3956	3895	3901	3637	4235	3331	3316	3717	3224	3526	3941	4957	4144	4193	4369	4629	4030	3986	3112	3462	3799	3743	3284	4357	4130	4294	3676	3201	3330	2764	3096	4001	3273	3397	2942	3397	2942	2935
330	293.082	gamma-L-Glutamyl-L-methionine sulfoxide; 7-Acetoxy-2-methylisoflavone	1744	1743	1613	1264	1557	1617	1529	1662	1886	1832	2014	1676	1858	1706	1445	1393	1534	1609	1933	1686	1739	2005	1680	1809	1908	1822	1591	1256	1427	1732	1769	1600	1694	1783	1787	1574	1289	1271	1151	1302	1594	1314	1415	1274	1415	1274	1210
331	293.176	Gingerol	2529	2572	2754	2190	2520	2660	2720	2756	3076	2852	2847	2565	4213	3719	4014	3929	4389	4306	4571	4112	4315	4199	4430	4809	2676	2615	2652	2170	2310	2391	2666	2522	2482	2472	2584	2351	2794	2625	2549	2780	3054	2825	2865	2532	2865	2532	2880
332	295.049	(R)-4''-phosphonatopantothenate(3-)	199653	185881	215340	207965	190064	195102	193689	180849	236367	219240	215514	204480	196877	193660	241057	248573	223210	221304	227399	225781	229205	221829	236135	220246	200414	189634	177644	165053	178599	169353	186329	167741	196127	195470	190817	181497	173321	173278	198962	190684	241738	225254	217501	216173	217501	216173	206260
333	295.225	13S-hydroxyoctadecadienoic acid	3763	3250	3768	3570	3471	3243	3552	2999	3975	3877	3644	3773	3382	3940	4052	4498	4327	4079	4286	3999	4387	4140	4459	4307	3697	3453	3199	2918	3443	3153	3368	3146	3635	3602	3621	3455	3265	3155	3636	3545	4095	3742	3754	3593	3754	3593	3779
334	297.146	Trimeprazine; Olomoucine	6063	5909	6373	6073	6134	6218	5971	6256	6043	5932	6254	6074	5895	6322	6482	6913	6831	6611	6974	6481	7000	6804	6806	6015	6254	5912	5781	5405	5721	5642	6148	6051	5680	5666	5682	5880	6033	5212	5614	6000	6425	6307	6172	6273	6172	6273	6707
335	298.242	Pentadecanoylglycine	2458	2065	2171	1988	1965	2031	2179	1931	2304	2133	2073	2071	2101	2342	2372	2219	1792	1982	2405	2195	2378	2093	2254	2062	2135	1800	1996	1897	2189	2168	2023	1782	2109	2048	2101	2010	2045	1825	2450	1890	2249	2325	2207	2292	2207	2292	2256
336	299.256	(R)-3-Hydroxy-Octadecanoic acid	1870	1768	1888	1652	1393	1566	1852	1880	1907	1763	1851	1634	1531	1871	1828	2029	1695	1537	1903	1431	1701	1935	1671	1813	1692	1609	1580	1692	1611	1715	1650	1751	1637	1696	1552	1765	1697	1720	1919	1675	1662	2027	1820	1746	1820	1746	1727
337	300.038	Acetylglucosamine sulfate	2112	2345	1925	2147	2381	2414	2054	2102	2187	2546	2496	1985	2041	2193	2422	2708	2042	2049	2257	2142	2511	2357	2317	2062	1955	1812	2188	2212	1838	2168	2105	2084	2156	2137	2105	1946	2199	2222	2512	1958	2355	2437	2049	2215	2049	2215	2269
338	300.067	3,5,7-trihydroxy-2-(4-hydroxy-3-methoxyphenyl)-1λ⁴-chromen-1-ylium	1641	1650	1597	1925	1880	1817	2048	2054	2130	1902	2213	1748	1893	2040	2216	2053	2157	2031	1904	1988	2189	1812	2273	1725	1878	1625	1894	2067	1734	1853	2318	1708	1763	1881	1907	1610	1651	1881	2203	1598	2305	1999	2051	2048	2051	2048	1881
339	301.154	Neuromedin B (1-3)	1866	1906	1893	1911	1781	1883	2380	1824	2360	2105	2121	1937	1672	1701	1725	1909	2111	2113	1776	2062	2282	1892	2238	2007	2243	1998	1835	1829	1928	1907	2123	1890	2279	2278	2034	1943	1793	1775	1742	1648	2213	1704	1856	1794	1856	1794	1739
340	302.141	Scopolamine	964	903	1003	806	931	872	1040	896	1161	1116	942	846	748	819	1003	1026	1209	1027	927	1009	1064	773	1355	1014	1106	813	929	806	1058	828	867	758	912	964	823	824	852	772	767	830	937	940	904	745	904	745	880
341	302.152	Tryptophyl-Valine	895	980	927	811	825	841	951	872	1100	1029	832	941	678	787	1015	971	1125	961	919	986	999	860	1224	956	819	730	867	681	1008	836	855	826	920	917	806	775	834	771	770	892	1024	933	841	715	841	715	856
342	303.058	(5-hydroxy-7-methoxy-2,2-dimethyl-3,4-dihydro-2H-1-benzopyran-4-yl)oxidanes...	3371	3255	3537	2688	3561	3185	3617	3273	4022	3537	3645	3252	3061	3144	3195	2938	3500	3376	2924	3109	2978	2761	3225	3023	3511	2974	2992	2833	3254	2960	3276	3259	3010	2826	3542	3173	2596	2271	2899	2579	3193	2970	2328	2551	2328	2551	2784
343	303.233	Arachidonic acid	3365	3447	4816	4330	3985	3930	3773	3377	3039	2418	3411	3103	1219	1188	1425	1483	1812	1457	1316	1454	1576	1438	1442	1256	3878	3142	3419	3261	3423	3063	2551	2047	2906	2653	3601	2964	1088	903	1008	1084	920	912	1163	1135	1163	1135	915
344	304.128	Threoninyl-Tryptophan	778	549	722	640	607	737	823	455	732	650	660	707	520	581	582	414	666	654	745	640	564	722	510	616	574	604	699	656	781	593	522	635	748	666	646	551	770	516	651	476	625	531	529	539	529	539	646
345	304.136	Benzosimuline	705	605	699	586	521	735	778	465	667	635	636	778	504	540	527	432	683	672	746	603	574	735	503	587	547	618	635	659	735	613	522	637	675	598	558	554	689	471	623	559	585	558	522	459	522	459	523
346	305.082	gamma-Glutamyl-S-(1-propenyl)cysteine sulfoxide; 2,3-Dihydro-2,3-dihydroxy-...	1054	973	1144	1185	1181	1003	1281	1301	1264	1266	1412	1385	1098	1178	1312	1508	1100	1147	1189	1459	1595	1430	1397	1115	1269	1023	1313	1304	1476	1200	1324	985	1194	1111	1058	1136	951	954	1039	975	1251	1224	1376	1236	1376	1236	1251
347	306.077	Glutathione; Hallacridone	3065	2899	3272	2653	3428	2694	3361	2992	3967	2968	3711	2875	3144	2959	3221	2522	3475	2991	3166	3025	3491	2973	3508	2625	3651	2689	3623	2612	3280	2821	3995	3008	3278	2703	3248	2626	2899	2684	3096	2863	2933	2744	3041	2824	3041	2824	2631
348	306.12	1,N2-propanodeoxyguanosine	1783	1623	1719	1437	1949	1705	1564	1492	2036	1557	1948	1554	1548	1452	1796	1175	1704	1412	1647	1359	2019	1793	1952	1588	2049	1529	1461	1511	1834	1535	1452	1297	1755	1380	1783	1455	1519	1268	1320	1483	1535	1367	1260	1213	1260	1213	1477
349	308.977	Ribose 1,5-bisphosphate	8767	7473	8100	6904	8262	8319	8485	8274	8911	8501	9474	8699	7489	7969	7263	8079	8229	8920	8638	8786	8698	7859	8652	7987	7539	6962	6932	7021	7707	8072	8179	7004	8395	8246	7580	6996	6216	6465	6812	7108	8215	7654	6927	7568	6927	7568	7168
350	309.042	De-O-methylsterigmatocystin; {3-[2-(3,5-dihydroxyphenyl)ethyl]phenyl}oxidan...	3324	3648	3096	3355	3747	3662	3289	3330	3751	3724	3183	3100	3181	3178	3089	3551	3944	3661	3589	3638	3103	3685	3285	3217	3263	3484	3457	3531	2912	3571	3381	3662	3876	3592	3541	3394	2686	3089	3248	2957	2967	3249	2976	3115	2976	3115	3297
351	309.112	Artocarbene; Pentaporphyrin I	2393	2410	2589	2345	2922	2590	2373	2185	2686	2395	2439	2415	2224	2197	2790	2221	2576	2875	2523	2583	2594	2483	2950	2351	2255	2170	2308	2111	1873	2042	2499	2136	2534	2839	2171	2010	1911	1956	1958	2002	2168	1896	1865	1744	1865	1744	2644
352	310.114	1,7-Dimethylguanosine	766	840	788	763	852	992	1004	1037	1114	946	1132	806	851	812	929	893	1016	845	1128	989	1031	973	860	892	967	1045	696	742	849	782	947	785	953	1018	904	707	667	631	705	778	882	768	919	655	919	655	900
353	311.026	{[(3E)-4-(5-hydroxy-1-oxo-1H-isochromen-3-yl)but-3-en-2-yl]oxy}sulfonic acid	5762	5298	6004	5371	5753	5494	5672	5612	6279	5824	5934	5460	5673	5505	6170	6296	6332	5574	5760	6453	5779	6098	5982	5439	5520	4867	5371	5212	5016	4905	5925	4597	5811	5629	5568	4686	4987	5028	4921	4884	6108	5444	5344	5670	5344	5670	5950
354	311.174	Praziquantel	7557	7351	7521	7116	7354	7049	7083	7138	6851	7102	7456	7479	7630	7889	6893	6810	6895	7027	7153	7719	7426	7598	7266	7620	7152	7533	7915	7967	7162	7360	7214	7659	7842	7755	7303	7090	7689	7168	7567	7821	6534	6697	7456	7100	7456	7100	7055
355	311.294	3D,7D,11D-Phytanic acid	2464	2637	2464	2377	2502	2319	2721	2421	2495	2572	2261	2532	2681	2513	2366	2416	2347	2337	2630	2466	2250	2383	2274	2247	2608	2498	2736	2413	2429	2659	2677	2508	2548	2352	2705	2474	2619	2612	2540	2285	2143	2350	2345	2399	2345	2399	2555
356	312.162	Reboxetine	2068	1950	1796	1834	1731	1882	1730	1671	1867	1861	1737	1746	1759	1926	1695	1693	1782	1595	1504	1847	1778	1640	1698	1548	1888	1909	1698	1835	1822	1564	1757	1700	1753	2003	1862	1649	1589	1813	1608	1620	1331	1208	1671	1600	1671	1600	1545
357	313.163	(-)-trans-Carveol glucoside	2677	2547	2572	2150	2561	2450	2511	2402	3086	2535	2548	2759	2519	2402	2459	2534	2792	2630	2454	2351	2492	2333	2547	2643	2619	2411	2574	2369	2743	2382	2612	2530	2553	2705	2263	2578	2233	2097	2478	2312	2284	2100	2335	2141	2335	2141	2467
358	313.185	4-oxo-Retinoic acid	2380	2532	2808	2233	2447	2301	2490	2253	2802	2354	2931	2995	2467	2548	2388	2398	2469	2675	2354	2355	2367	2420	2475	2352	2528	2324	2322	2151	2442	2184	2436	2353	2509	2374	2397	2280	2312	2365	2558	2294	2150	2397	2297	2078	2297	2078	2226
359	315.142	10-Hydroxy-8-nor-2-fenchanone glucoside	706	773	736	737	739	686	681	642	813	886	728	808	680	929	687	842	795	857	718	737	768	850	935	763	830	755	878	836	706	799	732	596	961	1068	766	889	660	663	690	676	718	653	769	578	769	578	738
360	315.151	Timolol	705	729	757	690	689	689	682	645	745	894	750	769	644	894	689	845	800	860	735	773	885	819	864	766	838	706	903	888	736	772	745	607	1028	1058	772	878	638	639	752	837	700	681	798	595	798	595	748
361	315.161	Isopulegone caffeate	789	812	803	810	836	807	838	752	755	923	911	791	691	942	774	906	809	769	830	885	1041	741	881	905	1118	817	1075	1002	875	887	796	687	1291	1239	838	934	734	722	893	1028	859	831	946	799	946	799	910
362	315.18	Neryl glucoside	1133	1049	889	1007	1059	1162	1007	845	954	1096	1211	875	993	1117	1179	1380	986	934	1134	1102	1158	867	886	1194	1376	1161	1182	1178	1150	1163	1017	1010	1975	1592	1050	1049	1049	860	948	1200	1061	991	1056	1181	1056	1181	1065
363	317.032	Myricetin; {[3-(6,7-dimethoxy-2H-1,3-benzodioxol-5-yl)prop-2-en-1-yl]oxy}su...	7476	7215	7474	7140	7226	7558	7089	6613	7812	7173	7785	7099	6582	6686	7423	7596	7311	7262	7375	7032	7052	6732	7389	7119	7388	6407	6966	6399	6528	6657	6856	6098	6650	6657	6657	6135	5535	4934	5519	5242	7445	6754	6762	6462	6762	6462	5995
364	317.144	(S,E)-Zearalenone	855	788	1044	839	959	950	961	833	1244	1068	1095	943	890	782	993	1262	1008	839	989	854	1122	1087	1091	948	1031	988	912	748	953	909	694	778	913	1099	968	834	806	731	892	723	978	933	893	883	893	883	764
365	318.056	N-Gluconyl ethanolamine phosphate	2472	2267	2619	2360	2220	2450	2388	2167	2537	2200	2260	2229	1979	2157	2200	2615	2543	2709	2281	2059	2305	2455	2783	2222	2169	1999	2093	1926	2230	2258	2500	2023	2322	1974	2157	2040	2028	2036	1892	1977	2228	2131	2250	1867	2250	1867	2069
366	319.03	{2-hydroxy-5-[(2E)-3-phenylprop-2-enoyl]phenyl}oxidanesulfonic acid	3680	3397	3774	3870	3868	3771	3429	3646	4003	3657	3983	4238	3956	3663	3762	3887	3879	4073	3705	3615	3864	4030	3949	3520	3618	3779	3502	3462	3385	3461	3725	3340	3505	3491	3248	3297	2866	2716	3064	3071	3991	3383	3613	2975	3613	2975	3267
367	321.061	L-gamma-Glutamyl-S-allylthio-L-cysteine; 2-(3,4,5-trihydroxyphenyl)-3,4-dih...	26680	22458	27570	24887	25322	21556	23563	22954	30259	24670	27496	22887	25139	23283	28759	26687	27458	25284	26963	25156	27479	23801	26461	22849	26434	22560	25344	21761	24356	22743	25995	20928	25578	21950	26118	23217	22587	21551	25029	23631	30321	27875	25299	23325	25299	23325	25328
368	323.055	Grevilline A	3917	3158	4134	3687	3892	3672	3303	3309	4587	3538	4053	3719	3297	3101	3970	3985	3995	3358	3486	3436	3879	3401	3751	3152	4294	3349	3547	3390	3171	3586	3712	3199	3578	3247	3371	3307	3069	2769	3392	3351	3557	3641	3203	3049	3203	3049	3401
369	323.108	Acetohexamide	1956	1675	1861	1631	1789	1724	1317	1348	2171	1611	1861	1602	1454	1407	1838	1857	2128	2073	1823	1643	2197	1806	1876	1727	1776	1464	1464	1446	1552	1626	1500	1561	1692	1749	1716	1433	1492	1345	1316	1248	1584	1477	1412	1397	1412	1397	1470
370	323.168	2,3-Epoxymenaquinone	1082	949	943	714	844	991	833	693	983	1042	793	853	888	870	963	892	901	855	801	819	989	752	782	743	935	816	842	934	759	885	760	902	927	925	986	1010	671	782	1059	757	892	1012	626	798	626	798	759
371	324.161	Simulenoline	586	576	717	535	555	583	528	427	744	458	562	389	463	652	490	506	587	613	588	593	737	635	729	499	563	659	643	483	554	528	569	389	615	628	620	540	508	501	452	468	687	585	541	492	541	492	581
372	324.169	Ergonovine	523	493	695	562	471	519	473	374	656	488	633	377	434	655	497	516	516	555	509	521	667	557	668	503	474	622	654	496	517	467	498	380	542	565	555	569	463	520	459	475	598	505	490	440	490	440	474
373	325.127	1-Methoxy-3-(4-hydroxyphenyl)-2E-propenal 4''-glucoside	2249	2474	2213	2081	2219	2568	2287	2510	2964	2648	2917	2667	1994	1995	2225	2419	2363	2399	2020	2259	2675	2309	2218	2485	2186	1953	2368	1940	2102	1871	2496	2500	2947	2688	2432	2309	1320	1096	1534	1361	1430	1363	1312	1563	1312	1563	1489
374	325.192	Ajmaline	6879	7124	6800	6838	6796	6913	6163	6863	5599	6259	6245	6886	6820	6400	5983	6624	6257	6538	6214	6323	6337	6164	6722	7084	6218	6784	6543	7024	6738	6915	6768	7020	7209	7424	6549	6426	6519	6207	6162	6468	5371	5662	6678	6423	6678	6423	6264
375	327.17	Labetalol	1041	980	833	813	1142	1057	823	898	1088	1207	1176	941	969	930	833	859	938	932	935	810	992	984	820	913	948	937	1033	1024	1139	930	897	1070	894	1313	857	852	677	813	787	1153	797	765	824	971	824	971	1136
376	327.181	7-hydroxygranisetron; 8-O-Methyloblongine	1141	1104	820	1000	1237	1130	922	998	1192	1196	1227	940	1144	868	1008	857	998	1009	1012	1042	1018	1203	854	954	1005	1097	1097	1061	1089	963	1050	1196	981	1287	998	902	696	985	795	1133	846	845	863	1024	863	1024	1157
377	327.2	Megestrol	1105	1129	1170	1208	1271	1193	1159	1233	1343	1302	1321	957	1292	1048	1085	979	1136	1192	1272	1284	1007	1284	942	1051	1129	1176	1147	1026	1163	1176	1129	1227	1217	1229	1479	1119	756	1099	884	1097	892	1003	1055	959	1055	959	1097
378	327.233	C22:6	2190	2144	2179	1615	2170	1842	1919	2018	2332	2111	2114	1496	1882	1645	1817	1472	2155	2061	2157	1708	1747	1597	1799	1498	2233	1739	1398	1859	1720	1755	2236	1775	2114	1762	2253	1873	1344	1200	1407	1275	1176	1315	1094	1115	1094	1115	1235
379	328.045	Mecarbam; Cyclic AMP	1393	1234	1646	1481	1370	1210	1494	1354	2526	2225	1559	1216	1401	1230	1683	1604	1519	1340	1714	1381	1490	1167	1402	1157	1714	1407	1725	1073	1340	1293	1577	1358	1474	1224	1677	1505	1162	993	1441	1135	1895	1859	1296	1276	1296	1276	1325
380	329.247	C22:5	1931	1694	1864	1641	2086	1965	1642	1403	1957	1417	1447	1406	1065	1093	1163	1025	1517	1110	1116	1283	1458	1284	1311	1227	1446	1327	1505	1558	1460	1447	1301	1232	1454	1644	1628	1302	852	759	991	1072	955	992	972	789	972	789	798
381	330.174	Pandamarilactone 31	2561	2352	2346	2073	2430	2113	2197	1678	2263	1955	1783	1981	2087	1786	2493	2305	2591	2666	2155	1876	2735	2052	2476	2149	2212	1925	1887	1677	2019	1717	2572	2327	2180	2355	2270	1982	2100	1651	1760	1892	1952	1841	1743	1837	1743	1837	1683
382	330.185	5-hydroxy saxagliptin; Bicyclomahanimbicine	1790	1690	1675	1519	1638	1571	1487	1188	1567	1418	1335	1481	1438	1302	1679	1702	1731	1790	1501	1281	1972	1472	1728	1581	1592	1407	1341	1282	1489	1367	1854	1749	1547	1633	1629	1454	1477	1234	1293	1469	1453	1372	1335	1386	1335	1386	1157
383	331.143	Glutaminyltryptophan	2811	2090	2600	2083	2319	2363	2030	2104	2380	1824	2032	1825	2187	2152	2419	1875	2540	2054	2039	2082	2353	2267	2356	2175	2292	1942	2909	1951	2010	1850	2397	2270	2558	2136	2274	2116	2206	1686	1814	1317	1928	1927	2022	1728	2022	1728	1807
384	331.153	Spectinomycin; Gibberellin A61	2180	1688	1914	1650	1828	1882	1755	1847	1780	1471	1665	1508	1760	1772	2065	1606	2132	1591	1480	1755	1861	1903	1862	1679	1955	1510	2378	1714	1691	1542	1879	1738	2001	1669	1847	1737	1684	1295	1777	1285	1529	1518	1544	1431	1544	1431	1413
385	332.127	gamma-Glutamyltryptophan	1187	1176	1298	1285	1300	1265	1347	1194	1814	1410	1493	1390	1177	1079	1510	1188	1319	1429	1445	1171	1551	1120	1112	1257	1320	1221	1196	1185	1034	1338	1266	976	1341	1455	1169	1145	907	1069	1023	812	1156	998	1139	901	1139	901	1036
386	335.075	Juglone glucoside	4944	4696	4581	4533	4444	4657	5070	4334	5176	4875	4905	4316	4255	4139	4688	4433	4885	4559	4392	4767	5426	4617	4906	4398	4490	4116	4568	4555	3977	4674	5082	4151	4893	4539	4836	4158	3186	3357	4660	3772	4179	4316	3943	4024	3943	4024	4610
387	339.072	6-{3-[(1E)-2-carboxyeth-1-en-1-yl]phenoxy}-3,4,5-trihydroxyoxane-2-carboxyl...	3716	3297	3446	2875	3227	2872	4256	4108	5548	4494	4855	4445	3239	3013	4222	3921	4041	3601	4524	4561	4033	3308	3783	3608	3805	3509	3606	3499	3596	3756	3619	3208	3248	3143	3036	3231	3111	2961	3482	3625	4428	4587	4184	3860	4184	3860	3549
388	341.108	Disaccharide	1650	1599	1495	1349	1592	1336	1410	1232	1424	1536	1617	1361	1345	1157	1514	1521	1408	1390	1549	1190	1285	1217	1246	1514	1604	1353	1354	1457	1492	1357	1374	1131	1460	1393	1540	1200	1064	1196	1147	1001	1367	1172	1260	1169	1260	1169	1266
389	345.046	6-(2-formyl-3,4,5-trihydroxyphenoxy)-3,4,5-trihydroxyoxane-2-carboxylic acid	1981	1826	1902	1843	1864	1873	2115	1877	2175	1812	2163	1856	1811	1673	1912	2232	1810	2064	2000	2181	2311	1833	2227	2125	1757	1757	1785	1649	1883	1752	1884	1743	2144	2022	1723	1685	1573	1426	1497	1622	2016	1747	1826	1599	1826	1599	1844
390	346.056	AMP	948	723	1096	1194	770	635	836	576	1262	982	848	843	774	490	1051	1020	886	640	721	665	703	681	722	699	1133	915	833	840	536	617	894	743	738	597	882	780	602	703	744	694	1027	977	602	738	602	738	798
391	351.138	Moschamine	994	832	968	721	1007	890	902	737	1011	772	902	932	1002	960	1135	1236	1136	1121	1184	1090	1234	1108	1087	1096	869	778	797	788	750	827	905	812	824	1038	726	787	1056	1331	1249	1129	1146	1100	1143	1154	1143	1154	1357
392	355.043	Xerocomic acid	7517	6557	6855	6418	7103	6828	6542	6270	8139	6478	7533	6832	6727	6516	6953	6551	7599	7185	7447	7187	7412	6882	8169	7216	6979	6487	6000	5439	6611	5936	6837	6278	7155	6820	6541	6100	6129	5757	5960	5289	7554	6907	6832	6256	6832	6256	6515
393	357.043	2-Galloyl-1,4-galactarolactone methyl ester	30639	27628	30947	29576	29135	27188	27855	26314	34151	29995	30659	29000	28337	27043	33330	33444	33780	31170	31467	31693	31317	30461	32245	30974	29350	26512	25883	23860	26670	24633	29153	24827	28896	27355	28104	25546	25666	24952	27817	26183	32108	30047	27883	26870	27883	26870	27967
394	357.077	{[(6E)-3-oxo-1,7-diphenylhepta-4,6-dien-1-yl]oxy}sulfonic acid	15683	14546	14007	13272	14457	13879	12728	11926	15626	13487	13203	12863	12690	13209	12034	11796	12103	10932	12837	13183	11714	10767	17102	16120	14935	13667	10293	9698	11113	11043	10107	9045	14154	12650	13109	11461	13273	12551	10457	10192	14071	12794	12475	12565	12475	12565	11843
395	358.084	N-Desmethyl-O-hydroxy rosiglitazone	2346	2151	1986	2089	2360	2083	2278	2048	2416	2280	2405	2045	2247	2328	2027	1828	2449	2458	2230	2468	2087	1948	2709	2387	2346	1995	1818	1706	1922	2002	2383	2091	2124	2086	2206	2063	2089	1714	1650	1717	2312	2100	2326	1883	2326	1883	2019
396	358.169	N-[2-(3,4-dimethoxyphenyl)ethyl]-3-(3-hydroxy-4-methoxyphenyl)propanimidic ...	865	893	897	867	783	715	849	681	894	1025	726	889	821	843	889	919	932	774	862	884	952	853	1017	786	847	806	816	594	701	825	718	680	874	870	721	699	760	739	839	866	804	869	716	718	716	718	745
397	359.112	Gibberellin A59	2348	2435	2574	2293	2412	2576	2279	2271	2848	2535	2427	2694	2139	1802	2194	2214	2290	2010	1944	2189	2335	2182	2428	2057	2271	2203	2108	2080	2120	2311	2290	2225	2555	2060	2222	2034	1205	1191	1393	1361	1578	1411	1208	1343	1208	1343	1619
398	361.018	5''-xanthylate(2-)	3890	4011	4545	4470	3993	4198	3990	3896	4823	4507	4576	4247	3837	4257	4765	4634	4457	4508	4492	3997	4779	4100	4695	4009	4118	3855	4026	3752	3952	3835	3731	3382	3967	4279	3833	3754	3431	3424	3692	3877	4827	4446	3894	4079	3894	4079	4030
399	361.204	Cortisol	845	691	941	735	890	820	711	805	1212	1070	1019	883	985	896	857	792	982	916	1022	960	940	752	818	876	764	883	831	996	720	844	881	794	1014	761	1042	1006	950	748	616	801	1093	950	905	876	905	876	807
400	364.052	Metolazone	3470	3019	3795	3301	3130	2689	3103	3325	3761	3334	3599	3136	3559	3076	3791	3985	3764	3487	3527	3408	3635	3356	3406	3260	3212	3027	3190	2557	2820	2629	3180	2638	3077	2492	3258	3142	2785	2982	3145	2967	3724	3513	3329	3174	3329	3174	3063
401	364.191	5-O-Desmethyldonepezil	634	661	626	636	704	567	704	641	961	690	662	712	653	487	691	690	698	796	655	652	550	648	728	690	724	652	693	472	571	570	664	521	566	656	596	519	759	570	653	714	609	633	681	649	681	649	673
402	365.055	3,4,5-trihydroxy-6-(1-oxo-1H-isochromene-3-carbonyloxy)oxane-2-carboxylic acid	2484	2528	2640	2791	2584	2179	2539	2359	3294	2714	2702	2629	2469	2343	3173	3055	3274	2882	2637	2713	2656	2464	2967	2335	2728	2645	2366	1920	2267	2306	2904	2101	2661	2449	2856	2585	2314	2232	3124	2493	2892	2549	2429	2174	2429	2174	2825
403	365.175	Bufotenine O-glucoside	584	578	547	551	686	554	845	631	1068	724	828	623	576	581	709	618	777	814	725	809	629	534	803	569	515	568	610	559	751	590	702	626	782	626	679	671	527	624	695	576	637	437	730	613	730	613	615
404	367.155	2'',4-Dihydroxy-4'',6''-dimethoxy-3''-prenylchalcone	685	708	742	631	663	719	808	710	807	725	693	690	746	678	755	631	623	715	699	730	788	645	789	608	821	629	559	618	642	583	765	653	962	832	626	766	704	461	547	571	817	567	590	662	590	662	654
405	370.164	N-[2-(3,4-Dimethoxyphenyl)ethyl]-3,4-dimethoxycinnamic acid amide	523	463	652	460	540	477	592	477	532	510	492	632	475	411	563	505	499	642	381	678	586	499	690	587	514	438	530	588	651	506	475	530	535	588	539	442	650	542	497	530	528	533	423	447	423	447	548
406	370.966	Brevifolincarboxylic acid 9-sulfate	2999	2399	2447	2249	2655	2733	2359	2472	3059	2481	2673	2515	2238	2317	2570	2411	2567	2769	2421	2683	2807	2522	2450	2670	2258	2402	2131	2543	2692	2530	2491	2269	2840	2485	2646	2311	2024	2153	2281	2203	2524	2315	2227	2187	2227	2187	2144
407	371.065	6-[5-(2-carboxy-2-oxoethyl)-2-hydroxyphenoxy]-3,4,5-trihydroxyoxane-2-carbo...	3654	3299	3293	3016	3418	3473	3170	2774	3864	3446	3442	3554	3121	3434	3270	3434	3731	3733	3373	3465	3510	3377	3627	3500	3269	2808	3119	3153	3150	2861	3256	3125	3665	3044	3334	2756	3175	2790	3574	3021	3396	3160	2923	3230	2923	3230	3115
408	373.08	6-[5-(2-carboxyethyl)-2,3-dihydroxyphenoxy]-3,4,5-trihydroxyoxane-2-carboxy...	4730	4170	3834	3472	3677	3855	3773	3248	4161	3605	3826	3626	3978	2952	3920	3966	4247	3672	4500	3605	4022	3561	4095	3900	3666	3598	3212	3398	3382	3519	3335	3513	3505	3460	3513	2934	2826	3146	3242	2975	4318	4006	3595	3517	3595	3517	3734
409	376.024	2-{[hydroxy({3,4,8,9,10-pentahydroxy-6-oxo-6H-benzo[c]chromen-1-yl})methyli...	2012	1866	2131	1629	1639	1781	1579	1547	2039	1803	1775	1751	1662	1681	2037	1869	2005	1856	1674	1756	1973	2037	1959	1815	1712	1650	1423	1479	1634	1684	1788	1802	1665	1561	1624	1698	1467	1595	1611	1684	1740	1462	1688	1581	1688	1581	1640
410	376.123	Kinetin-7-N-glucoside	5998	4949	6683	5738	5949	5555	5228	4445	7211	6629	6146	6066	5448	5280	6061	6412	6156	6303	5591	5383	5460	5137	6362	5448	6046	5794	5702	5520	6215	4751	5697	5184	6027	5936	6214	5858	5893	5147	5734	5324	5712	5680	5499	5878	5499	5878	5727
411	377.086	3-(4-hydroxy-3,5-dimethoxyphenyl)-1-(2,4,6-trihydroxy-3-methoxyphenyl)propa...	2208	2104	2074	1969	2038	2091	2465	1965	2771	2117	2397	2130	2122	1954	2318	1893	2252	2110	2068	2329	2184	2093	2466	2192	2022	1843	1828	1801	2361	1848	2056	2158	2160	1730	1756	2006	1486	1474	2142	2039	1879	1714	1689	1631	1689	1631	1691
412	377.125	3,4-DHPEA-EA	2126	1883	2026	2069	1882	2234	2051	1914	2355	2166	2237	2170	1872	1594	2159	2094	2172	1714	2082	1826	1857	1982	2218	1987	1815	2003	2019	1526	2229	1856	2068	1833	2078	1622	1736	1893	1566	1364	1886	2105	2115	1797	1586	1581	1586	1581	1991
413	377.194	Pentosidine; 18-Hydroxycortisol	763	855	786	822	1068	951	850	876	1191	1113	1049	1034	909	999	1093	1100	1063	1013	894	1086	990	1088	1165	968	1029	979	880	814	1075	873	920	833	1092	822	1043	922	805	963	1015	920	1109	936	860	827	860	827	882
414	378.156	2-(Arabinosylamino)-3-(glucosylamino)propanenitrile	1329	1265	1436	1504	1264	1545	1227	1191	1532	1526	1383	1591	1311	1231	1258	1353	1280	1287	1306	1394	1262	1182	1664	1284	1510	1395	1100	1118	1085	1089	1303	1245	1260	1193	1254	1132	1075	1109	1043	1186	1291	1156	1200	1047	1200	1047	1210
415	378.185	Thaumatin b, recombinant	844	736	776	891	704	771	674	661	847	963	799	846	701	718	820	961	885	960	752	671	847	878	892	698	822	686	739	717	616	685	716	763	653	562	732	610	565	646	715	818	885	751	708	620	708	620	739
416	379.178	Pteroside B	1179	1109	1268	1052	1048	1196	1314	1145	1382	1342	1437	1379	1301	1170	1458	1459	1242	1120	1298	1145	1403	1357	1368	1309	1368	1151	1101	1176	1012	1101	1394	1076	1259	1118	1305	1189	943	1185	1129	1125	1245	1073	1106	973	1106	973	1033
417	379.189	1-(9Z-tetradecenoyl)-glycero-3-phosphate; Angelicolide	1087	1033	1194	997	1000	1127	1167	1027	1226	1238	1386	1230	1175	1153	1327	1299	1129	990	1264	1128	1279	1203	1226	1156	1242	958	1069	1025	897	1014	1206	1015	1162	1046	1150	1019	894	963	1014	984	1246	994	1053	955	1053	955	972
418	382.145	Meropenem	771	629	659	751	679	547	578	687	783	654	604	652	577	695	686	921	699	696	725	587	716	638	796	740	722	640	580	563	597	572	601	617	716	624	606	614	459	523	521	626	745	690	626	551	626	551	474
419	383.045	{3-[3-(3,4-dihydroxyphenyl)-3-oxopropyl]-6-hydroxy-2-methoxyphenyl}oxidanes...	3469	3479	3171	3428	3326	3214	3141	2639	4106	3401	3396	3162	3245	2863	3323	3260	3339	3225	3405	3328	3083	2786	3366	3018	3538	3005	3386	3195	3149	3128	3368	2724	3213	2878	3241	3030	2413	2516	2930	2751	3390	3698	2717	2465	2717	2465	2966
420	383.096	Eleutheroside B1	1663	1609	1767	1482	1484	1409	1651	1520	1940	1625	1334	1485	1430	1381	1811	1891	1740	1630	1604	1362	1640	1665	1717	1546	1566	1299	1681	1523	1360	1160	1587	1301	1390	1369	1419	1370	1409	1239	1411	1278	1374	1431	1275	1146	1275	1146	1406
421	383.195	repaglinide aromatic amine	999	1085	1016	1050	940	781	1060	808	1090	959	1016	826	959	784	1134	1133	999	1141	1030	842	1054	967	1160	974	899	1111	987	677	1083	1073	1109	862	1069	1044	944	998	834	897	819	991	855	754	920	803	920	803	1168
422	384.149	Glaucamine	613	581	524	512	645	512	576	651	690	559	509	552	562	643	627	560	571	573	627	681	649	666	510	640	698	462	395	516	564	671	537	533	497	623	558	372	556	576	540	400	499	550	620	435	620	435	539
423	387.183	Cyclomammein	629	699	662	728	748	680	522	668	753	804	781	622	754	630	765	621	625	719	666	698	815	563	704	633	506	564	728	598	993	733	770	780	685	786	588	690	865	885	694	557	849	598	939	823	939	823	751
424	391.087	{4-[(E)-2-{3,5-dihydroxy-4-[3-(propan-2-yl)oxiran-2-yl]phenyl}ethenyl]pheny...	1672	1724	1753	1499	1508	1673	1470	1453	1782	1687	1896	1514	1837	1903	2228	2003	2020	1900	2075	2100	1957	2152	2079	2275	1471	1647	1370	1206	1291	1200	1631	1518	1602	1590	1344	1227	1809	2085	2179	2153	2849	2998	2776	2600	2776	2600	2952
425	392.164	Erlotinib	1252	1150	1222	1268	1162	939	1038	1294	1246	1102	949	1028	1154	1145	1147	1215	1365	1176	947	1121	1091	993	1074	1200	1287	876	1159	880	953	847	1056	834	927	1021	1116	736	871	726	958	797	1088	1065	819	932	819	932	1198
426	393.048	3,4,5-trihydroxy-6-({4-hydroxy-2-oxo-2H-furo[2,3-h]chromen-8-yl}oxy)oxane-2...	2192	1997	2165	1983	2001	2153	2020	1999	2226	2058	2264	2223	2103	1742	1982	1956	2085	2047	2360	1908	2075	2169	2036	2008	1837	1589	1648	1609	1817	1779	1804	1454	2009	1923	1933	1807	1590	1290	1914	1549	1819	1878	1967	1844	1967	1844	1679
427	395.19	(S)-(E)-2''-(3,6-Dimethyl-2-heptenyl)-3'',4'',7-trihydroxyflavanone	679	667	560	832	711	590	645	587	622	649	713	705	629	565	769	599	734	591	631	677	629	613	566	690	636	484	607	617	641	616	544	538	803	727	574	616	561	645	678	596	837	658	614	563	614	563	571
428	397.191	3''-Hydroxy-T2-triol	1077	1137	1110	1219	1128	1241	1194	1217	1286	1006	1174	1336	1043	1033	1207	905	1278	1143	1096	1120	1404	1149	1191	1229	1234	1025	1014	1052	1266	1220	1250	1109	1279	1376	1331	917	935	1012	1138	1112	1315	1081	1194	1098	1194	1098	1123
429	399.183	Melleolide	1235	713	1092	980	1139	1052	1065	833	1011	996	1299	923	1149	1032	1210	1051	1097	996	1110	829	1039	964	968	900	1109	836	1034	833	991	991	1160	892	1144	1146	1177	753	1135	797	983	883	1058	862	784	821	784	821	891
430	399.205	Cincassiol B	939	624	989	839	1059	1033	802	728	991	856	879	757	956	880	937	889	883	928	917	642	902	769	754	836	869	695	1000	772	797	881	946	749	845	888	918	745	873	684	758	723	946	745	794	775	794	775	778
431	400.1	Oxacillin	2028	1807	2441	1987	2228	2180	1887	2008	2598	2163	2016	2000	2336	1476	2418	1919	2328	2000	2290	2143	2423	2260	2302	2048	2331	1971	2281	2073	1917	1904	2227	1806	2076	1902	2322	2109	1812	1684	2035	2100	2291	2204	2132	1939	2132	1939	2104
432	401.179	Methyl 7-epi-12-hydroxyjasmonate glucoside	797	674	885	916	754	766	870	712	894	944	929	779	807	711	975	857	905	901	727	805	919	821	920	851	920	796	946	856	787	705	682	657	821	947	1054	836	779	737	757	741	852	946	792	853	792	853	705
433	402.01	CDP	2162	2506	2484	2265	2304	2282	2545	2220	2609	2483	2602	2414	1912	2109	2590	2741	2542	2655	2281	2255	2414	2397	2427	2451	2197	2427	1989	2107	2258	1924	2200	1824	2111	2391	2321	2194	2007	1838	2410	2227	2402	2447	2308	2176	2308	2176	2034
434	403.007	Sulfoxone	3861	3708	3970	3484	3501	3509	3465	3492	4246	3815	4165	3673	3276	3776	3454	3826	4042	4077	3905	3945	3905	3963	4114	3583	3520	3567	3243	3204	3326	3189	3275	3508	3663	3579	3416	3149	3140	3287	3328	3433	4076	4155	3259	3504	3259	3504	3297
435	404.18	Imidapril	585	467	533	354	538	467	544	504	551	496	507	488	478	624	655	629	653	531	675	687	555	628	615	561	649	537	399	504	381	446	468	420	509	478	402	403	416	347	390	643	555	559	460	523	460	523	404
436	411.195	Adapalene	1162	937	1147	1042	912	969	1154	950	1103	1240	1185	1031	1244	1079	1220	1176	1056	1277	1074	959	1090	952	1337	1103	1337	1044	1018	1060	876	1132	1047	895	848	1127	977	992	826	863	910	928	1049	1009	1191	977	1191	977	974
437	415.192	Spironolactone	661	653	615	691	648	660	663	561	721	699	742	683	719	671	702	617	767	589	693	729	560	674	711	618	683	575	678	517	551	490	511	571	744	784	699	532	531	576	557	521	833	649	659	505	659	505	671
438	426.185	Trospium chloride	524	496	447	529	413	461	341	526	602	433	499	349	601	401	725	483	464	459	633	470	537	524	496	649	613	481	462	441	474	423	437	383	400	439	559	410	388	373	488	429	531	466	546	467	546	467	732
439	427.124	6-[2-(carboxymethyl)-3,5-dihydroxy-6-(3-methylbut-2-en-1-yl)phenoxy]-3,4,5-...	3844	3767	4269	3888	3993	3910	4099	3630	4641	4246	4358	4126	3840	3824	3926	3846	4081	4321	4037	3795	4346	4168	4212	3775	4355	3805	4163	3875	3952	3741	3988	3299	4010	3925	3840	4056	3345	3391	3767	3365	3984	3718	3378	3263	3378	3263	3529
440	429.206	1-(6Z,9Z,12Z,15Z-octadecatetraenoyl)-glycero-3-phosphate	663	643	601	548	668	507	672	562	576	659	532	640	517	585	630	584	523	697	510	656	534	664	742	473	670	473	671	513	487	593	556	547	775	709	580	473	539	476	536	487	603	540	589	494	589	494	607
441	430.187	Fusarin C	645	651	650	644	520	522	528	566	643	623	704	589	480	601	688	594	649	549	527	844	638	558	676	582	553	540	495	400	530	496	528	652	725	566	609	516	586	520	661	433	725	530	559	536	559	536	586
442	433.186	Myristicanol A; 1,1''-Ethylidenebistryptophan	1842	1574	2051	1679	1784	1635	1819	1910	1909	1715	1928	1993	1876	1577	1942	1918	2139	2108	1676	1532	1905	2026	2041	1960	2147	1705	2180	2033	1840	1667	2096	1740	1943	1618	1673	1805	1346	1693	1619	1695	1776	1787	1624	1700	1624	1700	1598
443	437.209	Quinapril	783	545	615	525	753	580	690	696	697	851	824	614	557	540	747	806	606	597	604	860	567	740	760	591	629	706	594	599	726	634	639	491	829	942	573	554	461	544	551	664	572	545	593	573	593	573	612
444	442.222	9-(2-Carboxyphenyl)-3,6-bis(diethylamino)xanthylium(1+)	475	363	381	473	337	400	482	593	590	504	400	356	498	405	583	363	440	463	411	434	520	450	462	367	504	371	534	493	394	371	399	373	437	515	520	424	298	317	485	346	541	502	374	350	374	350	406
445	443.203	Austalide J	774	466	645	494	535	532	531	543	556	570	531	598	547	749	606	590	755	582	498	515	500	503	570	518	692	581	531	545	661	553	717	424	583	520	659	482	563	571	481	648	668	692	841	535	841	535	556
446	447.134	Isosakuranin	3402	3324	3796	3525	3159	3243	3341	3336	3901	3317	3596	3437	3130	3208	3634	3390	3796	3609	3833	3270	3487	3356	3991	3269	3623	3151	3681	2972	3175	3325	3378	2890	3555	3081	3430	3156	2993	3368	3483	3180	3373	3427	3186	3307	3186	3307	3257
447	459.324	all-trans-Carophyll yellow	527	434	449	393	660	515	582	569	573	537	539	677	524	502	470	614	698	430	570	537	560	628	461	480	454	549	540	522	533	529	520	642	519	516	609	457	474	545	510	436	526	601	429	433	429	433	436
448	469.01	1-Phosphatidyl-1D-myo-inositol 3-phosphate	2821	2915	2847	2838	2871	3021	2679	2741	3192	3175	2927	2568	2768	2799	2805	2797	3119	2898	3049	3009	2701	2653	2966	2540	2969	2448	2611	2446	2734	2705	2520	2596	2684	2822	2439	2633	2169	2563	2582	2306	2840	2859	2978	2634	2978	2634	2694
449	473.213	Austalide B	571	551	586	494	534	544	620	451	610	449	630	665	539	626	582	491	433	568	717	746	643	648	682	578	635	476	540	470	546	552	638	489	740	621	561	506	503	600	606	440	696	518	526	577	526	577	525
450	489.114	L-2-Aminoadipate adenylate	2574	2381	2473	2563	2669	2443	2407	2571	2892	2798	2652	2375	2589	2355	2927	2952	2918	2849	2721	2721	2541	2662	2620	2530	2311	2495	2510	2179	2315	2606	2634	2323	2599	2473	2538	2190	2082	2272	2029	2225	2734	2328	2106	2292	2106	2292	2204
451	489.212	alpha-Crocetin glucosyl ester	812	657	674	683	646	569	794	784	776	707	719	783	686	770	751	867	829	704	788	774	765	734	816	958	907	802	713	728	735	726	719	584	881	792	704	785	780	604	751	931	760	737	659	761	659	761	731
452	489.249	Lucidenic acid J	663	602	546	545	560	502	665	673	628	679	605	563	650	588	640	626	718	568	755	606	535	589	612	646	635	578	544	606	487	517	555	464	801	769	482	657	529	566	590	605	662	697	509	532	509	532	634
453	498.046	(5-{5,7-dihydroxy-3-[(3,4,5-trihydroxyoxan-2-yl)oxy]-5H-chromen-2-yl}-2-hyd...	2268	2427	2666	2706	2637	2210	2411	2301	2604	2459	2897	2416	2482	2095	3227	2901	2557	2514	2942	2331	2566	2380	2765	2314	2645	2278	2006	1828	2261	2000	2430	2017	2287	2141	2667	2183	2236	2264	2140	2015	2558	2544	2554	2045	2554	2045	2556
454	501.171	Limonexic acid	1184	1127	1218	967	879	888	1307	1125	1349	1288	1486	1210	1076	1046	1096	1072	1066	1120	1253	1097	1297	1017	1138	1159	1215	1128	1028	1101	949	1244	1071	1131	1061	995	939	1095	828	775	899	861	1041	1064	857	929	857	929	875
455	505.987	ATP	1526	1810	4295	4275	1451	1570	1628	1319	2830	2653	1781	1516	1496	1412	3827	3991	1564	1679	1667	1684	1810	1531	1265	1079	3523	3101	1912	1971	1065	1142	1584	1579	1590	1594	1909	2213	1576	1320	1723	1790	2840	2421	1528	1538	1528	1538	1817
456	507.225	Acetyl-T2 Toxin	554	621	831	546	485	462	545	489	583	556	504	476	566	563	708	563	541	603	596	522	498	503	502	530	431	473	486	405	365	534	461	473	491	462	492	595	565	439	486	614	544	448	593	517	593	517	686
457	507.237	2-(2,4-dihydroxyphenyl)-3-(3,7-dimethylocta-2,6-dien-1-yl)-5,7-dihydroxy-6-...	627	615	852	553	459	444	541	561	560	507	491	449	592	546	674	587	528	654	587	480	493	513	490	543	433	476	496	384	472	585	459	461	476	505	515	547	530	476	467	634	558	409	658	503	658	503	615
458	509.218	Deuteroporphyrin IX	686	667	603	538	524	429	476	520	573	642	519	533	551	475	505	610	507	491	614	455	705	546	482	599	440	459	400	502	493	534	598	414	494	540	600	494	411	373	399	411	561	540	433	610	433	610	480
459	511.242	Ethyl 3-hydroxyoctanoate O-[glucosyl-(1->6)-glucoside]	452	455	470	463	418	543	444	472	556	516	530	457	530	427	635	585	528	462	400	482	561	431	547	608	370	514	470	426	532	454	485	523	507	470	440	508	364	335	455	379	437	486	495	438	495	438	492
460	514.15	2-amino-4-({1-[(carboxymethyl)-C-hydroxycarbonimidoyl]-2-{[1-hydroxy-1-(4-h...	1088	1074	1106	1074	1058	999	1484	1378	1691	1453	1630	1520	1329	1110	1284	1295	1572	1371	1342	1488	1376	1365	1467	1346	1495	1413	1422	1276	1414	1508	1578	1131	1359	1343	1470	1247	977	797	991	918	1113	1122	1022	877	1022	877	1181
461	519.154	3,4,5-trihydroxy-6-[(2-{9-[(3-methylbut-2-enoyl)oxy]-2-oxo-2H,8H,9H-furo[2,...	1845	1844	2107	1955	1954	1708	1782	1658	2087	1870	1881	1849	1518	1811	2081	1985	1881	2107	1850	1721	1870	1628	1685	1715	1950	2071	1587	1668	1693	1764	1523	1470	1720	1838	1819	1628	1419	1239	1513	1611	2038	1617	1442	1762	1442	1762	1511
462	520.005	6-Thioguanosine-5''- O- triphosphate	1203	1387	1435	1115	1360	1350	1295	1376	1561	1181	1189	1176	1182	1189	1342	1272	1101	1534	1122	1326	1573	1361	1232	1333	1218	1011	1291	1214	1204	1212	1169	1014	1339	1433	1224	1107	919	1147	1008	1230	1259	1303	955	1142	955	1142	1374
463	521.982	GTP	1626	1630	1444	1481	1529	1531	1638	1430	1661	1552	1455	1494	1313	1417	1555	1446	1539	1610	1701	1782	1693	1552	1703	1550	1518	1352	1172	1180	1453	1332	1536	1471	1599	1485	1569	1380	1244	1107	1449	1216	1723	1531	1353	1387	1353	1387	1481
464	527.25	ent-6R,16bOH,17-Trihydroxy-7-oxo-6,7-seco-19,6-kauranolide 6-O-glucoside	378	496	578	437	488	574	590	504	660	552	563	452	478	459	566	518	488	545	501	519	538	476	494	683	540	458	454	486	584	553	478	404	477	633	563	496	384	424	414	463	492	476	571	459	571	459	470
465	529.304	(S)-Nerolidol 3-O-[a-L-rhamnopyranosyl-(1->2)-b-D-glucopyranoside]; Kukoami...	518	587	481	564	527	615	595	509	677	591	648	540	549	553	557	664	509	540	524	511	474	465	467	625	452	370	517	465	474	555	548	572	503	542	535	468	447	479	588	464	612	502	523	578	523	578	523
466	530.246	Petasinoside	448	359	513	519	574	429	488	446	464	369	593	413	360	449	480	545	454	530	455	434	439	438	412	501	403	573	423	329	509	390	380	370	492	439	494	413	297	467	517	444	447	478	495	428	495	428	417
467	532.091	7-{3-[(6-carboxy-3,4,5-trihydroxyoxan-2-yl)oxy]-4,5-dihydroxyphenyl}-6,11-d...	1588	1590	2129	1739	1817	1671	1617	1523	2321	2114	1834	1730	1507	1454	2025	1913	1974	1908	1771	1827	1867	1864	1898	1701	1932	1836	1376	1527	1456	1617	1596	1722	1947	1578	1648	1480	1362	1567	1378	1742	1876	1751	1869	1703	1869	1703	1733
468	535.084	Sagecoumarin	846	868	909	940	956	718	924	923	1083	955	765	784	696	771	897	938	1135	961	856	931	850	731	922	954	843	749	1023	721	689	742	833	767	759	886	805	831	581	579	671	672	884	775	816	716	816	716	881
469	535.11	Jaceidin 4''-glucuronide	820	903	989	911	827	813	804	727	1081	869	901	835	717	798	885	894	1036	854	827	972	814	691	813	861	818	838	895	737	882	762	884	751	750	829	845	922	643	594	737	650	823	797	733	711	733	711	827
470	538.24	5,9,11-trihydroxyprosta-6E,14Z-dien-1-oate	346	430	370	295	439	394	446	365	611	497	560	440	409	370	531	504	363	414	462	395	374	295	445	388	637	285	427	419	439	413	394	318	323	320	347	237	395	396	250	366	351	441	378	308	378	308	320
471	539.158	Dukunolide C	5662	5194	6487	6578	5768	5270	5703	5371	7090	6532	6101	5774	5709	5688	6875	7339	6386	6138	6124	6198	5720	6012	6418	5490	6607	5827	5567	5065	4600	4904	5859	4636	5874	5689	5447	5798	5786	5331	5415	5309	7146	6432	6216	5317	6216	5317	6199
472	543.243	Cinncassiol A 19-glucoside	634	480	542	498	622	545	490	552	684	514	580	545	421	299	525	452	558	492	594	428	629	534	563	470	564	418	454	581	479	441	453	644	541	522	465	488	468	286	390	483	460	405	501	450	501	450	462
473	543.263	Physagulin F	514	450	534	548	545	496	347	523	533	458	598	572	402	289	555	461	478	540	475	377	713	479	518	508	491	351	415	628	474	470	460	543	619	503	455	519	383	351	405	464	471	472	445	448	445	448	384
474	545.251	Morellinol	583	517	524	473	415	637	566	586	768	631	604	427	604	477	553	586	555	630	580	636	500	509	708	597	520	595	490	409	557	362	724	451	671	575	512	522	344	432	455	388	652	458	473	470	473	470	375
475	546.231	Darunavir	469	378	400	312	475	511	469	396	597	525	609	478	481	391	567	441	376	622	653	542	495	533	466	439	600	415	439	426	346	385	472	420	348	477	516	427	344	366	405	370	458	359	281	383	281	383	361
476	547.071	Deoxythymidine diphosphate-l-rhamnose	2871	3205	2916	3000	3019	2919	3194	2999	3305	3270	3266	3073	2887	2784	3190	3135	3488	3551	3259	3492	3223	3246	3477	3173	3095	2877	2401	2618	2944	2822	3068	2597	3209	3277	2930	2779	2233	2258	2659	2582	2888	2891	2804	2430	2804	2430	2817
477	551.302	Arbekacin	293	361	477	493	297	369	453	277	560	547	495	432	342	356	430	475	502	582	298	492	489	371	355	421	385	515	350	469	398	379	298	568	389	403	374	404	370	240	399	390	404	475	390	473	390	473	318
478	555.131	Aurasperone D	6774	6850	7436	8210	6884	7195	7386	6361	8763	7623	7884	7309	6929	6568	8848	9638	7820	8166	8031	7915	8753	7445	8529	7447	7890	7377	6568	6089	6358	5923	6640	5643	7033	7073	7296	6704	6306	5775	6844	6376	8475	7151	7010	7128	7010	7128	7220
479	557.122	Albanol B	3543	3610	4167	4397	3423	3718	4103	3779	4711	4387	4034	3491	3944	3614	4952	4902	4403	4284	4410	4166	4208	3779	4099	4070	4279	3848	3502	3285	3338	2878	3764	3221	3445	3717	3537	3717	3010	2942	3783	3286	4202	3923	3659	3862	3659	3862	4056
480	561.141	Epifisetinidol-(4beta->8)-catechin	1687	1583	1767	1906	1826	1686	1857	1546	1921	1543	2099	1635	1575	1499	1805	1999	1901	1851	2002	1674	1685	1500	1911	1456	2028	1894	1600	1472	1777	1559	1568	1741	1548	1434	1654	1537	1572	1408	1315	1334	1700	1784	1645	1433	1645	1433	1547
481	562.248	Alpha-Hydroxy-tamoxifen-O-glucuronide	576	452	612	459	601	524	438	479	530	374	527	322	438	460	472	608	589	465	454	505	483	558	489	363	429	517	415	461	447	362	451	499	513	474	422	327	416	358	435	362	504	444	327	391	327	391	395
482	564.246	Hemorphin-4	468	489	480	538	420	448	539	419	471	501	489	527	373	381	451	546	571	545	423	467	460	413	435	527	460	364	431	399	457	463	466	373	429	497	360	296	431	494	464	590	379	414	450	383	450	383	489
483	569.261	Pipercyclobutanamide A	560	626	753	708	721	648	647	584	750	567	634	611	555	570	608	630	668	732	535	602	557	715	729	680	625	575	571	774	556	615	580	492	554	696	516	655	575	561	533	571	578	665	663	509	663	509	471
484	573.106	Rubroskyrin	1856	1882	1666	1657	1800	1796	1559	1390	2198	2073	1823	1919	2595	2453	3208	2671	2964	2441	2828	2963	2433	2421	3029	2353	1894	1652	1573	1582	1527	1582	2051	1823	1907	1640	1902	1736	2390	2357	2541	2652	3006	2894	2862	2642	2862	2642	2991
485	575.122	Epicatechin-(2beta->7,4beta->6)-catechin	1315	1109	1301	1278	1346	1160	1001	1000	1292	1121	1111	1064	1230	1168	1358	1510	1338	1196	1496	1260	1578	1350	1250	1430	1254	897	1141	819	1056	1013	949	1059	1109	1024	1267	1107	1070	947	1180	1149	1650	1423	1446	1346	1446	1346	1300
486	577.251	Withaperuvin H	530	578	690	828	759	664	710	497	615	606	731	554	646	495	798	618	727	704	577	589	617	508	717	636	628	552	679	416	509	554	622	469	529	618	616	516	560	422	501	614	577	526	583	500	583	500	547
487	580.26	Streptomycin	4637	3728	4892	4732	4426	3651	4175	4184	2128	2096	3654	4046	3946	3483	4575	4085	4542	4393	4246	4805	4854	4273	5082	4670	4387	3903	3633	3718	4669	4585	4105	3685	5126	3799	3585	3749	3603	3275	3930	4085	2790	2349	4704	4600	4704	4600	4590
488	583.022	Cefodizime	1617	1710	1596	1585	1708	1613	1397	1605	2002	1586	1843	1893	1435	1663	1980	1858	1783	1685	1703	1775	1657	1726	1750	1848	1707	1649	1382	1425	1703	1522	1605	1511	1702	1647	1583	1594	1244	1405	1262	1543	1668	1712	1552	1377	1552	1377	1630
489	583.309	Cholic acid glucuronide	701	588	673	609	568	671	656	570	623	703	853	647	637	634	785	642	667	658	619	620	711	587	787	723	693	643	552	527	631	690	659	514	736	512	615	560	466	465	473	677	663	604	680	615	680	615	696
490	597.274	Hematoporphyrin IX	531	572	543	614	580	511	606	669	715	626	544	401	582	401	566	567	563	512	544	542	592	500	661	695	602	617	629	470	470	641	477	523	595	461	515	472	517	451	480	406	711	525	544	554	544	554	524
491	600.072	O-acetyl-ADP-ribose	998	936	1094	1202	979	1014	1013	1024	1330	1129	1044	1012	1236	1158	1041	1258	1176	1054	1061	975	1191	1141	1251	1304	1047	1047	940	986	942	836	1013	1122	1066	1015	1137	885	999	1008	859	977	1041	1037	1054	1002	1054	1002	834
492	601.125	Eriodictyol 7-(6-galloylglucoside)	1472	1220	1187	1560	1310	1145	1147	1048	1495	1488	1332	1336	1067	1138	1391	1409	1353	1334	1774	1138	1413	1237	1495	1180	1360	1395	1242	1105	1190	1136	1316	1003	1196	1441	1356	1356	998	1003	1066	1074	1259	1417	1098	1144	1098	1144	1202
493	602.28	Neocasomorphin (1-5)	750	475	682	463	588	568	553	550	638	730	700	737	590	655	661	630	723	607	578	742	652	527	761	614	500	458	538	518	571	565	480	424	656	599	495	618	635	531	599	470	515	582	513	577	513	577	607
494	617.116	6-{[2-(3,4-dihydroxyphenyl)-7-hydroxy-3-(3,4,5-trihydroxybenzoyloxy)-3,4-di...	4180	4154	4502	4769	4103	3979	3790	3791	5004	4431	4905	4225	3977	4015	5159	5174	4638	4990	5009	4580	5246	4488	4602	4585	4456	4140	3584	3410	3668	3729	3880	3814	3826	3925	3846	3719	3820	3619	3723	3493	5003	4444	4062	4024	4062	4024	4520
495	619.434	PA(8:0/22:0)	440	596	565	483	443	388	444	462	568	609	486	499	423	455	463	444	480	559	441	563	520	460	623	475	408	390	429	325	404	535	472	407	494	418	311	404	375	378	422	339	522	353	332	424	332	424	481
496	620.022	ADP-ribose 1"-2" cyclic phosphate	1110	1061	1218	1056	1131	1162	1029	834	1243	1223	1195	1266	1049	1037	1226	1301	1142	1228	1222	1225	1110	1382	1062	1203	1145	1097	1063	1175	1076	1017	1036	1079	1183	942	1121	952	865	942	937	793	1053	1265	1193	883	1193	883	1180
497	625.31	Benzylpenicilloyl Polylysine	669	507	548	600	533	586	736	393	576	613	616	572	583	623	739	647	476	645	455	530	505	507	694	737	454	538	606	481	480	503	524	476	547	523	550	623	481	448	481	314	420	690	488	554	488	554	564
498	627.298	Gambogic acid	603	541	518	549	504	469	523	388	533	433	533	481	562	545	528	516	651	660	498	612	684	531	667	656	496	328	466	334	573	605	624	393	499	553	477	504	435	332	519	498	428	537	482	598	482	598	590
499	639.104	{2-[5,7-dihydroxy-2-(4-hydroxyphenyl)-4-oxo-4H-chromen-6-yl]-6-methyl-5-oxo...	4197	3898	4722	4313	3741	3963	4044	3754	4633	4546	4605	4499	3893	4010	4922	5646	4788	4693	4759	4700	4872	4009	4929	4479	4037	4118	3535	3658	3581	3640	3863	3350	4025	4021	4010	3700	3519	3509	3975	3770	4466	4532	4209	3889	4209	3889	4249
500	640.295	S-(9-deoxy-delta9,12-PGD2)-glutathione	932	729	927	865	710	796	982	759	712	947	886	897	704	705	904	912	914	984	937	854	1013	807	1059	1010	778	708	1007	586	872	648	694	748	946	1057	916	746	633	613	785	748	839	773	727	698	727	698	708
501	641.097	(5-{4-[2-(3,4-dihydroxyphenyl)-3,5,7-trihydroxy-3,4-dihydro-2H-1-benzopyran...	2155	1983	2278	2205	1987	2397	1964	2078	2735	2232	2258	2328	1978	1904	2198	2967	2337	2164	2408	2459	2530	2313	2397	2147	2219	2150	1703	2067	1848	2037	2048	1792	1908	2426	2113	1748	1888	1673	2122	1618	2328	2509	2112	1766	2112	1766	2224
502	659.089	(5-{5,7-dihydroxy-4-oxo-6-[3,4,5-trihydroxy-6-(hydroxymethyl)oxan-2-yl]-8-(...	1260	1393	1302	1382	1177	1095	1370	1347	1386	1279	1306	1134	1155	1236	1552	1223	1385	1489	1646	1292	1333	1300	1434	1363	1377	1232	1236	1088	1104	889	1268	1161	1159	1157	1123	1010	1036	1145	1281	1302	1443	1238	1227	1205	1227	1205	1214
503	686.472	PE(14:0/18:2(9Z,12Z))	382	460	397	369	426	447	418	354	441	454	539	481	432	411	412	441	481	394	530	553	456	302	455	358	411	403	409	330	393	494	296	367	400	458	353	409	348	344	431	352	388	420	361	483	361	483	368
504	688.495	PC(14:1(9Z)/15:0)	447	328	384	446	393	420	427	347	407	419	428	395	347	307	413	435	431	420	505	433	446	405	594	417	432	380	377	388	327	430	353	330	355	482	420	489	345	312	277	366	373	351	351	380	351	380	401
505	689.317	Dalfopristin	530	536	430	619	565	583	523	485	626	601	595	630	580	579	486	547	750	511	525	618	563	652	627	664	534	453	668	493	551	595	542	573	510	569	515	501	549	434	557	540	420	638	513	514	513	514	517
506	693.471	PG(a-13:0/a-17:0)	412	447	586	488	396	485	288	532	408	451	450	513	427	377	529	630	491	434	452	454	565	404	494	354	406	441	504	399	419	389	452	408	424	446	377	467	374	277	364	385	430	379	394	366	394	366	350
507	695.335	Olitorin	658	691	696	798	591	682	632	640	774	625	764	627	523	633	615	628	670	658	585	692	639	612	708	669	652	645	504	766	641	650	687	582	593	649	682	801	514	476	568	807	662	752	609	546	609	546	529
508	702.51	PC(14:0/16:1(9Z))	483	487	488	469	524	430	434	466	484	401	431	431	357	490	522	468	532	668	481	579	498	484	552	367	521	479	377	496	472	391	555	470	452	536	309	505	411	355	464	420	451	526	426	365	426	365	464
509	713.337	Cheirotoxol	560	571	698	770	670	706	539	574	744	636	777	638	604	707	759	496	754	865	551	669	664	857	656	775	511	621	522	528	505	652	632	506	625	680	657	652	575	514	645	475	605	816	549	585	549	585	495
510	714.511	PE(14:0/20:2(11Z,14Z))	556	363	419	448	599	532	558	447	451	424	516	336	392	504	354	399	526	573	411	538	603	405	475	547	450	359	568	419	442	419	468	455	511	402	434	504	281	298	302	462	581	571	437	345	437	345	330
511	716.524	PC(15:0/16:1(9Z))	1399	1582	1609	1660	1290	1492	1467	1417	1523	1665	1567	1484	1308	1200	1303	1368	1343	1400	1561	1610	1479	1377	1463	1728	1373	1513	1520	1445	1465	1587	1292	1444	1315	1493	1383	1534	1354	1480	1319	1547	1708	1752	1452	1500	1452	1500	1319
512	727.339	Hordatine A glucoside	503	684	780	701	581	616	708	555	843	647	799	635	391	432	688	609	741	668	609	678	616	658	772	605	616	596	503	567	552	852	536	612	520	664	617	485	522	485	566	606	443	630	611	723	611	723	495
513	728.522	PC(14:0/18:2(9Z,12Z))	556	612	529	575	523	422	506	404	679	683	460	513	676	505	639	582	596	716	569	559	607	635	456	568	514	483	632	510	532	541	526	439	613	547	567	498	492	476	580	514	620	630	404	374	404	374	484
514	749.356	beta-Casomorphin (1-6)	608	550	605	585	597	600	488	469	679	741	660	638	652	640	792	670	611	564	701	755	560	729	729	582	609	477	505	483	640	551	620	584	736	630	613	487	415	476	524	571	599	632	636	660	636	660	514
515	765.602	TG(14:1(9Z)/14:1(9Z)/18:4(6Z,9Z,12Z,15Z))	676	744	647	746	621	669	640	587	912	739	704	767	688	721	842	876	838	793	547	757	712	702	807	691	504	528	856	767	596	870	574	704	603	697	549	671	466	551	588	704	850	682	677	500	677	500	637
516	784.347	Rifaximin	926	708	715	671	650	727	859	544	980	784	724	640	583	809	750	791	696	791	713	707	903	662	878	623	822	559	665	760	561	746	591	582	694	673	729	829	589	643	500	809	807	587	641	697	641	697	678
517	799.062	1,8,16,17,18,21,22,23,34,35,39,39-dodecahydroxy-6,9,12,27,30,40-hexaoxaocta...	855	1093	985	1095	954	999	914	1068	1215	1200	1233	1179	1015	1037	1294	1129	1102	1044	1074	1287	1213	1199	1061	1148	1010	1119	742	973	1040	831	1180	927	864	1052	926	931	835	859	858	870	1050	1064	922	996	922	996	1098
518	808.119	Acetyl-CoA	954	993	1231	1366	963	1023	862	887	1754	1584	1085	1159	768	843	1226	1366	1097	1122	904	1020	1078	1097	868	871	1083	1271	1141	995	989	897	960	860	937	1082	1082	1058	791	700	1059	1015	1634	1448	922	873	922	873	1036
519	815.208	2-[(2-{[5,7-dihydroxy-2-(4-hydroxyphenyl)-4-oxo-4H-chromen-3-yl]oxy}-4,5-di...	1623	1439	1847	2066	1566	1463	1612	1480	1851	1797	1811	1738	1418	1638	1991	1945	1872	1977	1771	1668	1844	1568	1633	1558	2038	1741	1459	1318	1371	1314	1462	1249	1401	1445	1526	1545	1219	1250	1202	1446	1707	1598	1610	1431	1610	1431	1657
520	830.101	(2E)-Butenoyl-CoA	808	785	1204	1060	798	799	635	748	1286	1345	894	727	735	648	1081	1191	981	890	984	738	867	884	795	712	988	1051	750	815	681	731	971	991	793	867	727	926	669	679	817	772	1264	1111	748	714	748	714	831
521	943.812	TG(20:3(5Z,8Z,11Z)/22:5(4Z,7Z,10Z,13Z,16Z)/o-18:0)	2899	3178	3093	2698	2898	3159	2784	3138	2819	3306	2963	3013	2525	2851	2800	3093	2746	2798	3105	3010	3253	3133	2800	2831	2781	2745	2721	2800	2770	2856	2866	3091	2821	2899	2607	2858	2619	2828	2659	2870	2831	3171	2923	2919	2923	2919	2953
[truncated: 193 more columns]

## Sheet: HDBEC
ionIdx	ionMz	Top annotation name	1 / 0 / Rep1 / 1	1 / 0 / Rep1 / 2	1 / 0 / Rep2 / 1	1 / 0 / Rep2 / 2	1 / 0 / Rep3 / 1	1 / 0 / Rep3 / 2	1 / 2 / Rep1 / 1	1 / 2 / Rep1 / 2	1 / 2 / Rep2 / 1	1 / 2 / Rep2 / 2	1 / 2 / Rep3 / 1	1 / 2 / Rep3 / 2	1 / 22 / Rep1 / 1	1 / 22 / Rep1 / 2	1 / 22 / Rep2 / 1	1 / 22 / Rep2 / 2	1 / 22 / Rep3 / 1	1 / 22 / Rep3 / 2	1 / 24 / Rep1 / 1	1 / 24 / Rep1 / 2	1 / 24 / Rep2 / 1	1 / 24 / Rep2 / 2	1 / 24 / Rep3 / 1	1 / 24 / Rep3 / 2	2 / 0 / Rep1 / 1	2 / 0 / Rep1 / 2	2 / 0 / Rep2 / 1	2 / 0 / Rep2 / 2	2 / 0 / Rep3 / 1	2 / 0 / Rep3 / 2	2 / 2 / Rep1 / 1	2 / 2 / Rep1 / 2	2 / 2 / Rep2 / 1	2 / 2 / Rep2 / 2	2 / 2 / Rep3 / 1	2 / 2 / Rep3 / 2	2 / 22 / Rep1 / 1	2 / 22 / Rep1 / 2	2 / 22 / Rep2 / 1	2 / 22 / Rep2 / 2	2 / 22 / Rep3 / 1	2 / 22 / Rep3 / 2	2 / 24 / Rep1 / 1	2 / 24 / Rep1 / 2	2 / 24 / Rep2 / 1	2 / 24 / Rep2 / 2	2 / 24 / Rep3 / 1
1	55.0199	Acrolein	2704	2524	2854	1956	3004	2788	2688	2295	2491	2504	2095	2218	2663	2805	3042	3132	2175	2527	2036	2870	2613	3331	2293	2448	2658	2989	2749	2307	2640	2651	2880	1742	2825	2419	2619	2536	2436	2463	2715	2487	3234	2736	2507	2775	3006	2554	2583
2	57.0328	Acetone	6108	5857	6400	5326	6081	6269	5945	6148	6392	7482	5486	6338	5878	5171	6739	5844	5667	5538	5200	4363	5519	6377	4124	3421	6273	5236	5578	5066	5253	6127	5371	4631	5603	6508	5282	5864	4469	5371	6268	5633	5400	4270	4817	5018	5537	4891	5678
3	57.0361	Acetone	7102	6696	6579	5837	6635	6866	7166	7306	6715	8049	6468	6870	6623	5958	7490	6499	6363	6409	6374	5106	6160	7004	4532	3833	6947	5864	6209	5623	5619	6388	5795	5338	6173	7253	6417	6660	5332	5948	7060	6142	5347	4645	5177	5832	5744	5348	6242
4	58.0284	Acetamide	1910	2349	2646	2422	2351	2487	2313	2205	2495	2284	2314	2309	2478	2125	2683	2798	2453	2583	2300	2722	2818	2261	2034	1934	2806	2274	2449	2223	2131	2136	2133	1911	2440	2978	2389	2482	2981	2893	3260	2231	2418	1999	2128	2682	2067	2607	2855
5	58.0318	Acetamide	2155	2412	2836	2346	2580	2836	2623	2295	2584	2117	2476	2243	2611	2377	2991	2954	2652	2852	2586	3026	3193	2472	2133	2264	2911	2303	2615	2317	2213	2441	2099	1948	2442	3153	2644	2810	3192	2818	3390	2469	2552	1915	2235	3030	2365	2470	3023
6	59.0146	Acetatic acid	84333	81966	80739	78453	79197	76244	81415	82662	80059	82240	71531	74437	78964	76563	86498	79422	80599	78929	77297	73927	83335	80673	59303	56885	75404	74331	88004	86390	76475	75669	79093	65700	90214	94732	85988	81107	75276	79599	74316	71346	68575	66789	70089	72123	72219	75728	75400
7	59.0528	Propanol	6056	5838	5140	5214	5251	5563	4705	6053	5331	5540	5258	4901	6358	7694	4952	5728	6466	5936	5284	5105	5425	5564	5157	4578	5908	5103	6056	5907	5149	5448	5918	6158	5011	6086	7235	6249	5642	6573	6194	5710	6346	5775	5290	5430	4955	5158	5316
8	65.0385	Cyclopentadiene	2405	2875	2421	2714	2857	2841	2204	2888	2057	2232	2344	2626	2232	2479	2132	2596	2039	2299	2292	2526	1956	2437	2528	2585	2653	2977	3150	2637	2131	2719	2743	3506	2037	2226	2632	3713	2153	2569	2304	2367	4967	6585	3488	3465	1614	2430	1948
9	67.0285	Imidazole	3512	3797	3534	3534	3413	3195	3550	3245	3774	3162	2514	2539	3487	2997	3418	3757	3018	3722	3338	3556	3745	3232	2901	2642	3369	3030	3295	3293	2871	3732	2937	2914	3726	3846	3268	2880	3835	4265	2786	2522	2818	2681	3526	2820	3287	3107	3596
10	67.0319	Imidazole	3464	3681	3531	3553	3558	3196	3473	3261	3786	3119	2684	2735	3810	2990	3815	4137	3063	3605	3445	3597	3758	3201	2997	2420	3656	3099	3211	3370	2794	3629	3041	2990	3606	4090	3370	3028	3854	4125	2905	2734	2740	2841	3279	2947	3340	3165	3823
11	68.0506	1-Pyrrolinium	3186	2892	3416	3961	3029	3173	3511	3328	3396	3707	3634	2924	4482	3558	3456	2954	3945	3289	3718	2595	4373	3388	3334	3307	3135	3732	3834	3462	3416	3040	3875	3144	3975	3740	4119	3018	3347	3978	4678	4270	3701	3701	3332	3184	3373	3744	2972
12	69.0321	Butynol	7111	6570	7741	6810	5980	5720	6752	6658	6761	6250	7249	6230	6230	6623	6976	6554	7331	6807	5973	5728	6138	5792	5758	4999	8314	8265	9380	8443	6793	7308	9022	8307	8903	9777	8617	8523	5695	6266	7185	6717	6722	7698	8434	6534	5392	5136	5439
13	70.031	Acrylamide	1983	2307	1819	1853	1670	1698	1765	1530	1882	1988	1637	1834	2084	1401	2177	1794	2354	1578	1780	1923	1983	1760	1804	1861	1709	2036	1962	1695	1835	1808	2017	1599	1786	2014	2239	2394	1808	2214	1709	2423	1920	1910	1705	1788	1740	2529	2339
14	71.0141	Propenoic acid C3:1	34420	34818	29497	31882	25974	27673	33806	33036	31898	33106	31900	29258	32982	30285	32807	34464	35668	32519	26124	27804	30818	29042	23755	25273	33209	31554	34368	36962	32196	28704	36535	30285	41944	41157	41113	40078	31260	27968	34688	32394	32178	27980	29810	26319	30725	28045	31730
15	71.051	Butanal	5488	6058	6666	6171	5555	5532	6027	5439	6273	5454	6154	5576	6867	6067	6101	7223	7293	6373	6094	4815	5492	6298	5082	5542	6937	5839	6739	5972	5362	4708	6659	5745	6924	7545	7629	6826	6464	6017	6479	5874	6503	7103	6321	6723	6773	6140	6977
16	72.0455	Aminoacetone	1914	2158	1859	1850	1849	2008	1737	1812	2006	1656	2049	2185	2024	1794	2191	2291	2210	2178	1784	2035	2139	2847	1644	1886	1776	1823	2226	2009	1824	2061	2345	2011	1982	2215	2811	1973	2026	2137	1537	1974	2254	2265	2249	2068	1967	2080	1853
17	72.9934	Glyoxylic acid	2477	2144	2029	1779	2066	2030	2598	2428	2475	2584	2467	2444	3049	2174	2787	3489	2579	2504	1874	2151	2601	2175	1926	2190	2377	2317	3010	2686	2215	2792	2381	2568	3154	2591	2797	2171	1986	1761	1922	2858	2234	2138	1710	1971	4278	2928	2315
18	73.0312	C3:0 (Propionic acid)	10634	10800	10838	10505	10714	9501	10351	10648	9969	9934	10923	9569	11056	9451	11208	11038	12076	10425	10015	11713	9954	9814	8158	8486	10926	10983	9769	9678	11101	10076	9750	10157	11050	10568	11027	10432	8869	8364	12034	10467	6642	6469	8906	9223	8175	8275	10667
19	74.024	Glycine	15068	12856	13080	12036	13822	13288	15332	13960	14461	12714	15447	13647	16560	16127	16761	17432	18979	16044	14920	13004	17755	15675	12742	12541	15046	15879	19030	19163	15761	16085	16900	15352	21793	19701	21725	18479	19898	19042	21577	20919	20262	20265	19660	20615	17917	21343	20278
20	75.0095	Glycolate	8921	9849	8846	8151	8777	7002	9177	8385	9613	8815	6810	7079	10922	11961	11711	10522	12491	12392	10210	10479	11667	10850	9717	10129	9169	8138	8787	7987	8829	7823	8231	7002	9399	9731	9148	8630	10789	10783	10570	12417	8925	9981	10264	9931	11436	10792	11159
21	77.0392	Benzene	2239	2408	2349	2479	2257	2392	2221	2022	2518	2029	1862	1895	2337	2639	2407	2305	2650	2911	2608	2780	3161	2515	2483	2344	2257	1883	2263	2141	3286	2632	2022	2266	2623	2623	2159	2122	2884	2328	2176	2195	2527	2772	2919	2360	2110	2711	2502
22	77.0425	Benzene	2107	2213	2187	2193	2145	2374	1934	1856	2104	1796	1664	1728	2296	2563	2229	2174	2308	2393	2345	2525	2752	2139	2261	2174	2032	1872	2234	2074	3155	2600	2058	2082	2579	2338	2051	2038	2797	2302	2093	2026	2301	2496	2549	2148	1844	2377	2311
23	78.037	Pyridine	2050	1768	1918	1758	1522	1389	1459	1664	1782	1340	1856	1272	1868	1433	1390	1783	1729	1425	1690	1467	1557	1604	1205	1644	1973	2008	1429	1609	1349	1380	1191	1529	1541	1548	1903	1520	1738	1785	1500	1763	1346	1245	1714	1730	1616	1619	1812
24	80.9661	Sulfurous acid	10374	10689	10580	11955	10663	10641	10821	10657	12161	10727	11405	15111	11042	10567	12440	10041	11115	10538	10468	10693	11431	11045	12271	12845	11182	9789	9360	10132	10983	10638	9429	9153	11058	11075	10012	9719	11115	10528	9849	9822	10615	8316	9493	10243	11844	13204	11256
25	81.0341	2-Methylfuran	3352	2745	3069	2853	2757	3314	3231	3086	3251	3129	3320	3201	2425	2905	2993	2476	3362	2396	2295	2605	3101	3245	2500	2595	2348	1983	2399	2850	2515	2333	2487	2384	2150	2467	2829	2889	2553	2664	2740	2759	3394	2905	2762	2656	2447	2631	2659
26	81.0438	Fomepizole	2986	2991	2630	3121	2770	3074	3049	2726	3103	2858	2874	2802	2403	2984	3107	2687	2999	2378	2357	2434	2657	3159	2343	2734	2711	1969	2350	2872	2265	2084	2151	2033	1982	2582	2687	2746	2373	2484	2673	2851	2844	2568	2230	2534	2400	2548	2601
27	83.0142	Hydroxybutynal	3329	3340	3024	3736	3496	3954	3208	3315	3377	3221	3127	3496	3920	4809	3643	3475	3681	3864	3562	2603	3275	3403	3082	3289	3762	3632	3216	3536	3870	3224	3376	3266	3535	4227	4125	3536	3596	3217	3884	3496	4056	2931	3561	3403	3524	4201	3526
28	83.0517	Methyl propenyl ketone	13992	13725	13162	14359	13882	13461	16739	17698	15146	13939	13101	13050	6814	7221	6435	6848	6651	6959	7283	6000	7113	7664	6029	5122	6358	6442	5780	5950	5482	5599	5944	6211	6009	7244	6378	6093	6999	7211	7569	6635	6014	6261	6529	6547	6706	7678	6694
29	84.046	Acetone cyanohydrin	10114	10390	10452	11695	10004	9361	11291	9336	10285	11624	9141	9167	11514	11446	12323	10922	12114	12396	10848	9915	13180	11905	9572	8853	9938	9622	10675	9586	9580	8859	9894	8629	10618	11790	10895	10876	12957	11184	11644	12332	11653	11811	10930	11312	12495	11098	12272
30	84.0803	Piperidine	2633	3029	2606	3262	2740	2252	2750	2881	2920	3243	2600	2807	3027	2910	3324	3157	3754	3290	3340	2391	2978	3564	2494	3092	3259	2736	2927	2892	2209	2857	3051	2874	3042	3015	2487	2908	3134	2959	3158	3578	3337	3314	2762	3265	2832	3257	3937
31	85.0302	Succinic aldehyde	19498	19323	18597	17547	19827	16631	17993	17775	16906	18907	18674	17339	13801	12814	13383	12948	12754	13094	12609	11330	11772	12801	11359	11633	14345	11740	15337	13704	12231	12169	15582	14245	17702	15269	15770	15663	14039	13535	13215	12730	12179	13972	13940	14115	13568	12852	13961
32	85.0656	Iso-Valeraldehyde	3374	3017	3153	2986	3080	2888	3167	3092	2913	3429	2790	2746	3174	2565	2641	2709	2835	2919	2767	2406	2799	2577	2558	2804	3175	2635	3145	2729	2497	2520	3141	3032	2920	3448	3276	3054	3011	2666	2945	2711	3252	3474	2768	2970	2747	3071	2711
33	86.0626	N-Ethylacetamide	1116	1433	1626	1524	1177	1178	1174	1528	1521	1196	1566	1387	1694	1427	1205	1220	1587	1351	1495	1261	1443	1121	1281	1313	1098	1634	1797	1449	1854	1622	1210	1333	1205	1443	1700	1618	1615	1471	1336	1280	1494	1360	1338	1215	1189	1512	1579
34	87.0097	Pyruvate	50892	49579	35839	34826	31328	31977	51559	50774	45032	46668	50720	45810	28878	29034	33123	33595	27335	31062	26518	28114	31279	30293	26791	23683	38174	37719	42314	38225	34016	33604	59170	49243	66666	66000	44170	41797	29934	30084	22214	22147	18801	18226	25091	25504	29523	30935	29480
35	88.0417	Alanine	71054	68956	64857	65450	60262	63760	66385	64897	65911	65741	61382	55759	75467	73476	82064	76108	84880	79494	65771	60978	79573	74622	64316	55381	67498	61623	75253	72330	63559	58785	63875	56878	85598	84144	84109	84060	78673	79014	80708	80314	83691	84841	78208	73483	87423	90545	84893
36	89.0253	Lactate	24967	25476	25672	25695	30016	28883	30294	29484	28729	25489	23775	24164	37349	36840	38603	37598	41982	39354	39871	34971	43989	40729	32037	31406	30776	28330	32655	30279	28379	25581	23064	24158	31535	31997	33679	31985	49127	46257	49777	51816	58196	52561	42645	43485	57556	48594	52059
37	89.0404	2-Methyl-1-propanethiol	14546	15261	14489	15653	16367	17061	17470	16855	16337	15125	13665	12752	22325	21326	22895	22467	23088	22975	23038	20406	24657	21989	16968	17225	19500	17934	19940	18072	15116	15991	15308	16276	18186	18420	21179	20046	27833	26307	29484	29927	33141	30942	24746	23609	30348	25993	30374
38	89.0448	2-Methyl-1-propanethiol	10760	11782	10935	12097	11832	12417	13197	12457	12044	11110	10217	9575	16207	15753	16775	16627	16205	16352	16231	15070	17513	15706	12602	12925	14269	13469	15292	13547	11329	11977	11855	12233	13698	13710	15424	14480	19509	18326	20773	20679	24578	22500	17498	16531	20862	18850	21568
39	91.056	Toluene	3349	3003	3133	3504	2988	4353	3099	2958	3345	2731	3457	3325	3050	3301	3233	3263	3346	3663	3805	3662	2997	3033	2989	3131	2948	2862	2918	2869	2631	2393	2928	2800	2836	3053	3279	2767	3653	3210	3265	2965	2608	2516	3350	3225	2507	3216	3032
40	92.0505	Aniline	2728	2760	2985	3359	3017	2539	2811	2847	3064	2685	2386	2902	2989	3398	3473	3210	3255	2907	2809	3351	2808	3250	2129	2646	2859	3007	3027	2714	2187	2504	2817	3137	2766	2349	3092	2961	3214	2886	3297	2862	3574	3950	3309	3233	2764	2911	3658
41	93.0369	Phenol	6512	6835	6191	6092	5959	6026	5549	7115	6448	6231	5791	6402	9743	9716	7103	6522	7136	7015	7501	5513	6561	6456	5353	5652	5914	6487	6038	6294	5881	5348	6547	5856	5942	5954	6767	5915	6960	6277	7131	6351	7081	6101	6108	6856	6044	6318	6435
42	94.0308	Hydroxypyridine	2115	2743	3101	2470	2240	2366	2793	2952	2551	2908	2456	2581	2678	2455	2610	2367	2260	2686	2383	2590	2472	2555	2412	2388	2858	2540	2271	2706	2738	2210	2562	2352	2322	2742	2815	2523	2645	2378	2526	2566	2376	2234	2323	2669	2444	2201	2371
43	95.0507	Cyclohexenone	2266	2220	2644	2352	2286	2601	2727	2139	2388	2222	2273	2026	2798	2600	2731	2571	2631	2217	2369	2164	2195	2265	2332	2110	2199	2457	2193	2492	2744	1975	2377	2697	2542	2562	2629	2400	2607	2183	2846	2535	2635	2321	2652	2270	2719	2740	2405
44	96.0429	1-Cyano-2-hydroxy-3-butene	1383	1325	1320	1247	1209	1306	1433	1296	1251	1229	1056	1449	1533	1191	1444	1372	1434	1099	1277	1433	1352	1014	1197	1175	1148	1266	1308	1130	1258	1065	1284	1205	1439	1435	1652	1447	1333	1235	1348	1523	1549	1212	1437	1097	1465	1301	1222
45	96.0473	1-Cyano-2-hydroxy-3-butene	1367	1334	1275	1268	1179	1195	1368	1147	1278	1250	1010	1325	1547	1236	1379	1197	1232	1054	1278	1373	1264	1009	1171	1081	1082	1138	1366	1029	1222	1058	1226	1091	1374	1404	1608	1444	1330	1187	1226	1683	1534	1123	1424	1102	1378	1268	1232
46	96.9682	Phosphoric acid	63536	59347	57433	59080	57782	57636	61479	57506	62020	56243	57813	54972	67764	65228	69132	65873	73399	69518	59891	55620	70023	67918	57811	52423	60214	55786	62519	60610	61261	54271	55857	49857	70416	69641	69617	63811	66158	64498	73806	70626	69626	68065	62858	63232	73748	72492	69730
47	97.029	C5:2	4423	3853	4234	4097	3762	3662	4196	3802	4469	3973	4266	3849	4452	3849	3917	4324	4002	3946	4051	3407	3863	4359	4073	3232	3461	3430	4168	4380	4043	3167	3587	3665	3672	4795	4219	4706	4474	4478	3867	3921	4235	4221	4228	4203	4843	3850	4492
48	97.0682	Cyclohexanone	2230	2555	2653	2341	2910	2581	2052	2242	2126	2378	2117	2679	2621	2678	2723	2538	2575	2654	2828	2417	2665	2441	2385	2132	2613	2516	2609	2192	2550	2863	2479	2845	2811	2864	2458	2870	2797	1994	2626	2709	2504	1953	2624	2552	2367	2494	2682
49	98.025	Succinimide	1892	1571	1512	1932	1632	1610	1531	1704	1457	1695	1516	1503	2153	2072	1713	1550	1987	1954	2059	1879	1638	1204	1559	1452	1644	1495	1367	1574	1802	1120	1926	1499	1681	1700	1500	1642	1517	1455	1579	1909	1982	1304	1779	1698	1653	1717	1774
50	98.059	2-Piperidinone	1314	1033	1317	1173	1018	1187	1230	1170	1367	1344	1435	997	1368	1245	1568	1421	1577	1377	1039	1214	1223	972	1161	1279	1159	1116	1403	1263	1167	1262	1255	989	1398	1313	912	1417	1256	1427	1110	1263	1346	1284	1325	1540	1700	1652	1204
51	98.0635	2-Piperidinone	1261	1037	1279	1120	981	1281	1188	1177	1375	1292	1345	1010	1353	1190	1578	1392	1592	1370	990	1205	1238	937	1082	1252	1078	1149	1293	1324	1134	1253	1183	1036	1333	1237	952	1245	1157	1410	1201	1209	1420	1268	1289	1399	1530	1581	1077
52	99.0091	Succinic anhydride	4453	4578	4292	4402	4724	4184	4681	4514	4512	4317	4254	4477	4661	4825	4958	4863	4883	4485	4418	4932	4813	4715	4416	3793	5057	5054	4275	4594	4503	4011	4607	3906	4974	4601	5196	4552	4497	4348	4945	4496	4897	3896	4870	3800	4181	4354	4791
53	99.0446	Valerolactone	2699	2487	2897	3046	2309	2667	2949	2944	2635	2421	2202	2717	3382	3399	3566	3103	3065	3078	3112	2691	2547	3071	2729	3090	2906	3122	3086	2880	3484	2245	2479	2286	3395	2808	2860	3013	3071	2548	3090	3365	4065	2606	2908	2635	3125	3143	3282
54	99.0822	Cyclohexanol	1488	1532	1710	1505	1439	1471	1428	1549	1696	1645	1545	1707	1800	1850	1953	1589	1692	2012	1336	1474	1981	2059	1441	1974	1792	1692	1857	1806	1820	1389	1700	1571	1771	1500	1766	1921	1912	1744	1715	2076	2022	1844	1603	1743	1578	1778	1697
55	100.04	Homoserine lactone	2559	2171	2318	1922	2441	2838	2441	2709	2037	2310	2280	2227	2138	2630	2049	2428	2634	2480	2666	2143	2807	2396	2184	2249	2470	2017	2522	2113	2087	2541	1986	2426	2548	2128	2396	2665	2107	2667	2448	2686	2779	2410	2273	2665	2551	2506	2997
56	100.078	Pentanamide	1247	1009	956	994	1146	1315	1032	1134	1121	1172	853	992	1290	1020	1050	1294	1286	1171	1144	945	1249	858	958	1067	1246	1242	983	1103	1170	838	1119	1164	1277	1148	1049	1210	1190	934	1118	1001	1117	1108	1198	1008	966	1335	1193
57	101.025	Oxobutanoic acid	17514	18322	21074	19921	16752	17664	17542	16594	17458	17592	18326	16062	17797	17477	18700	17268	18752	17432	16475	15115	16642	15998	14827	14453	16803	16130	17991	15912	14396	14598	16587	17080	20242	19363	19849	19879	15385	15118	17220	15890	16291	15270	14849	15877	18944	18419	16394
58	101.061	Pentanoic acid	6090	6553	6715	5687	6450	6281	6073	5677	6046	5551	6218	6208	7011	6873	6800	6269	6353	6145	6128	5314	5594	6064	6446	5213	5994	6406	6568	6108	5657	5184	6187	5092	6766	7074	7571	5594	6530	6619	6579	5435	6913	5760	5966	6242	7470	5968	6819
59	102.056	Aminobutanoic acid (ABA)	4435	3820	4118	4322	3776	4351	3712	3767	4053	3686	4026	3235	5293	5384	5140	4640	5214	4790	3836	4544	4700	4718	4716	3761	4068	3811	4211	4528	3257	4324	4149	3041	5169	4823	4881	4475	4973	5183	5196	4841	4911	4410	4896	4444	5114	5646	5800
60	103.055	Styrene	5614	5989	5088	5471	5360	5581	5276	5692	4446	4406	5468	4760	5695	6435	4999	4981	5657	5915	4880	4692	6252	5402	4383	4563	4675	5192	6193	4647	4309	4446	5010	5164	5530	4905	5000	5240	5524	5354	5058	5564	5132	4957	4121	5192	5674	5785	5802
61	104.036	Serine	5743	5544	5260	5364	4843	4847	6043	5246	5759	5907	4212	5281	5488	5964	5645	6128	6567	5837	5786	5463	5413	5400	5620	4763	5498	5075	6460	5629	4807	5162	5166	4784	6573	5699	6699	5986	5897	5140	5135	5759	6298	5340	5180	5015	5478	6560	5478
62	105.001	Methylthioglycolic acid	1229	1229	1216	1191	1270	1133	1224	1268	1323	1093	1403	851	1233	1262	1177	1263	1213	1155	1009	1150	876	1030	917	998	1001	1363	1088	1406	1334	963	1023	981	1319	1204	1041	1132	1044	1446	1042	1094	1137	1262	1170	1067	1132	1160	1301
63	105.053	Diethylene glycol	1225	1198	1379	1538	1452	1714	1549	1572	1459	1324	1535	1051	1332	1224	1480	1853	1214	1389	1361	1618	1420	1161	1668	1072	1111	1404	1530	1093	1502	1238	1296	1112	1799	1471	1162	1226	1407	1367	1411	1427	1419	1568	1266	1586	1433	1276	1322
64	107.049	Benzyl alcohol	6744	6613	6844	7139	7610	6950	7068	6394	6794	6773	6459	7049	6848	6903	6654	6447	6816	7053	6200	5401	6298	6535	5856	5942	5962	6915	6100	7179	6287	7064	6082	6463	8405	7802	7734	6460	5755	5775	6358	6038	5797	5597	5958	5980	6347	6350	6312
65	108.045	Aminophenol	1725	1868	2169	2115	2144	2088	2013	1862	2173	1994	2050	2360	2185	2220	1898	1864	2060	1642	1335	1786	1732	1689	2110	1890	1754	1833	2232	2113	1708	1500	1570	1785	1521	1720	1943	1923	2540	2180	2086	2003	2290	1769	2329	2240	1863	2169	2120
66	109.041	N-Acetylimidazole	20720	20724	19614	21908	20861	19618	21939	20644	22735	22800	20749	19263	23629	22860	22706	22158	24956	23595	20519	18874	23530	21385	20237	18193	21660	20925	24254	22810	20340	18879	20605	19872	25223	24362	26200	23847	25232	21851	24767	24350	23775	23662	23127	22714	24994	25817	25402
67	111.009	Furoic acid	5591	6903	5081	7129	4872	5786	4700	6197	5261	7070	4991	5906	4606	6547	5326	6243	5350	6454	5161	6219	6136	6428	5326	5808	4784	6273	4258	4958	5487	6286	5405	6770	4502	5003	5171	5384	5572	5990	4514	5389	4689	5437	4961	5146	4701	5255	4802
68	111.017	Uracil	4515	5239	3545	4545	4094	4590	3548	4530	3602	4662	3590	4118	3903	5618	4489	5209	4196	5264	3878	4369	4682	4565	3855	4154	4028	4849	3587	3882	3774	4228	4609	5263	3664	3838	4154	4704	4385	4986	4159	4653	4420	4847	4331	3757	3410	3799	3755
69	111.045	C6:2	2415	2566	2322	2410	2409	2208	2233	2746	2081	2320	2157	2788	2435	2162	2300	2260	2772	2550	2374	2466	2552	2503	2648	2372	1865	2050	2102	2222	2415	2532	2020	2018	2348	2231	2194	2073	2096	2494	2236	2609	2186	2184	2523	2468	1980	2546	2420
70	111.081	(Z)-4-Heptenal	1838	1935	2032	1659	1858	1813	1784	1552	1946	1550	1908	2103	1526	1957	1524	2092	1904	2028	2274	2047	2103	1833	1837	1594	1808	1763	1534	1659	1886	1680	1907	1711	1681	1625	1483	1622	1731	1902	2056	1777	2041	1738	2059	1545	1488	1247	1808
71	112.041	Pyrroline carboxylic acid	7025	6214	7256	6754	6359	5950	7255	6601	6824	6333	6173	5443	7989	7940	8968	8456	8975	8809	7812	6940	8118	8229	6914	5560	6596	6500	8624	6706	6853	6036	6710	6274	8290	9274	8496	8418	7966	7857	8965	7911	8734	8084	7648	6471	9273	8055	9082
72	113.022	2-Hydroxy-2,4-pentadienoic acid	18698	18890	17992	18242	16982	16085	18775	18945	18661	17484	17064	19572	17224	16899	19352	17903	18153	17377	15231	15143	17666	17277	14909	13744	21705	17850	21848	19610	18701	18623	21983	19658	25326	24651	22412	20578	15621	15775	15283	17015	15762	15120	14037	14678	17173	15669	15994
73	114.056	Proline	18467	16780	18213	17425	18236	17008	17092	18956	17429	16687	18277	16853	20068	20813	21112	19811	21067	22846	18144	18234	20284	19371	18098	16956	17222	15908	19540	17599	14694	16093	18419	16042	20936	20989	20828	20929	22143	21480	21095	21833	22813	20149	20124	19127	21171	19271	21531
74	115.004	Fumarate	47815	43469	26041	26761	26659	23511	38941	41106	44125	50962	48064	49648	17299	13601	18498	19962	14121	13810	12652	10318	11456	9679	16342	15626	81697	85473	88293	94695	78409	76562	116940	106525	158990	158536	86578	80365	17360	18951	30230	29166	23988	18976	17192	15019	14107	14558	21575
75	115.077	Hexanoic acid	2673	3074	2807	3183	3321	2944	2861	3040	2890	3308	2735	3057	3534	2599	3000	3433	2952	3043	3227	3137	3703	2988	2424	3077	3870	3513	3319	3741	3542	3172	3021	3579	3099	4430	3938	3687	3827	3597	3146	3983	3356	3678	3311	3149	3277	3149	4123
76	116.071	Valine; Betaine	73334	71669	68345	68302	71707	68426	74347	66598	72059	68973	65512	67563	74368	77970	80062	77354	83611	82686	72243	68261	77502	80033	72246	65643	65431	66716	74878	70609	67542	63428	68003	65382	81708	82782	77675	77118	79924	71732	82275	77024	77801	72736	68789	74837	84312	80596	80285
77	117.018	Succinate	9489	8521	8887	7979	8971	8326	7648	8002	8773	7794	8595	7881	9876	8804	8847	7999	9548	8225	8363	8055	8742	9195	7788	7646	8377	7799	7469	7636	8101	8189	9299	8225	7814	8367	9083	8160	8352	7386	8318	8290	8059	6386	7152	7508	7889	7919	9426
78	117.053	5-Hydroxypentanoic acid	3050	2991	3133	2799	2969	2873	2982	3403	3174	2671	2954	2463	3517	3501	3616	3124	3275	3388	3320	2806	3472	3033	3070	2671	3288	2679	3040	2866	3111	2861	3003	3297	2725	2955	3211	3278	2933	3077	3092	2925	3214	3375	3162	2991	3182	2916	3432
79	117.073	Indane; Diisopropyl sulfide	5679	5693	6147	5739	6114	6104	6885	5882	6215	5562	5981	5519	6395	5881	6812	5779	6745	7038	6312	5545	6567	7358	5514	5716	5531	5540	6679	6249	5759	5009	5928	5449	6484	5515	7361	6331	7409	6581	5242	5989	6498	6492	6444	6661	7255	6199	6610
80	118.05	Threonine	5893	6555	6389	6267	6329	6437	6675	7171	6854	6537	6153	6694	7513	7779	7667	7494	7303	7051	6666	6418	7695	8412	6204	6190	7003	6310	6723	7211	6423	6442	6708	6829	8310	7090	8436	7232	7573	7414	8538	7179	8186	7699	6289	7311	7934	7961	8166
81	120.013	Cys	3259	3071	3748	3585	2956	2827	3086	3211	2635	3339	3762	3547	4281	3739	3937	4109	3392	3663	2491	3172	2983	3085	3623	3564	4296	3980	2995	3354	3958	3353	3043	3134	3624	3498	3257	3281	3203	3189	3898	4062	2965	3001	3133	3257	4067	4243	3615
82	120.931	2-Bromoacetaldehyde	3890	2952	4392	4364	3862	4062	3290	3241	3378	3325	3498	3568	5021	5360	5718	4531	4041	3873	3882	3460	4673	4004	3505	3624	4739	3877	3924	3988	3427	3414	3599	2706	3632	4108	3562	3624	4292	3789	5543	5070	4523	4241	4251	4522	5007	5585	5376
83	120.997	3-Mercaptolactate	2648	2821	3144	2475	2649	2479	2763	2042	3126	2966	3385	2721	3145	2475	2751	2888	3137	3053	3144	2579	2509	2994	2600	2999	2527	2701	3598	2309	3030	2996	3024	2552	2952	3148	3038	3201	2923	2856	2431	2695	2725	2970	2783	2546	2488	2569	2759
84	122.024	Nicotinate	5030	5103	5345	4992	5096	5325	5375	5204	4948	5191	4946	5575	4947	5032	4808	5097	4618	5370	4536	5252	4945	5094	5317	4769	5183	5289	5509	4936	5147	4956	5262	5161	4903	4671	4919	4684	4859	4932	4956	4764	4733	4257	4502	4889	4519	4958	4919
85	122.059	Anisidine	3119	3281	3174	2783	3196	3504	4010	3335	3345	3296	3229	2931	3642	3147	3624	3660	3531	3345	3558	3354	3255	3372	3195	3233	3987	3643	3677	3166	2920	3512	3673	3535	3783	3423	3858	3328	3138	3700	3837	3125	3557	3455	3450	3024	2907	3398	3391
86	124.052	Methylcytosine	1733	1794	1339	1848	1742	1658	1812	1457	1976	1896	1493	1933	1830	1964	1693	1784	1871	1783	2036	1770	1600	1692	1859	1783	1624	1688	1919	1906	1646	1720	2016	2387	1838	1898	1979	2479	1560	1796	1539	1356	1727	1876	1680	1718	1716	1635	1865
87	125.036	Thymine	2892	2905	2635	2624	4511	4484	3005	2885	2756	3220	2734	2769	4714	3020	3094	4588	3156	3305	2701	4414	2858	3252	2930	2591	3071	4418	2844	2808	3177	2983	3239	3094	4363	4451	2916	4621	4216	2847	3106	3010	3316	3095	2942	2666	2778	2512	3313
88	125.059	Melamine; Toluene-cis-dihydrodiol	1935	1904	1791	1741	2392	2128	1873	1579	1954	1975	2004	1920	1914	2320	2229	2210	1774	2138	1696	2042	1844	2235	2197	1737	1665	1852	1766	1862	1946	2324	1877	1966	2277	1879	1885	2046	1910	2050	1888	1660	2122	1736	2441	1982	1883	2133	2033
89	125.096	N(tele)-methylhistaminium; Sulcatone	2527	2582	1732	2053	1985	1918	2099	2305	2504	2650	1705	2292	2531	2008	2292	2760	2007	2267	2741	2819	2160	2388	1824	2580	2315	2019	2217	2179	2775	2938	2267	2397	2110	2069	2238	2212	2589	2349	2218	1919	2015	2088	2241	2267	1979	1747	1633
90	126.057	(S)-2,3,4,5-Tetrahydropyridine-2-carboxylate	1349	1800	1237	1541	1359	1298	1466	1217	1497	1537	1232	1382	1342	1246	1673	1271	1233	1571	1551	1384	1421	1598	1328	1192	1221	1671	1366	1361	1253	1373	1171	1331	1681	1293	1520	1400	1912	1461	1095	1372	1493	1227	1397	1294	1339	1505	1454
91	126.903	I(-)	1379	1133	1192	1299	1053	1176	1051	1018	772	1041	880	1134	982	916	909	1163	1108	952	960	1086	954	1282	950	1058	920	962	963	836	756	1050	952	954	1051	1178	1179	894	992	1032	978	1099	1261	1417	986	717	1161	1014	1005
92	127.04	Dihydro-4,4-dimethyl-2,3-furandione	33093	33561	47830	43110	39721	39529	36640	35280	37351	34774	46665	48377	63947	62342	68251	62442	34743	31543	29632	27636	36471	35278	43074	38912	62683	59068	43304	39941	46181	43277	67924	58394	35222	35188	79320	72759	39284	37685	68161	70060	45905	45265	38475	37525	52671	50723	70647
93	127.051	Dihydrothymine	74650	74630	70938	66942	71560	67996	73387	70432	72576	68204	70591	68838	71249	69037	76120	71771	80145	77097	68806	63972	76682	75669	66495	59614	67878	65563	78466	73037	69802	69147	69868	63016	83061	83873	83724	77815	79642	79755	76836	76538	82636	80232	76293	76228	85983	83965	78660
94	128.036	Oxoproline	1400196	1374890	1318491	1352510	1367451	1347269	1381236	1314141	1357722	1358491	1274389	1211700	1682894	1618740	1753616	1696012	1929863	1848041	1587888	1521436	1898675	1798025	1551428	1386212	1076024	1008325	1254914	1175941	1034634	993384	1052471	959404	1392890	1345589	1398542	1321349	1583679	1534068	1558598	1525267	1752809	1681306	1496665	1466241	1755261	1657336	1576294
95	128.934	Dithionous acid	4146	3655	4093	4215	3705	3597	4010	3529	3704	4196	4320	4077	4947	4737	5759	5514	5398	5160	5014	4324	5636	4669	3938	4206	2985	2944	3838	3988	3441	3564	3621	2641	4261	4396	4365	3938	4205	4343	4498	3701	5018	4754	4339	4408	4889	4488	4458
96	129.038	S-2-Propenyl propanethioate	85370	83096	91622	91316	88987	89969	84537	83588	89518	87851	85007	82836	104764	102294	111043	106964	117109	116325	99515	89780	116278	109333	101899	88847	71097	71305	79818	76007	66915	66007	68598	62902	83313	83027	92070	85953	102596	95972	105416	94251	110013	105464	95130	94412	109576	112769	102860
97	129.055	4-Methyl-2-oxopentanoate	47842	46736	43086	41703	44800	44822	44210	45969	45265	43692	40410	39042	68716	66208	75755	72745	70516	71834	60232	54974	66504	62483	53449	45279	47099	45254	42673	39123	34495	34113	40276	38521	48256	47738	56734	51983	60537	58419	73088	64793	66718	63382	55513	55290	59919	59223	68717
98	130.088	(Iso)Leucine	296426	297972	286223	286837	295606	286664	299387	287000	301804	300347	285455	278660	314115	307003	320358	315684	347688	330199	295500	281238	340209	321189	282487	262573	280176	266495	317508	307204	276903	270702	272979	268072	343235	332245	324780	316643	327025	314809	312608	312096	332167	328478	317625	307956	349249	333545	318314
99	131.037	Glutarate	7580	8868	6446	7866	7184	9168	6998	7973	6560	8469	6054	7575	7476	8311	5946	7114	6661	8911	7225	7970	6301	7364	5651	7657	6657	7076	6836	8386	6916	8151	6966	8588	6510	7843	6769	7790	6548	7890	5754	6103	6236	7420	6291	7528	5576	6882	6467
100	131.086	p-Mentha-1,3,5,8-tetraene	38202	38215	36928	37343	37014	38465	41033	39217	39093	37604	36656	37330	43313	40529	43627	44468	47351	43726	38363	37354	42705	43810	37047	33319	36824	35691	41659	41523	38557	36238	36675	35070	44679	45161	42711	43155	43198	40915	40228	40482	46013	43162	39474	41364	43256	41444	42537
101	132.03	Aspartate	4810	5270	5747	5024	5098	5107	4816	6137	5014	4940	4256	4674	5460	5596	5056	5330	5789	6423	5463	5329	5330	5835	4865	5133	4714	5003	5305	5593	4811	5446	4783	3997	6027	5792	5818	4920	5706	6276	4753	5288	5680	5682	5726	5380	5763	6245	5010
102	133.014	Malate; 3,3-Dimethyl-1,2-dithiolane	3379	3479	2815	2966	3093	2907	2838	2998	3127	3142	2754	3318	2700	2783	2586	2704	3357	3701	2748	3465	2645	2972	2747	2938	2730	2705	2850	2929	2615	3030	2938	2572	3015	2896	2415	2942	2912	3099	2969	2693	3276	3166	2852	2710	2845	2861	2726
103	133.051	Deoxyribose; Dihydropteridine	2926	2746	2730	2911	2783	2829	2728	2621	2280	3026	2457	2734	2828	2591	2985	3027	2885	2719	2378	2856	3412	2574	1993	2434	2749	2661	2507	2724	2360	2525	2974	2408	3224	2608	2506	2442	2504	3161	2624	2772	2997	2752	2738	2662	2550	2513	2793
104	133.08	5,6,7,8-Tetrahydroquinoxaline	1975	2059	2453	2234	1849	2277	2445	2310	2154	2326	2297	2634	2500	2182	2586	2588	2264	2355	1683	2475	2649	2121	2156	1766	2087	2145	2263	2491	2222	2030	2047	1842	2860	2282	2033	1784	2151	2525	2003	2544	2863	2302	1826	2554	2518	1980	1812
105	134.047	Adenine; 4-(Hydroxymethyl)benzenediazonium(1+)	120806	115370	118828	112619	114471	110938	115398	121285	117823	114619	113126	115923	103988	105601	109849	107067	107833	106566	99473	103265	107067	109881	101310	101522	109387	113271	116479	120168	108949	107067	118601	119446	132848	130619	127548	123821	98905	98240	99853	97003	94797	95617	93644	92498	104908	97160	102460
106	136.042	Anthranilate	3930	3245	4020	3936	3531	4325	3638	3595	3519	2962	3265	3070	4815	4049	4782	4198	4244	5015	5071	4645	3981	4653	4249	3767	3505	3142	4140	3246	3762	3480	2751	3046	3382	3292	3792	3826	4819	4439	5587	4957	4506	4236	5321	4834	5382	4325	5672
107	137.025	4-Hydroxybenzoate	3515	3793	3678	3795	5232	4459	5080	4822	3829	3800	3334	3187	8652	8183	5147	5442	5475	5574	5184	5396	5730	5863	4576	5394	5118	5056	4477	4076	3864	3860	3563	4139	3882	4302	4364	4234	6626	6573	6366	6603	6332	6416	6389	6236	5856	6719	6860
108	137.095	Isophorone	1952	2174	1892	2199	1804	1442	2193	1743	1713	1688	1631	1741	2274	2419	2310	2437	1985	2282	1559	1674	1675	2079	1766	1506	2011	1796	1816	1783	1701	1404	1973	1686	1874	2037	1959	1783	2301	2170	2001	1968	2184	1879	2104	1959	2008	1951	2057
109	138.937	Methylarsonate	9910	9601	10862	9394	10931	10567	10104	9737	10312	9299	10313	10542	11474	11063	11634	11927	12761	11564	11531	10240	12165	11675	11238	9573	10253	9815	11331	10370	9606	9262	10485	9351	11549	10759	11207	11298	12313	11180	11997	10836	11956	12505	11536	11221	14071	11113	11802
110	138.975	Ethyl methyl trisulfide	4062	3666	3780	3809	4097	3813	3656	3986	4389	3716	3777	3420	4206	4195	4143	3871	4095	4521	4478	3804	3739	4008	4032	4065	4281	3658	4479	3847	4215	3559	4001	3979	3906	4280	4100	4112	3967	4061	3886	3634	3981	4106	4257	4147	4264	3543	4204
111	140.985	(2-hydroxyethoxy)sulfonic acid	2344	2234	1917	2174	1655	1942	2046	1480	1700	1901	1951	1823	2085	2275	2383	2138	2351	2241	1785	1737	2148	1931	2050	1966	1867	2246	1833	1748	1662	1331	2093	2181	2171	2124	2018	2504	1923	1737	2020	2044	1955	1514	2167	2140	2364	1945	2042
112	141.017	2-Hydroxymuconate semialdehyde	7547	7263	7053	6219	7050	6603	7831	6472	6652	7202	7063	6664	6837	6916	7136	6543	6667	7250	7169	7105	7757	6002	7261	6730	6824	6537	8102	6783	8198	6391	6697	6746	7175	6871	7347	7417	6574	6752	6680	6126	6366	5910	7208	7010	7151	6506	6010
113	141.059	4-Oxocyclohexanecarboxylate	2052	1936	1751	1805	1735	1817	1632	1801	1820	1684	1931	1722	1700	1722	1811	1705	1948	2018	1537	1838	1782	1609	1920	1883	1615	1579	2086	1718	1680	1850	1853	1574	1610	1987	1834	1688	1988	1608	1622	1808	1920	1623	1937	1610	1978	1515	1584
114	141.09	Cycloheptanecarboxylic acid	1511	1419	1695	1529	1570	1648	1519	1410	1652	1537	1419	1707	1505	1398	1541	1802	1686	1545	1173	1595	1551	1262	1459	1535	1575	1487	1602	1809	1377	1408	1402	1341	1592	1362	1767	1627	1327	1248	1581	1454	1945	1442	1602	1166	1537	1284	1480
115	142.052	2-Hydroxymethylclavam	2698	2095	2664	1926	2075	1998	2326	1836	2173	1738	1927	2014	1918	2424	2095	2125	2327	2435	1925	2041	1989	2005	2286	1920	2132	2234	1794	1571	2145	2332	1727	2002	2183	1946	2077	2242	2284	2191	1979	1775	2281	1966	1755	2064	2374	2456	2680
116	142.068	2-Aminonaphthalene; 1-Isothiocyanatohexane	4148	3530	4344	2989	3756	3561	4303	3161	3819	3326	3617	3570	3819	4561	3719	4206	4571	4686	3741	3901	4007	3851	3740	3084	3454	4252	2975	3631	3883	4418	3850	3360	4083	3568	3646	4086	4030	3941	3308	2621	3984	3873	2647	4253	4193	3629	3582
117	143.032	2,3-Dimethylmaleate	4677	4144	4530	4067	3796	3414	3889	4574	4144	3692	3758	3860	4450	4872	3881	4200	4532	4228	4085	3736	4410	4014	3671	3645	3322	3270	4489	4083	4478	3763	4434	4000	4782	4328	4258	4333	4373	3734	4312	3677	4047	4047	3319	4085	4083	3850	4412
118	143.071	trans-4-Hydroxycyclohexanecarboxylate	2694	2876	3000	2331	2970	3064	2622	2854	2853	2939	2678	2880	3044	3492	3064	3132	2620	3037	2487	2995	3152	3191	3177	2278	2713	2709	2879	2605	2529	2859	3115	2694	3415	2835	2520	2806	2964	3392	2619	2875	3088	3342	2799	3000	3129	2302	2575
119	143.107	Octanoic acid	3898	3690	3626	3791	4146	3812	3598	3889	3582	4318	3536	3922	7355	6137	4298	4336	3835	3884	4089	3895	3636	3775	3874	3536	3796	4054	3074	3800	2933	3366	3167	3861	3463	4119	4127	3683	3529	4148	4122	3568	3753	4007	3790	3656	3855	4351	3571
120	144.104	3-Dehydroxycarnitine	1386	1565	1344	1098	1658	1280	1559	1588	1261	1733	1529	1218	1721	1664	1496	1449	1459	1635	1365	1317	1587	1233	1242	1174	1199	1248	1439	941	1183	1197	1675	1499	1304	1404	1525	1229	1474	1261	1367	1467	1498	1266	1617	1265	1478	1129	1257
121	145.013	Oxoglutarate; Di-2-propenyl disulfide, 9CI	7429	6112	6911	7646	6780	6139	6157	7554	6444	7479	8252	6545	4245	4163	3621	3941	4529	3716	4724	4849	4257	4152	3575	3230	3561	3459	3531	2981	3124	3107	6476	5793	5658	6739	4696	5295	6554	6557	8735	9902	7453	7772	6067	5906	4523	3731	6182
122	145.061	Glutamine	163851	162664	157109	150353	155044	153155	162326	155201	158518	155902	155131	147447	163574	159877	178111	168150	189509	180712	152191	143329	177770	170177	149486	135671	156176	152954	177301	171713	161164	153827	159325	146100	202413	199084	195915	186031	185747	179226	186111	182796	192667	193515	178280	176325	203698	201444	192994
123	147.033	2-Propenyl propyl disulfide	47729	49809	44806	44941	35694	37944	43537	41192	44004	45009	45138	43344	22596	19499	23605	20886	23103	22278	18778	17818	20447	20996	19085	17406	18269	17413	20630	19110	15549	14757	27815	24256	32055	28460	28463	27494	23902	23328	20628	20805	20570	18683	22257	20234	26336	24306	25020
124	148.044	Methionine	9902	9656	9737	8444	9327	9177	9492	8934	9571	9839	8832	8456	8081	8586	8229	8960	9775	9572	8448	8868	8485	8934	7489	7709	7601	7769	8243	8042	7645	7448	8474	7217	9295	8964	10373	9693	8843	9415	8477	8518	10479	9419	9041	9008	10421	10176	8952
125	150.054	Acetaminophen	14712	13844	12018	12824	12379	12765	13927	14537	14169	12767	12966	13117	15054	15804	15056	14544	16393	16067	13476	13323	15282	13730	14186	12629	13174	12956	14020	13480	13135	11813	13332	12129	15278	15888	16027	15574	14579	15884	15111	13832	16143	15657	14875	14158	17129	15459	15911
126	151.038	p-Anisic acid	4587	4207	4339	4549	4384	4436	4403	4279	4316	3927	3743	3500	7282	8053	5854	6095	6669	6622	5358	5959	5703	6230	5748	5202	4030	3933	5183	4590	4093	4511	3909	4462	4411	4235	5258	4550	5904	5824	6512	6276	6025	5392	5045	5392	5527	5225	6279
127	152.034	3-Hydroxyanthranilic acid	2462	2957	2693	3125	2526	3036	3341	3326	2645	3206	2180	2980	3071	2539	2877	2911	2872	3537	2673	3510	2599	2980	2546	2874	2877	3418	2775	2885	2757	3090	2477	3597	2748	2657	2816	3514	2901	2864	2381	2716	2653	2673	2595	2719	2308	2662	2558
128	152.071	Dopamine	1559	1510	1779	1619	1415	1485	1755	1808	1706	1514	1807	1440	1804	1648	1870	1661	1836	1679	1819	1943	1565	1352	1484	1905	1437	2165	1753	1728	1474	1642	1616	1691	1800	1982	1780	1928	1899	1707	1420	1537	1809	1974	1782	1469	1592	1653	1553
129	153.018	Gentisic acid	5309	6768	4392	5945	4872	5815	4708	6098	4255	5991	4304	4938	4191	4463	3848	4651	4401	6193	4757	6598	3900	4950	4080	5222	4331	5451	4965	4975	4401	5911	5111	6452	3620	4868	5192	6165	3786	4976	3783	4376	3563	4310	4556	4593	3632	4344	3160
130	153.03	5-(2-carboxylatoethyl)-4-oxo-4,5-dihydro-1H-imidazol-5-ide; Diethylphosphate	4065	4270	3115	4229	3348	3856	3313	4330	2827	3814	2916	3277	4018	4320	3793	4273	3339	4250	3381	4504	2679	3601	2935	3626	4199	5029	3518	3362	2802	4012	3976	4275	2726	3579	4301	4442	2560	3554	3743	4359	2739	3091	3404	3075	2442	3331	3135
131	153.056	Hydroxytyrosol	1466	1727	1638	1931	1696	1708	1509	1736	1488	1542	1759	1666	1847	1804	1588	1937	1398	1555	1600	1962	1619	1662	1583	1756	1602	1852	1798	1880	1483	1972	1704	1473	1504	1690	1348	1370	1445	1683	1520	1612	1273	1740	1876	1962	1467	1717	1404
132	153.075	2-Pentylthiophene	1277	1485	1248	1458	1300	1122	1334	1674	1554	1676	1376	1592	1865	1629	1322	1347	1333	1487	1652	1663	1597	1239	1326	1316	1572	1518	1499	1376	1301	1742	1417	1283	1435	1484	1157	1255	1488	1395	1413	1370	1357	1554	1381	1527	1336	1327	1320
133	154.013	4-Nitrocatechol	3964	4491	3958	3375	3627	3937	3831	4414	3712	3994	3962	3533	4057	4222	3780	4107	4821	4583	3635	3921	4747	4706	3886	3962	3916	3840	4489	4643	3778	3750	3317	4001	4360	4423	4751	4544	3921	4113	4596	4399	4432	4572	4358	4699	5269	4055	4068
134	154.061	Histidine	16546	16868	16529	14373	15189	14243	15983	15233	16516	13862	14954	14102	17145	17336	19040	16671	19247	19023	15354	15678	19410	17831	16470	16055	15481	12962	16517	16179	15706	15685	15433	14151	18589	17977	18252	17204	20633	17154	17735	18306	20140	19584	17937	16122	21458	19329	18893
135	154.991	m-Chlorobenzoic acid	3027	4505	3189	3960	2887	3192	3514	3634	3048	4057	3429	3492	3112	3959	3155	3894	3800	4244	3388	3165	3749	2795	2933	3142	3040	3345	3034	3002	3366	3619	3557	3395	3175	3260	4115	3411	3241	2725	2872	3638	3637	4160	2749	3224	3179	3655	3409
136	155.035	Ascladiol	1509	1948	1589	1688	1688	1583	1866	1713	1730	1728	1848	2041	2041	1858	1991	2344	1952	2310	1946	2018	2354	1923	2291	1675	1772	1786	2355	1920	1942	1809	1760	1899	1763	1715	2131	1561	1680	1769	2078	2240	2126	2293	1630	1651	1985	2531	2184
137	155.074	8-Hydroxy-5,6-octadienoic acid	2169	2220	1977	2155	2615	2508	2763	2320	2501	2097	2237	2385	2530	2350	2395	2631	3219	2948	2411	2355	3036	2998	2308	2157	2417	2038	2416	2686	1926	2145	2141	2542	2779	2803	2804	3020	2755	2513	2434	2404	3210	2783	3072	2477	2541	2670	2588
138	156.067	3-Methylcrotonylglycine	2009	1896	2418	2440	2317	2650	2168	2392	2358	2004	2468	2347	2509	2361	2586	2960	2396	2010	2055	1898	2117	2704	2350	2122	2354	2267	1831	2014	2040	2494	1767	1798	1919	2190	2588	2040	2494	2355	2700	2315	2363	2317	2394	2239	1958	2460	2664
139	157.013	Zymonic acid	3545	4529	3634	3905	3966	3996	3864	4084	3787	4361	4415	4042	3331	3608	4424	4643	3788	4360	3378	3597	3588	3457	4147	3822	4867	4608	5051	5288	4835	4275	4463	3865	5476	5507	4549	5601	3387	3848	3431	3577	3864	2518	3228	3115	4208	3529	3701
140	157.049	Isopropylmaleate	3096	2079	1883	1756	1682	1717	1682	1845	1676	2098	1818	1520	3396	3177	1587	1702	1694	2005	1676	1901	1795	1664	1548	1545	2034	1818	2290	1694	2022	1925	2218	2041	2254	2141	2050	2629	1674	3387	1993	1521	1602	1362	2846	1572	1819	1525	3340
141	157.121	Oenanthic ether	4034	4725	4689	4039	3795	4161	4841	4417	4133	4833	4140	4549	4681	4742	4344	4744	4986	4315	4825	4413	4128	4578	4840	4170	3988	4968	4804	4152	4193	3804	4121	3995	4383	3939	4236	4978	4216	4502	4846	4459	4144	3983	4067	4663	4302	4522	3478
142	158.08	2-Methylbutyrylglycine	4428	3604	3851	3489	4262	4093	4143	4253	3980	4173	4444	3823	4619	3925	4123	4608	4282	4393	3958	4193	4120	4736	4109	3423	4468	3936	4164	4206	3737	4124	4182	4436	4932	4930	4434	5012	4576	3875	4266	3967	3695	4673	3946	4242	4336	4116	4028
143	158.121	DL-2-Aminooctanoic acid	1210	1390	1013	1045	1374	1289	1268	1280	1317	1441	1416	1333	1609	1235	1282	1411	1274	1545	1579	1357	1317	1371	1229	1158	1663	1126	1202	1532	1250	1293	1188	1563	1406	1354	1456	1357	1370	1533	1605	1163	1539	1402	1260	1490	1454	1291	1275
144	159.025	2-Naphthalenethiol	1321	1116	1578	1280	1170	1735	1612	1525	1374	1199	1147	1132	1409	1370	1115	1438	1509	1253	983	1675	1530	1373	1168	1033	1210	1053	1328	1572	1421	1487	1132	1253	1353	1455	1405	1212	1651	1320	1374	1164	1267	1391	1568	1181	1366	1483	1035
145	159.063	Pimelate	1801	1960	1917	1529	2049	2015	2315	2196	2009	1783	2188	1849	2422	2187	1899	1909	2091	2398	2094	2211	2005	2065	1676	1676	2062	1677	2301	2087	2288	2111	1985	1654	2148	1953	2481	2258	2185	2292	2201	1963	1892	2028	2011	1626	1904	1779	1800
146	160.052	4-Acetylimidazo[4,5-c]pyridine	865	1118	1256	1195	1017	1066	901	1145	783	1018	888	1011	1006	999	1114	912	988	1002	958	889	981	865	924	714	978	788	829	1006	1101	845	904	986	964	1002	1064	1203	984	1348	1214	877	817	1254	943	927	1175	1285	965
147	160.059	Aminoadipate	771	1199	1318	1144	1096	900	836	1049	784	961	959	1034	993	929	1083	940	961	972	903	826	860	898	795	625	1055	750	754	969	1011	832	921	940	891	982	1094	1020	1080	1235	1123	840	830	1104	853	912	1008	1135	1070
148	161.045	Hydroxyadipate; (-)-1-Methylpropyl 1-propenyl disulfide	11025	9292	9749	10253	9339	8573	9692	9740	8922	9944	9607	9123	11525	10914	11496	10666	10643	10375	10366	9817	10497	10562	9468	8333	9235	9586	10582	10195	10184	9279	9070	9050	11693	10572	10794	11985	9555	10653	9984	9729	10985	10416	10455	9861	11071	9629	10604
149	162.024	Acetylcysteine	1548	1250	1404	1195	1197	1578	1604	1554	1439	1394	1515	1309	1531	1276	1816	1544	1801	1535	1436	1392	1623	1470	1577	1748	1065	1269	1553	1548	1475	1153	1507	1444	1406	1561	1541	1705	1566	1908	1595	1389	1532	1622	1606	1486	1812	1869	1618
150	162.075	Amino-dideoxy-hexose	1274	963	1035	750	902	1015	1025	1029	1198	1035	1032	967	867	1206	958	937	1180	1109	1024	890	1036	1015	797	831	776	958	743	833	1002	1090	1146	1025	1062	1035	1096	921	1262	1164	1103	916	1303	789	1248	1242	1109	1188	1046
151	164.036	4-Pyridoxolactone	2614	2140	2449	2643	2728	2122	2795	2530	2014	2342	2730	2549	2943	2998	2636	3343	2418	3239	2386	1908	2606	2774	2670	2452	2866	2571	2935	2410	2272	2218	2142	2265	2269	2349	2615	2323	2640	2959	2305	2759	2435	2474	2789	2585	2679	2941	2590
152	164.06	Methylguanine	36735	37974	31571	29883	26718	24571	23708	22542	24045	21614	29637	27338	37713	39503	36038	37237	45603	42826	22462	20642	27750	25659	30146	25620	35483	32653	32079	28432	29185	27017	35867	33470	23722	22729	43467	42644	26306	25827	39848	37252	31746	29871	27331	27849	34928	33437	37862
153	164.071	Phenylalanine	42452	42989	44383	40824	41969	37998	41994	44041	41483	37311	43577	38869	46825	47317	45329	46679	50628	48709	42808	39406	47842	45817	43366	36899	43274	40653	46910	43995	41856	38599	41868	39348	50647	48147	49803	50068	45705	45194	47953	44687	49864	47232	45121	42989	51242	49964	47018
154	165.042	Pentonic acid; S-Propyl 1-propanesulfinothioate; Methylxanthine; Noradrenoc...	2203	2226	2812	3227	3522	2883	2592	2129	2126	2010	2097	2199	5620	5642	5454	5516	7053	5917	6035	5338	5769	6097	5251	5309	3667	3936	3821	3040	4098	3576	2827	2616	3039	3325	3519	3530	5679	5135	6362	6599	8368	8177	4967	5088	5833	6090	5754
155	165.05	Ethionamide	2901	2877	3296	4033	3987	3668	3280	2633	2712	2796	2871	2861	6342	6569	6369	6346	7215	6403	6229	5548	5714	5873	5493	5711	4701	4855	4432	3560	4963	4414	3457	2878	3660	3825	3957	3739	5698	5362	7208	6932	8248	7146	5401	5962	6131	5698	6196
156	165.069	1,3,11-Tridecatriene-5,7,9-triyne	6891	6729	6173	6807	6377	6467	7056	6237	5991	7148	7056	6047	7843	9102	8384	8710	8445	8579	7537	7412	9088	8348	7414	7445	7230	6465	7598	6010	6664	6830	6299	6262	7619	7632	7191	7477	7907	7851	7906	7835	8822	7462	7729	8109	9354	8211	8169
157	166.048	Pyridoxal	4402	4069	4358	4250	4081	4178	4541	4226	4174	3847	3617	4267	5161	5555	5148	5240	4627	5103	4863	4400	4841	4222	4660	4728	4348	3902	4604	4710	4221	3810	4592	4163	4805	5007	5276	4867	4925	4840	6070	5342	4816	5174	5298	4539	5309	5273	4910
158	166.972	Phosphoenolpyruvate	1815	1802	1589	1677	1967	1580	1564	1945	1800	1760	2019	2104	1982	1829	1840	1922	1925	1833	1862	1603	1432	2009	1926	1672	1500	1435	2190	1868	2012	1712	1980	1634	1838	1905	2088	2231	1778	2008	1842	1589	2072	1767	1501	1632	1792	2191	1671
159	166.977	Phosphoenolpyruvate	1555	1613	1398	1552	1577	1423	1279	1573	1533	1515	1671	1652	1952	1809	1812	1886	1494	1499	1501	1355	1165	1770	1508	1336	1508	1435	1765	1479	1873	1501	1721	1368	1545	1643	1704	1808	1474	1703	1852	1593	1676	1298	1185	1398	1527	1826	1627
160	167.043	2,3-Diaminosalicylic acid	65695	64509	60464	59595	62361	57779	61628	60112	62272	61501	60796	58565	65475	61326	66866	65334	74334	72709	59812	56757	66567	63986	57024	53620	64373	58503	70777	66968	60688	62368	64958	62347	75991	72872	73266	73087	72793	67681	67780	69074	72539	70704	70573	65714	75214	73106	71048
161	167.107	C10:2	4315	3947	4181	4588	4833	4618	4677	4829	4254	4513	4080	4619	5199	5056	3925	4468	4112	4940	4211	4265	4684	4783	4081	4336	4650	4122	4796	4646	4468	4647	4094	4053	4071	4086	4534	4423	4679	5474	4387	4693	4889	5114	4188	4573	5126	4942	4405
162	168.03	L-2,3-Dihydrodipicolinate	8592	7890	8335	8684	8685	9447	7811	8377	7901	7872	8762	7685	10180	10486	10025	11144	11444	11052	9746	9193	11457	11078	9865	9441	7753	7660	8603	10334	8255	9379	8310	7502	10226	10411	9674	9384	11244	11809	10480	10508	12056	13495	10411	10254	12315	12500	10984
163	169.089	1,4-Ipomeadiol	2570	2594	2294	2793	2244	2515	2064	2567	2190	2378	2147	2370	3142	2900	2280	2438	2539	2600	2062	2521	2686	2464	2196	1644	2299	1988	1839	2263	2412	2353	2198	2534	2242	2367	2898	2670	2139	2786	2296	2251	2591	2382	2372	2579	2093	2321	2621
164	170.044	Tetrahydrodipicolinate	3152	2834	2538	2697	2815	2526	2775	3093	2796	2801	2736	2142	2731	2454	3249	2669	2946	3323	2784	3294	2930	2510	2349	2599	2316	2661	2617	3043	2667	2647	3060	3089	3007	2812	3053	3022	3146	2959	2647	2865	2767	3141	2840	2948	3011	2793	2398
165	171.004	Glycerol 3-phosphate	1596	2174	1886	1934	1882	2151	1789	1994	2412	2387	1971	2115	2251	2646	2633	2443	2480	2762	2014	2403	2407	2523	2284	2256	1678	2236	1784	2132	2558	2090	2107	2245	2278	2115	2335	2427	2716	2216	2938	2184	2369	2325	2369	2576	2547	2566	2278
166	171.101	Tetrahydrofurfuryl butyrate	4315	5121	4527	4663	5197	4665	5119	4389	3859	4161	4079	4394	4973	4657	5097	4568	4725	4008	4242	4047	4161	4416	4076	4216	4626	4082	4354	4701	4786	4650	4762	4621	4523	4888	3747	3636	3824	4298	4392	3985	4249	4533	4090	4524	4603	4389	4103
167	172.076	1,3-Dimethyl-8-isoquinolinol	11328	12019	10832	10261	10293	10405	10928	10689	11078	11778	10796	9664	11594	11654	12225	11887	13336	13279	10538	10665	12523	11281	10535	9804	10060	10501	10851	11052	11811	10674	10930	10157	13081	12731	10833	12724	11350	11148	10919	11732	13020	12115	10911	11377	14816	13022	12505
168	172.099	Acetyl-Leu	6468	5849	5697	4833	5290	5081	5711	5075	5518	5864	5377	4892	5576	4938	5392	5311	6486	7191	5645	5429	5558	5785	5272	4979	4948	4985	5406	5463	5950	4938	5962	5985	6541	6672	6635	7510	6009	5551	5594	5384	6982	5620	5738	5066	6240	6307	5430
169	173.045	Shikimate	1512	1644	1780	1595	1660	1930	1665	1718	1899	1505	1635	1857	1718	1860	1886	1546	1454	1790	1386	1677	1730	1421	1517	1528	1788	1651	1878	1786	1796	1637	2014	1848	2099	1927	2063	1834	2003	1789	1699	1609	1536	1790	1876	1921	1753	1765	1831
170	173.105	Arginine	15967	16110	16008	14040	15093	14860	16220	15564	16158	14460	16660	14848	17239	16832	18476	18042	18262	16648	16090	13875	17369	15948	15326	14794	15671	14548	18032	16606	14720	14220	14885	15262	17868	16557	17807	16884	15846	15814	17446	17381	19802	16421	17275	15557	17785	16858	17571
171	174.104	Debrisoquine	2529	2216	2418	2186	2020	1999	2188	2234	2207	2394	2352	2256	2372	2406	2220	2188	2569	2467	2194	2026	2246	2195	2194	1869	2106	1805	2590	2057	1920	1753	1952	2076	2730	2819	2531	2274	2604	2690	2215	2399	2428	2491	2347	1886	2560	2480	2444
172	175.023	Hexuronic acid; Ascorbate	115352	114818	47135	45358	43313	42710	111641	110383	94841	97450	112607	103224	43190	36738	44838	39393	27958	42971	16580	17356	22367	17549	35277	36541	143730	150083	156390	148345	121029	125302	319313	293119	379470	381704	150538	141602	17089	20685	40630	35071	27576	26871	34818	27347	19695	18316	35502
173	176.054	1-Isothiocyanato-3-phenylpropane	7022	6535	5637	5531	5851	5344	6756	6516	5859	5467	5660	5372	8353	6712	5974	6142	7666	7172	6026	5688	6537	6448	5432	5293	5341	5942	7454	6846	6247	6808	7052	7348	8380	8691	9787	9437	5921	6598	5262	5610	6986	6200	5884	6109	6345	5242	7415
174	177.037	Cys-Gly	2804	3155	3242	3188	2686	3390	2715	3224	3164	2755	3678	2828	2900	3366	3304	2864	3123	3210	2446	2763	2860	3117	2716	2805	3584	3212	3376	3911	2808	2858	3206	3289	4389	3183	4291	4163	3060	3203	3449	3515	3037	2913	3328	3362	3270	3044	3133
175	178.056	Cyclohexylsulfamate	4347	4351	4688	4628	4593	5428	4384	4116	5849	4519	5115	4188	5284	4311	4675	4989	4834	5335	5158	4255	6037	4509	4923	4099	5188	4463	4789	4700	4944	4579	5067	4769	5092	6033	5415	5063	4444	5238	5266	4790	5243	5085	5484	5185	5629	5277	5683
176	179.056	Hexose; Theophylline; Adrenochrome o-semiquinone	24071	24735	21348	22164	19705	19794	20532	23335	22864	23889	21530	22232	24546	24272	26669	25881	28668	27329	22089	18997	26383	24650	21233	18181	22075	21311	25732	25897	20515	19462	23078	20134	29331	29757	29125	27101	23202	21330	22956	24801	23684	25271	23782	21843	27996	29032	23396
177	180.065	Tyrosine	23668	24898	24155	22808	22368	21795	22620	21728	22573	23033	22987	21312	24250	25099	26518	26401	27065	26049	22781	20703	25406	26959	23050	20730	23896	20837	25295	23677	23758	20959	23198	22291	27042	25971	28494	27966	26001	24249	25510	25258	27235	26534	23795	23100	28187	26532	26381
178	181.038	3-Methyluric acid	4896	4779	5105	4647	4837	4793	4641	4679	4914	5160	4666	4668	6071	5696	5016	5417	5655	5378	5159	5047	5431	5188	5076	4562	5393	5425	6477	5707	5085	5258	6057	5326	6717	6098	6212	5907	6015	5573	5581	5882	6288	6195	5852	5535	6778	6853	6560
179	182.044	4-Pyridoxate	1350	1380	1257	1253	1405	1398	1251	1272	1246	1391	1436	1358	1457	1509	1277	1457	1188	1816	1070	1344	1321	1586	1485	1279	1244	1255	1102	1390	1359	1649	1303	1254	1453	1502	1422	1513	1390	1614	1365	1422	1238	1552	1827	1414	1607	1479	1794
180	183.03	3,4-Dihydroxymandelate	3589	4054	3648	3483	3452	3683	3696	3531	4071	3542	3246	3559	3537	3588	3655	3958	4213	3837	3751	3105	3558	3164	4090	2740	4619	4137	4454	4272	4132	3866	4059	4273	4861	4547	4191	4546	4208	3770	4164	3751	4025	3892	3798	3381	4692	4693	3099
181	183.104	5-exo-Hydroxy-1,2-campholide	922	920	1279	1109	1256	1427	1375	1531	1230	1371	1223	1296	1534	1384	1534	1232	1329	1481	1153	1533	1282	1027	1442	1183	1062	1073	1284	1318	1411	1160	1230	1342	1176	1009	1130	1096	1119	1236	1504	1098	1329	1105	1235	1063	1120	1527	1588
182	183.173	Dodecylaldehyde	590	590	825	911	605	694	601	718	817	654	734	712	672	578	712	593	668	652	787	802	765	584	470	568	624	587	605	595	832	786	626	539	667	567	558	635	848	611	706	592	683	710	527	795	572	786	674
183	184.985	Phosphoglycerate; Diethyldithiophosphate	4196	3977	4751	4767	4071	4429	3877	4172	3450	4540	4690	4697	4799	3805	4711	4643	4352	4143	4000	4276	4288	3724	4248	4004	4146	4304	4943	4467	5186	4339	3511	3671	4733	4274	4325	3965	4337	4223	3900	4671	5458	5000	4769	4474	5360	5229	4043
184	185.058	Pyroglutamylglycine	1087	1347	1234	928	1312	968	946	1161	1007	1522	908	1020	955	1121	1368	1017	1305	1151	1392	1146	1514	1236	1292	1121	1270	1139	1360	1168	1253	1151	959	1111	1476	1524	1241	922	1136	1251	1259	1152	1632	1294	1192	1156	1076	939	1223
185	185.073	1-Methoxy-1H-indole-3-acetonitrile	1170	1663	1722	1128	1610	1258	1273	1129	1169	1685	1355	1073	1272	1251	1646	1361	1431	1249	1554	1581	1621	1363	1445	1311	1523	1171	1295	1222	1514	1473	1042	1285	1398	1650	1341	1333	1195	1450	1539	1240	1901	1470	1364	1322	1422	1306	1456
186	185.08	5-(2-Methylpropyl)tetrahydro-2-oxo-3-furancarboxylic acid	1153	1690	1806	1047	1570	1473	1305	1016	1286	1547	1395	1063	1302	1279	1680	1386	1506	1387	1492	1765	1562	1348	1279	1202	1385	1179	1305	1402	1448	1510	1154	1342	1414	1641	1470	1370	1340	1518	1612	1274	1689	1540	1420	1241	1434	1402	1511
187	186.079	2-Keto-6-acetamidocaproate	1346	1416	1365	1472	1387	1202	1151	1372	1379	1275	1221	1431	1630	1749	1885	1494	1439	1717	1557	1239	1526	1615	1667	1245	1613	1669	1081	1212	1217	1182	1220	1020	1480	1263	1393	1600	1260	1667	1558	1044	1513	1399	1355	1267	1790	1781	1580
188	186.113	N-Heptanoylglycine	1147	1215	1020	1109	1257	875	1249	1063	1156	1134	1000	1059	1066	1310	1076	1322	1275	1082	1294	1228	1224	1411	1328	1138	1014	1208	876	1436	1092	1226	1288	1039	1197	1146	1069	1368	1324	1100	1306	1055	1428	1265	1385	1082	1479	1239	1221
189	187.098	Azelaic acid	9643	8657	7233	7712	8033	7290	7680	7438	8787	8120	6903	7330	8966	8201	7164	7442	9611	8158	10514	8284	8459	8234	7690	7367	8826	7695	7422	7850	8430	7838	9014	8161	10689	9417	10627	10695	9898	8341	7782	8788	9244	7959	7242	7693	8828	7429	9416
190	188.095	N-Methylcalystegine B2	3770	4321	3187	3223	3489	2994	3690	3798	3498	3318	3580	3517	4241	3765	3901	3946	4522	4666	3682	3118	3724	4320	3060	3341	3045	2890	3571	3267	2876	3057	3545	3409	3955	4423	5448	4723	3604	4319	5142	4588	3656	4241	4275	3979	4345	4102	4754
191	189.046	2-Oxindole-3-acetate	2947	2572	2858	2917	2794	2707	2719	2470	2473	2920	2645	2496	3642	2965	3620	2834	3852	3770	3221	2513	3120	3325	2989	2606	2743	2460	2885	2629	2433	2030	2933	2934	3043	3112	3000	3113	3699	3050	3917	3299	3357	3256	3115	3639	3140	3218	3158
192	189.088	Diaminopimelate	1425	1273	1150	1096	1220	1128	1216	1114	1097	1250	1125	1085	1506	1514	1473	1671	1509	1914	1634	1444	1794	1308	1328	1769	1027	1070	1315	1291	1195	1031	1443	1228	1586	1350	1670	1562	1947	1932	1760	1567	1421	1667	1781	1587	1893	1888	1568
193	189.095	C15:5; (+/-)-Isobutyl 3-methylthiobutyrate	1270	1206	999	999	1141	1063	1101	928	1002	1052	1073	931	1553	1553	1283	1503	1243	1609	1400	1379	1459	1085	1242	1740	934	1042	1263	1179	1080	1113	1306	1077	1439	1192	1574	1325	1673	1604	1845	1643	1199	1384	1393	1296	1674	1761	1575
194	190.067	1-Isothiocyanato-4-phenylbutane	5498	5690	4753	4473	4648	4144	4939	4650	4698	4846	4452	4841	5090	4738	4787	4801	6154	5751	5013	4803	5119	5064	4556	3788	4498	3873	3904	4465	4715	3920	5140	4853	5782	5348	5676	5433	4361	5184	4352	4578	4959	4867	4532	4642	4534	4692	4412
195	191.019	(Z)-5-[(5-Methyl-2-thienyl)methylene]-2(5H)-furanone; (Iso)Citrate	2912	4042	3324	3388	2711	3403	2680	3807	3069	3590	2768	3039	4328	4085	3652	4144	4283	4069	3839	4402	4043	4251	3928	4158	3575	3746	4104	3642	3749	3707	2774	2617	3240	3466	2969	3557	4266	3887	4463	4996	4188	3679	4138	4439	4578	4515	4525
196	191.052	Alanyl-Cysteine; 2-(Methylthiomethyl)-3-phenyl-2-propenal	2299	2441	2331	2363	2223	2086	2258	2672	1901	1900	2194	1917	2575	2468	2974	2644	3037	3058	2533	2470	2726	2783	2598	2205	2271	2368	2130	2705	2726	2441	2153	1798	2689	2616	3224	2665	2557	2623	2779	3033	2559	2819	3100	2824	2868	2902	2791
197	191.095	1,9-Nonanedithiol	1227	967	968	1243	1224	858	902	788	1212	1137	769	767	929	830	934	1038	1238	1124	1002	971	1003	989	885	841	840	1088	906	854	1232	1307	1060	960	1216	1150	1249	1059	823	1095	1018	913	975	897	1125	1190	953	841	857
198	192.031	5,6-Dihydroxyindole-2-carboxylic acid	12642	12700	14690	14873	13529	13561	13616	13375	12499	15042	13616	14728	15301	17026	17075	15887	15042	15649	14189	13566	15613	15330	14620	13502	26528	24962	27332	26572	24265	24363	16770	16334	21764	22564	18037	19478	26612	25913	33959	33845	29075	30172	25747	26766	28909	30678	29701
199	192.079	4-(Nitrosoamino)-1-(3-pyridinyl)-1-butanone	8615	8591	6492	6417	7381	6465	8780	8052	7499	7542	7017	7517	8297	7620	8075	8152	11167	11808	7877	7029	9438	8222	7564	6606	12390	12177	14496	14937	11414	11093	18429	17060	20035	20449	21106	20327	15211	15684	16719	15664	17166	16589	14449	14445	14772	14054	13737
200	193.061	4-Aminohippuric acid	5286	5011	4731	5143	4204	5322	4436	5218	4722	5705	5381	5098	5842	5688	5951	6319	5530	5959	4745	4962	5837	5746	5059	5032	6757	7488	8337	7917	7493	6950	6835	6556	7175	7518	8146	7558	8856	8312	8070	9380	9123	8325	7690	7988	7978	7819	7972
201	194.046	Salicyluric acid	2117	2789	2085	2550	2218	2915	2349	2234	2189	2097	2526	2430	2841	2715	2818	3400	2713	2147	2853	2613	2384	2559	2419	2441	3980	3788	4417	4204	3070	3254	3780	3218	4667	4868	4336	5151	3975	3650	4430	3785	4765	4834	3983	3635	4290	3733	3913
202	194.084	Methyl-Tyr	1370	1549	1453	1175	1221	1189	1112	1056	1098	1046	1323	1148	1456	1570	1522	1456	1350	1511	1395	1438	1271	1270	1393	1408	1925	1544	1410	1462	1727	1448	1341	1675	1854	1620	1749	1755	1596	1458	1809	1485	1770	1634	1654	1577	1867	2022	1793
203	195.051	Hexonic acid; 1,3-Dimethyluric acid	3852	3628	3990	3584	3330	3493	4217	3598	3892	4417	3607	3722	4594	3762	4359	3693	3891	4487	4495	3754	4340	4205	3947	3876	2765	2004	2899	2363	2517	3017	2508	1992	3202	2385	2992	2280	2715	2960	2775	2508	2280	2815	2350	2397	2776	2455	2653
204	195.082	Cis-stilbene oxide; 1-(2-Thienyl)-1-heptanone	6689	7161	7199	7054	7033	6983	6953	7496	6185	6603	6270	6614	7136	7560	7988	6984	6679	6780	6858	6059	6590	7116	6449	6616	6202	6270	6120	7135	6659	6411	6809	6306	6985	6783	6711	6990	6244	6603	6758	6572	6862	6751	6433	5356	6614	6848	6775
205	196.064	Dihydroxy-Phe	1707	1721	1723	1753	1826	1683	1614	1896	1853	1965	1518	1872	1981	1861	1730	2193	1965	2134	1820	1789	1803	1896	1606	1760	1797	1551	1691	1765	1673	1776	1768	1611	1657	2015	1833	2155	1843	1603	1982	1740	1714	1682	1929	1823	1937	1826	1600
206	196.98	(±)-Sulfobutanedioic acid	6048	5484	5569	5821	5554	5714	6140	5522	5538	5843	5316	4692	6316	5855	7319	5589	5785	6233	6191	5635	5670	6428	5221	5648	5715	5274	5516	5702	5398	5215	5173	5065	6261	5875	6450	6620	6213	6117	6228	5128	5090	5648	5288	5261	5595	5656	5170
207	198.998	D-Erythrose 4-phosphate	1095	1036	854	1319	1193	1136	1043	1060	969	926	1296	1223	1241	960	1193	1607	1331	1436	1355	1061	1377	1210	1128	863	1163	1195	1226	1029	1096	1387	1175	1239	1101	1487	1202	927	1088	1330	1505	974	1392	1250	1057	1443	1204	1416	1159
208	199.968	Sulfo-Cys	1178	994	1224	930	722	883	1191	1332	1348	966	940	907	1577	1162	853	1538	853	937	713	967	1052	1095	992	982	1068	1175	996	1179	1114	846	920	787	930	1209	559	906	844	724	1000	1152	1045	1026	770	876	839	1151	815
209	200.058	N-acetyl-L-2-aminoadipate(2-)	1464	1625	1441	1082	1199	1299	1282	1350	1591	1172	1406	1494	1655	1401	1420	1448	1843	1669	1624	1241	1464	1388	1476	1424	1047	1207	1206	1146	1055	1073	1432	1537	1121	1330	1030	1704	1385	1473	1312	1485	1544	1597	1320	1157	1379	1445	1283
210	200.13	Capryloylglycine	823	503	616	667	870	528	659	714	857	692	703	746	711	850	637	652	632	818	923	784	594	505	758	516	458	707	581	575	696	491	574	696	592	844	769	623	548	940	837	492	583	651	582	723	738	743	572
211	201.026	4-ethylphenylsulfate; 5-hydroxy-2-oxo-4-ureido-2,5-dihydro-1H-imidazole-5-c...	3404	3460	5144	4550	3971	4393	3627	3938	4494	4151	5467	4980	4767	4722	4514	4302	4053	2982	3663	3531	3569	4294	4454	3834	4648	5229	5783	4760	5065	4849	5716	5621	4273	4055	5725	5485	3706	4092	4838	4195	3909	3721	4678	4190	4461	3997	4580
212	201.088	Alanyl-Hydroxyproline	1508	1485	1691	1441	1251	1620	1593	1484	1864	1520	1665	1350	1522	1573	1268	1778	1965	1400	1783	1266	1348	1589	1225	1535	1518	1594	1588	1673	1793	1695	1594	1642	1873	1835	1752	1852	1686	1255	1090	1576	1964	1505	1889	1226	1661	1430	1546
213	201.104	Tetrahydroharmol	1717	1563	2033	1996	1825	1929	1714	1729	2107	1795	1998	1652	1758	1825	1425	1963	1899	1651	1858	1629	1947	1836	1578	1801	1494	1681	2032	1785	2300	2161	1935	1764	1662	1983	1880	1962	2027	1771	1529	1861	1974	1769	1988	1395	1966	1621	1733
214	202.099	Tryptophanamide	1321	1119	1146	1260	1266	1467	1348	1241	1306	1421	1236	1421	1358	1309	1496	1400	1512	1699	1380	1466	1454	1473	1431	1205	1274	1389	1502	1422	1361	1179	1189	1138	1442	1479	1096	1183	1274	1493	1639	1304	1298	1150	1239	1518	1517	1384	1250
215	203.019	Daucic acid	20570	19347	18614	18282	18017	17460	18575	18803	19110	19875	19450	17428	19943	20438	22467	21584	23393	24347	17095	17768	22219	21238	19284	17206	18992	17365	21291	21502	18144	18668	19244	17445	23577	24991	25308	24095	23726	24417	23381	24809	25109	26509	22968	23175	26962	27156	25171
216	203.083	Tryptophan	12301	12003	12604	12674	11010	10744	12074	10863	12475	10405	12300	10337	15104	13642	14643	14406	12910	14091	11125	11320	12181	12732	11013	11001	12202	10160	12825	10827	11386	10335	12079	12148	13170	13235	13948	13766	12975	13179	15267	14544	13036	12538	11466	12292	15454	14872	15595
217	204.032	Xanthurenic acid	2404	2562	2640	2487	2525	2692	2790	2260	2572	3045	2544	2432	2632	2550	2946	2795	2622	3048	2491	2699	2650	2944	2992	2815	2461	2691	2388	2765	2774	2703	2673	2404	3341	2992	2619	2969	2635	2352	3275	2710	2696	2657	2153	2138	3613	3490	2773
218	205.016	7-hydroxy-1-oxo-1H-isochromene-3-carboxylic acid	6520	6485	6021	6031	5953	6171	6599	6195	6701	6191	6630	5756	6554	6543	7584	7084	7995	7950	6207	5978	8095	7388	6224	5999	6627	6434	7277	6495	6325	6619	7263	6363	7892	8340	8951	8233	7829	9014	8778	8491	8805	9068	6815	7614	9117	9188	8695
219	205.033	Methyl (Z)-5-(5-methyl-2-thienyl)-2-penten-4-ynoate; 2-Methylcitric acid	4873	5196	4713	4551	4754	5099	5396	4997	5152	5299	5126	4606	5661	5277	5620	5772	6375	6170	5220	5100	6598	5628	5129	4740	5143	5007	5631	4736	5048	4871	5986	5155	6693	6930	6887	6920	6036	6217	6085	6078	6132	6274	5247	6073	6554	6928	7599
220	205.075	2,4,6-Triethyl-1,3,5-oxadithiane	2885	2873	2724	2447	2408	2623	2554	2680	2306	2890	2270	2574	2805	2873	3024	2924	3238	3063	3028	2743	2596	2513	2279	2310	2514	2324	3072	2246	2360	2440	3137	3001	3117	2762	3429	3648	2789	2822	2630	2925	2561	2544	2773	2420	2966	2932	2723
221	205.082	Serinyl-Threonine	2449	2251	2207	2123	1988	2069	2086	2128	1946	2364	1970	2222	2334	2416	2420	2434	2456	2433	2414	2250	2028	2244	1825	1933	2037	2144	2544	1875	2094	1832	2570	2341	2416	2370	2938	3015	2355	2202	2385	2432	2081	2045	2432	2159	2595	2424	2252
222	205.157	4-(1,1,3,3-Tetramethylbutyl)-phenol	4273	4263	4460	3727	4140	4602	5095	4180	4312	5146	5304	4670	5430	4729	4824	4624	5034	4434	4497	4196	4212	5329	4888	4239	4768	4787	4999	4198	4463	4190	4291	4085	4572	4630	4320	4556	4504	4240	4907	4188	4832	3763	4480	4509	4411	3908	5415
223	206.059	Isoniazid pyruvate; Carbamazepine iminoquinone	3336	2523	2487	2821	2645	2873	3012	2215	3090	3257	2714	3083	3475	2782	2745	2846	3360	3323	2482	2916	3899	3477	3083	3377	2977	2434	2921	2953	3440	2772	2618	2319	3405	3359	3593	2875	3185	2843	3100	3812	2998	2887	2707	3359	3115	3268	3101
224	207.016	Garcinia acid	1297	1108	1385	1292	3251	2987	1327	1302	1536	1338	1223	1288	1145	1149	1433	1178	1291	1274	1193	1456	1264	1161	1518	1221	1462	1474	1153	1322	1752	1930	1262	1339	1343	1421	1349	1328	1279	1366	1386	1392	3918	4036	1392	1521	1338	1482	1639
225	207.089	Ethyl beta-D-glucopyranoside	2610	2393	2770	2402	2072	2161	2452	2078	2398	1967	1920	2001	3142	2683	3243	3535	2458	3026	2390	2457	2412	2331	2465	2345	2353	2098	2501	2245	2317	1886	2611	2525	2725	3174	3328	2911	2422	2493	3345	2998	2747	2658	2119	2400	3140	3021	2808
226	208.063	Hydroxyphenylacetylglycine	1158	1520	1844	1449	1447	1410	1348	1392	1382	1834	1441	1616	1968	1612	1456	1757	1426	1463	1244	1450	1450	1693	1774	1789	1754	1589	1448	1320	1952	1490	1109	1374	1361	1546	1729	1519	1561	1667	1609	1556	1609	1751	1610	1688	2215	1992	1748
227	209.031	Galactaric acid	21734	21637	21798	21305	19106	19790	21034	20305	21800	21770	20180	20797	22780	21224	23399	22278	24611	24128	19636	19066	23285	21244	19630	18713	22064	20785	24485	22651	21915	21975	22559	21386	25328	24848	25267	24957	25121	23123	22918	23719	25415	25184	21684	22188	24193	22698	23607
228	209.065	Sedoheptulose	5918	6117	7726	7032	4784	5221	5956	5533	5587	5621	7316	7113	7825	7021	7608	7797	6464	6621	5239	4952	5688	5525	6753	6339	7831	7809	8807	8254	7207	6786	7021	6501	6576	6578	7574	6860	6174	5848	8293	7697	6294	5855	5357	5458	8200	8562	7894
229	209.083	Sinapyl alcohol; 2-Ethyl-1-hexanol sulfate	3128	3693	4353	3778	2746	2996	3446	3394	3276	3326	3030	2822	4693	4158	3622	2877	3438	4114	3187	3195	3170	3578	2992	2619	3146	3101	3378	3344	3003	2684	3956	3795	3835	3840	4597	3952	3372	3442	3598	3094	3713	3476	3202	3352	3503	3899	4454
230	209.149	Altretamine	1220	1356	1361	1768	1490	1339	1470	1671	1640	1619	1353	1606	1644	1882	2139	1912	1658	1743	2075	1854	1448	1678	1763	1479	1604	1532	1451	1920	1572	1544	1466	1329	1516	1678	1654	1402	1720	1466	1810	1550	1505	1574	1732	1666	1412	1427	1472
231	210.026	Phosphocreatine	4075	3326	3544	4286	4392	3686	3672	3644	3449	3478	3867	3505	4345	4414	5023	4763	4634	4940	4150	4178	4987	4527	4398	3784	4583	4695	4350	3618	3225	3514	4130	3609	4693	4170	5212	4681	4867	5098	4800	3902	4798	5250	4251	4508	5297	5132	5047
232	210.06	6-Carboxy-5,6,7,8-tetrahydropterin	1688	1943	2129	2179	2084	1974	1979	1750	1469	1432	2009	1838	2268	2476	2604	2674	2158	2069	1726	1732	2324	1836	2145	1968	2559	2559	2109	1999	1901	1773	2137	2048	2520	1956	2400	2280	1779	2328	1986	2250	2802	2511	1948	2542	2645	2444	2494
233	210.08	3-Methoxytyrosine	1124	1613	1298	1302	1221	1282	1486	1326	1141	1271	1436	1403	1423	1535	1402	1489	1514	1679	1384	1197	1542	1316	1339	1279	1507	1397	1276	1019	1140	1222	1550	1215	1741	1446	1734	1577	1150	1478	1165	1295	1746	1448	1029	1519	1504	1471	1487
234	211.084	D-Glycero-D-galacto-heptitol; Glycyl-Histidine	1066	1265	1423	1063	832	1077	943	918	1102	891	1074	1029	913	1098	1222	954	930	1046	1216	946	1111	827	1195	1368	888	1143	1162	1028	1052	1139	1087	1175	1154	961	844	711	942	1066	1076	1072	892	1221	932	700	1017	1150	1061
235	212.01	m-Chlorohippuric acid	2558	2910	2789	2711	2541	2835	2871	2578	2956	2610	2547	3017	2535	3094	3224	2757	3063	3300	3050	2673	3251	3026	3150	2985	2547	2339	2925	2803	2636	2278	2524	1869	3555	2795	2736	3212	3615	3532	3437	2907	3993	3970	3254	3405	3911	3097	3045
236	212.031	N-Lactoyl ethanolamine phosphate	2086	2562	1965	2151	1899	1884	2100	1861	2105	2017	1758	1931	1828	2050	2401	2369	2304	2900	2537	2296	2608	2300	2749	2224	2007	1729	2281	2184	2160	1938	1925	1369	2696	2164	1838	2235	2837	2931	2706	2247	2709	2848	2617	2412	2740	2783	2256
237	213.089	(+)-(1R,2R)-1,2-Diphenylethane-1,2-diol	1288	1010	1238	1017	855	1072	1296	1565	1275	1089	1060	1021	1238	1011	1171	1380	1051	1337	1147	1117	1459	1027	1187	888	1022	1210	998	1386	975	1155	980	1261	1312	1101	1220	1155	1249	1341	1092	1315	1389	1022	1143	1265	1277	1145	1402
238	215.126	Undecanedioic acid	6170	5774	6410	5859	5526	5101	6178	5698	5724	5538	6081	6053	6657	6446	6933	6525	6131	6339	5560	5411	5971	5857	6092	5859	5614	5082	6047	5912	6395	5629	6112	5738	6484	6348	7639	6075	5842	5804	6488	6422	6130	5654	5558	5385	7237	6375	6772
239	216.036	Tyramine-O-sulfate	14785	14333	13788	13579	13835	13363	15009	13578	14430	13627	14279	12835	15639	14365	15622	14168	16935	14949	13758	13516	15762	14700	14421	13729	14728	13614	14960	14968	13453	13709	14421	13233	16617	15544	15874	15049	14646	14398	14975	14007	14983	14413	13614	12483	17216	15572	14329
240	217.109	3-Hydroxysebacic acid	3697	3277	3333	3009	3502	3365	3101	3163	3666	3701	3065	3418	3714	3555	3504	3450	3793	3900	3437	3386	3479	3757	3669	3013	3475	3177	3248	3429	2760	2953	3760	3556	3812	3410	3668	3765	3786	3332	3319	3320	3997	3589	3192	3240	3578	3611	3388
241	217.974	4-Nitrophenyl sulfate	1385	2473	2096	2122	1923	1746	1839	2050	1895	2057	2090	1881	1994	1574	1826	2047	1835	2085	1418	1944	1563	1639	1938	1667	1861	1651	1703	1816	1876	2041	1745	1859	2228	2368	2041	2269	2145	2280	1822	2413	1878	2291	2420	1793	1867	2286	1663
242	218.102	2-Hexylbenzothiazole; Pantothenic acid; Cis-zeatin	151296	147841	144530	140000	138209	135486	142456	136460	141255	140645	140543	130795	168137	160307	176937	167886	182373	178572	144052	131997	176311	167784	145878	132618	145744	135433	165984	157119	138700	134000	148813	134481	195014	183960	194067	186188	181797	173503	185467	175454	203455	190997	168498	167763	209017	205389	185914
243	219.032	Dracunculin; 1-Propenyl 1-(1-propenylthio)propyl disulfide	2983	2489	3205	2678	2901	2794	2904	2660	2842	2682	3001	2942	2693	2821	3421	2962	3373	3180	2453	2573	3066	2899	2813	2435	3232	2768	3027	2900	2479	2649	2571	2392	3158	3081	3663	3180	3191	2938	3387	3359	3287	3544	3046	3089	3644	2863	3154
244	219.105	1-(5-Acetyl-2-hydroxyphenyl)-3-methyl-1-butanone	16620	17336	16462	15296	15948	15868	17857	16388	16918	17164	15416	15603	19622	17394	20262	19075	21395	20687	17787	14883	21318	19222	17125	15763	16586	16713	18338	17924	15531	13855	17226	15752	22880	21389	22059	21024	21307	20769	20529	19843	21891	20777	20030	17672	23340	22209	20949
245	220.029	S-(3-oxo-3-carboxy-n-propyl)cysteine	2304	1893	2162	2344	1663	1796	1866	1790	1892	1703	2014	1977	1874	1548	2186	2094	1861	1678	1806	1762	2015	2179	1771	1769	2206	1736	2399	1837	2163	1810	1722	1988	1907	2139	1936	1926	1775	1634	1679	1636	1973	2092	1885	1715	2108	1837	1748
246	220.097	Metaxalone	3698	3688	3276	3222	3060	2628	3962	3937	2762	3201	3256	2841	3427	4393	3125	4473	4631	3949	3667	3440	4420	4107	3202	2791	3552	3038	4848	3094	3244	3057	3361	3080	4676	4130	3927	4728	3934	4223	3917	3488	3694	3488	3222	3257	5912	4984	3713
247	220.982	Acetazolamide	1276	1160	1533	1337	1460	1515	1064	1413	1589	1643	1501	1391	1706	1453	1428	1398	1374	1635	1218	1551	1236	1442	1236	1280	1155	1592	1448	1307	1107	1363	1249	1412	1384	1881	1319	1835	1589	1350	1389	1518	1285	1494	1326	1158	1227	1393	1337
248	221.046	3-(6-hydroxy-7-methoxy-2H-1,3-benzodioxol-5-yl)prop-2-enal	2846	2797	2756	2757	2818	2358	2654	2327	2169	2497	2126	2161	2841	2135	2541	2572	3218	2439	2593	2459	2846	2686	2041	2497	2108	2116	3072	2449	2661	2624	2434	2795	3128	2922	2954	2780	2156	2349	2691	2430	2853	2248	2786	2240	2776	2675	2663
249	221.065	Ethyl glucuronide	2026	1895	1977	2112	1955	1935	1745	1673	1658	1908	1697	1512	2014	1834	1562	1761	2186	2201	1943	1855	2200	1830	1707	1504	1423	1387	2155	1715	1814	1613	1396	1625	2040	2139	1712	1966	1541	2029	1729	1786	2031	1513	1989	1529	1637	1852	1831
250	221.152	Rishitin	1346	1377	1508	2011	1569	1291	1684	1084	1803	1484	1630	1694	2778	3032	2961	2737	2847	2398	2475	2655	2838	2888	2196	2391	1598	1493	1547	1923	1796	1524	1814	1614	1771	1605	1967	1979	1822	1868	2185	1831	2434	1986	1849	2067	2152	1720	1683
251	222.077	N-Acetyl-L-tyrosine	1522	1204	1192	1572	1259	1003	1149	1251	1232	1338	1196	1273	1798	1310	1173	1355	1414	1342	1546	1352	1200	1414	1558	1235	931	1195	975	1293	937	962	1215	1316	1516	1324	1671	1504	1611	1207	1666	1628	1480	941	1293	1013	1491	1481	1481
252	223.13	2,3,5-Trimethyl-6-[4-(methylthio)butyl]pyrazine	1190	1186	1013	1195	1417	862	1023	954	1069	986	1146	867	919	1171	886	1011	1048	1446	1017	1004	1042	1042	1005	936	1122	864	983	942	859	903	1163	995	1172	885	904	1035	1168	940	826	951	1036	1128	1055	932	1069	899	934
253	224.09	(2S)-2-amino-3-(4-hydroxy-3-methoxyphenyl)-2-methylpropanoic acid	1329	1035	1319	982	1065	1045	1394	1337	1304	882	1161	1078	1160	1067	1458	1355	1303	1121	1152	917	1318	1241	1073	1106	1120	1248	1185	1176	723	1080	1167	1268	1208	1269	1204	1317	1198	1257	879	1072	1376	1281	1073	1137	1103	1249	1025
254	225.06	5-Acetylamino-6-formylamino-3-methyluracil	3735	3765	3816	3828	3378	3770	3825	3781	4005	3864	3689	3667	4233	4279	4252	3873	4000	4062	3587	3975	3745	4063	3391	3130	3863	3472	3761	4110	3322	3828	3514	3696	3718	3886	4044	3670	4007	4116	3955	3787	4533	4038	4467	3835	4655	4179	4277
255	225.079	3,4,5-Trimethoxyphenyl acetate	2992	2983	2416	2284	2254	2793	3128	2464	3141	4099	2408	2529	2629	2714	3008	2663	3050	3208	2536	2762	2800	2818	2058	2047	2667	2390	2910	2726	2301	2714	2336	2218	2624	3181	2645	2201	2874	4262	2739	3097	3292	2934	3015	2926	3213	2857	2663
256	226.013	L-Glutamic acid 5-phosphate	2147	2704	2577	2765	2057	2495	1810	2672	2230	2367	2086	2353	2134	2382	2215	2323	2241	2481	1986	2272	2312	2132	1938	2445	2213	2161	1991	2255	2478	2146	2136	2394	1958	2062	2373	2360	1771	2156	2127	1846	2150	2166	1965	2326	1868	2212	2323
257	226.036	5-(2''-Carboxyethyl)-4,6-Dihydroxypicolinate	1602	2135	1809	2080	1627	1894	1646	1799	1862	1881	1571	1725	1580	1575	1285	1694	1555	1968	1750	1899	1755	1891	1467	1765	1660	1637	1491	1621	1704	1619	1601	1445	1727	1830	1668	1471	1628	1787	1495	1380	1689	1823	1306	1654	1338	1626	1892
258	226.993	Thiolutin	4307	4268	4750	4984	4773	4442	4532	5214	4955	4454	4984	5086	5363	4593	5136	4379	5183	5768	4298	4650	4985	4487	4104	3834	4394	4540	5097	5106	4394	5000	4815	4412	5285	5883	5272	5188	5705	4879	5032	5538	5605	5530	5263	5459	5586	5601	5289
259	227.017	2-oxo-3-(2,3,4,5-tetrahydroxyphenyl)propanoic acid	2620	2762	3317	3214	2407	2397	2549	2902	2699	2440	2381	2603	2960	2521	2907	2662	3164	3449	2809	2647	2919	2444	2131	2027	2733	2553	2784	2606	2029	2552	3079	2903	3342	3580	3624	3550	2939	2854	2731	2838	2696	2997	2953	3107	3918	3870	2844
260	227.104	Prolylhydroxyproline	1944	2162	1819	2081	1819	1795	2133	2312	1955	1768	1810	2010	1990	2424	2094	2145	2532	2219	2114	2089	2498	2192	1871	1879	2073	1926	2017	2413	1843	2137	1985	2191	2575	2394	3062	2524	2643	1999	2280	1945	2162	2263	2404	1943	2095	2547	2246
261	227.199	C14:0	11855	10706	11425	11244	11543	9917	11043	10641	10818	10889	10977	10900	15911	14319	12864	11978	12490	12502	11850	10494	12399	11222	10763	10641	11800	10881	10485	10550	12532	10624	11059	9903	10844	10211	11252	9684	11299	10840	10758	10194	12557	10579	11381	10961	10555	10228	11261
262	228.099	Asparaginyl-Proline	945	1064	946	1167	1024	884	1090	1070	1126	702	1105	929	1169	1396	1225	1250	1052	1440	1170	1123	1194	949	1355	1038	1056	1098	982	919	947	961	907	932	1128	930	1189	969	1460	1079	1099	1063	1346	1385	1039	1276	1511	1347	1368
263	229.12	Hydroxyprolyl-Valine	7433	7254	6617	6962	10270	10007	9297	8248	8445	8816	9319	8481	10064	10574	11207	10668	8955	8529	8444	8512	12425	11907	10033	9369	6144	6857	7687	6568	6758	6074	3866	3706	6790	5633	6231	5215	8348	7179	8014	7793	10149	8242	6846	7383	6678	6298	5572
264	229.134	Ibudilast	13125	12439	12782	13283	12490	12747	14091	11863	12590	12600	12227	11344	13946	14055	15289	14934	15343	15772	13083	12364	15443	14728	12961	11723	8008	6980	9196	8236	8487	7434	8031	6844	10342	9086	10544	9429	11115	9688	10271	9858	10720	11182	9601	9698	13146	12685	11850
265	230.12	1-(m-Methoxycinnamoyl)pyrrolidine	1152	1447	1440	1083	1507	1706	1359	1661	1649	1890	1760	1478	1618	1736	1857	1698	1403	1316	1493	1511	1877	2219	1702	1511	1404	1270	1322	1327	1384	988	1100	1212	1458	1108	1737	1111	1486	1364	1570	1609	2200	1650	1548	1455	1646	1933	1562
266	230.137	Isobutyryl-L-carnitine	2412	2504	2313	2452	2507	2424	2358	2929	2558	2538	2337	2245	2509	2228	2745	2506	2732	2469	2680	2457	2980	3025	2073	2144	1982	1656	1654	1937	1604	1540	1810	1685	2025	2034	2909	2187	2125	2128	1828	2294	2748	2293	2246	1955	2236	2561	2342
267	232.116	2-Heptylbenzothiazole; Hydroxypropionylcarnitine	393	689	504	556	527	537	539	576	689	781	590	370	589	516	629	596	667	682	461	520	576	473	617	519	494	702	636	714	450	671	491	562	423	695	716	602	523	621	510	423	515	499	692	637	633	687	555
268	233.01	4-[2,2''-Bithiophen-5-yl]-3-butyn-1-ol; (4-ethyl-2,6-dihydroxyphenyl)oxidan...	2695	2368	2679	2662	2901	2587	2840	2764	2840	2125	2865	2564	2547	2194	2501	2261	2349	2354	2535	2511	2432	2875	2366	2764	2930	2901	2813	2694	2527	2889	2614	3101	2780	2602	2543	2470	2706	2435	2465	2366	2508	2440	2725	2144	2174	2225	2652
269	233.994	Pamidronate	6577	5739	5508	6332	6230	5754	7346	6917	6607	6016	5761	5932	7597	7595	8541	7378	7740	7248	6891	6588	8066	8015	6182	6231	5069	4535	5345	6415	5195	4841	5150	5173	6573	5835	6597	5827	5904	6193	7664	7255	7073	7729	6232	6663	7473	7529	7506
270	235.075	N''-Formylkynurenine; Methionyl-Serine	3478	3463	3720	3566	3830	3980	3271	3379	3995	3756	4208	3788	3914	3969	3697	3999	4722	4498	3879	3344	4287	4116	3721	3367	3866	3699	4075	4179	3714	3550	3469	3369	3859	4143	4561	4213	3741	3870	4486	4047	4581	4645	4394	4685	4464	4773	4602
271	236.084	2-Amino-5-benzoylbenzimidazole	1082	1220	1231	1258	1347	1171	1722	1578	1611	1424	1190	1276	1435	1494	1626	1371	1721	1791	1473	1357	1898	1461	1769	1311	1085	1401	1235	1184	1369	1191	1263	1161	1292	1391	1240	1293	1290	1306	1538	1464	1671	1478	1539	1511	1598	1466	1099
272	237.091	Felbamate	3999260	3966052	3759035	3677207	3681451	3680279	3840480	3713522	3801418	3756042	3720112	3594157	4329625	4215273	4486473	4318922	4848177	4764815	3825986	3596016	4450475	4334859	3837104	3467240	3701305	3512701	4311524	4068835	3729038	3626141	3850365	3556118	4696061	4557905	4634091	4442769	4499838	4360007	4497035	4423199	4798239	4747750	4439347	4367266	5011341	4906438	4631933
273	238.094	N-Gluconyl ethanolamine; Dihydrobiopterin	375849	377188	359860	347102	347369	345536	377391	361719	368521	359262	361229	341810	413205	399707	435770	418469	456284	438764	379354	349101	426245	402733	364605	329928	367263	348787	401674	390426	363069	349070	357161	324464	446244	432959	428496	415839	445174	424317	438228	425848	459052	454182	414678	410720	482021	472884	448986
274	241.141	2-Carboxy-4-dodecanolide	2650	2482	2673	2525	2860	2647	2433	2577	2709	2518	2611	2411	3164	2927	3387	2843	2663	3094	2759	3219	2936	3062	2652	2515	2849	2424	2982	2716	2838	2784	2723	2681	3373	2704	3237	3142	3272	3549	3648	3282	3495	2876	3187	3359	3558	3459	3071
275	241.216	C15:0	7777	7626	7701	6892	7914	7211	7850	8339	6693	7719	7712	7019	8287	9016	8291	8286	7998	7516	7333	7237	7686	7212	6791	7021	7348	7521	7324	7537	7057	7668	7997	6826	7708	7892	6980	7463	7476	7357	8200	6799	8004	6896	7404	7598	7095	7139	8013
276	242.172	N-Undecanoylglycine	1056	1143	1408	1254	1240	1541	1536	1281	1397	1317	1544	1501	1627	1384	1482	1237	1908	1454	1484	1228	1286	1351	1479	1326	1238	1255	1207	1322	1258	1062	1445	1140	1492	1432	1796	1654	1633	1574	1400	1549	1895	1715	1497	1569	1687	1668	1554
277	243.061	Uridine	1742	1799	1773	1406	2000	1843	1954	1642	1881	1734	1963	1751	2847	2189	2257	2072	2105	2360	1881	1851	2003	1855	1840	2158	1932	1659	2177	2149	2169	2040	1933	1740	1929	1974	1920	1922	2356	2131	2023	2071	2166	2026	2168	1774	2501	2478	1683
278	243.116	Etomidate	1500	1580	1582	1639	1139	1544	1588	1430	1595	1380	1618	1449	1705	1331	1316	1818	1476	1591	1730	1353	1576	1416	1266	1324	1651	1470	1368	1395	1195	1691	1476	1392	1660	1853	1634	1568	1545	1499	1567	1548	1590	1448	1627	1333	1801	2083	1500
279	243.158	1,11-Undecanedicarboxylic acid	1523	1692	1556	1804	1423	1686	1648	1633	1927	1657	1559	1781	1822	1849	1512	1909	1798	1599	1782	1732	1486	1298	1917	1659	1809	1610	1611	1570	1757	1391	1580	1649	1758	1770	1877	1524	2024	1846	1770	1763	1882	1740	1815	1606	1991	1738	1826
280	244.128	Asparaginyl-Isoleucine	949	846	852	1064	991	926	1083	905	866	864	951	946	971	917	1227	1011	1091	1005	1002	904	1189	1112	716	850	965	769	1087	873	1134	1096	963	1021	1085	982	1144	1021	1103	1070	806	1050	1082	1085	829	1004	1112	1112	904
281	246.019	Pyridoxal 5''-phosphate	1724	2052	1505	1834	1465	1603	1538	1835	1758	1787	1570	1779	1424	1713	1320	1597	1700	1780	1377	1575	1341	1466	1637	1878	1437	1826	1709	1443	1781	1957	1712	1897	1395	1513	1532	1680	1344	1483	1509	1584	1278	1555	1498	1394	1627	1514	1618
282	246.111	Glutaminylthreonine	1377	1332	1194	1102	1012	1143	1228	1090	1238	1206	933	1043	1214	910	1202	1189	1395	1457	1108	1231	1048	1034	1259	1283	1261	1045	1290	1301	1314	1319	1520	1317	1094	1270	1656	1560	1152	1142	1282	1086	1108	1201	1290	1152	1482	1246	1091
283	248.078	S-Acetyldihydrolipoamide	1050	997	1276	1135	1422	1196	939	1110	973	1243	1250	1079	1165	1234	1182	1949	1287	1121	963	1079	1241	1235	1005	978	1004	1297	1173	1107	7525	6901	1331	930	1360	1223	1134	1180	1098	1474	1293	829	1961	1552	1003	1664	1310	966	1145
284	248.937	Bis(methylsulfonylmethyl) disulfide	2229	2533	3116	3122	2563	2803	2646	2790	2730	2833	3095	2985	2531	2702	3348	3182	3390	3179	3092	2796	3001	3059	2434	2594	2614	2610	2463	2908	2572	2630	2548	2711	2960	3065	3014	3155	3168	2782	3322	2664	3968	3103	2971	3232	3017	3017	3071
285	249.056	gamma-Glutamylcysteine	1349	1493	1665	1456	1431	1385	1411	1220	1769	1596	1449	1499	1413	1461	1308	1766	1750	1429	1510	1313	1655	1554	1317	1386	1598	1253	1370	1424	1716	1647	1389	1484	1582	1381	1972	1948	1425	1228	1692	1422	1455	1259	1369	1649	1516	1456	1632
286	249.079	Samin	1328	1325	1347	1317	1290	1015	1431	1085	1407	1033	1254	1127	1466	1258	1469	1492	1912	1552	1576	1382	1522	1384	1137	1164	1203	1205	1056	1429	1516	1811	1169	1479	1304	1147	1600	1439	1237	1543	1583	1280	1260	1266	1258	1116	1548	1246	1344
287	249.135	Isopentyl beta-D-glucoside	695	958	815	1054	829	930	873	850	815	759	746	818	844	849	930	835	1025	1217	1058	995	1005	817	834	802	630	799	745	1164	987	832	1115	677	739	1044	795	995	962	830	830	781	870	756	818	644	924	928	937
288	249.157	Rivastigmine	937	1001	981	1047	866	1021	989	1199	950	914	1113	908	873	932	1173	979	1017	1311	1044	1134	1079	1024	1110	809	841	1046	851	1005	926	1212	1066	904	886	958	890	1133	893	1009	1108	909	1100	924	932	1001	981	1245	933
289	249.184	C16:3	892	857	1132	1050	832	1056	887	964	962	1034	931	888	1225	1272	1201	1126	1063	1270	1129	1451	1126	1467	1188	1024	738	1125	1119	1075	1003	981	1029	834	1016	834	1175	1008	1422	1188	1355	1253	1365	1487	1167	1328	1490	1716	1125
290	250.044	Mono-(3-carboxypropyl) phthalate	1913	1827	2443	1670	2367	1827	1982	2152	2570	2003	1888	2063	2556	2300	2304	2587	2454	2184	2141	1792	2285	2429	2130	1950	2098	2043	2328	2374	1967	1987	1775	1703	2061	2229	2556	2270	2676	2816	2910	2676	2768	3161	2172	2951	3113	2918	2953
291	251.07	5-Hydroxy-N-formylkynurenine; Anisindione	2188	2025	2576	2180	2652	2470	1957	2302	2658	2590	2596	2549	2549	2347	2619	2741	2620	2517	2341	2348	2844	2600	2740	2455	2154	2610	2607	2683	2292	2505	2337	1928	2567	2389	2634	2537	2665	3086	2737	2746	3383	2942	2746	2731	3190	3056	2619
292	253.083	L-Agaridoxin	1306	1523	1574	1469	1406	1800	1331	1197	1180	1314	1316	1474	1281	1414	1420	1394	1548	1507	1206	1307	1398	1155	1411	1112	873	991	1454	1267	1350	1290	1138	1107	1132	1294	1183	1241	1032	1462	1343	1349	1622	1604	1292	1408	1508	1263	1401
293	253.126	4-[(2-Methyl-3-furanyl)thio]-5-nonanone	1080	1352	1062	1257	938	1209	990	988	1334	1171	1134	1167	1273	1301	1287	1353	1439	1261	1083	1260	1300	1128	1402	1038	873	1008	1147	949	970	1114	966	1465	1375	1289	1159	1120	1265	1272	1519	1308	1682	1390	1278	1282	1338	1153	1210
294	253.215	Hypogeic acid	4387	4291	5044	4361	4644	4588	5209	5085	5214	4772	5193	4774	9318	8587	6402	6279	6595	6115	6360	5794	5527	6306	5630	4954	5203	4900	5418	5074	5608	3869	4968	4573	5231	4726	4670	4955	5601	5490	4994	5047	5696	4976	5144	4823	5264	5537	4877
295	254.082	Ketorolac	1871	2302	2403	1907	2058	1789	2242	2064	1854	1794	2002	2530	1792	1758	2125	1946	2299	2356	2159	1665	2379	2017	2056	1623	1756	1479	2017	1625	1466	1385	1921	1625	2361	2181	2008	2103	1987	2083	1444	1933	1973	1943	1789	1584	2338	2218	2343
296	254.989	6-O-phosphonato-D-glucono-1,5-lactone(2-)	1597	1747	1427	1321	1698	1551	1635	1591	2044	1134	1831	1781	1391	1327	1388	1438	1428	1120	1056	1248	1592	1318	1091	992	3981	3026	3862	4272	3793	3795	3157	2482	3480	2920	3223	2976	1188	1447	1185	1336	1090	1390	1261	1158	1223	1178	1314
297	255.074	Nicotinate D-ribonucleoside	1614	1753	1756	1542	2063	1597	1944	1845	1591	1528	1732	1731	1750	1991	1659	1590	1250	1346	1575	1506	1550	1737	1380	1648	1428	1661	1785	1641	2185	2031	1722	1416	1762	2191	1685	1919	1363	1081	1484	1598	1827	1482	1857	1472	1570	1425	1546
298	255.114	1-(9H-Pyrido[3,4-b]indol-1-yl)-1,4-butanediol	1563	1336	1372	1655	1440	1423	1709	1541	1436	1221	1309	1247	1607	1876	1675	1414	1447	1438	1589	1392	1180	1761	1457	1376	1908	1902	2012	2187	1580	1848	1738	1830	1983	2364	1873	2096	1668	1535	1580	1338	1609	1621	1834	1604	1774	1749	2118
299	255.142	Falcarindione	1258	1096	1141	1157	1126	1108	1482	1040	1180	860	1016	1024	1316	1591	1804	1253	1228	1095	1285	1439	1195	1382	1086	827	1454	1176	1660	1578	1229	1195	1211	1321	1557	1719	1411	1514	1288	1446	1145	1062	1132	1112	1239	1231	1432	1255	1562
300	256.06	1,3,5-Trihydroxy-10-methylacridone	5220	5252	5184	5354	4514	5025	5316	5009	4959	4765	5059	4891	5367	5647	5413	5233	5435	5295	4832	5090	5116	4466	4942	4371	5090	4695	5431	4647	4978	4685	4845	5076	4791	5281	5705	4572	4923	5062	4768	4578	5366	4464	4830	4431	5337	4542	5000
301	256.093	5-Methylcytidine; Glycerophosphocholine	3822	3850	3888	3996	3352	3113	3980	3676	3876	3587	3708	3833	4323	4003	3825	3739	4255	4394	3663	3746	4102	4013	3962	3599	3871	3446	4104	3681	3894	3216	4237	3847	3847	3923	4242	3887	3598	3959	3730	3650	3577	3467	4048	3485	3579	3781	4268
302	256.153	2-Hexenoylcarnitine	3043	2746	3269	3052	2899	2816	2804	3173	2702	2667	3020	2916	3114	3093	3146	3097	3471	2965	2866	2790	2626	3101	3141	2813	2855	2724	2955	2556	2979	2940	2794	3145	2930	2705	3009	2597	2810	3016	2783	2562	2809	2718	3359	2708	2696	2716	2923
303	259.021	Hexose P	1149	881	1317	1450	1020	1261	1093	1103	1381	895	1238	1154	1301	1078	1250	1612	1200	1122	1028	1269	1237	1277	1467	1370	1183	1180	1104	1183	1205	1544	1255	897	905	1132	1489	1236	1278	1026	1383	1239	1175	1129	1124	1065	1230	1312	1166
304	267.067	7-hydroxy-5-methoxy-2-phenyl-4H-chromen-4-one	38846	39808	11783	11904	9370	8907	43493	42280	34242	40262	38434	35279	8071	6407	6329	5647	2754	5355	5292	4881	5863	4935	5240	5115	10771	10543	11607	12238	9922	9638	35024	34024	41236	43333	10229	9927	6386	5217	1783	1336	1303	1257	5009	4486	4939	5913	5522
305	270.115	(E,E)-Trichostachine	721	746	921	773	780	830	704	704	816	755	677	744	707	786	803	717	882	808	797	625	660	596	668	658	906	721	606	614	718	630	755	810	671	801	1040	928	878	719	677	853	834	885	670	706	903	883	566
306	277.18	1-(4-Hydroxy-3-methoxyphenyl)-3-decanone	894	1124	845	813	780	686	1037	944	1020	902	720	562	729	641	958	859	932	828	866	716	657	970	836	675	733	952	920	905	688	748	764	990	771	714	699	850	793	785	848	1018	677	790	717	1114	839	794	1233
307	278.054	Cidofovir	1103	1238	1226	1027	1376	927	827	1059	1091	1131	1110	1127	1288	968	1025	1003	1168	1488	866	1154	1096	1042	1333	1066	920	870	794	1036	870	990	798	879	1388	1129	1309	1291	873	1063	1055	1068	1299	1248	1194	1064	1468	1309	1166
308	278.067	N-[4''-hydroxy-(E)-cinnamoyl]-L-aspartic acid	1042	1166	1138	914	1227	820	864	892	1003	959	1109	1145	1104	855	1063	929	1132	1404	776	981	991	909	1225	1064	1089	856	835	942	881	906	777	891	1211	1065	1285	1174	929	1120	942	992	1222	1194	1009	929	1390	1325	1067
309	279.055	Sulfametopyrazine	18889	20681	44408	44987	29924	30826	26687	23467	29572	29833	39848	38023	37245	35862	34750	31824	25900	20490	26366	23774	33881	36009	42584	36343	28183	24215	42055	38472	37242	37015	37008	36468	24630	24769	48893	46019	35081	34410	37146	38048	39952	41914	41493	40298	52614	50185	37003
310	279.078	N-Despyridinyl rosiglitazone	83658	83086	84277	80635	81171	80085	84452	80201	87315	82417	80089	80970	96362	90530	99848	88337	107061	97524	83801	78191	96526	93486	85837	77083	80374	74747	94894	89731	82195	81188	83559	75568	102147	96647	97512	92982	96992	94802	98216	98057	101616	99077	97455	93597	106815	101812	100315
311	279.231	C18:2	5605	5245	6227	5892	5410	5816	5082	5358	5967	5237	6140	5399	6291	6157	5322	5737	6282	6018	5019	4780	6093	5393	4913	4395	5316	5504	5655	5522	5560	4677	4965	4514	5930	5358	5838	5048	4829	4806	5288	4690	4886	4950	4761	4223	5739	4726	5491
312	280.076	albendazole S-oxide	10440	10109	10401	9580	9307	10079	11787	10556	10195	10238	10537	8732	11189	10265	12150	11300	12674	12546	10519	10230	11707	10550	11129	8770	10208	10081	10836	10564	10241	9718	10701	9538	11713	11125	12004	12667	12721	11476	12860	12158	13969	12599	11573	11399	13243	12635	11995
313	280.097	N2-(gamma-Glutamyl)-4-carboxyphenylhydrazine; Juzirine	7338	7432	8014	7640	8861	8731	8185	7487	6543	7272	8602	7863	9149	8286	7374	7571	9022	9327	7508	7086	7641	6835	9216	7072	7350	7202	10278	9819	8533	7786	8900	8227	8878	7867	10060	10580	8725	8161	8168	7954	11624	11585	9603	9533	11227	11097	11715
314	281.106	2-[4,6-dihydroxy-3-(4-hydroxy-3-methylbut-2-en-1-yl)-2-methoxyphenyl]acetic...	5137	4882	5091	5228	4945	4637	4991	4283	4765	4593	4682	5222	4916	5198	5403	5495	6062	5157	5054	4572	5671	6031	4987	5133	4233	3909	5465	5478	4497	4378	4214	4365	5726	5439	6057	6238	5538	4959	5280	4940	7230	6646	6390	5619	6848	6216	5720
315	281.249	Oleic acid	26564	26517	26662	25182	26987	25730	27058	26551	26190	25266	28056	23934	31023	29380	31175	29227	31902	32393	28613	26485	30506	27932	28814	24954	27015	24443	28154	24313	24611	23463	24677	23689	28069	26587	28693	26138	25787	22321	24875	24250	25215	25362	24741	24494	27491	25937	25441
316	283.067	Xanthosine	999	1133	1180	1049	1175	1119	1219	985	862	1281	861	923	1570	1536	996	1359	1292	1059	1061	944	1130	1149	1218	767	1064	1165	1044	1057	1080	1175	1077	1098	1029	1193	1040	945	1393	1331	1015	776	1129	1149	1191	982	1340	1120	1183
317	283.076	Cysteinyl-Tyrosine; 9-Hydroxybenzo[a]pyrene-4,5-oxide	977	1186	1158	1013	1101	1092	1191	961	926	1226	844	984	1558	1531	992	1309	1320	1240	1040	929	1131	1074	1207	848	1035	1133	892	1001	1063	1174	924	918	1107	1120	1020	969	1327	1327	1011	766	1106	1225	1154	1009	1285	1130	1243
318	283.119	2-Phenylethyl beta-D-glucopyranoside	1265	1124	1271	1339	1355	1327	1159	1166	1249	1128	1070	1028	1388	1099	1252	1315	1337	1304	1023	1240	1089	1331	1369	1179	1062	1049	1251	1108	1268	1185	1584	1116	1228	1143	1375	950	1682	1531	1198	1022	1655	1325	1315	1068	1824	1226	1305
319	283.14	Tropicamide	1404	1338	1558	1545	1364	1355	1352	1168	1518	1468	1384	1719	1713	1456	1464	1446	1313	1704	1325	1469	1427	1864	1400	1343	1525	1232	1695	1513	1719	1206	1534	1453	1399	1264	1762	1723	2113	1623	1395	1423	2025	1664	1787	1813	2127	1986	1701
320	283.157	Alpha-dihydroartemisinin; 6,7-Dihydro-4-(hydroxymethyl)-2-(p-hydroxypheneth...	1818	2079	1806	1805	1633	1739	1942	1888	1976	1865	1659	2190	2081	1726	2092	1959	2163	2159	1892	1878	2022	2565	1768	1650	2204	1622	1884	2082	1894	1404	1733	1649	1714	2180	2043	1997	2562	2198	1813	1866	2517	2366	1881	2253	2308	2253	2021
321	284.124	Isothipendyl; Glycylprolylhydroxyproline	3196	3301	3460	3170	3347	3208	3427	3460	3469	3569	2965	2871	3508	3195	3470	3419	3440	3871	3141	3237	3636	3411	3130	2868	3459	3710	3497	2944	3308	3540	3078	3047	3751	4064	3318	3460	3526	3111	3359	3846	3785	3415	2990	3064	3532	3299	3451
322	287.126	4''-Methoxymucidin	2322	2327	2887	3038	3320	3373	3024	2725	3460	3021	2669	2716	2972	2345	2630	2943	3159	2495	2823	2650	2984	2530	2207	2033	2480	2331	3141	2801	2353	2710	2831	2308	2931	2357	2378	2516	2674	3005	2742	2655	3440	3046	2940	3027	2768	2723	2217
323	288.129	Arginyl-Aspartate	794	687	953	903	981	871	660	502	1074	990	866	735	905	900	898	666	984	768	782	900	884	857	725	853	835	687	879	828	593	879	923	798	966	881	663	659	971	910	912	875	1115	820	1050	1006	992	993	882
324	289.048	1-[4,9-Dihydro-2-(methylthio)-1,3-thiazino[6,5-b]indol-4-yl]-2-propanone; 2...	3204	3130	2962	2642	2365	2852	2795	3141	3047	2597	2931	3013	2903	2593	2883	2815	2784	2845	2539	2531	2506	2995	3073	2349	3127	2747	2365	2567	3129	2804	2256	2662	2744	2622	2539	2597	2436	3058	2750	2762	2318	2584	2500	2297	2425	2537	3353
325	289.122	2-(4-Methyl-3-pentenyl)anthraquinone	2567	1923	2082	2136	1981	1991	2256	2244	1595	2162	2185	1810	2096	1918	2929	2161	3018	2519	2358	1959	2567	1908	1744	1890	4232	3983	3936	4051	3614	3474	4335	4927	6350	6138	6274	5850	4219	3760	4574	4391	4712	4867	3939	4259	4964	5807	4210
326	289.13	Trimethoprim; Ribalinium	2107	1462	1717	1613	1331	1412	1748	1688	1090	1710	2277	1872	1575	1355	2156	1688	2267	1971	1800	1579	2049	1403	1799	1948	2723	2700	2681	2702	3389	3257	3245	3750	4408	4457	3954	3881	2840	2540	2872	2671	2954	3076	2827	2989	3480	3892	2804
327	291.102	N-gamma-Glutamyl-S-propylcysteine; (all-E)-1,7-bis(4-hydroxyphenyl)-1,4,6-h...	1669	2147	2233	2040	1854	1909	1706	2079	1974	1721	1886	1903	1675	1859	2051	2042	2425	2288	1768	1815	1802	1914	2148	1914	2071	2045	2572	2127	2005	2160	2058	1911	2466	2148	2666	1997	1906	2021	2069	1955	2091	2052	2322	2101	2249	2248	2113
328	292.102	Galactosyl 4-hydroxyproline	766	659	743	797	640	711	650	721	746	806	598	682	670	877	818	746	901	930	800	919	813	671	792	881	756	977	826	833	789	637	936	566	835	850	703	908	820	1326	1197	715	876	993	814	726	1014	843	1050
329	293.043	5-amino-1-(5-phosphonato-D-ribosyl)imidazol-3-ium; Wasalexin A	4137	3609	4054	3281	3611	3179	3649	3467	3433	3010	3477	3154	3813	3873	3765	3682	4597	4064	3485	3027	3514	3185	3728	3526	3651	3600	4082	3258	3809	3750	4480	3662	4226	3772	4418	4145	3927	3780	3568	3664	3712	3863	3641	3726	4131	4305	3787
330	293.082	gamma-L-Glutamyl-L-methionine sulfoxide; 7-Acetoxy-2-methylisoflavone	1821	1425	1790	1246	1411	1386	1604	1773	1434	1289	1583	1888	1489	1645	1574	1462	2139	1717	1393	1402	1586	1366	1369	1489	1364	1528	1606	1699	1756	1633	1692	1490	1923	1757	1856	1770	1485	1676	1482	1462	1726	1719	1629	1510	2057	1924	1466
331	293.176	Gingerol	2335	2129	2223	2268	2222	2190	1946	1789	2254	2221	2214	1903	6109	5623	5984	6632	6683	6045	6140	5573	6050	6243	5704	4825	2265	2012	2157	1750	2663	2301	2205	2302	2817	2328	3047	2749	3045	2902	3443	3233	3792	2981	2872	2965	3257	3020	3037
332	295.049	(R)-4''-phosphonatopantothenate(3-)	160485	159096	149875	149022	153375	149136	160016	155952	159679	159948	147812	145135	176418	174725	198167	188004	208534	210177	166356	156472	202601	196051	165632	146768	151465	144924	172450	166095	150332	147696	150281	137060	201505	196611	207357	200783	206938	200459	218358	215002	241320	237301	199437	196145	241764	241074	218650
333	295.225	13S-hydroxyoctadecadienoic acid	2573	2999	3076	3040	2986	2771	2782	2954	3044	3103	2803	3284	4567	4083	3568	3404	3807	3829	3033	3110	3730	3422	3023	3178	2940	3074	3444	3102	2789	2927	2548	3240	3457	3591	3845	3703	3679	3878	3620	4081	4295	3943	3553	3751	4455	4684	3792
334	297.146	Trimeprazine; Olomoucine	4864	4880	5507	5540	6646	5788	5167	4999	5103	4834	5064	5645	5352	5679	6095	6475	5895	6206	5650	4806	6060	5647	5295	5162	5154	4621	5444	5719	14713	14360	5080	4661	5817	6054	6140	5727	5761	6053	6140	6714	18458	18025	6372	5900	7121	7626	6903
335	298.242	Pentadecanoylglycine	1851	1948	1911	2028	2094	2070	2169	1865	1972	1834	1663	1959	1902	2190	2292	1951	2395	2134	1732	1809	2318	2022	1822	2130	1689	1889	1853	2240	2010	2017	1571	1726	2197	1687	2337	2497	2081	2154	2190	2274	2756	2505	2201	2125	2275	2512	2479
336	299.256	(R)-3-Hydroxy-Octadecanoic acid	1839	1738	1430	1677	1696	1653	1420	1458	1504	1408	1717	1597	1950	2276	1929	1766	2419	1783	1525	1600	1738	1836	1950	1566	1468	1638	1766	1544	2184	1912	1634	1566	1746	1557	1665	1761	1785	2027	1912	1657	1939	1772	1476	1738	1892	1889	1759
337	300.038	Acetylglucosamine sulfate	2418	2317	2163	2288	1825	2301	2008	2113	1864	2458	2038	2259	2238	2157	2185	2116	2210	2434	1922	2306	2271	1939	2205	2384	1901	2232	2247	2010	2243	1967	2156	2039	2048	2002	2041	2516	1971	2560	1940	2059	2325	2464	1923	1888	2591	2429	2053
338	300.067	3,5,7-trihydroxy-2-(4-hydroxy-3-methoxyphenyl)-1λ⁴-chromen-1-ylium	1565	1664	1819	1690	1569	2208	1839	1737	1794	1769	1995	1720	1874	1712	2180	2174	1943	2276	1794	2068	1789	1881	2120	2045	1954	2114	1779	2022	1625	1437	1977	1618	1754	1662	2151	1886	1807	1993	1774	1879	2173	1793	1519	2024	2028	2586	1861
339	301.154	Neuromedin B (1-3)	1831	1697	1547	1613	1723	1794	1621	1858	1576	1506	1810	1876	1902	1856	2041	1964	1968	2081	1834	1845	1809	1559	1873	1843	1736	1763	1837	1862	2002	1762	2557	1809	2406	2104	2138	2030	1784	1911	1821	1926	2245	1958	1669	1861	2389	2302	2078
340	302.141	Scopolamine	815	766	594	916	884	808	824	773	895	977	761	853	791	795	997	972	970	945	954	938	991	846	970	790	659	786	721	909	954	758	924	928	870	1109	982	1044	729	1219	850	1041	773	994	1006	811	1114	916	866
341	302.152	Tryptophyl-Valine	853	655	559	917	811	729	747	665	858	1020	694	870	862	804	888	844	854	882	918	901	1007	809	780	863	611	732	701	903	845	675	838	802	679	1010	1108	722	625	1144	892	857	721	911	950	851	1171	919	827
342	303.058	(5-hydroxy-7-methoxy-2,2-dimethyl-3,4-dihydro-2H-1-benzopyran-4-yl)oxidanes...	3398	2971	2976	2923	3005	2875	2622	2896	2599	2764	2530	3017	3059	3207	3352	3468	2910	3070	2293	3110	3413	2912	2897	2241	3326	3244	3061	2795	2843	2897	2944	2646	2978	3403	3464	3186	3473	2911	3275	3099	2951	3108	2882	2739	3258	3066	3015
343	303.233	Arachidonic acid	2949	3319	2851	2401	2458	2421	2804	2866	2964	3218	3208	2901	2181	1829	2072	2100	1558	1493	1832	1480	1568	1559	1617	1640	2607	2464	3352	2852	2573	2383	3440	2498	3701	3036	2757	2191	1334	1355	1622	1377	1229	1248	1492	1181	1503	1418	1373
344	304.128	Threoninyl-Tryptophan	483	556	570	602	552	516	736	590	531	660	663	676	529	544	569	492	683	580	572	552	721	435	596	485	502	587	518	683	534	397	582	451	601	765	601	613	513	507	741	617	623	698	556	809	708	641	522
345	304.136	Benzosimuline	434	578	551	661	504	529	748	555	589	509	653	658	450	511	561	471	725	607	445	518	687	551	577	469	534	590	453	629	547	407	583	443	652	684	562	558	488	489	606	576	536	620	558	724	666	598	509
346	305.082	gamma-Glutamyl-S-(1-propenyl)cysteine sulfoxide; 2,3-Dihydro-2,3-dihydroxy-...	1118	1201	1188	1033	1379	1184	1225	1206	1304	1224	1176	1201	1633	1159	1243	1374	1181	1244	1198	897	1265	1239	1126	1047	1346	1020	1241	1006	1142	1407	1176	1248	1298	1212	1482	1356	1156	1470	1461	1294	1228	1409	1139	1024	1070	1128	1020
347	306.077	Glutathione; Hallacridone	3258	2548	3138	3054	3153	2522	2816	3007	2828	2665	2792	3126	3026	2680	2628	2601	3246	3145	2822	2378	2886	2978	2664	2432	2901	3029	3177	2915	3087	2927	3057	2748	3190	3066	2998	2774	3153	2992	3165	3213	3227	3300	3579	3091	2987	2558	3185
348	306.12	1,N2-propanodeoxyguanosine	2051	1631	1873	1610	1351	1360	1519	1326	1361	1365	1442	1206	1575	1266	1629	1448	1949	1798	1281	1277	1538	1444	1450	1438	1555	1628	1551	1468	1699	1569	1868	1706	2123	1662	2012	1710	1705	1511	1579	1570	1438	1495	1606	1480	2037	1839	1410
349	308.977	Ribose 1,5-bisphosphate	6690	6503	6473	5823	5621	6066	7264	6182	6799	6330	6082	6588	7406	6995	7652	7541	8062	8386	6346	6358	7705	7650	6000	5784	6880	6224	7581	7470	6342	6483	6386	5397	8112	8066	8268	8033	8319	7962	7993	7920	8470	8121	7203	7778	8207	7848	8229
350	309.042	De-O-methylsterigmatocystin; {3-[2-(3,5-dihydroxyphenyl)ethyl]phenyl}oxidan...	3737	2992	3786	3401	3709	3091	3330	3224	3225	3434	3878	4087	3520	3527	2864	3080	3633	3101	3109	3170	3198	2637	3042	3299	3709	3461	3371	3594	3409	2737	3573	3210	3322	3567	3504	3359	2754	3004	3374	2955	3433	2930	3395	3300	3657	3004	3463
351	309.112	Artocarbene; Pentaporphyrin I	2264	2495	2315	2209	2704	1969	2204	2119	2549	2638	2168	2693	2888	2607	2652	2297	2789	3067	2382	2515	3019	2946	2924	2441	2031	2013	2023	2085	1831	1711	2086	1943	1936	2418	2422	2102	2243	2190	2323	2589	2491	2272	2231	2265	2595	2439	2406
352	310.114	1,7-Dimethylguanosine	1026	659	841	808	841	657	770	904	1008	694	939	889	835	765	779	896	1162	1117	850	649	1166	844	698	841	845	795	933	909	879	812	1015	650	838	904	891	907	970	841	925	977	953	725	574	907	875	691	593
353	311.026	{[(3E)-4-(5-hydroxy-1-oxo-1H-isochromen-3-yl)but-3-en-2-yl]oxy}sulfonic acid	4819	5160	4729	4968	5635	4735	5361	5115	4856	4558	4048	5270	5527	5896	5479	5541	5653	5508	4689	5032	5821	6390	5080	4834	4595	5066	5409	4741	4327	4353	4538	4309	5025	5587	5517	6091	5829	5641	5767	6219	6047	5819	5160	5145	6110	6917	5798
354	311.174	Praziquantel	6891	5549	10118	7156	12182	11780	6464	6390	7312	6448	6499	6713	7174	7041	6908	5479	6369	7303	6146	7176	6292	6489	6528	6222	6165	6111	5488	6570	52798	48983	7548	6507	6970	6882	7083	6442	7303	6131	7070	6485	50938	47943	5547	5658	9558	6711	5824
355	311.294	3D,7D,11D-Phytanic acid	2611	1915	3291	2322	2599	2406	2581	2057	2507	2448	3334	2795	2646	2305	2198	2585	2156	2940	2504	2091	2474	2213	2269	2173	2589	2093	3472	2662	2637	2783	2618	2058	2385	2285	2709	2385	2520	2205	2601	2814	2424	2351	2170	2439	2590	2416	2340
356	312.162	Reboxetine	1500	1748	2140	1419	1813	2340	1713	2023	1435	1355	1408	1462	1418	1618	1677	1838	1982	2151	1188	1854	1732	2369	1493	1252	1299	1475	1573	2086	6967	4692	1744	1531	1752	1577	2338	1608	1227	1774	1682	1702	4823	6859	1990	1512	1846	2135	1765
357	313.163	(-)-trans-Carveol glucoside	2039	2597	1966	1848	2400	1915	2263	2355	2040	2070	1785	2029	2245	2287	2021	2439	2085	2304	2048	2065	2374	2335	1637	1908	2475	1791	2189	2488	3051	2537	2008	1928	2767	2646	2706	2503	2459	2438	2303	2285	3021	3801	2137	2409	2334	2800	2445
358	313.185	4-oxo-Retinoic acid	1854	2438	2068	1729	2353	2085	2300	2066	2266	2284	1958	2115	2224	2363	2115	2813	2691	2172	2350	2344	2401	2572	1839	2231	2218	1832	2374	2498	3193	2611	1959	1978	2436	2144	2576	2538	2121	2102	2212	2369	2924	3252	2241	2493	2654	2933	2396
359	315.142	10-Hydroxy-8-nor-2-fenchanone glucoside	722	722	763	737	714	596	764	622	733	568	802	656	753	741	752	922	772	993	549	574	632	745	691	789	1022	757	718	628	526	662	887	593	816	703	811	652	716	715	671	994	742	785	809	577	682	804	637
360	315.151	Timolol	649	868	619	752	900	616	730	608	832	552	826	675	809	866	740	992	741	970	608	579	653	814	615	879	1025	651	802	766	566	708	844	480	723	768	749	655	727	685	664	945	801	900	787	639	741	677	744
361	315.161	Isopulegone caffeate	842	992	607	853	1006	750	761	643	1093	728	927	826	932	1064	764	986	771	1152	743	759	875	812	599	967	1147	669	853	817	657	654	839	615	747	935	760	772	786	847	754	987	920	1093	789	701	830	715	917
362	315.18	Neryl glucoside	1123	1047	746	1222	1110	937	781	765	1186	1060	833	1112	1013	1150	945	1111	1153	1491	1128	1014	1098	1089	831	1272	1212	841	1141	1370	1007	835	1043	940	886	954	1010	1008	782	1080	1108	1014	1191	1293	825	841	1089	950	959
363	317.032	Myricetin; {[3-(6,7-dimethoxy-2H-1,3-benzodioxol-5-yl)prop-2-en-1-yl]oxy}su...	5988	5809	6327	6564	5704	5901	6509	5965	6089	5348	6580	5438	6431	7048	7334	6753	7953	7889	5624	5270	6943	6999	6105	5484	5622	5327	6575	5960	6085	5466	5744	5580	7523	7811	7365	6903	6808	6695	6971	7240	6733	8012	6865	7196	7708	8183	7700
364	317.144	(S,E)-Zearalenone	738	993	928	780	790	827	768	1084	726	732	813	773	855	840	876	963	911	1230	806	1076	796	1135	784	692	912	735	910	1025	912	789	691	699	966	1062	962	873	846	895	903	1136	1017	998	839	922	936	995	763
365	318.056	N-Gluconyl ethanolamine phosphate	2717	2197	2000	1837	1561	2215	1992	1987	1860	2057	2172	1910	2108	2458	2743	2080	2705	2663	1958	2199	2405	2919	2016	1968	1799	1992	2115	2451	1946	1903	1807	1962	2447	1946	2250	2468	3040	2380	2483	2350	2529	2546	2166	2374	2459	3074	2230
366	319.03	{2-hydroxy-5-[(2E)-3-phenylprop-2-enoyl]phenyl}oxidanesulfonic acid	3263	3397	3418	3756	3014	3114	3550	2886	2413	3322	3517	3330	3739	3280	3461	3334	3986	3923	3228	3162	3611	3429	3020	3095	2978	3024	3416	3130	3246	3332	3083	2985	3510	3820	3383	3771	3707	3792	3029	3867	3791	3699	3603	3678	3890	4475	4536
367	321.061	L-gamma-Glutamyl-S-allylthio-L-cysteine; 2-(3,4,5-trihydroxyphenyl)-3,4-dih...	21337	21184	19729	20796	21870	22248	20364	20106	22511	21616	20024	19503	24951	22719	27790	23664	25429	23399	22090	20011	24764	25076	20911	19040	21638	18728	24312	21454	21740	19694	20019	17406	24318	25453	25607	21907	26416	25526	25656	24212	27180	26300	26820	23081	26259	24495	25945
368	323.055	Grevilline A	3280	3107	2858	3087	3167	3094	2720	3300	2974	2950	3319	3587	2774	3007	3408	3559	4001	3409	2952	3296	3211	3503	3011	2825	2843	2628	3346	3332	2885	3122	2948	3036	3652	3878	3544	3812	3397	3297	3670	3696	3902	3789	3446	3365	3855	3944	3622
369	323.108	Acetohexamide	1817	1431	1297	1202	1543	1489	1326	1709	1556	1309	1948	1973	1402	1896	1829	1459	2323	1874	1520	1318	1561	1326	1502	1542	1413	1354	1473	1369	1654	1501	1561	1530	1964	1723	1725	1478	1561	1358	1701	1812	1556	1580	1413	1366	1961	1919	1644
370	323.168	2,3-Epoxymenaquinone	687	904	939	851	924	750	755	835	805	792	653	933	884	782	728	806	1007	1033	841	736	900	1003	769	752	756	792	885	761	1112	1072	693	787	813	936	895	592	1069	1020	956	933	1256	1125	737	894	1013	806	666
371	324.161	Simulenoline	417	592	588	509	575	490	468	528	482	440	466	442	568	495	539	595	467	361	527	475	631	687	559	606	435	564	512	621	317	515	552	463	424	529	671	674	472	481	598	481	573	604	508	470	544	635	686
372	324.169	Ergonovine	453	553	520	480	560	478	348	463	463	451	479	485	549	452	465	535	473	463	450	516	501	633	444	583	381	497	498	603	368	488	503	433	426	505	544	591	409	451	605	509	558	584	502	468	635	478	724
373	325.127	1-Methoxy-3-(4-hydroxyphenyl)-2E-propenal 4''-glucoside	1949	1967	1830	1651	1560	1790	2211	1853	2062	1672	1949	1772	2241	1906	2192	2121	2107	2243	1587	1511	1686	2214	1591	1591	1860	1997	2161	2222	1742	1634	2015	1699	2559	2638	2430	2478	2026	1892	2245	2172	2121	2306	2239	2225	2544	2458	1720
374	325.192	Ajmaline	5773	6591	7204	6313	9514	11180	6456	5840	4766	5120	5806	5107	5919	4725	5331	6181	6597	6286	5812	6191	4941	5149	6108	5948	6983	6035	7532	7274	30905	29986	6162	5526	6573	6148	6519	7035	6246	5847	6519	6714	26832	23277	6428	7270	6711	5678	5679
375	327.17	Labetalol	679	509	886	859	1047	1115	1097	739	647	886	931	829	956	1309	878	636	837	1002	827	1047	797	1177	601	458	906	943	887	768	1245	954	851	462	790	996	1037	840	940	797	936	1073	1678	1505	998	737	958	1197	1274
376	327.181	7-hydroxygranisetron; 8-O-Methyloblongine	1008	630	998	769	1229	1322	1157	951	860	1005	923	816	1027	1480	977	692	946	1079	871	1062	690	1176	731	526	989	1004	824	822	1462	1278	846	499	1029	1051	935	1074	1055	778	1048	979	1959	1596	1252	786	841	1300	1229
377	327.2	Megestrol	1141	1133	939	812	1325	1282	1264	1048	1232	1427	1070	949	1418	1885	1661	1091	1146	1480	1168	1152	1045	1432	982	775	991	1133	977	848	1512	1508	831	807	1427	1063	769	1087	1102	1467	1352	1338	1762	1421	1468	815	1081	1308	1422
378	327.233	C22:6	1903	1742	1891	1323	2107	1918	2151	1777	1893	1790	1849	1993	2641	2434	2657	1974	2451	2521	2172	1834	2078	1806	1570	1491	1755	1620	2152	1651	2218	1666	1965	1666	2376	1898	2113	2007	2107	2761	1882	1859	2357	2132	1680	1935	2001	2131	2241
379	328.045	Mecarbam; Cyclic AMP	1266	1223	1416	1265	1327	1108	1350	1231	1472	1230	1557	1561	1660	1400	1283	1371	1652	1198	1484	1085	1515	1488	1310	1354	1499	1409	1310	1519	1395	1285	1425	1474	1417	1215	1667	1403	1385	1410	1617	1373	1397	1449	1389	1295	1567	1542	1208
380	329.247	C22:5	1708	1580	1462	1664	1419	1466	1687	1294	1175	1350	1762	1269	2136	1800	1526	1500	1754	1423	1238	1127	1564	1463	1382	1279	1586	1316	1625	1665	1364	1365	1324	1580	2064	1570	1640	1627	1292	1341	1315	1104	1121	1022	1221	916	1156	1300	1590
381	330.174	Pandamarilactone 31	1637	1660	2140	1596	1679	1718	1902	1891	1759	1389	1946	2040	2019	2076	2045	1990	2168	2219	1761	1978	1749	1548	2134	1926	1717	2076	1858	1684	2284	2056	2333	1954	2235	2158	2711	2543	2000	2211	1963	1741	2026	1756	1998	1799	2693	2053	2181
382	330.185	5-hydroxy saxagliptin; Bicyclomahanimbicine	1247	1228	1542	1248	1320	1312	1386	1375	1344	1059	1330	1383	1372	1462	1400	1493	1723	1636	1277	1349	1299	1228	1522	1284	1328	1624	1385	1243	1696	1406	1658	1470	1466	1634	1927	1836	1477	1736	1377	1264	1473	1338	1487	1372	1887	1389	1538
383	331.143	Glutaminyltryptophan	1904	1532	2160	1840	1653	1592	2036	1722	1704	1164	1743	1661	1823	1766	2096	2056	2158	2223	1526	1288	2187	2078	2052	1609	1791	1863	2453	2050	2196	1863	1906	1736	2571	1852	2459	2306	2216	1978	1878	2119	1730	1779	1651	1643	2162	2344	1806
384	331.153	Spectinomycin; Gibberellin A61	1676	1301	1806	1479	1330	1286	1844	1413	1271	835	1531	1493	1396	1458	1754	1586	1778	1800	1149	1152	1923	1564	1609	1460	1448	1485	1956	1693	1778	1495	1712	1617	2206	1436	1946	1867	1812	1692	1413	1664	1725	1777	1314	1389	1759	2006	1543
385	332.127	gamma-Glutamyltryptophan	1128	1209	1143	1131	1184	979	1131	1069	1208	1036	969	1221	1026	845	1289	1246	1167	1364	1220	1031	1157	998	1101	858	1286	1181	1422	1163	1056	1058	1167	1070	1268	1578	1103	1141	1105	999	1211	1155	1137	1169	1029	1177	1122	1212	1349
386	335.075	Juglone glucoside	3422	3517	3645	3205	3665	3446	3433	3498	3410	3081	3242	3556	4633	3832	4136	4084	4497	3977	2865	2777	3725	3952	3483	2871	4268	3864	4279	3656	3506	3258	3296	3399	5044	4971	5202	4205	4640	4403	5029	4410	5812	5010	3530	3275	5209	4230	5036
387	339.072	6-{3-[(1E)-2-carboxyeth-1-en-1-yl]phenoxy}-3,4,5-trihydroxyoxane-2-carboxyl...	3325	2759	2971	3059	3365	3147	4175	3232	3566	3379	2648	3842	3643	3582	4684	4565	3205	3539	4213	3726	4449	3501	3464	3100	2303	2563	3598	3633	2810	3177	3436	2984	3203	3507	3886	3558	4129	4675	4936	4297	4362	4145	3693	4385	4258	4583	4245
388	341.108	Disaccharide	1342	1302	1497	1420	1350	1463	1656	1275	1355	1273	1279	1228	1475	1596	1545	1423	1430	1814	1269	1303	1069	1586	1475	1211	1477	1519	1490	1133	1423	1372	1411	1283	1428	1590	1101	1506	1170	1633	1193	1493	1613	1271	1278	1053	1464	1453	1616
389	345.046	6-(2-formyl-3,4,5-trihydroxyphenoxy)-3,4,5-trihydroxyoxane-2-carboxylic acid	1778	1569	1812	1424	1678	1870	1906	1507	1728	1470	1741	1681	1815	1602	1975	1772	1929	1673	1702	1588	2088	1943	1778	1515	1671	1684	1825	1943	1878	1546	1409	1503	1972	1569	1757	1694	1839	2075	2159	1994	2111	1919	1970	2065	1869	2089	1977
390	346.056	AMP	672	711	748	718	781	576	779	773	812	779	668	801	934	805	634	667	886	1004	718	759	592	797	796	559	889	602	726	780	669	682	562	564	813	947	984	762	1050	700	972	745	781	624	909	645	802	877	748
391	351.138	Moschamine	1011	817	727	718	812	837	780	744	920	910	709	924	965	945	936	904	1296	1423	896	832	1311	1104	1242	929	813	866	1033	921	876	681	757	716	928	982	1060	1041	884	870	955	1034	1088	971	1087	1208	1309	1337	956
392	355.043	Xerocomic acid	5659	5548	6282	5162	5610	5217	5837	5620	5837	5549	4887	4903	6323	5947	6880	6399	6711	7535	5385	5402	6896	6176	5322	4745	6301	5236	6560	5724	4928	5026	5425	5550	6505	6900	6974	6449	6296	6123	7196	6118	7540	7226	6454	6512	8628	8797	8032
393	357.043	2-Galloyl-1,4-galactarolactone methyl ester	24896	25371	23299	22301	22498	22761	23323	22396	23101	21813	22931	20681	26708	25832	27920	27742	31047	30468	23983	22165	28730	27877	23225	19466	22925	22071	26271	24154	22627	21518	21759	20475	29173	29407	27544	26795	27904	26731	29544	29193	32158	30254	27038	27316	33356	33182	30837
394	357.077	{[(6E)-3-oxo-1,7-diphenylhepta-4,6-dien-1-yl]oxy}sulfonic acid	12370	12493	12892	12820	9241	9775	11469	11004	10482	10221	8576	9238	12066	11567	13742	13061	15327	16172	12275	10868	13971	11949	8539	7874	11683	11964	11497	10706	8592	8111	9312	8314	15922	15171	11579	11577	13531	12841	14773	14138	14465	12402	11105	11039	13529	13361	14853
395	358.084	N-Desmethyl-O-hydroxy rosiglitazone	1997	2023	1743	2122	1730	1805	1807	1748	1753	1621	1801	1378	1867	1994	2344	2034	2589	2376	1908	1864	2255	1870	1866	1853	2161	2113	2087	1645	1846	1716	1925	1866	2217	2262	2149	1939	2291	2000	2115	2260	2168	2072	1763	2250	2573	2655	2099
396	358.169	N-[2-(3,4-dimethoxyphenyl)ethyl]-3-(3-hydroxy-4-methoxyphenyl)propanimidic ...	687	777	761	638	717	618	921	823	589	611	597	541	843	780	854	875	931	868	811	723	779	811	671	607	759	670	847	768	785	630	907	690	678	751	943	847	823	836	788	595	780	909	795	665	812	884	733
397	359.112	Gibberellin A59	2171	1979	1937	2097	1717	1742	2060	1931	2054	1915	1887	1626	2055	2320	2044	2485	2292	2443	1793	1690	2160	2105	1702	1630	1981	2006	2116	2275	1972	1935	1838	1982	2552	2713	2369	2513	2057	2272	1885	2002	2139	2046	1883	1874	2590	2309	1843
398	361.018	5''-xanthylate(2-)	3712	3486	3709	3986	3263	3589	3988	3476	3678	3503	3068	3631	3427	3998	4456	4428	4879	4151	4374	3397	4458	4011	3784	3571	3567	3455	4284	3912	3411	3815	3256	3308	3796	3679	4698	3677	4322	4745	4880	3965	4887	4327	4026	4101	5310	4771	4488
399	361.204	Cortisol	630	724	910	921	776	807	795	661	1107	828	873	819	928	686	936	804	844	684	994	954	958	779	736	713	629	857	931	1156	835	904	702	582	940	728	1012	841	855	787	714	606	933	795	788	682	1042	936	597
400	364.052	Metolazone	2908	2577	3397	2905	3152	2714	2980	3033	2930	2842	2674	2630	3027	3359	2980	3455	3511	3720	2586	3031	3820	2921	3000	2861	3113	2867	3000	3051	2678	2796	3031	2633	3488	3257	3466	3271	3455	3304	3213	3769	3274	4151	3423	3676	3276	3515	3605
401	364.191	5-O-Desmethyldonepezil	705	481	657	597	521	537	618	476	812	543	560	588	617	544	615	609	594	688	638	616	582	538	691	551	592	488	504	409	516	700	698	664	743	645	635	791	650	523	777	787	719	881	747	854	735	687	581
402	365.055	3,4,5-trihydroxy-6-(1-oxo-1H-isochromene-3-carbonyloxy)oxane-2-carboxylic acid	2203	2221	2509	2186	2595	2324	2223	2153	2155	1894	2469	2288	2540	2538	2549	2387	3016	2552	2318	2236	2642	2085	2478	2250	2259	1810	2741	2087	2154	2288	2594	2376	2781	2756	2441	2912	3007	2692	2399	2584	2955	3119	2560	2179	3028	3317	2418
403	365.175	Bufotenine O-glucoside	458	514	723	668	476	663	700	765	960	598	614	595	577	677	552	669	603	536	619	451	513	566	547	716	556	462	784	549	460	584	503	337	665	587	720	582	704	753	615	520	763	718	711	622	614	727	602
404	367.155	2'',4-Dihydroxy-4'',6''-dimethoxy-3''-prenylchalcone	706	737	685	528	655	628	579	676	680	569	647	554	743	777	712	426	634	559	654	658	576	666	565	502	657	519	578	488	636	541	595	417	877	761	611	571	873	547	800	677	629	771	518	599	736	845	578
405	370.164	N-[2-(3,4-Dimethoxyphenyl)ethyl]-3,4-dimethoxycinnamic acid amide	531	505	535	393	492	530	695	499	516	624	421	349	541	530	613	468	386	542	528	389	619	637	433	366	581	505	569	578	583	370	414	519	529	622	500	513	450	605	527	541	560	624	455	622	449	455	496
406	370.966	Brevifolincarboxylic acid 9-sulfate	2177	2105	2425	1908	1948	2350	2433	2357	2261	2008	2089	2050	2261	2274	2637	2358	2925	2476	2221	1842	2767	2590	2282	2087	2117	2126	2427	1957	2184	2230	2146	2329	2675	2368	2727	2608	2520	2472	2190	2444	2644	2326	2400	2555	2571	2892	2703
407	371.065	6-[5-(2-carboxy-2-oxoethyl)-2-hydroxyphenoxy]-3,4,5-trihydroxyoxane-2-carbo...	3906	3430	3483	3780	3861	3615	3772	2984	3284	4195	2984	2657	3477	4297	3880	3866	4062	4143	3019	3123	3747	3839	3173	3581	2427	2500	2982	2851	2736	2411	2522	2495	2847	3095	3260	3512	3023	3098	2828	3658	3243	3550	2754	3224	3688	3965	3277
408	373.08	6-[5-(2-carboxyethyl)-2,3-dihydroxyphenoxy]-3,4,5-trihydroxyoxane-2-carboxy...	3867	3993	3962	3873	3877	3932	4017	3912	3480	3606	3623	3573	4221	4391	4611	4114	4707	4593	4088	3826	4308	4916	3768	3766	2851	2885	3177	2836	2678	2853	3319	3224	3465	3250	3518	3747	3711	4129	3959	3435	3995	3869	3252	3387	4089	4269	3540
409	376.024	2-{[hydroxy({3,4,8,9,10-pentahydroxy-6-oxo-6H-benzo[c]chromen-1-yl})methyli...	1694	1363	1604	1521	1199	1155	1501	1670	1435	1208	1235	1263	1526	1669	1726	2203	2141	1655	1444	1722	2227	1956	1827	1395	1280	1394	1690	1662	1535	1289	1292	1398	1946	2006	1711	1799	1946	1612	1835	1893	1911	1892	1610	1647	1974	2020	1491
410	376.123	Kinetin-7-N-glucoside	5674	5660	5920	5253	5127	5396	6046	5600	6130	4807	5971	5030	6446	5844	6182	5971	6633	5943	5431	5423	5876	5199	5626	4448	6014	5711	5822	5566	4959	5679	6113	4942	5832	5986	5667	5489	6293	6004	6322	5562	5467	5706	5501	6584	5534	5845	5693
411	377.086	3-(4-hydroxy-3,5-dimethoxyphenyl)-1-(2,4,6-trihydroxy-3-methoxyphenyl)propa...	1748	1972	1420	2118	2045	1794	1916	1422	1765	1727	1818	1898	2274	2043	2853	2268	2566	2458	1915	1709	2660	2281	1963	1841	1822	1704	1558	1776	2032	2080	1649	1550	2097	2308	1536	2399	2015	2030	1832	1784	2347	2210	2027	1813	2188	2041	1728
412	377.125	3,4-DHPEA-EA	1651	1768	1303	1762	2066	1791	1579	1507	2007	1365	1497	1835	2130	1586	2032	1924	2257	1841	1743	1606	2341	2121	1962	2123	1918	1993	1625	1858	1688	1653	1611	1749	1896	1977	1668	2152	2218	1984	1974	1939	2412	2140	1804	1749	2016	1858	2007
413	377.194	Pentosidine; 18-Hydroxycortisol	691	788	902	803	901	870	871	715	757	957	756	794	1022	693	890	970	1133	900	771	826	1005	864	656	1008	931	873	1046	969	1099	955	762	798	935	914	952	1171	1148	951	1044	758	906	1057	1268	931	1199	991	923
414	378.156	2-(Arabinosylamino)-3-(glucosylamino)propanenitrile	1505	1092	1345	1193	1080	1191	1380	1008	1235	1325	831	1077	1352	1243	1316	1120	1387	1233	1263	1657	1434	1372	1111	1003	1076	1327	1156	978	1021	1256	917	897	1390	1260	1176	1170	1241	1222	1430	1344	1298	1256	924	1204	1264	1366	1408
415	378.185	Thaumatin b, recombinant	871	562	621	797	750	721	750	568	696	628	593	763	699	756	887	782	722	751	596	914	827	574	719	587	573	722	709	730	658	722	556	682	902	723	821	840	629	620	673	647	767	774	657	775	920	905	747
416	379.178	Pteroside B	1115	1057	990	974	1252	931	986	1120	1226	1172	1120	1157	1282	900	1170	978	1261	1073	1075	1083	1033	1051	1204	1019	1130	1234	1184	1094	1018	1098	939	1163	1227	1395	1415	1111	1056	1351	1350	1072	1519	1114	1072	1073	1362	1425	1196
417	379.189	1-(9Z-tetradecenoyl)-glycero-3-phosphate; Angelicolide	988	940	896	870	1226	941	938	1097	1096	1069	1098	1010	1239	922	1129	998	1292	1045	1087	1061	971	988	1056	986	962	1278	1075	972	915	971	879	919	1190	1229	1291	995	965	1199	1329	1002	1277	1101	1069	1008	1418	1416	1111
418	382.145	Meropenem	742	742	527	544	634	503	627	619	502	359	450	486	653	619	658	550	708	734	613	755	809	581	616	624	742	593	605	712	722	568	443	546	767	725	542	673	644	570	486	733	623	578	580	503	861	626	696
419	383.045	{3-[3-(3,4-dihydroxyphenyl)-3-oxopropyl]-6-hydroxy-2-methoxyphenyl}oxidanes...	2882	3109	2847	3256	2779	2547	2836	3042	2671	2561	2931	2616	3753	3159	2997	3646	3152	3533	3315	2790	3122	3338	2882	2288	3112	3103	3053	3033	2621	2580	2935	2908	3382	3172	2804	2856	3243	2514	3288	2896	3606	3697	3283	2843	3907	3479	3398
420	383.096	Eleutheroside B1	1483	1336	1251	1545	1220	1543	1348	1285	1264	1152	1571	1415	1842	1369	1248	1442	1528	1525	1395	1227	1382	1367	1442	1074	1497	1377	1664	1621	1187	1099	1675	1481	1218	1459	1872	1588	1311	965	1378	1147	1843	1805	1900	1695	2042	1931	1599
421	383.195	repaglinide aromatic amine	658	959	937	794	845	942	826	1019	765	824	983	796	891	956	934	924	1079	1082	1137	697	1040	731	846	703	899	878	933	804	826	814	969	878	927	1237	1129	877	899	883	803	1132	1246	919	1053	1008	1132	1196	910
422	384.149	Glaucamine	424	680	443	468	746	451	691	513	523	380	644	410	587	444	449	513	601	591	648	406	736	641	633	586	524	534	539	501	628	457	522	485	643	540	529	531	426	523	677	397	722	660	530	672	456	512	623
423	387.183	Cyclomammein	410	562	821	832	669	599	584	568	644	633	712	547	724	622	785	744	634	782	676	642	714	583	593	514	637	781	717	702	846	709	599	666	713	595	922	850	990	711	666	720	718	539	994	704	957	990	793
424	391.087	{4-[(E)-2-{3,5-dihydroxy-4-[3-(propan-2-yl)oxiran-2-yl]phenyl}ethenyl]pheny...	1143	984	1162	1124	1193	1469	1384	1014	1267	1043	1164	1266	1679	1585	1658	1900	2001	1570	1569	1415	1900	1612	1638	1325	1418	1157	1700	1568	1565	1338	1409	1115	2011	1667	1983	1721	1959	2317	2096	2135	3021	2827	2320	1915	2452	2372	2148
425	392.164	Erlotinib	1122	858	948	1143	803	931	1011	968	817	1065	896	1037	1091	791	1076	1061	1331	1106	983	824	1131	1055	1065	1044	1021	891	819	1131	930	837	777	1024	1049	1111	1204	1150	1032	1060	1450	1121	1156	991	1025	1095	1122	1218	1052
426	393.048	3,4,5-trihydroxy-6-({4-hydroxy-2-oxo-2H-furo[2,3-h]chromen-8-yl}oxy)oxane-2...	1556	1551	1837	1492	1674	1331	1769	1527	1684	1633	1580	1328	1454	1741	1986	1669	1884	1743	1537	1515	1657	1876	1564	1347	1797	1608	1764	1836	1569	1567	1616	1234	1833	1927	2108	1803	1724	2059	2327	2189	2043	1918	2035	1814	2439	2186	2135
427	395.19	(S)-(E)-2''-(3,6-Dimethyl-2-heptenyl)-3'',4'',7-trihydroxyflavanone	458	617	633	518	649	399	766	532	487	797	450	402	887	582	697	652	590	828	756	497	549	530	547	409	648	384	679	808	532	596	530	527	458	525	752	765	612	759	626	692	626	680	603	735	721	779	523
428	397.191	3''-Hydroxy-T2-triol	1140	1068	995	985	696	810	806	929	913	1236	979	931	1015	1186	1127	1111	1066	1205	1196	934	851	969	1257	948	861	1104	1366	1168	1050	1047	982	966	1290	1030	1123	1035	1127	1536	1145	995	1589	1134	1210	853	1298	1180	1038
429	399.183	Melleolide	976	892	847	914	1013	1051	832	850	835	977	1069	879	1177	961	1125	1031	987	1031	715	977	934	849	1205	1158	936	1035	1070	903	1028	1053	974	932	1020	999	1450	1396	992	988	989	1252	1108	999	1133	1011	1130	945	1021
430	399.205	Cincassiol B	699	758	663	710	630	872	493	768	724	687	751	696	940	880	824	899	827	870	689	858	680	693	883	1059	815	739	682	726	827	825	835	653	720	745	1113	998	829	987	906	934	924	881	972	774	954	796	898
431	400.1	Oxacillin	1968	1949	2143	1982	1642	2008	2425	1948	1893	1769	2173	1798	2088	2303	2147	1973	2115	2043	2119	1813	1894	1932	2195	1983	2010	1979	2292	1928	1955	2067	2188	1875	1891	2134	2105	2474	2213	2005	2216	2089	1881	2214	1817	1783	2260	2232	2033
432	401.179	Methyl 7-epi-12-hydroxyjasmonate glucoside	771	532	691	771	781	756	762	945	619	657	614	772	780	710	808	749	842	820	590	637	748	805	820	649	760	593	1268	888	775	630	804	729	852	820	833	892	823	980	832	759	815	652	721	962	748	1242	851
433	402.01	CDP	2076	2035	1907	1759	1718	1627	1781	1757	2127	2243	1697	1824	2115	2437	2611	2556	2465	2506	2239	2134	2402	2235	2296	2006	1780	1957	2224	2001	2206	1900	2044	1945	2609	2443	2319	2136	1883	2373	2129	2068	2544	2452	2296	2195	2577	2752	2287
434	403.007	Sulfoxone	3529	2703	3255	2894	3014	2793	3493	3297	2740	3111	2930	2465	3399	3376	3756	3621	3624	3780	3647	2773	3134	3760	3166	2907	2913	2578	3972	3248	2945	3002	3038	2341	3567	3822	3998	3495	3670	3783	3661	4446	3743	3377	3533	3467	4144	4498	3800
435	404.18	Imidapril	591	383	431	390	323	350	428	329	505	471	472	394	634	491	495	418	450	639	485	349	471	521	493	676	535	378	693	451	375	429	335	511	533	415	398	356	605	424	469	490	585	532	495	547	560	455	436
436	411.195	Adapalene	954	1012	1063	879	854	904	895	1140	865	1061	1142	1004	1081	1140	985	933	997	805	1016	1146	1154	820	834	984	1126	1180	879	893	985	1002	865	950	1133	1072	1140	1031	1047	922	1307	1052	1003	811	886	892	1153	987	872
437	415.192	Spironolactone	547	508	686	519	511	725	717	562	414	672	539	626	701	658	538	710	688	605	534	441	784	561	752	546	576	386	484	688	504	506	446	607	558	634	686	745	622	731	590	495	769	638	628	568	644	626	652
438	426.185	Trospium chloride	416	389	344	440	439	383	497	346	379	387	390	506	478	536	551	489	418	519	424	498	495	439	365	420	353	483	582	373	322	427	396	392	433	465	545	569	514	447	645	568	541	570	534	481	463	546	323
439	427.124	6-[2-(carboxymethyl)-3,5-dihydroxy-6-(3-methylbut-2-en-1-yl)phenoxy]-3,4,5-...	3240	3328	3312	3255	3111	3068	3672	3150	3543	3000	3042	3269	3854	3326	3942	3987	3895	3674	3118	3367	3659	3516	3080	2948	3438	3309	4272	3758	3308	3353	3453	3209	4179	4300	4431	3965	3710	3842	4034	4508	4200	4065	3975	3602	4326	4506	3604
440	429.206	1-(6Z,9Z,12Z,15Z-octadecatetraenoyl)-glycero-3-phosphate	472	498	541	511	534	506	724	488	459	488	412	483	564	608	638	618	783	539	401	452	516	409	566	511	556	504	400	534	592	577	527	614	657	527	572	584	639	577	616	625	688	685	650	567	683	627	468
441	430.187	Fusarin C	434	596	491	549	477	564	464	567	644	638	352	464	552	580	600	532	492	530	556	519	713	606	448	483	429	612	567	490	521	561	493	455	715	691	763	597	428	582	567	604	636	610	696	725	767	518	590
442	433.186	Myristicanol A; 1,1''-Ethylidenebistryptophan	1554	1832	2005	1621	1524	1436	1734	1407	1694	1484	1495	1661	1707	1696	2131	2200	2031	2309	1685	1244	1907	1547	1316	1526	1716	1571	1911	1771	1458	1495	1694	1391	2067	1929	1578	1681	1664	1728	1618	1857	1554	1795	1729	1629	1718	1833	1877
443	437.209	Quinapril	569	667	559	509	393	500	571	498	522	617	433	385	604	690	579	625	841	627	604	640	793	530	521	527	726	506	584	425	610	439	527	480	685	743	631	589	537	829	624	630	787	569	786	658	734	661	761
444	442.222	9-(2-Carboxyphenyl)-3,6-bis(diethylamino)xanthylium(1+)	263	614	427	472	348	553	438	319	338	463	527	314	360	447	379	315	380	411	395	494	433	426	559	336	363	437	437	365	321	601	416	268	634	368	374	347	469	455	555	406	476	322	360	404	525	484	435
445	443.203	Austalide J	714	431	630	600	453	548	591	503	516	507	410	614	522	602	514	609	717	707	564	618	788	776	552	556	441	477	632	525	552	603	518	644	476	508	872	525	602	756	689	474	737	622	540	668	565	659	457
446	447.134	Isosakuranin	2501	2870	2728	2899	2773	2342	2724	3037	2720	2433	2635	2965	3224	3019	3457	3122	3086	2950	3252	2427	3176	2895	2358	2696	2940	2675	3040	3244	3047	2741	2910	2814	3888	3207	3945	3311	3686	3126	3428	3583	3653	3842	3808	3126	3862	3608	3431
447	459.324	all-trans-Carophyll yellow	702	494	638	388	429	391	502	565	488	456	687	483	566	486	462	322	582	370	326	425	550	535	526	486	347	522	690	400	538	708	394	469	530	684	462	492	601	412	423	448	532	577	436	744	535	640	590
448	469.01	1-Phosphatidyl-1D-myo-inositol 3-phosphate	2827	2501	2732	2316	2401	2158	2634	2539	2509	2868	2221	2510	2747	2690	2994	3000	3096	2765	2168	2300	3093	2963	2607	2119	2356	2448	2302	2816	1927	2227	2021	2434	2692	2847	3023	2417	2537	2409	2893	2873	3082	3084	2553	2939	3179	2955	2663
449	473.213	Austalide B	488	505	581	568	547	557	510	491	591	457	425	445	538	517	627	465	583	594	453	372	446	515	618	550	613	513	726	645	561	448	507	662	604	619	471	605	732	557	584	456	647	766	531	395	593	588	509
450	489.114	L-2-Aminoadipate adenylate	2023	2549	2002	2346	1843	1856	2322	2519	2099	2160	1807	2081	2460	2063	2162	2929	2414	2625	2011	1780	2220	2481	1934	1623	2177	2207	2426	2139	2065	1904	2252	2210	2429	3086	3038	2667	2444	2479	2495	2419	2574	2673	2361	2213	2782	2553	2644
451	489.212	alpha-Crocetin glucosyl ester	878	688	658	589	665	783	746	637	624	890	699	615	712	688	844	793	822	723	707	698	772	707	763	633	636	535	656	835	670	572	596	519	753	731	809	603	937	723	654	710	883	834	772	798	959	1060	611
452	489.249	Lucidenic acid J	652	500	471	582	464	657	590	545	729	623	759	450	514	417	646	599	617	446	503	511	698	386	705	466	592	370	494	867	514	561	492	476	569	569	501	522	803	509	717	602	693	521	557	642	682	761	629
453	498.046	(5-{5,7-dihydroxy-3-[(3,4,5-trihydroxyoxan-2-yl)oxy]-5H-chromen-2-yl}-2-hyd...	2248	2184	2232	2008	1856	1955	2355	1836	2124	1800	2198	2122	2299	2221	2669	2233	2901	2235	2205	1909	2546	2609	2193	1828	2135	1940	2353	1876	2089	1918	1938	2070	2641	2392	2636	1851	2431	2387	2639	2330	2375	2553	2285	2344	2654	2478	2491
454	501.171	Limonexic acid	812	970	878	991	1062	796	791	885	754	770	882	795	767	785	985	787	1148	977	1042	783	915	1103	1028	632	901	991	935	985	807	762	1068	1120	1199	1234	1192	1135	1036	1058	900	902	1121	1155	885	911	1230	1174	1002
455	505.987	ATP	1061	1395	1511	1538	1457	1685	2011	1525	1916	1563	1317	1346	1669	1504	1914	2173	1891	1894	1510	1781	1720	1803	1598	1675	1305	1366	1547	1454	1495	1338	1411	1329	1761	1644	1658	1725	1687	1744	1786	1908	2061	2082	1699	1874	2165	1870	1762
456	507.225	Acetyl-T2 Toxin	272	368	370	469	597	598	330	378	659	336	462	295	484	380	567	324	463	734	482	459	398	300	458	375	444	349	392	460	438	385	408	389	596	599	561	712	465	601	504	456	673	583	486	330	438	554	629
457	507.237	2-(2,4-dihydroxyphenyl)-3-(3,7-dimethylocta-2,6-dien-1-yl)-5,7-dihydroxy-6-...	307	378	422	446	512	540	367	375	680	410	605	355	463	439	650	320	552	817	539	474	410	376	446	435	486	341	344	441	463	390	412	393	500	648	538	682	432	535	479	425	604	548	424	352	436	527	679
458	509.218	Deuteroporphyrin IX	477	478	412	537	533	428	443	502	442	376	339	504	511	589	445	541	489	546	572	424	392	559	531	422	333	544	490	455	541	413	446	465	433	787	537	506	510	669	570	520	606	615	492	362	545	551	605
459	511.242	Ethyl 3-hydroxyoctanoate O-[glucosyl-(1->6)-glucoside]	397	507	441	270	381	589	445	502	455	380	302	400	586	371	607	469	594	423	473	346	591	377	432	407	277	396	438	416	467	394	328	487	513	438	417	564	599	438	388	521	451	605	384	423	606	457	506
460	514.15	2-amino-4-({1-[(carboxymethyl)-C-hydroxycarbonimidoyl]-2-{[1-hydroxy-1-(4-h...	1038	912	1073	846	1010	863	1080	1074	1001	1139	892	987	970	928	945	1055	1056	1370	871	930	1048	997	963	869	1281	990	1311	1317	978	986	1229	1377	1756	1729	1299	1242	1298	1229	1123	1173	1213	1477	1437	1022	1644	1657	1222
461	519.154	3,4,5-trihydroxy-6-[(2-{9-[(3-methylbut-2-enoyl)oxy]-2-oxo-2H,8H,9H-furo[2,...	1849	1518	1647	1779	1262	1750	1688	1381	1688	1438	1711	1582	1413	1716	1615	1890	1843	2095	1229	1210	1834	1749	1424	1412	1777	1621	1838	1557	1924	1759	1481	1432	2250	1912	1909	1896	1659	1761	1618	1696	1983	2213	1820	1801	2199	2180	1741
462	520.005	6-Thioguanosine-5''- O- triphosphate	1151	1277	1084	1163	1076	1314	932	1349	1224	1062	1043	1169	1240	1060	1202	1398	1458	1292	1196	1253	1219	1291	939	1042	1166	1048	1182	1259	1229	1125	1165	1179	1129	1369	1280	1118	1257	1172	1385	1166	1149	1294	1145	1010	1411	1484	1466
463	521.982	GTP	1211	1072	1309	1452	1115	1221	1281	1253	1155	1290	1246	1453	1678	1479	1731	1577	1802	1188	1247	1284	1494	1164	1173	1139	1272	1224	1434	1309	1158	1233	1450	978	1569	1377	1920	1354	1621	1140	1684	1349	1605	1823	1411	1519	1262	1608	1271
464	527.25	ent-6R,16bOH,17-Trihydroxy-7-oxo-6,7-seco-19,6-kauranolide 6-O-glucoside	550	511	642	519	524	497	466	487	417	401	481	418	480	600	532	658	641	488	560	457	489	492	401	504	456	468	446	534	652	351	404	401	581	465	620	416	508	485	470	503	685	460	548	562	658	566	623
465	529.304	(S)-Nerolidol 3-O-[a-L-rhamnopyranosyl-(1->2)-b-D-glucopyranoside]; Kukoami...	632	463	534	548	306	644	552	392	602	527	362	483	506	595	611	415	851	490	785	416	551	715	492	376	565	330	393	462	469	477	518	636	502	414	482	482	533	589	480	550	642	543	552	524	523	603	402
466	530.246	Petasinoside	581	394	401	404	325	492	367	384	390	377	334	327	514	440	497	455	359	447	348	506	371	541	428	428	353	307	789	466	390	412	517	428	423	562	473	589	447	368	428	446	461	512	587	468	541	684	445
467	532.091	7-{3-[(6-carboxy-3,4,5-trihydroxyoxan-2-yl)oxy]-4,5-dihydroxyphenyl}-6,11-d...	1383	1639	1461	1555	1322	1444	1922	1658	1203	1307	1479	1170	1309	1766	1817	1551	1865	1709	1521	1667	1636	1965	1663	1380	1765	1499	1939	1706	1772	1295	1260	1053	1706	1611	1699	1580	1611	1689	1778	1789	1939	1566	1782	1764	1861	2014	1668
468	535.084	Sagecoumarin	890	783	712	579	672	553	561	695	739	574	905	547	678	650	689	815	861	966	647	698	912	664	716	589	725	636	894	683	787	571	728	680	788	684	849	714	910	743	624	702	1084	972	836	819	982	886	777
469	535.11	Jaceidin 4''-glucuronide	887	887	695	570	806	569	604	700	615	760	904	577	656	604	708	846	693	1034	682	557	811	529	794	598	656	604	903	706	845	614	722	770	755	731	932	832	1034	643	802	813	975	793	836	828	842	864	690
470	538.24	5,9,11-trihydroxyprosta-6E,14Z-dien-1-oate	267	425	431	301	309	498	369	346	452	366	398	344	496	416	350	417	387	406	522	386	370	490	411	314	629	331	470	444	363	340	276	206	379	477	386	519	521	360	369	353	367	459	340	357	496	420	303
471	539.158	Dukunolide C	4852	4897	5081	4705	4179	4497	4412	4761	4974	5002	4708	4185	5379	5203	5230	5287	6499	5936	4953	4882	5888	5275	5473	4327	5584	5072	5684	4978	4769	3939	4091	4167	5767	5865	6088	5799	5792	5733	6011	6116	6503	6456	5596	5996	7309	6128	5916
472	543.243	Cinncassiol A 19-glucoside	427	370	471	695	317	459	572	395	400	399	379	381	572	743	424	418	682	476	431	401	639	324	569	336	347	548	445	471	474	384	336	438	470	545	488	605	481	465	509	585	707	540	483	453	792	440	480
473	543.263	Physagulin F	320	413	444	695	285	411	631	434	479	361	461	463	527	505	432	489	777	331	467	359	586	341	469	388	271	466	496	477	505	449	276	382	428	547	562	527	526	484	370	453	482	733	438	441	780	389	415
474	545.251	Morellinol	482	559	513	427	428	388	425	434	372	300	372	482	575	502	425	534	566	603	378	414	450	449	490	432	459	471	400	519	470	358	323	482	599	414	587	570	658	620	437	659	542	600	642	524	535	558	466
475	546.231	Darunavir	352	225	503	344	357	361	350	432	311	438	447	309	426	337	491	324	528	540	432	413	471	663	531	244	310	474	460	415	398	373	382	348	319	457	607	343	387	505	407	434	529	528	371	429	537	593	367
476	547.071	Deoxythymidine diphosphate-l-rhamnose	2607	2591	2413	2460	2403	2383	2190	2373	2218	2238	2241	2235	2615	2735	3047	2504	3180	2711	2690	1883	3025	2758	1977	2306	2135	2284	2787	2651	2776	2175	2823	2093	2882	2867	3613	3276	2990	3120	3101	2820	3242	2931	2903	2556	3776	3691	3273
477	551.302	Arbekacin	348	396	499	487	400	281	202	676	450	446	192	438	395	483	426	481	365	460	361	315	388	508	345	463	262	310	306	341	436	341	260	363	331	417	445	446	453	412	640	328	476	372	394	346	497	484	430
478	555.131	Aurasperone D	5546	5501	5413	5220	6006	5081	5837	5010	5322	5510	5606	5620	6235	6581	7173	7201	7784	7863	5646	5472	7056	6562	5881	5259	4515	5426	6414	6393	5801	5669	6090	5461	7655	7180	7315	7748	7923	6794	7693	7718	8278	8052	6612	7484	8885	9349	8081
479	557.122	Albanol B	3631	2915	2944	3144	3116	3015	3106	3243	2928	3373	2993	2605	3338	3473	3748	3364	3856	3798	3630	2936	4102	4130	2961	2644	3165	2837	3937	3235	2980	2599	2779	3102	4012	3129	3527	3736	4274	4004	3706	4016	4260	4263	3417	3664	4158	4730	4078
480	561.141	Epifisetinidol-(4beta->8)-catechin	1565	1511	1451	1291	1392	1482	1358	1554	1570	1505	1594	1444	1393	1631	1958	1483	1677	1548	1694	1282	1643	1630	1438	1392	1359	1493	1766	1690	1696	1761	1540	1168	1853	1774	1716	1797	1983	1643	1710	1702	1595	1780	1738	1776	1720	1885	1632
481	562.248	Alpha-Hydroxy-tamoxifen-O-glucuronide	382	306	359	394	409	513	451	518	477	357	381	458	462	384	434	659	397	512	531	403	600	538	347	386	346	325	392	333	568	415	440	320	477	464	734	329	455	550	378	610	466	365	324	472	537	531	577
482	564.246	Hemorphin-4	377	282	362	468	377	461	398	419	375	385	550	404	414	499	331	481	560	438	429	358	496	403	601	319	491	288	417	653	218	323	345	370	558	460	495	490	650	553	458	492	512	728	574	468	484	464	488
483	569.261	Pipercyclobutanamide A	580	541	691	764	423	450	557	623	525	382	454	555	632	513	463	765	587	637	510	549	444	601	624	459	425	420	525	714	572	589	690	485	467	507	553	514	701	558	555	549	612	775	481	712	656	643	682
484	573.106	Rubroskyrin	1481	1691	1656	1621	1663	1503	1515	1349	1795	1731	1140	1320	1794	1952	1745	1853	1932	2199	1961	1953	2483	2125	1828	1482	1587	1449	1834	1768	1606	1678	1428	1458	1615	1946	1782	2033	2799	2693	2845	3010	3318	3406	2657	2564	3303	3082	2905
485	575.122	Epicatechin-(2beta->7,4beta->6)-catechin	826	1044	940	852	922	989	941	848	900	976	1089	944	1216	1021	1234	1154	1128	1178	959	1023	1034	832	906	825	1107	808	1165	1136	826	999	901	823	1214	1400	1201	972	1553	1237	1286	1412	1454	1740	1241	1234	1549	1399	1524
486	577.251	Withaperuvin H	579	546	394	530	487	613	435	416	526	468	511	367	586	393	723	667	665	631	497	683	470	546	458	428	678	477	495	672	496	568	629	498	658	575	588	647	629	581	572	526	922	511	627	438	625	657	604
487	580.26	Streptomycin	3829	3711	4756	4363	4490	4342	4671	4429	4392	4285	4695	5040	4090	3497	4143	3746	3405	3915	4884	4020	4030	4459	5046	3896	4651	3965	4474	4111	4537	4548	4180	4197	4698	4396	4518	4071	4384	4399	4583	3958	4096	4172	4245	4482	4251	3607	4540
488	583.022	Cefodizime	1466	1583	1371	1210	1401	1578	1344	1600	1463	1445	1114	1149	1502	1290	1604	1644	1591	1650	1592	1259	1695	1772	1774	1435	1324	1410	1760	1569	1455	1570	1317	1591	1641	1625	1470	1814	1618	1760	1715	1444	1932	1628	1704	1593	1932	1863	1704
489	583.309	Cholic acid glucuronide	504	468	641	664	679	617	617	708	810	637	589	536	619	525	630	536	675	688	621	599	591	644	546	571	624	523	442	681	547	452	565	503	703	744	637	507	627	547	699	750	550	672	508	802	724	751	656
490	597.274	Hematoporphyrin IX	416	544	444	506	528	480	398	529	363	469	337	579	476	494	476	650	421	495	613	473	525	497	550	500	478	343	719	464	467	486	507	390	560	530	530	674	544	658	740	545	621	680	564	594	748	682	433
491	600.072	O-acetyl-ADP-ribose	1066	897	1026	854	824	971	978	762	922	866	824	1012	996	1053	935	978	1048	1050	944	1175	890	863	1105	838	789	804	1116	956	844	1137	908	919	982	898	1202	828	1133	1215	1165	1246	1151	1117	1106	903	1512	1219	1238
492	601.125	Eriodictyol 7-(6-galloylglucoside)	1327	1327	1115	1213	1021	965	1156	998	1192	1025	1097	1036	1052	1039	1092	1107	1352	1312	1086	951	1496	1543	1009	905	1197	1107	1129	1254	1203	1100	1042	1122	1155	1387	1298	1374	1443	1366	1421	1332	1168	1409	1229	1155	1624	1407	1210
493	602.28	Neocasomorphin (1-5)	471	387	591	413	708	527	863	547	514	588	427	378	608	478	494	550	691	721	502	466	604	510	549	620	675	401	536	417	473	546	572	577	646	621	762	792	713	781	506	502	696	654	566	395	681	673	589
494	617.116	6-{[2-(3,4-dihydroxyphenyl)-7-hydroxy-3-(3,4,5-trihydroxybenzoyloxy)-3,4-di...	3346	3156	3044	2839	2956	3039	3484	3224	3149	3105	2476	2809	3447	3410	3837	4117	4401	4119	3102	3108	3925	4137	2861	2747	2887	3136	3756	3855	3302	3376	3124	2752	4154	3775	4282	3912	3787	3699	4145	4246	4924	4428	3454	3925	4979	5163	4535
495	619.434	PA(8:0/22:0)	584	231	332	354	356	363	643	420	440	467	313	400	582	525	372	408	528	455	415	312	484	395	390	231	365	405	565	577	377	444	475	257	446	522	401	498	522	352	529	570	614	639	477	382	484	501	396
496	620.022	ADP-ribose 1"-2" cyclic phosphate	817	1106	1027	740	882	890	853	998	961	1010	835	771	1209	737	1081	879	1230	1089	1052	950	1322	1270	770	1126	1032	630	1007	1065	753	921	775	871	1082	1123	1217	981	1131	1045	962	1194	1091	1188	1081	1019	1313	925	1179
497	625.31	Benzylpenicilloyl Polylysine	455	459	545	394	411	437	451	380	454	309	394	555	478	583	484	557	560	485	595	652	379	493	502	500	317	592	655	424	497	796	375	427	638	600	579	462	395	467	820	393	710	532	556	579	494	582	652
498	627.298	Gambogic acid	429	884	638	405	391	527	422	449	668	464	457	519	428	725	597	741	528	458	407	497	817	622	434	442	433	498	503	513	655	585	418	472	404	553	541	466	373	499	557	451	700	778	556	427	559	471	317
499	639.104	{2-[5,7-dihydroxy-2-(4-hydroxyphenyl)-4-oxo-4H-chromen-6-yl]-6-methyl-5-oxo...	3256	3511	2956	3076	3000	2807	3219	2779	3075	2968	3287	3304	3215	3759	3759	4158	4330	4866	3601	2915	4003	4011	3513	2872	3034	2867	3660	3917	3169	2585	3420	2750	4104	4217	4342	4003	3989	4348	4668	4461	4992	4771	3691	3918	5097	5348	4755
500	640.295	S-(9-deoxy-delta9,12-PGD2)-glutathione	674	686	737	836	780	474	658	602	731	935	777	632	820	685	791	903	566	808	687	766	777	879	639	527	551	624	640	841	727	749	628	783	1078	834	928	854	688	908	785	828	1027	632	969	649	891	915	864
501	641.097	(5-{4-[2-(3,4-dihydroxyphenyl)-3,5,7-trihydroxy-3,4-dihydro-2H-1-benzopyran...	1932	2043	1736	1745	1413	1772	1720	1931	2006	1893	1530	1644	2053	2415	2492	2456	2097	2581	1904	1801	2210	2123	1908	1641	1759	1964	2101	1842	1600	1759	1753	1539	2128	2410	2121	1792	2261	1782	2215	1839	2506	2260	2308	2287	2422	2705	2180
502	659.089	(5-{5,7-dihydroxy-4-oxo-6-[3,4,5-trihydroxy-6-(hydroxymethyl)oxan-2-yl]-8-(...	1188	1003	1206	968	1037	1223	1177	990	1314	1087	916	916	1152	1077	1198	1406	1291	1209	1012	1010	1185	1199	954	1111	1171	1037	924	1093	1127	968	1000	971	1320	1143	1220	1453	1230	1281	1289	1457	1357	1306	1025	1274	1570	1278	1298
503	686.472	PE(14:0/18:2(9Z,12Z))	458	403	398	351	367	413	395	332	251	303	218	354	402	367	391	488	320	509	452	274	341	392	387	318	317	382	311	362	438	328	364	272	359	404	435	340	503	493	454	341	511	460	372	370	515	461	462
504	688.495	PC(14:1(9Z)/15:0)	382	492	292	310	384	381	283	324	421	422	258	341	303	400	594	338	334	348	321	335	428	420	278	280	274	401	490	381	375	438	385	406	452	323	398	485	460	409	293	368	537	471	504	459	401	393	394
505	689.317	Dalfopristin	403	486	458	613	544	590	560	431	491	461	452	484	453	611	510	585	590	611	515	504	479	493	503	384	370	488	596	555	531	611	550	427	638	560	557	510	437	755	606	493	513	578	416	443	566	698	621
506	693.471	PG(a-13:0/a-17:0)	298	425	218	260	367	309	446	310	379	565	392	347	378	458	374	421	480	685	449	478	545	328	394	378	530	373	409	386	380	379	430	291	432	424	415	367	403	413	423	432	439	752	276	426	403	526	412
507	695.335	Olitorin	504	779	752	609	498	430	699	579	590	580	643	684	652	767	629	804	665	693	559	521	804	749	668	605	566	561	582	643	761	407	537	597	634	685	723	725	614	583	686	407	636	812	588	631	716	668	804
508	702.51	PC(14:0/16:1(9Z))	289	720	365	399	477	349	401	351	633	653	442	493	415	434	587	480	637	473	410	421	590	480	430	413	255	502	341	283	420	351	340	424	393	379	554	409	499	492	559	511	562	452	427	491	621	647	450
509	713.337	Cheirotoxol	411	583	468	504	305	635	713	436	580	415	525	589	502	469	577	624	816	659	529	456	694	764	715	657	494	621	612	486	496	468	530	485	726	695	737	741	561	646	644	426	784	579	619	632	712	683	924
510	714.511	PE(14:0/20:2(11Z,14Z))	344	357	436	346	392	395	400	361	440	340	420	499	596	579	337	481	519	470	422	438	317	334	413	334	515	406	409	526	323	695	334	387	424	562	363	527	406	480	383	307	457	452	532	431	424	676	552
511	716.524	PC(15:0/16:1(9Z))	1402	1429	1350	1338	1492	1638	1460	1490	1517	1489	1493	1460	1372	1368	1551	1525	1573	1482	1345	1526	1514	1373	1450	1432	1433	1442	1479	1410	1552	1648	1298	1516	1326	1384	1347	1401	1304	1720	1429	1467	1323	1488	1301	1314	1365	1299	1420
512	727.339	Hordatine A glucoside	579	544	681	565	502	663	570	444	531	485	578	539	653	738	575	728	436	538	625	582	551	619	534	720	428	556	484	557	499	395	570	533	633	575	614	427	618	673	717	531	637	797	596	606	659	861	718
513	728.522	PC(14:0/18:2(9Z,12Z))	739	403	380	545	447	370	517	514	430	614	631	434	433	658	731	457	695	561	501	383	573	545	530	506	541	334	545	358	484	443	476	348	669	606	526	701	653	613	622	716	584	676	500	895	550	605	735
514	749.356	beta-Casomorphin (1-6)	417	590	615	666	422	526	596	489	366	498	433	497	479	513	619	652	617	732	469	519	696	601	503	491	491	721	651	714	484	637	594	602	459	743	575	641	550	499	658	1044	679	673	791	725	477	718	452
515	765.602	TG(14:1(9Z)/14:1(9Z)/18:4(6Z,9Z,12Z,15Z))	537	516	467	705	773	747	656	600	637	517	677	495	691	535	624	734	656	916	668	651	547	704	545	656	480	640	748	615	547	597	531	491	655	632	676	696	588	609	812	700	894	819	685	524	1027	1015	698
516	784.347	Rifaximin	567	650	685	454	650	564	666	680	520	628	708	554	653	611	947	703	630	819	671	800	597	678	841	682	631	464	955	536	637	489	509	576	612	632	761	567	608	672	760	511	850	917	577	747	840	693	554
517	799.062	1,8,16,17,18,21,22,23,34,35,39,39-dodecahydroxy-6,9,12,27,30,40-hexaoxaocta...	850	961	1083	930	840	804	831	774	772	635	833	743	950	959	952	1120	957	888	898	864	1067	1311	1013	828	886	935	1021	903	789	772	890	763	1010	859	987	965	1082	1004	1041	1131	1071	1109	1006	811	1252	1171	1178
518	808.119	Acetyl-CoA	885	1059	882	876	834	1023	869	1135	1125	944	943	853	1065	917	904	1063	1013	1152	919	1091	1015	888	1066	844	1026	854	1061	852	853	828	722	943	1033	1003	896	1209	1023	1063	1062	1116	1205	1026	864	869	1668	1147	906
519	815.208	2-[(2-{[5,7-dihydroxy-2-(4-hydroxyphenyl)-4-oxo-4H-chromen-3-yl]oxy}-4,5-di...	1423	1542	1368	981	1417	1560	1237	1174	1347	1392	1057	1340	1369	1516	1623	1799	1703	1602	1365	1390	1878	1402	1148	1097	1099	1519	1570	1742	1248	1369	1299	1290	1842	1739	1628	1562	1534	1750	1508	1699	2113	1746	1682	1696	1930	1834	1930
520	830.101	(2E)-Butenoyl-CoA	498	662	689	702	666	723	734	555	695	788	569	693	826	818	853	1069	793	763	977	765	877	805	602	641	605	465	801	707	849	613	561	715	781	873	947	703	836	904	776	692	761	921	724	823	842	966	740
521	943.812	TG(20:3(5Z,8Z,11Z)/22:5(4Z,7Z,10Z,13Z,16Z)/o-18:0)	3025	2832	3007	2801	2658	3137	2821	2873	2680	2896	2793	2994	2951	2927	2862	2849	2950	3007	2477	2592	3232	2977	2996	2849	2937	2949	2953	2798	2746	2809	2477	2556	3117	2768	2482	2836	2822	2891	2937	2837	2631	2964	2824	2785	2898	3284	2965
[truncated: 193 more columns]

## Sheet: HDLEC
ionIdx	ionMz	Top annotation name	1 / 0 / Rep1 / 1	1 / 0 / Rep1 / 2	1 / 0 / Rep2 / 1	1 / 0 / Rep2 / 2	1 / 0 / Rep3 / 1	1 / 0 / Rep3 / 2	1 / 2 / Rep1 / 1	1 / 2 / Rep1 / 2	1 / 2 / Rep2 / 1	1 / 2 / Rep2 / 2	1 / 2 / Rep3 / 1	1 / 2 / Rep3 / 2	1 / 22 / Rep1 / 1	1 / 22 / Rep1 / 2	1 / 22 / Rep2 / 1	1 / 22 / Rep2 / 2	1 / 22 / Rep3 / 1	1 / 22 / Rep3 / 2	1 / 24 / Rep1 / 1	1 / 24 / Rep1 / 2	1 / 24 / Rep2 / 1	1 / 24 / Rep2 / 2	1 / 24 / Rep3 / 1	1 / 24 / Rep3 / 2	2 / 0 / Rep1 / 1	2 / 0 / Rep1 / 2	2 / 0 / Rep2 / 1	2 / 0 / Rep2 / 2	2 / 0 / Rep3 / 1	2 / 0 / Rep3 / 2	2 / 2 / Rep1 / 1	2 / 2 / Rep1 / 2	2 / 2 / Rep2 / 1	2 / 2 / Rep2 / 2	2 / 2 / Rep3 / 1	2 / 2 / Rep3 / 2	2 / 22 / Rep1 / 1	2 / 22 / Rep1 / 2	2 / 22 / Rep2 / 1	2 / 22 / Rep2 / 2	2 / 22 / Rep3 / 1	2 / 22 / Rep3 / 2	2 / 24 / Rep1 / 1	2 / 24 / Rep1 / 2	2 / 24 / Rep2 / 1	2 / 24 / Rep2 / 2	2 / 24 / Rep3 / 1
1	55.0199	Acrolein	2683	2431	2660	2875	2459	2680	2382	2826	2577	2642	2459	2810	2700	3220	2457	2623	2581	2859	3037	2930	3210	2758	2677	2483	2308	2516	2317	2839	2612	2407	2853	2670	2740	2685	2485	2679	2713	2059	2306	2212	2866	2260	2554	2814	2876	2530	2372
2	57.0328	Acetone	5385	5452	5765	5514	5644	5467	6507	5039	5287	6633	5032	5357	5648	5169	5314	6200	5297	5304	5602	4884	6215	5935	5245	4969	4831	4652	5849	6123	5204	4871	5022	4849	4323	4887	5849	5212	5124	5137	4410	4486	5246	4580	4777	3929	4958	5697	4936
3	57.0361	Acetone	5999	5971	6590	6322	6712	6240	7174	5758	5632	7016	5553	5940	6493	5760	5912	6786	5901	6169	6158	5617	7200	6749	5952	5764	5585	5136	6530	7078	5542	5648	5701	5438	4799	5563	6456	5794	5790	5545	4843	4774	5971	5247	5192	4334	5600	6496	5587
4	58.0284	Acetamide	2844	2429	2615	2435	2581	2888	2425	2873	2683	2526	2776	3004	2797	2551	2448	2303	2136	2272	2483	2382	2284	2099	2449	2544	2445	2747	2453	2320	2830	2205	2656	2375	2782	2027	2447	3032	2377	2590	2617	2571	2269	2279	2530	2780	2238	2395	2319
5	58.0318	Acetamide	2859	2594	2852	2704	2791	3103	2659	3071	2833	2638	2933	3236	2884	2736	2573	2440	2355	2442	2648	2814	2505	2226	2660	2650	2721	3031	2649	2522	2897	2478	2816	2615	2874	2045	2727	3048	2663	2828	2717	2662	2459	2442	2648	3072	2343	2470	2636
6	59.0146	Acetatic acid	80530	77857	82369	77440	78887	81179	85446	77702	97034	89919	80564	81590	78730	83715	73788	70841	85225	82482	76567	70773	74957	75928	78853	74904	76579	74930	85140	77467	75981	77739	69492	71005	67822	73606	76276	77644	74095	71382	63193	60450	76417	77093	64981	59488	72140	73788	69688
7	59.0528	Propanol	5807	5679	6042	5252	6150	6198	6540	5470	6451	6310	5731	5759	5356	6323	5249	5617	6005	5423	5659	5450	5916	5644	5597	5461	5378	5739	5760	5943	5885	5818	5443	4966	4723	5320	5864	5508	5661	5688	4613	4499	5756	5031	4634	4369	5168	5318	6024
8	65.0385	Cyclopentadiene	2449	2369	2372	2551	2568	2646	2627	2292	1992	2243	2395	2259	2178	2573	2099	2486	2253	2275	2439	2348	2515	2127	2419	2362	2077	2509	2528	2187	2380	2271	2154	2311	2303	2118	2474	2619	1848	2622	2159	2557	2120	2297	2402	2222	2200	2346	2228
9	67.0285	Imidazole	3684	3542	3577	3640	3302	2899	3445	3375	3024	2937	3469	3460	3329	3128	3560	3241	2661	3137	3554	3462	3252	3338	3171	3547	3317	3101	3288	2931	3037	3235	3184	3592	2983	3118	3174	3587	3104	3030	2879	3143	3407	3145	2837	3064	2775	3132	3323
10	67.0319	Imidazole	3885	3707	3658	3704	3504	3102	3519	3400	3145	2863	3588	3479	3459	3111	3655	3427	2708	3171	3619	3668	3204	3590	3255	3530	3333	3286	3319	3195	3269	3236	3255	3704	3242	3348	3298	3580	3225	3084	3017	3174	3433	3484	2915	3097	2869	3252	3361
11	68.0506	1-Pyrrolinium	4310	3692	3999	3474	3415	3633	3868	3688	3654	3638	3622	3923	3330	3869	3786	3505	3198	3550	3263	3001	3603	3518	3734	4331	3271	3106	3529	3190	3144	3518	3543	3078	3264	3146	3577	4047	3327	3724	3849	3655	3152	3568	3645	3239	3323	3551	3486
12	69.0321	Butynol	5982	6364	6275	5959	6155	5773	5970	5839	6038	6050	5538	5831	5770	6150	6397	6753	5738	5322	6469	6828	7075	7012	6338	6346	10161	9063	8781	8649	8183	9172	7379	7445	8200	8073	8220	9107	5675	6362	6059	5679	6448	5731	6174	6345	7055	7316	6081
13	70.031	Acrylamide	1713	2169	1823	2027	1793	1865	2045	1917	1782	1896	2238	1546	1601	1606	1857	1856	1840	1865	1774	2208	2176	1828	1856	1803	1937	2087	2388	1941	1784	2208	2247	2053	2028	1825	1918	1963	1666	1578	2005	1846	1764	1679	1691	1665	1978	1665	1804
14	71.0141	Propenoic acid C3:1	35831	32495	38769	35560	38624	34550	36302	34190	48879	46922	38004	34913	35301	35393	30359	29697	40476	37731	29731	24397	34165	31445	30015	28015	29947	29060	33364	31809	28660	30564	24231	22237	26007	25101	31141	28562	24413	24175	20721	19198	24828	25771	20538	19317	26787	25835	22703
15	71.051	Butanal	6722	6310	7373	6822	7727	6441	7347	6235	7018	6764	7235	6104	6549	6542	6209	6607	6739	6864	6250	6090	7016	5865	6965	6446	5556	5917	6639	5746	5905	5694	5854	5357	5311	5546	6156	5895	6099	5085	4992	5711	6050	5980	5498	5126	6152	6686	5879
16	72.0455	Aminoacetone	2030	2308	2180	2141	2085	2010	1904	1961	2237	1960	2438	2145	2104	2263	1841	1802	1740	2040	2013	1954	2078	2172	2249	1848	1969	1900	1795	2079	1586	2155	2017	1983	2041	2036	1972	1723	2064	2008	2125	1999	2111	1902	2080	2185	2272	1916	1968
17	72.9934	Glyoxylic acid	3105	2567	2902	3148	3274	3125	3229	3185	3325	2903	2811	2894	2806	2739	2388	2358	2456	2929	2541	2446	2263	2531	2593	2270	2408	2075	2321	2150	2750	2384	1868	2022	2145	2120	2222	1965	2191	2088	1945	1829	2073	2367	2065	1990	2479	2660	2216
18	73.0312	C3:0 (Propionic acid)	10582	10317	10696	10250	10605	10033	10256	9661	10539	10357	10343	12211	10901	9635	10022	10047	9066	10287	10370	9725	9291	9230	10332	9239	9915	10075	9219	10193	10385	10309	9209	9414	10652	9052	8826	9837	9595	8937	10014	9134	9104	9154	9458	8783	10075	10249	8870
19	74.024	Glycine	19527	17821	19011	17938	19131	17883	20937	18349	20023	18341	19904	17996	17734	18646	19934	18443	18927	18499	19163	17082	20366	20308	21103	20256	17949	17364	18498	19204	17663	19706	18628	19305	18181	19527	20186	19748	19302	18589	19279	19021	19816	19266	16447	16219	19236	19851	19993
20	75.0095	Glycolate	10000	8927	9841	10263	9824	10486	9811	9394	8191	8990	9431	9086	8709	9179	10402	10196	8789	7882	10070	10848	9901	10825	10880	10971	12569	11906	11399	10827	12100	11962	12311	12026	11755	11786	12698	12450	10430	11406	13571	12178	11145	12271	13059	11890	12055	12455	11559
21	77.0392	Benzene	1871	2345	2513	2438	2239	1964	2472	2162	2597	2200	2076	2273	2384	2304	2440	2400	2232	2173	2472	2345	2648	2224	2473	2370	2253	2176	2125	2724	2673	2360	2084	2148	2238	2371	2182	2689	2329	2366	2263	2401	2334	2570	2150	2718	2342	2650	2348
22	77.0425	Benzene	1890	2194	2387	2234	2149	1833	2326	1969	2176	1991	2040	2195	2178	2206	2324	2155	2044	1957	2405	2180	2468	2067	2266	2151	2055	1879	1930	2219	2549	2077	1900	2122	2204	2158	2005	2280	2188	2219	2179	2158	2151	2265	1880	2482	2141	2399	2096
23	78.037	Pyridine	1825	1758	1558	1596	1555	1642	1510	1844	1590	1700	1850	1566	1885	1470	1688	2100	1472	1409	1455	1750	1619	1704	1538	1596	1527	1571	1568	1715	1635	1648	1586	1434	1710	1728	1822	1634	1693	1516	1840	1426	1901	1644	1524	1691	1644	1643	1410
24	80.9661	Sulfurous acid	11361	10389	10992	10858	10161	9550	11161	11494	11927	10201	11131	10812	10644	10339	10619	11577	11368	10834	10782	10119	10952	11902	9874	10840	11944	11378	11805	11378	12236	11305	10055	9779	10730	10674	10401	10165	10870	10996	12241	10558	10331	10383	11178	10481	13268	13621	10301
25	81.0341	2-Methylfuran	2275	2668	2687	2424	2504	2735	2663	2979	2874	2473	2688	2413	2609	2028	3124	2758	2746	2615	2773	2320	2687	2843	2721	2286	2492	2182	2697	2760	2801	2795	2780	2591	2761	2203	3091	2332	2912	2869	3004	2599	2840	2648	2966	2781	3159	2799	3102
26	81.0438	Fomepizole	2280	2641	2529	2360	2500	2429	2650	2695	2688	2300	3058	2395	2738	2072	2838	2893	2802	2578	2686	2295	2698	2886	2703	2338	2371	2155	2556	2296	2925	2661	2587	2584	2448	2213	2911	2312	2794	2960	2688	2558	2975	2404	2746	2305	2942	2737	3008
27	83.0142	Hydroxybutynal	3513	4055	3718	3736	3684	3406	3520	3999	4080	3836	4166	3892	3659	3509	3927	3266	3971	4004	3866	3470	4131	3548	3738	3334	3576	3501	3792	3501	3746	3933	2979	3208	3013	3478	3617	3117	3281	2833	3766	3209	3451	3550	2846	2903	3666	3529	3280
28	83.0517	Methyl propenyl ketone	5716	6653	6101	5726	6120	5729	6174	5845	6011	5993	6372	6039	6545	5860	6717	6790	6342	7205	6576	6396	6819	6585	6578	6381	6290	5829	5900	6589	6219	6485	6647	6422	6952	6858	5332	6230	7046	7028	9232	7411	7928	7764	6965	6547	7151	7985	7644
29	84.046	Acetone cyanohydrin	10266	9399	10504	10062	10544	10290	9829	9821	9853	9417	10662	10747	11365	11070	11558	11971	11595	12444	11381	9963	12032	12062	12574	11950	11142	11642	10324	10864	11395	11446	11694	10616	10201	10592	12146	11869	12131	10653	12691	10741	11058	10984	10316	10886	11920	12738	12320
30	84.0803	Piperidine	3366	3036	2775	3078	3001	2922	2758	2798	3221	2822	3183	3217	3492	2979	3013	3045	3241	3329	2949	2967	3308	3042	3298	3418	3049	3148	3523	3061	2812	3000	3426	2835	2533	3472	3532	3128	3328	2890	3763	3029	3176	3719	3093	2801	3467	3083	3464
31	85.0302	Succinic aldehyde	12115	13026	13282	13935	14299	12647	14135	12131	14956	13977	12399	12570	15236	14213	14782	15736	15566	13642	14171	12739	13707	13977	13718	13076	13653	12741	16679	13890	13899	15585	13941	11659	13697	13697	14658	14827	12770	12593	12300	11334	11918	13695	13647	12832	14623	15109	11151
32	85.0656	Iso-Valeraldehyde	2865	2838	2728	2894	3023	2969	2896	2496	2440	2708	2622	2794	2907	2719	2888	3341	3108	2572	3090	3083	3045	3198	3092	3286	2668	2969	2878	2756	2609	2939	3006	2412	3218	2802	3155	2639	2990	2531	2375	2490	2899	2724	2915	2554	3273	2759	3188
33	86.0626	N-Ethylacetamide	1432	1362	1671	1619	1412	1356	1405	1261	1423	1329	1428	1385	1279	1526	1303	1412	1744	1550	1212	1627	1278	1371	1468	1605	1243	1458	1192	1367	1474	1356	1319	1348	1239	1477	1174	1488	1333	1481	1515	1370	1404	1639	1547	1394	1337	1243	1259
34	87.0097	Pyruvate	30153	28365	33028	30962	30984	29591	32430	31459	54653	54684	30984	29982	42719	42176	25312	25208	41141	40158	26819	24848	30453	29060	27998	25183	41839	42184	52302	51121	35328	40039	28382	30579	32432	32690	38724	38036	29260	28375	19608	19793	31315	28986	21381	19279	28117	26739	18903
35	88.0417	Alanine	89169	79509	87828	82183	87177	85884	87606	79432	87434	82438	84495	85689	83791	87675	85791	85405	87376	82216	84572	72218	86865	84632	88788	86320	76580	73729	74862	72404	73920	76486	75822	74960	69707	76394	78777	80349	76790	72750	85671	82644	83250	81022	67536	70097	84966	90057	84704
36	89.0253	Lactate	39135	33529	35031	34047	32957	32982	33850	29859	25487	23755	37270	35435	34513	35510	45096	41871	34861	34793	35107	36739	38586	38044	44159	44909	31199	30809	30243	27675	37590	36218	36949	36383	32101	31608	38052	36798	38268	36349	52321	50384	39475	40820	40745	38170	47820	48240	48389
37	89.0404	2-Methyl-1-propanethiol	24683	21781	20839	20373	21161	21032	19760	17436	15924	14815	23296	20593	18784	19398	24424	23292	20001	18611	21386	22815	22524	22081	26819	26505	19008	17962	17821	16735	21644	21588	22006	21971	19279	20037	21807	20922	22333	21723	27673	28148	23702	23945	22833	21208	26490	25450	28093
38	89.0448	2-Methyl-1-propanethiol	18213	16340	15525	14661	16069	15345	14927	12802	12377	11490	17897	15203	13971	14340	17721	16961	14956	13534	15599	16783	16398	16351	19526	18858	14154	13417	13587	12362	15653	15796	16097	16419	14354	15040	16066	15199	16543	15982	19536	20128	17560	17757	16712	15584	18901	18227	19826
39	91.056	Toluene	2960	2774	2915	2721	2413	3029	3351	2502	2645	2895	2714	2798	3046	2566	2897	2908	2748	3038	3034	2697	3617	2429	3139	2917	3052	2955	2841	2832	3237	3029	2523	2881	3374	2584	3244	3087	2923	2964	3627	3185	2945	2858	2992	3126	3320	3451	2759
40	92.0505	Aniline	2793	2896	2735	2637	3370	3117	3018	2618	3140	2645	3262	2694	2987	3038	2956	2929	2886	2774	3107	2991	2826	2928	2995	3162	3014	2904	2899	2569	3164	3068	3260	3139	2846	2767	2699	2649	2792	3123	2987	2822	3432	3262	2911	2983	3098	2741	3358
41	93.0369	Phenol	6704	6288	6949	6490	6167	6472	7417	6884	6512	6195	5805	6503	6220	6166	6881	6235	6741	6311	6972	6429	6382	5913	6664	6338	6341	6293	6729	7037	6339	7194	6427	7256	6517	6121	6421	6477	6257	6637	6339	6601	6610	5771	6622	5816	6562	6364	6227
42	94.0308	Hydroxypyridine	2798	2355	2142	2409	2864	2604	2773	2203	2790	2216	2640	2781	2381	2306	2868	2772	2397	2302	2523	2618	1977	2564	2588	2731	2716	2590	2938	2565	2544	2567	2529	2368	2512	2550	2587	2550	2769	2139	2868	2957	2438	2544	2376	2340	2965	2741	2082
43	95.0507	Cyclohexenone	2264	2416	2293	2414	2592	2206	2615	2275	2316	2147	2737	2388	2381	2538	2514	2476	2482	2263	2456	2501	2338	2441	2656	2602	2524	2473	2663	2570	2333	2597	2396	2358	2132	2312	2566	2541	2148	2468	2497	2606	2444	2749	1977	2192	2962	2793	2668
44	96.0429	1-Cyano-2-hydroxy-3-butene	1344	975	1384	1349	1589	1138	1637	1189	1273	1299	1249	1142	1189	1272	1373	1308	1246	1246	1306	1144	1314	1222	1349	1417	1269	1357	1222	1081	1253	1188	1585	1530	1413	1403	1474	1270	1379	1295	1390	1350	1385	1435	1221	1203	1314	1278	1188
45	96.0473	1-Cyano-2-hydroxy-3-butene	1375	1031	1400	1310	1570	1110	1612	1160	1245	1184	1224	1137	1184	1273	1321	1258	1247	1146	1255	1139	1202	1194	1397	1453	1163	1281	1159	1088	1152	1078	1537	1457	1355	1356	1413	1310	1464	1296	1280	1446	1434	1341	1233	1208	1253	1219	1106
46	96.9682	Phosphoric acid	69025	62287	68318	65406	66945	64916	69138	66030	65681	60867	66605	67388	67309	68803	71512	72601	72269	66686	65891	62430	70113	68517	71388	69908	65029	61810	66282	67023	66942	68247	61782	64241	59764	58840	68549	70583	65489	62013	68134	68494	69106	65354	63998	63658	70385	76639	72565
47	97.029	C5:2	4398	3931	4602	4276	4120	3970	3681	4088	3841	3889	4083	4260	4156	4266	4162	4533	4208	4395	4189	3881	3840	3695	3981	3825	3618	4351	4237	4197	4593	4293	4141	4026	3926	3912	4103	4178	4262	4252	4285	4154	3932	4146	4530	3886	4525	5345	4613
48	97.0682	Cyclohexanone	2378	2969	2925	2643	2407	3018	2511	2338	2635	2124	2589	3032	2508	2397	2785	2538	2754	2371	2756	2449	2366	2331	2994	2545	2393	2734	2771	2421	2524	2599	2935	2523	2338	2599	2779	2646	2284	2545	2520	2374	2639	2225	2925	2957	2873	2596	2607
49	98.025	Succinimide	1754	1559	1779	1816	1513	1690	1840	1461	1673	1615	1318	1614	1650	1596	1760	1752	1792	1618	1546	1470	1445	1587	1532	1818	1577	1629	1482	1693	1837	1761	1737	1226	1662	1746	1672	1304	1729	1530	1625	2096	1912	2082	1655	1709	2173	1818	2065
50	98.059	2-Piperidinone	1204	1174	1245	1360	1246	1253	1436	1486	1350	1251	1395	1282	1288	1149	1372	1243	1548	1336	1250	1163	1323	1275	1274	1241	1243	1404	1207	1136	1595	1252	1258	1031	1318	1102	1499	1255	1224	1100	1206	1174	1344	1366	1437	1578	1367	1327	1343
51	98.0635	2-Piperidinone	1107	1111	1255	1269	1219	1263	1443	1449	1240	1216	1386	1220	1269	1111	1348	1275	1435	1318	1259	1155	1299	1212	1310	1314	1260	1296	1237	1034	1633	1220	1242	1092	1311	1207	1544	1144	1113	1112	1185	1132	1347	1375	1439	1580	1337	1196	1405
52	99.0091	Succinic anhydride	4623	5288	4904	5119	5251	5593	4666	4277	5136	4424	5181	4804	4701	4264	4796	4243	4576	4472	5351	4752	4484	4703	4836	4615	3648	3258	4946	4529	4010	4290	4483	4544	4160	4073	4285	4233	4255	3822	3672	4029	4688	4210	4210	3996	4207	4066	4192
53	99.0446	Valerolactone	2674	3346	2992	3273	3472	3388	3082	2475	3415	2782	3509	3197	3031	3432	3024	3135	3616	2685	2925	2581	3475	3041	3217	3180	2879	2927	3049	3176	2799	3019	2934	2992	3015	2603	3392	3065	2734	2927	2961	2889	2826	2667	2924	3066	2925	2924	2809
54	99.0822	Cyclohexanol	1495	1800	1586	1731	1593	1750	1537	1672	1619	1643	2040	1775	1834	1760	1867	1769	1834	1227	1747	1838	1729	1684	1722	1920	1492	1606	1830	1517	1567	1684	1781	1768	1430	1830	1685	1624	1526	1595	1361	1688	1906	1423	1954	1674	1671	1576	1643
55	100.04	Homoserine lactone	2529	2220	2413	2439	2662	2268	2628	2520	2312	2804	2674	2727	2272	2828	2701	2229	2442	2667	2365	2075	2539	2173	2663	2708	2506	2043	2832	2541	2814	2389	2185	2619	2473	2222	2514	2385	2406	2310	2078	2654	2788	2473	2355	2384	2872	3016	2453
56	100.078	Pentanamide	1274	1030	1121	1215	1111	1175	1225	1143	1163	923	1209	1234	1124	1140	1108	1137	1167	1159	1247	1206	1317	1126	1258	1096	1324	944	1190	952	1169	929	1268	1143	1142	1103	1057	997	989	1178	1242	1306	1085	902	1285	1222	1006	1157	1302
57	101.025	Oxobutanoic acid	16543	14795	19736	18797	16397	15446	20439	17601	20225	20234	19313	18353	19416	18761	17393	18406	20031	19008	15944	14230	19562	17070	15960	14707	17504	18789	19882	18498	19309	17901	14546	15005	18541	17602	19345	18566	14375	13157	17636	15734	15925	15330	15120	13771	17647	17604	14731
58	101.061	Pentanoic acid	7375	7156	7469	7403	6836	6980	7849	7194	7587	7128	7481	7731	6947	6087	6186	6523	6119	6123	7245	5457	6698	6661	7004	6123	5804	6340	6537	6713	6906	6726	6399	5595	6260	6284	6792	6782	6315	6007	6187	5948	6451	6116	5923	5347	5768	7026	6529
59	102.056	Aminobutanoic acid (ABA)	4362	3828	4363	3716	4838	4523	4341	4357	3887	4171	4985	4533	3967	4688	4426	5261	4433	4175	4726	4208	5479	5052	5067	4812	4153	3872	4770	4382	4302	4391	5028	4106	4858	4355	4728	4508	3784	4574	4980	4827	4553	4709	4805	4578	5018	5278	4304
60	103.055	Styrene	5335	4313	5040	4365	5235	5143	5466	5312	4932	5193	5340	5166	5122	5862	5213	5231	6122	5633	5135	5393	5160	5148	5684	4850	5530	5849	4815	5025	5007	5056	5366	5029	4949	4788	5523	5362	4942	4650	5450	5368	5524	5567	5370	4348	5612	4771	5589
61	104.036	Serine	5685	5151	5824	5338	6031	5333	5824	6590	6715	5948	5583	6127	5936	6386	5671	6059	6054	6860	5776	5187	6447	6322	5522	5826	5882	6160	7517	5379	5954	6098	5042	5578	5359	5375	5970	5553	5465	5483	5065	5575	5741	5126	4544	4156	4817	5754	5366
62	105.001	Methylthioglycolic acid	1273	1302	1125	997	1183	1061	1400	1106	1263	1231	1219	1067	1164	1200	1214	1110	1300	1089	1321	1188	1256	1091	967	1277	1637	1184	1213	1346	1400	1413	997	1137	1181	1128	1169	1246	1232	902	1104	1227	1214	1366	1230	1150	1979	1883	1350
63	105.053	Diethylene glycol	1431	1308	1150	1216	1632	1364	1328	1199	1056	1459	1414	1328	1396	1289	1354	1545	1387	1263	1416	1672	1451	1211	1274	1495	1422	1478	1699	1049	1113	1325	1148	1375	1330	1427	1580	1262	1235	1416	1524	1568	1394	1405	1329	1289	1614	963	1353
64	107.049	Benzyl alcohol	6550	6019	6613	6527	6811	6666	7420	6294	7867	8136	6837	6394	7038	6576	6550	5708	7559	6606	6383	5355	6502	6129	6066	6000	7895	6597	7552	6986	6749	7174	7483	6500	6328	6150	7528	6230	5858	5888	5794	5605	6579	6206	5070	5550	5783	5326	6312
65	108.045	Aminophenol	2121	1869	2314	1948	2100	1810	2388	2066	1722	1879	1859	2180	2050	1972	1898	1768	2225	1972	1920	1833	2084	2167	1992	2302	2017	1990	2180	1998	2082	2176	2143	2099	2263	2043	2142	1961	1961	1834	2010	1890	2155	2028	2054	1807	1821	2151	1946
66	109.041	N-Acetylimidazole	29678	28055	30830	28691	31347	30171	30158	27139	29990	29582	29728	28778	24025	24653	25800	24593	25276	25163	23791	22925	24680	23456	23897	23945	22211	23207	23554	23793	23608	22842	24286	20284	19874	22194	24794	24515	22805	20973	23930	21950	22666	21437	23079	19862	23932	22694	23444
67	111.009	Furoic acid	5995	5602	4488	5166	4647	4112	4723	4427	1957	2401	6525	4989	4299	3775	6575	7118	4378	3635	5538	6669	5694	6350	6728	6646	3729	3998	2981	3003	5325	5051	5711	5251	4640	4652	5261	5042	4133	3275	8222	7717	4780	3948	6209	6082	8303	9040	8647
68	111.017	Uracil	4918	4477	3296	3926	3732	3400	3502	3376	1574	1734	4956	3984	3281	3045	4726	5314	3135	2782	4549	5130	5247	5673	5134	5107	2444	3135	2227	2280	3885	4079	4849	4369	3434	3413	4022	4150	3504	2613	5627	5691	3897	3162	5564	5431	5709	6305	6644
69	111.045	C6:2	2118	2328	2432	2500	2258	2084	2581	2012	1756	1717	2243	2535	2343	2587	2390	2331	2045	1939	2081	2065	2555	2212	2281	1876	2099	2434	2026	1841	2422	2228	2143	2318	2076	2078	2172	2247	2130	1798	2538	2600	1942	1986	2417	2347	2970	2997	2739
70	111.081	(Z)-4-Heptenal	2100	2016	1789	1520	2006	1865	1738	1775	1701	1602	1618	1617	1844	1897	1496	1772	1753	1842	1896	1782	1869	1691	1796	1822	2036	1774	2106	1707	2197	1565	1915	1661	1658	1636	1459	2197	1699	1652	1830	1850	1831	1666	1682	1866	1808	1797	1979
71	112.041	Pyrroline carboxylic acid	8352	7865	8013	7983	7796	8326	8127	7858	9149	8152	8377	7889	7804	8054	8213	7721	8840	7528	7720	7200	8379	7900	8579	7511	7951	7062	8314	8613	7647	7513	7476	7831	7326	7482	9647	7393	8650	7641	8040	8074	8376	8338	7518	7166	9028	9144	8223
72	113.022	2-Hydroxy-2,4-pentadienoic acid	17726	16769	17428	16111	18079	17110	18935	18455	21469	21625	16153	16521	18765	19221	15933	15514	19741	18628	17076	15445	17012	17321	16228	14761	19732	19684	21462	21261	18688	20671	16895	16204	17503	17755	19362	19072	16914	15665	14308	13195	16845	17731	13554	14783	16617	17142	14927
73	114.056	Proline	21196	18716	20819	19997	18374	19665	20147	20460	18308	17765	20842	18814	20006	20664	20400	20145	20242	19319	18985	18350	21842	21605	21507	21193	20150	20068	20273	19778	19389	20992	20930	18993	18204	18026	20916	21447	20455	17747	20086	20287	21368	20824	19732	18899	19802	18791	21850
74	115.004	Fumarate	41342	37973	41801	38593	46284	43376	45044	41294	82196	76235	43499	41914	38270	36363	26120	25380	41120	36475	23498	20794	30102	28102	22332	20942	20858	20263	26104	23123	19237	16605	13796	11644	19270	17829	22425	19615	10879	8067	6459	6421	10500	9336	6546	5854	12457	12413	6777
75	115.077	Hexanoic acid	3964	3931	4260	3741	4651	4171	4184	3856	4621	4011	4096	4024	3066	3155	3192	2938	3460	2984	3289	2944	3882	3412	3021	3141	2843	2508	3447	3034	3658	2913	2677	2670	2696	2961	3006	2853	3058	2685	2415	2452	3159	3114	2874	2650	2931	2614	2608
76	116.071	Valine; Betaine	78778	70070	82645	74577	77052	74290	81988	75728	81118	74669	78424	78748	76034	79283	78995	78231	79298	81371	77102	76199	84661	78978	83859	80144	79620	74543	77140	78000	74807	80438	73892	69894	71107	70929	80091	77325	76528	72907	78661	75606	75923	75283	73835	71974	76919	79321	79086
77	117.018	Succinate	8074	7988	8388	7959	9073	9286	8900	8108	8379	7832	8231	8122	7613	7585	7936	8386	8284	8063	8408	8146	9238	8113	8272	8414	8881	8472	8649	7539	8248	8402	7978	8101	7882	8570	8290	8839	8164	8359	7904	7647	8070	7630	8228	8392	8554	8017	7761
78	117.053	5-Hydroxypentanoic acid	2947	3231	2949	2985	3019	2894	3234	2798	2950	2947	2880	3140	3062	2839	3188	2956	3172	2902	3340	2881	3384	3065	3360	3026	3206	2682	3305	2917	2779	3005	2915	2849	3407	3088	3334	3073	2887	2778	3113	2908	2635	3192	3357	2906	2936	3216	3051
79	117.073	Indane; Diisopropyl sulfide	6456	6659	6881	6394	6742	6489	7123	6007	6150	5686	6588	5430	5795	6682	6355	5881	5924	5994	5933	5858	7137	6465	6847	6721	6499	5860	6490	6480	6283	6740	6067	5921	6124	6532	6265	6276	5895	6472	6555	6572	5427	6631	5662	5528	6333	6399	6236
80	118.05	Threonine	6849	6859	7952	6116	7507	6999	8377	7587	7195	7210	7231	6556	7616	6704	7450	7629	7382	8307	7209	6674	7466	7138	8331	7196	7655	8548	7150	7427	7472	8538	7748	6788	6755	7179	7553	7673	7436	7054	7839	6645	7525	7729	6982	5969	7106	7347	7611
81	120.013	Cys	3195	3125	3791	3391	3373	3180	3902	4621	3546	3234	3564	3170	3419	3507	3306	3616	3236	3323	2889	2944	3695	3923	3079	2817	3496	3533	3705	3553	3791	3513	3310	3146	3421	3671	3728	3042	2678	3076	3480	3452	3008	2412	3758	3824	3610	3189	3041
82	120.931	2-Bromoacetaldehyde	3984	2718	3852	3935	3632	3660	4198	4207	4055	3649	3598	4183	3743	4276	3877	4368	4034	3815	3470	3587	3694	4260	4023	3720	3974	3908	4435	4452	4087	4343	3088	3705	3838	4075	4350	3784	3627	3356	3849	4883	3439	3478	3848	3448	4371	5049	3735
83	120.997	3-Mercaptolactate	3019	2830	2841	2560	3148	3628	2860	2502	2618	2810	3146	3348	2664	2803	2878	2713	2801	2558	3104	2746	2569	2825	3096	2498	2570	2577	2717	2790	5080	4708	2799	2504	2550	2649	2729	2766	3196	2805	2632	2525	3082	3046	2482	2356	6072	6612	3369
84	122.024	Nicotinate	4607	4900	5455	4888	5267	5163	4462	4785	5329	4986	4868	5275	4929	4998	5032	4859	4495	4679	5185	4839	5087	5440	4809	4586	5092	4607	4833	5154	5146	4495	4970	4441	5365	4963	4786	5128	4355	4901	5446	4333	5003	4859	5291	4927	4971	5027	5248
85	122.059	Anisidine	3626	3382	4274	3781	3552	3810	3912	3429	3349	3637	3631	3540	3356	3420	3490	3449	3393	3254	4092	3532	3712	3867	3470	3607	3494	3033	3271	3368	3572	3097	4058	3036	3704	3421	3202	3124	3440	3549	3182	3193	3751	3427	3495	3544	3556	3568	3706
86	124.052	Methylcytosine	1818	2085	1690	2108	1936	2171	1660	1537	1628	1664	2159	1942	1556	1620	1452	1809	1864	1744	1805	1836	1783	1594	1845	1596	2064	1669	1877	1676	1807	1773	1810	2217	1732	1837	1934	1577	1721	1844	1867	1836	1551	1822	1782	1653	1674	1524	1839
87	125.036	Thymine	3490	2771	2681	2720	2993	2932	2962	3043	3269	2977	3154	2802	2743	3116	3227	2804	2790	3134	2845	2471	3315	2658	3132	2952	3136	3888	3450	3198	3262	3220	2954	3366	3277	3544	2727	3276	3056	2877	2758	3281	2188	2938	2923	2880	2874	2900	2893
88	125.059	Melamine; Toluene-cis-dihydrodiol	1925	1684	2025	1889	1684	1754	1614	2092	1748	1878	1981	2020	1993	1853	1898	1731	1790	1836	2244	1918	1813	1681	1939	2210	1772	1936	1975	2259	2191	2343	1835	1838	1988	1815	1856	1766	1951	1988	1775	2249	1704	1959	1852	1933	1978	2089	1799
89	125.096	N(tele)-methylhistaminium; Sulcatone	2532	3136	2228	2149	2456	2159	2067	1908	2133	2375	2610	2151	2131	2202	2474	2254	2293	2480	2262	2363	2479	2127	2288	2622	2158	2259	2428	2275	2998	2644	2332	2454	2587	2132	2139	2272	2100	2465	2001	2602	1980	2258	2553	2306	2152	2346	2046
90	126.057	(S)-2,3,4,5-Tetrahydropyridine-2-carboxylate	1391	1411	1444	1281	1144	1332	1472	1460	1213	1156	1213	1188	1450	1630	1280	1470	1298	1097	1377	1231	1135	1569	1342	1297	1469	1253	1434	1460	1276	1354	1347	1266	1244	1106	1478	1700	1232	1289	1298	1394	1481	1344	1633	979	1242	997	1250
91	126.903	I(-)	895	1092	958	927	1038	1111	718	1191	876	1002	1098	1142	1016	1063	1061	1016	1091	1013	1072	930	1067	905	1094	1368	1036	950	1121	1076	870	981	929	1007	1051	1016	1060	1073	1217	907	966	854	1092	1265	995	915	993	1058	1017
92	127.04	Dihydro-4,4-dimethyl-2,3-furandione	40170	38793	63621	62370	46369	40806	70619	69370	61715	53509	49197	47282	48671	48551	47264	47345	54923	52617	39870	31926	57887	56496	40194	40501	55312	51889	51044	49955	47873	48845	29369	29163	42129	40862	49895	46951	37265	34377	46221	42465	33103	31954	52750	49047	48528	49538	34000
93	127.051	Dihydrothymine	99293	94146	96209	92286	102996	97990	96643	94104	98303	90600	99915	95137	78972	77840	83437	82456	82606	79759	81157	70798	81026	77455	84921	80759	75950	74349	76281	74200	74737	78193	74116	74090	71424	72349	76580	71968	74251	68650	77472	72636	76223	74997	71085	65608	75462	76521	77249
94	128.036	Oxoproline	1118875	991938	1088818	1005096	1024331	989534	1072876	991623	998551	955329	1096819	1063873	1481061	1505100	1661822	1581193	1608153	1510010	1567079	1445469	1702608	1622981	1723737	1631742	1485662	1445728	1486282	1399834	1492097	1570094	1568881	1491374	1404655	1450530	1585853	1533831	1610331	1507413	1786010	1695270	1678068	1577586	1553674	1452444	1708156	1732430	1832776
95	128.934	Dithionous acid	3468	3105	3335	3229	2955	2854	3354	2995	2957	2920	3428	2893	4055	4083	4634	4726	4320	4293	4199	3922	4713	4843	4779	4459	4224	4140	4231	4374	4289	4190	4305	3879	3870	3915	4501	4492	4463	4311	4935	4644	4572	4555	4445	4240	4513	4434	4913
96	129.038	S-2-Propenyl propanethioate	71029	62729	69777	65058	64790	62096	69311	64735	64514	62431	68656	67955	93627	93435	103102	98414	99168	97323	99822	91739	109496	103284	108490	102346	99324	92321	94119	91114	94553	101012	95117	88828	86797	92574	100213	98554	102103	93106	109015	105322	101489	95888	100974	95996	108567	112923	112547
97	129.055	4-Methyl-2-oxopentanoate	41060	36345	49804	46594	38042	36845	48588	43875	33550	32377	37072	36169	49992	49138	56797	53622	51062	49569	54036	50220	79628	76116	60594	56568	69681	64948	47862	46222	44916	48534	54208	50458	43690	46281	73833	71497	57907	54234	56630	54007	65048	63537	72898	68215	53730	55140	68669
98	130.088	(Iso)Leucine	332588	300077	329004	304053	329173	314781	329720	304396	313713	304600	331378	317883	314584	321754	333575	325441	332003	323076	327424	293268	331935	318659	349630	330577	316251	305255	324504	310551	314823	326855	307327	303942	287627	295162	329967	313974	314129	295551	333586	314781	324657	311466	291287	273481	331644	334030	339041
99	131.037	Glutarate	6805	7424	7583	6863	7371	6365	7245	6996	7369	7368	7162	6858	7212	7097	7373	6751	7692	7478	7123	6931	7502	7424	7535	7031	7433	6660	7669	6008	7237	7098	6462	6102	6596	6727	6778	6956	6603	6531	6899	6896	6807	6263	6594	6338	7260	7155	6898
100	131.086	p-Mentha-1,3,5,8-tetraene	44002	40216	43459	42035	42186	41430	43934	42763	43394	41218	44225	41535	40557	40345	43208	41827	43912	40727	40493	38431	44923	41565	46469	41711	43728	39227	42193	40386	40942	41062	39781	39606	40790	37567	43895	41863	40025	38128	41284	40687	45041	42293	40296	38050	41946	41832	44920
101	132.03	Aspartate	5070	4929	4844	4636	5055	4661	5525	4883	4930	4716	5526	5899	5416	5197	6231	5640	5719	4695	5801	5362	5158	5252	5571	6008	5497	5444	5974	5139	5330	5456	5380	5341	5334	5101	5431	5557	5330	4940	5791	5634	5532	5446	4938	5439	5327	5713	5604
102	133.014	Malate; 3,3-Dimethyl-1,2-dithiolane	2869	3098	2726	2803	3069	2778	3329	3095	2211	2181	3078	3496	2749	2647	3029	2618	2823	2781	2750	3017	2867	2855	2465	2848	3031	2686	2633	2442	2973	3173	3305	2620	2847	2490	2700	2378	2568	2456	3110	3328	2774	3025	2841	2902	3482	3941	3633
103	133.051	Deoxyribose; Dihydropteridine	2591	2838	2604	2751	2913	2730	2512	2845	2636	2588	2551	2686	2268	2165	2788	2794	2432	2369	2792	2768	2607	2889	2647	2726	2775	2904	2423	2684	2855	2762	2758	2543	2812	2429	2362	2513	2523	2422	2554	2746	2503	2974	2851	2833	2773	3198	2736
104	133.08	5,6,7,8-Tetrahydroquinoxaline	2569	2498	2010	2291	2367	2368	1705	2033	2151	2328	2341	2069	2057	2113	2236	2207	1892	1950	2219	2355	2102	2216	2181	2647	2203	2092	1719	2485	2309	2323	2492	2529	2215	2083	2188	2011	2152	2056	2233	2228	2249	2303	1954	2172	2236	2545	2279
105	134.047	Adenine; 4-(Hydroxymethyl)benzenediazonium(1+)	116201	102329	119674	108643	124562	112637	120866	102760	134251	125415	121281	108018	113374	106926	102981	92805	118481	109481	108751	95872	112822	101589	102456	98817	126363	120858	130814	124164	126657	114324	116379	105405	117434	112262	124017	109911	107597	97555	99502	90625	114184	103373	96721	86128	104161	93701	99286
106	136.042	Anthranilate	4116	3832	3838	3824	3888	3573	3785	3524	3503	4041	3440	3682	3886	3363	5188	4325	4056	3476	4499	4602	4982	4259	4185	4167	3779	3652	3869	3788	4511	3760	4320	4126	4202	3504	4145	4288	4493	4453	4383	4635	4809	4845	4454	4411	5814	4655	5321
107	137.025	4-Hydroxybenzoate	5181	5406	4425	4425	5424	5307	6364	5678	4728	4248	5016	5012	4670	5154	5298	4596	5288	5271	5159	4719	6134	5266	4965	4894	4530	5187	5213	5381	5577	4709	5480	4971	4466	4934	5166	5306	4429	4942	4730	5456	5357	5622	5593	5025	6346	6908	5921
108	137.095	Isophorone	1472	1652	1954	1887	1603	1607	2127	1643	1701	1506	1751	1615	1867	1764	1931	1691	2243	2133	2045	1765	2789	2228	2218	2149	1854	2002	1690	1674	2293	1684	1507	1571	1610	1458	2056	1999	1674	1829	1883	1943	2047	1560	1947	1690	1967	2287	1578
109	138.937	Methylarsonate	11923	11038	11776	10864	11774	10715	12105	11771	11349	10857	11743	11840	11037	11743	11890	12507	12242	11873	12132	11560	11729	13068	12983	12079	11112	11143	11583	10513	12276	11557	10812	9116	9728	9726	11901	12033	10836	9877	12001	11367	10374	10976	10752	9580	14158	14203	12725
110	138.975	Ethyl methyl trisulfide	4406	4313	4110	3656	4133	3751	4552	4593	4024	3962	4077	3699	3794	3839	3758	3845	3858	3896	3776	3950	4436	4336	4154	4095	4291	4645	3935	4047	3629	4492	4100	4028	3967	3783	3675	4119	3950	3649	3831	3803	4263	4320	4171	4010	4816	4757	4789
111	140.985	(2-hydroxyethoxy)sulfonic acid	1871	1614	1994	1956	2123	1980	2127	2212	1774	1625	2072	1902	1901	1931	2365	1877	1762	2317	2080	1807	2122	2109	2083	2120	2287	1800	2180	2069	2488	2260	2468	2331	2281	2323	2179	2514	2222	2563	2455	2613	2315	2284	2184	2207	3099	2712	2623
112	141.017	2-Hydroxymuconate semialdehyde	7074	7352	6949	6585	7616	6354	6817	7491	7730	7290	6752	6901	6528	7304	6873	6687	7111	7369	6669	6251	7284	7107	6410	7111	6768	6914	6841	7231	6683	7127	7164	6647	6907	6937	7132	6890	7141	6587	6192	6270	6796	7573	6791	5954	7695	7378	7034
113	141.059	4-Oxocyclohexanecarboxylate	1960	2098	1927	1745	2224	1607	1804	1941	2028	1784	1780	1951	1987	1851	1846	1766	1819	1897	1912	1582	1946	1823	1834	2130	1564	1897	1693	1869	1599	1772	1843	1817	1846	1813	1899	1821	1914	1842	1699	2058	2141	1825	1983	1493	1945	2177	1910
114	141.09	Cycloheptanecarboxylic acid	1490	1525	1629	1446	1738	1622	1806	1506	1465	1312	1461	1225	1413	1323	1472	1341	1700	1396	1326	1680	1717	1475	1926	1464	1522	1307	1650	1561	1480	1864	1630	1620	1349	1496	1291	1543	1557	1343	1447	1439	1704	1441	1921	1289	1733	1711	1595
115	142.052	2-Hydroxymethylclavam	1831	1811	1820	1786	2281	1999	1892	1576	2308	2395	2226	2427	1970	2546	2151	2420	1655	1483	2148	2181	1838	1680	2038	2089	1484	1818	1798	1525	1508	2042	2048	1694	2335	2657	1645	1543	2065	2191	2701	2536	1592	1766	1658	1575	2755	2544	2228
116	142.068	2-Aminonaphthalene; 1-Isothiocyanatohexane	3826	3439	3984	3820	4141	3768	4283	3200	3712	3779	3723	4025	3271	3694	3546	3773	3686	3434	4072	3714	3818	3041	3842	3373	3294	3628	3980	3612	4285	4220	3491	3743	3691	4143	3457	3299	3474	3753	4141	4062	3418	3203	3628	3941	4129	4134	3943
117	143.032	2,3-Dimethylmaleate	4454	3605	3757	4619	4509	4559	4595	4253	4596	4613	4561	4171	3757	4380	4242	3895	4509	4550	4316	3944	4850	4431	4395	3802	4777	4076	4706	4363	3920	4230	4354	4008	3715	3861	4057	4360	3762	3431	3816	3577	4047	4024	3816	3645	3841	3969	3985
118	143.071	trans-4-Hydroxycyclohexanecarboxylate	2926	2523	2787	3152	3253	3425	2552	2870	2736	2996	3072	2845	2514	2926	3019	2806	2841	2894	2774	3012	2959	2765	2380	2465	2870	3229	3120	2767	3050	3084	3069	2908	2947	2658	2918	3306	2839	2176	3179	2574	2630	2914	2705	2651	3353	3163	2588
119	143.107	Octanoic acid	4246	3764	3566	3801	4171	4064	3757	3615	3027	3348	3784	3459	2991	4055	3782	3384	3733	4246	3593	3829	3762	4104	3579	3464	3769	3283	4251	3862	4369	4153	4160	3948	3901	4170	4381	3591	4731	4022	3276	4258	4314	3923	3754	3685	6087	6146	4388
120	144.104	3-Dehydroxycarnitine	1263	1649	1364	1348	1201	1237	1477	1306	1498	1270	1294	1266	1275	1489	1313	1295	1247	1652	1774	1326	1333	1289	1664	1616	1146	1254	1211	1061	1370	1380	1500	1339	1312	1292	1356	1078	1491	1321	1205	1132	1525	1230	1240	1340	1738	1352	1561
121	145.013	Oxoglutarate; Di-2-propenyl disulfide, 9CI	4001	3586	4404	3902	3695	3535	4134	3982	4338	4494	3779	4045	8971	8526	7484	6775	8855	8351	7015	6523	5918	6250	8159	7535	3464	3200	3822	3671	3368	3501	4367	3639	3352	3434	3673	3491	4089	3690	3437	3142	4251	4382	2847	2456	3371	3238	3245
122	145.061	Glutamine	226601	214820	228684	214129	235477	225192	229571	217905	220779	219113	227801	225266	181742	188354	192750	189096	190308	187748	181872	167118	188942	188850	196143	189847	170932	167797	180226	173369	170902	182339	171583	169979	160196	163270	178612	172818	168932	159845	174953	171743	179951	169749	162967	155370	179993	178242	183482
123	147.033	2-Propenyl propyl disulfide	19607	18364	19798	18796	18714	17903	20512	19747	20478	20331	19979	18378	26263	26977	27018	26411	24786	24648	23806	23288	24647	23182	25543	24962	23895	23545	25253	23108	23240	23421	25571	22240	19953	19992	24159	23221	22647	21685	23077	22474	23570	20989	19414	19796	22232	23548	23508
124	148.044	Methionine	9682	8154	9283	8201	9261	8156	9202	8420	8565	8808	8695	8487	8981	9283	8714	8064	9777	8668	8942	9182	9802	9222	9260	9942	10699	8905	8830	9469	9270	9044	9914	8396	9087	8541	8894	9894	8654	8553	8806	8711	8974	9303	8511	7604	9070	8852	8938
125	150.054	Acetaminophen	15640	14479	15729	14302	15821	14731	15923	14183	15536	15115	15954	14744	15506	15539	15137	14997	15788	15113	14964	14356	16791	15282	16480	16167	14703	13408	14421	13436	15018	14841	15837	15130	14291	14279	15029	14954	14289	13067	16370	15070	15264	15528	14497	13414	15337	14977	16487
126	151.038	p-Anisic acid	4519	4927	5036	4593	4810	4020	5085	5062	3800	3528	4074	4896	5155	4366	5621	4546	5112	5229	5200	4672	5419	5210	5295	5522	5181	4953	5097	5179	5241	5398	5953	4782	4493	4524	5835	5565	5106	4473	6034	5392	5519	5763	6141	5578	6837	6121	5905
127	152.034	3-Hydroxyanthranilic acid	2857	2587	2675	2522	2752	3008	2567	3065	2980	2261	3051	2347	2644	2787	3009	2468	2763	2643	2618	2600	2526	2188	2615	2599	2829	2734	2786	2486	3312	3305	3161	2608	2554	2546	2620	2955	2791	2853	3382	3129	2892	2803	3159	2453	3267	3791	3242
128	152.071	Dopamine	1803	1831	1701	1591	1714	1887	1705	1592	1797	1743	1821	1739	1716	1812	1871	1583	1632	1652	1820	1703	1685	1495	1528	1601	1566	1696	1790	1748	1922	1762	1670	1810	1899	1672	1703	1634	1564	1655	1493	1553	1947	1698	1818	1650	1709	1701	1862
129	153.018	Gentisic acid	4480	4704	5000	4262	4997	4800	4818	5078	5112	4857	4582	4102	4392	4689	4378	4548	5030	4621	5165	4504	5395	4621	4769	4572	4533	3965	4707	5645	4847	4525	4557	4323	4909	4457	4338	5172	4416	4521	4348	4476	4998	5261	4199	4207	4566	4327	4557
130	153.03	5-(2-carboxylatoethyl)-4-oxo-4,5-dihydro-1H-imidazol-5-ide; Diethylphosphate	3110	3297	4251	3786	3717	3699	3865	3891	3446	3489	3457	3160	4106	4053	2998	3446	4489	4173	3786	3414	4196	3419	3071	3155	3446	3276	3998	4376	4180	3905	3522	3446	3192	3026	3608	4047	2874	3167	3869	3952	3845	4236	3390	3280	3702	3754	3427
131	153.056	Hydroxytyrosol	1706	1684	1671	1441	1757	1588	1661	1635	1744	1590	1733	1702	1662	1485	1518	1766	1737	1427	1918	1821	1655	1693	1704	1529	1616	1527	1862	1830	1877	1631	1410	1312	1702	1686	1679	1834	1537	1416	1800	1938	1745	1584	1660	1648	1951	1674	1600
132	153.075	2-Pentylthiophene	1535	1495	1379	1372	1686	1472	1242	1570	1664	1259	1427	1377	1290	1147	1276	1306	1472	1357	1520	1256	1405	1345	1582	1521	1336	1389	1360	1483	1401	1383	1283	1151	1553	1243	1649	1411	1502	1506	1719	1442	1577	1532	1546	1474	1611	1329	1393
133	154.013	4-Nitrocatechol	4870	3962	4246	4196	4106	3975	4578	4493	4111	3959	4324	4135	4279	4734	4415	4115	4541	4355	4859	4432	4551	4415	4692	4158	4442	4091	4306	4491	4732	4612	4718	3883	3639	4070	4570	4269	3856	3842	4423	4852	4188	4554	3953	3999	4362	4952	4828
134	154.061	Histidine	19042	16353	18824	17729	18203	17234	18918	17671	17427	16347	18583	17775	18206	17469	19065	18310	18818	17234	18154	16552	18837	17751	18669	18479	18306	17414	16453	18356	16774	16900	18731	16377	15962	16286	17056	17188	17569	17224	18671	17742	17586	19000	17126	16303	17308	17233	19052
135	154.991	m-Chlorobenzoic acid	3229	2794	3339	3299	3570	2871	3350	3722	3685	3539	3191	3201	3280	3375	3341	3570	4036	3450	3374	3148	3326	3956	3831	3639	3437	3419	3525	3115	3049	3330	3573	3297	3851	3704	3439	3792	3202	2966	3643	3191	3400	3495	3134	2975	3083	3333	3136
136	155.035	Ascladiol	1923	1525	1781	1760	1632	1733	2004	1796	1933	2034	2049	1654	2162	2240	2136	2178	2382	1867	1766	1616	2141	1757	2084	3183	1611	1741	1943	1569	1392	2066	1844	1892	1903	1865	1892	1987	1687	1630	1755	1896	2156	1914	1719	1532	1990	1942	1915
137	155.074	8-Hydroxy-5,6-octadienoic acid	2881	2380	2718	2598	2399	2634	2723	2694	2003	2175	2888	2477	2631	2331	2404	2463	2718	2465	2692	2749	2494	3080	2913	2876	2555	2774	2209	2064	2328	2288	2438	2398	2545	2225	2410	2226	2657	2089	2381	2491	2576	2860	2718	2710	2516	2642	2762
138	156.067	3-Methylcrotonylglycine	2617	2087	2369	2420	2088	2417	2406	1962	2601	2456	2316	2366	2765	2871	2479	2412	2601	2366	2646	2207	2590	2344	2942	2428	1962	1868	2342	2393	2387	2080	2226	2338	2270	2535	2699	2821	2141	2387	2819	2201	2236	2111	1771	1987	2509	2532	2881
139	157.013	Zymonic acid	3127	2969	3373	3046	3026	3058	3503	3794	4019	3620	3264	3755	4134	4179	3793	3562	4303	4801	3888	3422	4273	4229	3573	3258	5268	5482	5835	5303	4162	5037	4737	4256	4377	4596	5393	4716	3794	3777	2791	2836	4114	3887	3483	3665	3626	4258	3604
140	157.049	Isopropylmaleate	1543	1722	1628	1466	1411	1649	1636	1868	1721	1356	1699	1502	1699	1746	1839	1773	2050	2324	1670	1527	2116	1726	1861	1876	2532	2147	2205	2281	1869	2192	1915	1910	1829	1732	2371	2409	1527	1580	1312	1520	1880	1819	1851	1949	1682	1747	1759
141	157.121	Oenanthic ether	4118	4232	3324	4537	4245	3685	4621	3694	4048	3756	4190	3969	4086	4398	4341	5009	4245	4754	4235	5161	4694	5027	4362	4984	3641	3415	3540	3343	5112	4622	4396	4428	4664	4551	4144	4507	4044	4478	4430	4700	4730	4373	4433	4200	6832	6392	4379
142	158.08	2-Methylbutyrylglycine	4908	4404	4147	3789	4524	4176	4365	4032	4216	4058	4801	4556	3635	4767	4494	4445	3732	4115	4643	4282	3755	3999	4899	5229	4198	3990	4692	3810	4209	4199	4657	4497	3948	3991	4275	4231	4762	4352	4911	4344	4939	4161	3695	3564	4469	4127	5018
143	158.121	DL-2-Aminooctanoic acid	1309	1342	1003	1338	1088	1102	1603	1272	1260	1056	1676	1376	1459	1253	1317	1136	1529	1489	1449	1361	1455	1520	1392	1321	1095	1287	1405	1485	1203	1501	1099	1507	1395	1379	1456	1401	1339	1068	1354	1297	1270	1308	1496	1261	1407	1456	1289
144	159.025	2-Naphthalenethiol	1444	1093	1203	1654	1287	1352	1478	1260	1233	1330	1117	1167	1363	1424	1237	1272	1188	1424	1273	1247	1602	986	1518	1407	1185	1324	1414	1533	1272	1261	1343	1161	1485	1345	1607	1047	1270	1282	1240	1209	1300	1230	1197	1137	1319	1431	1469
145	159.063	Pimelate	1997	1715	1930	2209	2189	2073	1944	2081	1791	2015	2061	1634	2168	1871	2028	2174	1904	1914	1965	1896	1929	1743	2112	1991	2305	1846	2158	2574	1919	2163	1916	1873	2236	1824	2186	1945	1953	1430	2345	1968	2134	2104	1915	2129	2338	2028	2350
146	160.052	4-Acetylimidazo[4,5-c]pyridine	824	1179	914	976	837	1011	1237	1069	999	1006	1046	1011	1108	1123	1047	885	1026	916	994	939	995	1017	1099	1049	1152	924	1013	1244	1302	1113	1257	951	969	859	1019	978	1066	1069	922	1058	961	786	1268	1205	1210	1077	971
147	160.059	Aminoadipate	847	1111	830	919	829	904	1209	1015	1019	988	991	1046	1043	1074	1011	861	953	902	1049	934	919	1005	1031	1029	1079	939	1011	1180	1274	1056	1085	908	891	829	1012	948	1012	1071	863	997	959	738	1273	1188	1179	1116	938
148	161.045	Hydroxyadipate; (-)-1-Methylpropyl 1-propenyl disulfide	9333	9599	10408	10475	10022	10289	10344	9715	10483	10683	9640	9934	10884	9961	9864	9599	9747	10537	9986	9363	10415	9729	10245	11201	10737	9806	10512	10117	10117	10508	9977	9876	10071	9816	9876	9805	9856	9865	9855	9342	9294	9498	8995	8942	9924	10131	10323
149	162.024	Acetylcysteine	1683	1712	1517	1606	1420	1483	1811	1395	1526	1488	1494	1585	1545	1752	1725	1697	1982	1669	1294	1468	1619	1743	1580	1644	2020	1639	1645	1536	1551	1606	1658	1506	1650	1520	1782	1859	1614	1561	1439	1428	1473	1659	1473	1253	1650	1518	1702
150	162.075	Amino-dideoxy-hexose	1045	1139	1102	1245	818	1001	923	851	809	986	904	1025	1023	1017	820	1196	1178	882	1023	930	1163	1074	998	854	1159	1099	1025	890	1051	1041	1035	1008	881	1020	1178	1114	1152	1170	1054	1026	921	1082	1110	818	904	1143	1030
151	164.036	4-Pyridoxolactone	2323	2341	2108	2102	2240	2127	1779	1997	2242	2238	2325	2395	2523	2532	2287	2498	1983	2367	2198	2814	2379	2485	2646	2420	2429	2569	2492	2654	2747	2479	2311	2646	2843	2745	2554	2604	2495	2726	2532	2798	2669	2812	2406	2872	2765	2946	2564
152	164.06	Methylguanine	23046	22817	38289	34871	25927	23935	40427	40688	32372	30319	29452	29455	32342	34630	31598	30811	36142	34846	27213	23655	38959	37326	28049	28570	37007	38002	36005	34263	36803	35074	22121	21961	27864	27634	37013	37338	27089	25981	32356	34560	23469	23769	36302	34476	36325	37201	24561
153	164.071	Phenylalanine	46583	42821	48927	45230	47749	45285	48232	47984	46908	45278	45975	46104	46740	48426	47314	44423	50608	47577	46572	42885	47740	46104	48588	49110	46899	47966	48078	45128	48142	48045	47639	45942	41985	42576	49581	49163	45304	43163	46229	47295	47357	46879	43796	41738	47796	48698	47009
154	165.042	Pentonic acid; S-Propyl 1-propanesulfinothioate; Methylxanthine; Noradrenoc...	4690	4377	3631	3338	4123	3982	3980	3430	2905	2969	4878	4928	4420	4189	7096	6049	5083	4191	6606	6863	5568	5687	8172	7446	4155	3622	3722	3529	4733	4951	5942	6377	4731	4366	4375	4417	5109	4969	8051	8454	5177	5185	10748	11026	6594	5970	8146
155	165.05	Ethionamide	4605	4582	3251	3214	4878	4583	3698	3553	4758	4634	4989	5382	5904	5581	7064	6875	5160	4452	6123	5995	5614	5590	6513	6367	4732	4140	4039	3954	4343	4609	5398	5382	6592	5858	4328	4118	5593	5666	7266	7359	5328	5496	5764	5358	5804	5409	6772
156	165.069	1,3,11-Tridecatriene-5,7,9-triyne	7341	7151	7371	7210	7279	7060	7523	7179	7488	7336	7102	7564	7769	7802	7907	7772	8109	8089	7720	7832	7533	7730	7529	7975	7780	7050	7448	7434	7533	7584	7725	7251	7691	7251	7830	7686	7185	7845	7788	7894	7498	7751	7318	7515	8112	7686	8104
157	166.048	Pyridoxal	4994	4907	4668	4740	4954	5182	4817	4320	4751	4861	5112	4440	4329	4548	4796	5010	4662	5045	4964	4775	4612	4684	5172	4919	4544	5076	4438	4825	4452	5153	4963	4698	5036	4633	4493	4140	4667	4642	4859	4748	4255	4858	4596	4712	5195	4557	4779
158	166.972	Phosphoenolpyruvate	1770	1698	1771	1469	1859	2005	2220	2372	1381	1956	2229	1985	1393	1566	1852	1670	1262	1510	1734	1930	1873	1956	1939	1630	2081	1937	1418	1723	1446	1540	1570	1800	1238	1697	1577	1801	1804	1637	1785	1400	1805	1631	1919	1689	1902	1508	2238
159	166.977	Phosphoenolpyruvate	1402	1519	1742	1428	1462	1565	1559	1685	1079	1520	1737	1528	1370	1540	1803	1634	1230	1471	1291	1610	1491	1544	1610	1305	1692	1477	1375	1671	1455	1542	1098	1410	1004	1411	1529	1739	1506	1292	1784	1409	1436	1289	1556	1441	1929	1550	1698
160	167.043	2,3-Diaminosalicylic acid	85426	77504	87452	81409	85460	86577	90756	81422	86690	81625	86613	81094	68669	72026	71995	69277	75135	71593	69325	61437	73178	69911	73839	70405	68861	66671	71239	69737	68032	71369	64968	63923	60467	62383	70767	67963	63747	59471	65296	64302	70237	64741	62456	58159	68489	69167	70178
161	167.107	C10:2	6147	5292	5064	4917	5826	6316	5011	5007	5475	5139	5489	5742	4329	4411	4604	4342	4454	4483	5065	4791	4437	3886	5493	4925	4099	4018	4208	4514	4522	4548	4811	4514	4393	4293	4658	4070	4336	4260	4424	4177	4198	3868	3751	3675	4334	4451	5006
162	168.03	L-2,3-Dihydrodipicolinate	10240	9327	10280	10627	9885	9592	9796	10306	9928	9649	11380	10922	9470	9514	10265	10314	10099	9594	10113	9464	10850	10682	11189	12427	8931	9240	9216	9585	8774	10185	10270	9717	9080	9247	9432	9799	10411	9907	11331	11291	10651	9846	10438	9732	11105	11259	11665
163	169.089	1,4-Ipomeadiol	2836	2364	2526	2497	2806	2531	2266	2337	2372	2394	2163	2597	2429	2214	2198	1909	2796	2998	2825	2187	2755	2853	2593	1935	2707	2348	2706	2765	2623	2899	2525	2553	1649	2454	2649	2397	2112	2028	2165	2134	2519	2379	2871	2746	3001	2839	3027
164	170.044	Tetrahydrodipicolinate	2961	2338	3094	2591	2468	2474	2871	2496	2049	1896	2484	2512	2655	2458	2778	2534	3589	3002	2753	2330	3368	2996	2960	2777	3359	2917	3175	3190	3543	3402	2843	2601	2276	2493	3443	3379	2869	2552	2922	2548	3229	2959	3120	2992	3530	3772	3040
165	171.004	Glycerol 3-phosphate	2177	2378	2197	2345	1930	2050	2074	1611	1871	1802	1819	2133	2475	2317	2777	2477	2517	2819	2441	2142	2354	2510	2320	2221	1860	1870	2550	1930	2613	2480	2192	2273	2337	2086	2021	2423	2030	2024	2803	2491	2165	2210	2586	2230	3284	2914	2251
166	171.101	Tetrahydrofurfuryl butyrate	4156	4960	4530	4659	3740	4135	3765	4357	4324	4707	4470	4129	3833	4164	4127	4153	3862	4031	4292	4651	4253	4042	4086	4617	4402	4441	5011	4671	4761	4827	5079	4381	4548	4699	3969	4394	4329	4777	3963	4262	4609	4168	5294	4284	5297	4732	4548
167	172.076	1,3-Dimethyl-8-isoquinolinol	11189	11029	12812	12372	11986	11000	13184	11495	11582	10671	11045	11880	10727	12155	12543	12213	12702	11675	12255	10276	13009	12462	12428	11838	12246	11893	11887	11720	12399	12231	11176	10529	9911	12285	11910	11703	11085	10908	11502	12401	11900	11393	10788	11026	12237	11803	12568
168	172.099	Acetyl-Leu	5938	5818	5097	4664	6137	5611	6968	6073	5388	4961	5473	5247	4401	5149	5842	5109	5307	4961	5898	5482	7205	7297	5818	5595	6851	6530	4848	4637	4545	5337	5807	5167	4798	5098	7618	7375	5954	5427	4531	5226	6437	6607	6029	6376	4919	5252	6515
169	173.045	Shikimate	1699	1526	1929	1622	1986	1385	1780	1977	1674	1540	1496	1531	1587	1738	1693	1762	1619	1467	1809	1697	1870	1695	1786	1641	2008	1712	1888	1833	1923	2041	1462	1532	1780	1771	1537	1652	1491	1484	1884	1852	1597	1491	1621	1747	1926	2170	2074
170	173.105	Arginine	16830	14794	18314	15452	16267	15651	16934	15581	16759	16391	18062	15793	17415	17027	17882	17408	18510	17512	17530	15201	18210	16855	17109	15906	18268	17065	17252	17172	17651	18171	16805	16523	16298	16759	16759	17024	17136	15237	16815	17274	16780	16275	15409	14326	17496	16073	17578
171	174.104	Debrisoquine	2433	2276	2449	2261	2347	2444	2419	2492	1848	2420	2563	2521	2358	2392	2442	2503	2154	2502	2390	2394	2555	2489	2282	2642	2530	2610	2250	2550	2442	2783	2358	1952	2084	2281	2354	2482	2239	2389	2686	2230	2184	2718	2257	2086	2941	2215	2399
172	175.023	Hexuronic acid; Ascorbate	69382	63571	68591	61593	85099	73592	76783	68119	145515	142646	75900	71760	67259	65818	44477	42632	70772	66221	41411	35827	47267	46181	34906	32457	39036	37829	51221	47935	36365	37613	26855	25327	37094	34738	41477	37917	17857	16271	11968	10961	18367	16767	10725	10465	22750	21633	12444
173	176.054	1-Isothiocyanato-3-phenylpropane	8552	7896	10149	9060	9239	8622	10652	8921	8533	7611	7957	7650	5925	6082	5886	5396	8093	8283	5680	5190	6537	7384	6166	6313	6333	6272	7104	6950	6652	6759	5833	5582	5521	5174	6732	6699	5759	4803	5796	5761	6029	6247	5268	4599	5766	6469	5512
174	177.037	Cys-Gly	4819	3804	4129	3899	4368	3989	4124	4094	4606	5078	4366	4260	3435	3138	3604	3087	4169	3622	3072	2600	3204	2733	2837	3249	2947	2977	3099	3199	3404	2684	2511	3163	3027	3064	2958	3203	3191	2589	2525	2717	2664	2918	2325	2426	3085	3282	2967
175	178.056	Cyclohexylsulfamate	4732	4899	5257	4957	4999	4558	5599	4883	5173	5100	5280	5634	5664	5484	5423	5200	6216	4846	5018	4369	5343	4588	5544	5088	4626	5011	5517	4826	4748	5350	5028	5087	5053	4122	4900	4761	4984	4419	5082	5197	4883	4828	4957	4659	4935	5174	5706
176	179.056	Hexose; Theophylline; Adrenochrome o-semiquinone	23668	22002	24239	22670	22552	23172	24722	24179	24368	23886	21988	22755	22788	25225	23660	25140	24854	25371	21953	22090	24588	24865	24604	26288	25093	25055	25268	25123	23714	28221	21885	21992	20137	22617	26073	25626	23262	22184	22480	21199	23373	23614	18737	18249	23495	27406	23253
177	180.065	Tyrosine	27186	22287	26673	23459	25224	23990	25319	23842	24915	25547	24497	24515	24676	26059	27410	26018	26971	25010	25756	23379	25953	25923	25852	26203	26442	24371	25785	24776	25956	26624	25182	23799	24089	24391	26660	25369	25299	23504	26404	25966	28299	24241	23483	21251	25925	26025	26355
178	181.038	3-Methyluric acid	6455	6959	5944	7188	6366	7322	6404	7109	6206	6802	6845	7190	5037	6245	5292	5666	5374	5574	5211	5934	6046	5815	5458	5904	5587	5787	5360	5550	5445	6134	5228	6197	6075	5909	5667	5661	5529	5645	5368	6037	5849	5293	5362	5913	5479	6282	5101
179	182.044	4-Pyridoxate	1510	1548	1524	1558	1599	1269	1668	1292	1291	1482	1477	1511	1193	1507	1403	1660	1422	1395	1365	1416	1428	1742	1189	1338	1372	1361	1356	1191	1546	1472	1235	1329	1437	1342	1151	1224	1352	1491	1454	1374	1209	1490	1590	1492	1475	1423	1454
180	183.03	3,4-Dihydroxymandelate	4131	4604	4334	4400	4301	4890	3938	4253	3839	4581	3990	4158	3872	4622	3428	4393	3470	4073	3850	3997	3415	3616	3707	4486	4057	4154	3734	4287	4228	4171	4137	3947	3843	4516	4011	4235	3822	3925	3457	3656	3227	3788	3474	3962	3456	4357	3744
181	183.104	5-exo-Hydroxy-1,2-campholide	1275	1260	1340	1484	1064	1114	1060	1620	1335	1111	1223	1133	1082	1326	1296	1421	1471	1256	1239	1173	1402	1154	1349	1584	1474	1327	1260	1452	1362	1473	1432	1443	1324	1058	1384	1391	1240	1396	1412	1273	1074	1320	1137	1080	1325	1288	1155
182	183.173	Dodecylaldehyde	884	635	687	622	604	888	659	657	585	457	689	577	647	688	672	829	830	635	577	672	642	541	652	659	642	686	644	613	732	770	678	645	698	528	915	1053	490	662	545	638	676	678	651	607	729	1149	558
183	184.985	Phosphoglycerate; Diethyldithiophosphate	3626	3315	4538	4400	4338	4507	4505	4557	4934	4613	4740	4926	4200	5023	4500	4211	4410	4819	3771	3569	4846	3873	4331	4129	5076	4028	4579	4671	4203	4559	4416	3850	5060	4420	4147	4430	4723	4278	5073	4884	4053	3916	4085	3362	4406	5146	4381
184	185.058	Pyroglutamylglycine	882	1240	1251	1247	1109	1391	1029	1145	1149	1329	1034	1325	1081	1150	1067	1246	1165	1142	1148	1164	1398	1125	1395	1476	1236	1291	1037	1032	1126	1313	1111	1029	1190	1129	1199	1364	1062	1299	1208	1135	1208	995	1370	1083	1303	1294	1184
185	185.073	1-Methoxy-1H-indole-3-acetonitrile	1221	1127	1333	1341	1381	1638	1351	1396	1497	1525	1406	1601	1211	1327	1177	1343	1489	1356	1405	1239	1407	1079	1653	1434	1252	1330	1431	1284	1646	1579	1308	1437	1463	1395	1252	1496	1274	1439	1249	1310	1425	1322	1425	1204	1315	1531	1573
186	185.08	5-(2-Methylpropyl)tetrahydro-2-oxo-3-furancarboxylic acid	1235	1112	1446	1332	1400	1496	1560	1377	1433	1491	1397	1520	1224	1324	1203	1380	1583	1461	1401	1165	1318	1126	1638	1310	1252	1374	1515	1338	1724	1803	1332	1532	1479	1411	1232	1591	1241	1387	1228	1403	1387	1403	1359	1185	1377	1719	1595
187	186.079	2-Keto-6-acetamidocaproate	1033	1261	1625	950	1076	975	1183	1311	1087	1351	1160	1146	1226	1511	1668	1518	1542	1347	1448	1194	1501	1534	1591	1165	1548	1536	1493	1651	1548	1519	1477	1396	1171	1497	1647	1440	1389	1200	1512	1739	1211	1636	1454	1381	1666	1462	1507
188	186.113	N-Heptanoylglycine	1179	1140	1316	918	1044	1116	1021	1086	803	1086	1198	1050	1144	1091	1283	1016	1163	1196	935	1247	1271	1532	1110	1433	1489	1097	1120	1293	1425	1123	1087	1134	1256	1086	1311	1290	1062	920	1046	1455	1314	1326	1174	1138	1374	1233	1284
189	187.098	Azelaic acid	9176	7616	9147	7998	9057	7817	9737	8480	7750	7631	8338	8076	8647	8424	8309	8247	8875	8793	8628	7812	9354	8261	8251	8617	8691	8924	9796	9097	10079	10254	8817	8039	7967	7841	9889	9259	8004	7470	9077	10053	9340	8606	8740	7640	9125	8674	8132
190	188.095	N-Methylcalystegine B2	4141	3268	4383	3532	3730	4121	4226	4118	3259	2952	3327	3665	4592	4672	4750	4800	4648	3984	3679	3798	3899	3757	4475	3492	4333	3777	4378	4343	4894	4632	4110	3458	3072	3504	3987	4594	3948	3041	5256	4324	3897	3717	3593	3675	4369	4630	4045
191	189.046	2-Oxindole-3-acetate	3221	2735	2838	3217	2756	3021	3349	3272	2608	2630	2946	2948	3121	3475	3283	3068	2958	3349	3023	2808	2710	3470	3363	3189	2816	2992	3098	2581	2559	3318	2826	3273	2652	2929	2771	2911	2713	2698	3014	3105	2998	2978	3152	2880	2857	3437	3831
192	189.088	Diaminopimelate	1317	1278	1445	1607	1248	1286	1628	1313	1354	1042	1172	1321	1390	1530	1630	1520	1521	1705	1374	1300	1675	1870	1709	1456	1562	1589	1281	1451	1615	1809	1225	1533	1196	1240	1477	1388	1505	1216	1405	1321	1364	1566	1599	1433	1627	1577	1580
193	189.095	C15:5; (+/-)-Isobutyl 3-methylthiobutyrate	1220	1161	1225	1378	1059	1092	1538	1141	1248	901	1088	1123	1367	1519	1627	1520	1243	1360	1158	1216	1551	1682	1607	1248	1383	1441	1042	1302	1314	1680	1033	1292	1220	1263	1290	1270	1302	1097	1432	1347	1185	1282	1393	1233	1480	1411	1278
194	190.067	1-Isothiocyanato-4-phenylbutane	5234	4656	5772	5055	5007	4838	5445	5261	4124	3899	4045	4722	3966	4202	3881	4587	5835	5827	4128	4300	5826	5979	5084	4949	5440	4946	6158	5671	5451	5881	4583	5067	3443	3305	5948	5411	4778	4484	4595	4098	5779	5241	4791	4391	4914	6065	5256
195	191.019	(Z)-5-[(5-Methyl-2-thienyl)methylene]-2(5H)-furanone; (Iso)Citrate	4603	4077	3297	3324	2909	3474	3355	3486	1473	1479	3879	4340	3143	2855	6032	5104	3149	2767	4650	4194	4307	4352	5071	4640	2491	2189	2001	1934	3820	3162	4133	3153	2550	2873	3410	3264	2607	2681	5930	5288	2776	2549	4284	3689	6191	6440	5982
196	191.052	Alanyl-Cysteine; 2-(Methylthiomethyl)-3-phenyl-2-propenal	2422	2087	2672	2714	2655	1764	2637	2749	2353	2314	2579	2619	2413	2033	2733	4247	2378	2160	2663	2637	2547	2334	2506	2553	2696	1875	1681	1733	2269	3064	1999	2714	1822	2726	2244	2026	1938	2608	2714	2166	1843	2081	2383	2039	2585	3069	2235
197	191.095	1,9-Nonanedithiol	1128	1043	939	1147	1457	881	953	1148	1193	654	922	1029	1028	896	1055	1239	1041	889	1154	1161	1096	1111	784	1144	977	902	923	875	1052	1048	883	895	1004	953	1001	787	1061	1344	1105	1112	759	905	1125	1100	1165	1204	995
198	192.031	5,6-Dihydroxyindole-2-carboxylic acid	22907	20703	19587	18575	24482	20932	22022	20518	29342	27194	28735	26117	29558	30082	32428	31996	19580	20271	27225	23730	23604	21981	30774	30016	23789	22987	20613	22545	21254	23595	24514	24616	32802	34667	22849	22504	28072	26287	19698	19393	22051	20925	20509	20579	20526	21885	27574
199	192.079	4-(Nitrosoamino)-1-(3-pyridinyl)-1-butanone	14247	13203	16718	16064	14348	12972	15228	15300	12010	12084	12322	12512	17452	18344	12915	11568	18789	15867	13281	12336	17148	15217	15395	14331	16454	16576	19328	18334	17856	20467	15200	15232	11860	12737	20055	18310	14256	12180	18024	18112	16084	15387	13872	13496	19005	19863	15232
200	193.061	4-Aminohippuric acid	7127	7255	7788	6803	8481	7074	8179	6686	7520	6804	8011	7292	6743	7249	7761	8282	7616	7038	7846	7386	7025	7882	8837	7036	7588	7543	7945	7110	8074	8508	7817	6761	6651	7840	7867	7621	7162	6964	8154	7198	7015	7063	7112	7332	10491	10854	7815
201	194.046	Salicyluric acid	3750	3105	3682	3941	3950	3543	3558	3276	3909	3991	3833	3872	4160	3370	3916	4006	3636	3778	3790	3538	4338	4018	3895	3809	3497	3625	4007	4275	3939	3732	4070	3988	4406	3334	4177	3925	3981	3055	4243	4033	3593	3808	3792	2947	4171	4201	3646
202	194.084	Methyl-Tyr	1532	1317	1718	1425	1513	1496	1611	1535	1697	2024	1382	1133	1713	1822	1671	1850	1627	1410	1363	1475	1681	1528	1498	1690	1542	1470	1724	1875	1654	1854	1533	1563	1695	1728	1447	1355	1427	1156	1794	1858	1460	1583	1566	1374	2098	1710	1698
203	195.051	Hexonic acid; 1,3-Dimethyluric acid	2906	2392	3001	2965	3104	2934	3407	2948	2978	3017	3190	2998	3005	2745	2429	2724	2698	2897	2664	2930	3386	2716	2707	2683	2781	2822	3124	2349	2949	2956	2958	2599	2620	2864	3068	2855	2816	2596	3226	2643	3082	2729	2719	2853	3368	4770	3115
204	195.082	Cis-stilbene oxide; 1-(2-Thienyl)-1-heptanone	7208	6894	6718	6539	6297	7071	6486	6480	7164	7075	6798	7270	6848	6682	7030	6893	6864	6767	7609	6801	7223	6747	7415	6498	7054	6732	8026	6368	7422	6948	7160	6711	6260	6409	6814	6977	7912	6100	7245	6587	6238	6614	6143	5762	7284	7719	6896
205	196.064	Dihydroxy-Phe	1826	1790	1822	1782	1619	1999	2167	2057	1764	1949	1682	1729	2014	1956	1590	1646	1812	1689	1828	1734	1787	1751	1703	1837	1704	1929	1855	1766	1925	2130	1649	1832	1535	1647	1994	1583	1535	1937	1628	1868	1693	1706	1836	1592	2041	1800	1795
206	196.98	(±)-Sulfobutanedioic acid	6175	4979	5308	5249	4829	5590	5586	5144	6163	5748	5492	5178	5829	5413	5431	5761	6179	5942	5972	4964	5430	5794	5724	6422	5384	6058	6193	5489	5915	5914	5692	5996	5159	6255	5574	6025	5667	5263	5021	5611	5771	5362	4956	5076	5018	5384	5952
207	198.998	D-Erythrose 4-phosphate	1148	1353	1160	1220	978	1053	1108	1055	1231	997	1074	1217	1348	891	1191	1131	1265	1373	1312	1240	1535	1408	1424	909	1012	1198	1123	1285	1272	1185	1096	1186	1021	1049	917	1236	1222	1151	1614	1248	1212	1195	1269	1266	1182	1472	977
208	199.968	Sulfo-Cys	1034	1049	941	1065	957	1210	1050	1018	830	1268	762	1222	802	1059	905	1004	1093	1000	927	902	1034	941	986	947	1129	1094	1204	1102	1069	1156	951	883	1175	1080	1038	1033	857	894	695	960	955	987	1000	935	1020	969	1173
209	200.058	N-acetyl-L-2-aminoadipate(2-)	1372	1286	1665	1450	1321	1374	1319	1735	1187	1143	1301	1348	1084	1229	1552	1281	1222	1172	1565	1401	1397	1701	1400	1549	1437	1472	1654	1542	1356	1826	1372	1123	1159	1300	1431	1485	1037	1569	1391	1066	1299	1450	1223	1319	1803	1506	1326
210	200.13	Capryloylglycine	815	715	667	643	625	923	707	792	522	737	612	651	767	597	751	665	770	815	791	654	597	732	791	764	760	681	772	635	627	825	467	767	613	620	676	546	824	745	738	724	611	444	617	597	722	732	652
211	201.026	4-ethylphenylsulfate; 5-hydroxy-2-oxo-4-ureido-2,5-dihydro-1H-imidazole-5-c...	3464	3476	4728	4857	3574	3696	3416	3170	4026	3267	4369	3911	4502	4520	4605	4578	4432	4725	4444	4437	4044	3737	4389	4054	4647	3736	5886	5863	6064	6251	4732	3954	6382	5172	5976	5998	4417	3598	5225	5160	3698	3423	4367	3753	5709	5306	3630
212	201.088	Alanyl-Hydroxyproline	1565	1395	1766	1563	1499	1366	1247	1383	1661	1259	1605	1358	1716	1356	1501	1424	1605	1632	1634	1637	1319	1363	1477	1620	1946	1641	1989	1811	1838	1920	1857	1701	1723	1751	1642	1499	1702	1520	1684	1448	1417	1465	1616	1345	1898	1891	1576
213	201.104	Tetrahydroharmol	1733	1662	2035	1724	1755	1690	1742	1744	1883	1824	1956	1691	1910	1562	1526	1583	2047	1811	1771	2012	1610	1632	1871	1694	2234	1716	2269	1931	1893	2029	1942	2044	2037	1976	1901	1681	1945	1900	1911	1657	1662	1736	1892	1768	2338	2287	2043
214	202.099	Tryptophanamide	1441	1405	1410	1493	1364	1228	1508	1421	1200	1284	1204	1294	1179	1389	1416	1406	1563	1414	1395	1256	1560	1561	1404	1276	1518	1515	1818	1857	1562	1540	1362	1321	1247	1207	1463	1908	1291	1448	1427	1218	1635	1369	1451	1455	1711	1680	1546
215	203.019	Daucic acid	27052	25146	28301	25685	28520	28604	27640	26936	27165	25196	26239	26378	23420	24501	25316	24906	24946	24344	22142	20447	25006	24934	24247	24964	21975	21930	21926	22757	20792	22748	20632	20132	18494	22165	21981	23150	21323	20381	22514	21233	22191	22250	18451	18110	20915	22951	22740
216	203.083	Tryptophan	13649	12228	13595	12883	12851	12565	12883	12178	14620	13742	12639	11514	13602	13166	13166	13470	14596	12323	12513	11817	13567	13064	13559	12965	12663	13005	13732	13318	13708	13948	12081	12145	13021	13283	14213	13827	11898	11265	13724	13193	14197	12794	11897	11228	14335	14448	13605
217	204.032	Xanthurenic acid	3200	2935	3303	3413	3231	2713	3480	3114	2887	2971	2825	2861	3156	3050	3481	2814	3323	2684	2640	2750	3116	2967	3533	3304	2631	2333	2723	2606	3226	2618	2537	2657	2676	2407	2902	2796	2671	2546	3017	2523	2447	2668	3053	2568	2630	2913	3278
218	205.016	7-hydroxy-1-oxo-1H-isochromene-3-carboxylic acid	9113	8783	8190	9071	9540	9058	9560	8824	8546	8634	8694	8800	8492	7951	8738	7957	8405	8503	6635	7576	8362	7817	8223	7875	7207	7383	6849	8453	7246	8208	7267	6657	6619	6433	7154	7535	6932	6994	7570	7707	7875	7557	6552	6533	6937	7550	7468
219	205.033	Methyl (Z)-5-(5-methyl-2-thienyl)-2-penten-4-ynoate; 2-Methylcitric acid	7041	6193	6344	6951	6632	6629	7021	6390	6374	5981	6022	6150	7146	6661	7025	6702	6693	6823	4669	6010	6581	6059	6196	6044	5313	5590	6095	6574	5922	6592	5657	5229	5318	5411	5909	5770	5241	5370	6072	6153	6033	5667	5031	4995	5718	6096	5380
220	205.075	2,4,6-Triethyl-1,3,5-oxadithiane	2450	2854	3086	2706	2706	3018	2924	2589	2573	2590	2701	2622	2695	2692	2284	2650	3288	2995	2793	2712	3242	2853	3073	2292	2683	3081	3086	3139	2879	3257	3055	2532	2156	2184	3365	2862	3017	2413	2534	2519	2914	2745	2615	2520	3339	3448	2776
221	205.082	Serinyl-Threonine	1967	2337	2582	2217	2225	2534	2343	2150	2090	2011	2129	2089	2642	2639	2325	2699	2559	2201	2431	2157	2466	2218	2453	1814	2085	2437	2584	2609	2467	2750	2557	2009	2194	2221	2627	2410	2421	1977	2603	2585	2320	2192	2350	2145	2866	2985	2259
222	205.157	4-(1,1,3,3-Tetramethylbutyl)-phenol	4371	4425	4264	3987	4318	4006	4380	4319	3826	4119	4462	3980	4892	4069	4286	4311	4254	4242	4584	4321	4510	3801	4302	3949	4782	4731	4419	4061	4657	4672	4560	4792	4605	4432	4428	4252	4558	4912	5021	4006	5328	4405	4475	4458	4324	4383	4166
223	206.059	Isoniazid pyruvate; Carbamazepine iminoquinone	3023	3083	3303	3065	2835	3211	3195	2889	2958	3429	3170	3094	2794	2710	3221	3443	3217	2895	3207	3094	3405	3156	3277	3291	3296	3155	3145	3030	3238	3405	2885	3002	2584	2750	3000	2854	3094	2728	3698	2896	3309	2527	2913	2885	2969	3210	3467
224	207.016	Garcinia acid	1339	1157	1349	1511	1404	1287	1505	1539	1188	1274	1573	1365	1380	1385	1505	1285	1515	1223	1516	1123	1439	1431	1229	1283	1230	1353	1435	1370	1537	1884	1200	1201	1264	1299	1346	1103	1143	1406	1353	1255	1536	1245	1083	1483	1508	1452	1424
225	207.089	Ethyl beta-D-glucopyranoside	2587	1930	2466	2101	2136	2663	2529	2347	2669	2570	2013	2268	2461	2568	2990	2585	2710	2436	2426	2224	3041	2616	2724	2239	2407	2741	2693	2729	2771	2814	2400	2597	2999	2574	2743	2488	2319	2199	2703	2707	2348	2504	2340	2293	3082	3432	2916
226	208.063	Hydroxyphenylacetylglycine	1890	1670	1892	1371	1789	1644	1583	1812	1709	1717	1778	1594	1396	1316	1435	1929	1582	1612	1485	1481	1646	1410	1595	1586	1627	1518	1615	1826	1611	1687	1624	1342	1467	1766	1748	1718	1462	1495	1900	1778	1584	1803	1462	1569	2129	1937	1604
227	209.031	Galactaric acid	27889	25720	28921	28047	28893	28624	28730	27289	27483	27516	28907	27771	23506	24474	24925	24170	25651	24974	24152	21143	23271	23094	24908	23752	23526	21825	23681	22980	23106	23819	22124	20886	20686	20598	23327	22684	22129	20381	24678	21778	23278	22429	19796	19447	23628	23015	23242
228	209.065	Sedoheptulose	8097	7605	8575	8049	7710	7622	7868	7272	9017	8701	9804	9915	6979	7317	7721	7654	6468	7207	6428	6158	6471	5990	6606	6478	6710	6388	7503	6814	6910	7889	6828	6396	6755	6806	6808	7051	5549	5232	7757	6979	6373	6414	5158	5888	8465	8449	6586
229	209.083	Sinapyl alcohol; 2-Ethyl-1-hexanol sulfate	3867	4137	4346	4363	3961	3943	4204	3643	3630	3403	3605	3505	3991	3869	3839	4207	3686	4006	3281	3506	3497	3437	3171	3225	3662	3627	3681	3753	3604	4136	3641	3247	3487	3530	3623	4068	3216	3085	3767	3749	3523	3630	2921	2930	4237	4602	3337
230	209.149	Altretamine	1698	1506	1746	1761	1821	1469	1490	1690	1490	1537	1647	1582	1612	1719	2058	1791	1780	1688	1691	1773	2087	1846	1712	1742	1723	1511	1392	1508	1517	1611	1414	1580	1470	1307	1473	1520	1830	1327	1455	1205	1503	1243	1603	1626	1536	1786	1825
231	210.026	Phosphocreatine	4324	3742	4948	4097	4821	4334	4574	4214	4522	3767	4313	4911	3967	4509	4709	5023	4307	4392	4512	4399	4511	4656	5095	5602	4107	4601	4893	4186	4791	4561	4356	4018	4000	3728	5101	4544	4511	4156	4976	5210	4701	4555	4925	3991	5045	4989	5023
232	210.06	6-Carboxy-5,6,7,8-tetrahydropterin	2031	2021	2670	2186	2283	1871	2164	2122	2548	2059	2459	2628	1830	2190	2422	2508	1978	1871	2643	2840	2137	2382	2961	2928	2217	2291	4795	4115	2364	2553	2107	2020	2037	2386	2282	1996	2351	2265	2599	2432	2169	2187	1904	2041	5219	2330	2716
233	210.08	3-Methoxytyrosine	1544	1401	1806	1556	1392	1154	1487	1400	1458	1199	1505	1454	1365	1464	1355	1328	1500	1453	1406	1388	1652	1723	1719	1694	1322	1486	1749	1563	1512	1575	1474	1328	1200	1136	1628	1415	1383	1375	1996	1650	1593	1711	1223	1522	1759	1504	1746
234	211.084	D-Glycero-D-galacto-heptitol; Glycyl-Histidine	898	1082	1122	973	1032	1040	1226	896	1003	980	1178	920	940	1042	1168	995	1221	744	940	1064	1006	1021	1275	934	1084	1009	1350	868	856	966	892	858	958	1153	917	780	1105	874	1226	875	998	968	1053	1056	1011	1210	940
235	212.01	m-Chlorohippuric acid	2821	2686	2636	2599	3126	2579	2863	2650	2753	2860	2974	2882	3252	3165	3150	3251	3045	3015	3229	2845	2908	2739	3324	3087	2909	2617	2908	3149	3127	3011	2986	2642	2917	2891	2651	2899	2821	3100	3057	3339	3189	3200	2709	3012	3579	3574	3786
236	212.031	N-Lactoyl ethanolamine phosphate	2214	2171	1886	1574	2503	2132	2277	2068	2179	1656	2055	2240	2411	2173	2075	2108	2048	2084	2224	2205	2235	2217	2426	2438	2323	2098	2193	1964	1888	1830	2468	2241	1982	1911	2173	2450	2167	2517	1916	2233	2806	2434	2063	2518	2183	2067	2739
237	213.089	(+)-(1R,2R)-1,2-Diphenylethane-1,2-diol	1385	1290	1179	1146	1090	1265	1397	1408	1108	969	1286	1158	1244	1074	1241	1182	1387	1231	1160	1149	1365	1403	1331	1353	1249	1158	1145	1177	1299	1304	1214	952	958	1106	1150	1369	1208	900	1223	1175	1027	999	1155	1028	1432	1176	1149
238	215.126	Undecanedioic acid	6359	6239	6640	6116	6034	5892	5968	6340	6737	7154	6532	6715	6178	6192	6158	5986	6647	6437	5945	5994	6172	6381	6059	6024	6504	5941	6598	6179	6744	6503	6412	6148	6810	6440	6301	6315	5803	5487	6177	6196	6270	5564	6018	5641	5939	6370	5546
239	216.036	Tyramine-O-sulfate	14731	14473	15111	14122	14746	14025	14736	14906	15831	16412	14911	13726	14101	14535	15001	14579	15000	15324	14704	13761	14574	14253	13654	14669	15021	15247	15566	15310	15633	14943	15228	14829	15280	13749	14697	14461	14677	14783	14493	14330	15143	14212	13453	13404	13792	14388	13372
240	217.109	3-Hydroxysebacic acid	3584	3423	4045	3783	3736	3567	3663	3490	3115	3506	3374	3416	4117	3917	3275	3155	3800	3711	3311	3249	4010	3784	3664	3427	3610	3572	3655	3755	3805	3858	3729	3968	3338	3250	3736	3751	3347	3466	3605	3535	3721	3801	3394	3481	3861	3899	3439
241	217.974	4-Nitrophenyl sulfate	1990	2127	1696	2060	1902	2029	2224	2175	2107	2033	1806	2126	2140	1846	2273	2114	2121	2104	2120	1783	2042	2173	1891	1705	1855	1827	2163	1996	1650	1718	2201	2099	2124	1989	1973	1704	2067	2322	1740	1938	2018	1873	1684	1776	2204	1876	1808
242	218.102	2-Hexylbenzothiazole; Pantothenic acid; Cis-zeatin	195110	175526	195018	180183	188577	182320	196811	178217	191801	183118	188922	188426	186018	191981	194890	189902	197110	189124	175198	163496	196402	191402	200663	187192	168084	165562	173241	164634	165050	174433	167043	160408	156392	161707	182242	176434	177666	161362	189977	180179	184733	174559	162860	154114	196493	200799	185906
243	219.032	Dracunculin; 1-Propenyl 1-(1-propenylthio)propyl disulfide	2932	2914	3316	3233	3085	3194	3149	3149	3372	3291	3223	3054	2985	3354	3141	2929	3256	3374	3054	2691	3257	3039	3613	3038	3139	3414	2782	3458	3181	3051	2985	2840	2806	2978	2992	2845	3179	3019	2975	2711	3289	2884	2540	2695	2896	3339	2809
244	219.105	1-(5-Acetyl-2-hydroxyphenyl)-3-methyl-1-butanone	22263	20712	22486	20169	21761	21143	21324	20953	21917	20123	21826	21252	20177	20160	21018	20568	21705	21004	19442	19120	22505	22458	22105	22047	19790	18473	20169	18689	18962	20190	19430	19108	17548	18110	19887	19421	19408	18658	20938	20300	20683	20578	18652	18261	22207	21937	21711
245	220.029	S-(3-oxo-3-carboxy-n-propyl)cysteine	2009	1840	1908	1828	2162	1796	2230	1721	2350	2585	2052	1892	2181	2029	2091	1986	1810	1757	1945	1855	1939	1765	2341	2076	1852	1770	1816	2243	1849	1997	2093	2079	2021	1809	2129	2086	1900	1760	1796	1767	2115	2140	1794	1642	2333	1552	1892
246	220.097	Metaxalone	4366	4278	4693	4126	3819	4097	4328	4330	5484	3973	4805	4182	3681	3923	3631	4842	4215	3225	3420	2582	4452	4244	4386	3686	3939	3821	3992	3763	3458	3996	3614	3071	3104	3983	4013	3970	3879	3311	3647	3522	4006	3865	3919	3628	4240	4337	4250
247	220.982	Acetazolamide	1396	1539	1228	1556	1589	1267	1728	1615	1312	1531	1414	1539	1153	1301	1759	1176	1228	1321	1739	1347	1459	1463	1339	1278	1678	1729	1478	1348	1446	1656	1238	1411	1236	1573	1570	1433	1472	1126	1541	1332	1776	1320	1250	1281	1446	1497	1391
248	221.046	3-(6-hydroxy-7-methoxy-2H-1,3-benzodioxol-5-yl)prop-2-enal	2488	2168	2918	2659	3083	2732	2877	2330	2732	2646	2754	2537	3041	2594	2594	2622	3000	2983	2479	2759	2541	2562	3050	2802	2658	2636	2724	2532	2610	2680	2573	2493	2488	2558	2873	2692	2839	2477	2413	2583	2523	2813	2250	2262	2807	2882	2663
249	221.065	Ethyl glucuronide	1943	1870	2257	2000	2165	2188	2322	1680	1827	1844	1809	1744	1950	1663	1587	1750	2412	2266	1696	2010	2006	1947	2166	1913	1960	2024	2327	2226	2243	2212	2085	1864	1592	1665	2432	2041	2126	1770	1788	1483	1905	1988	1666	1913	2406	2546	1946
250	221.152	Rishitin	1784	1507	1885	1352	1618	1714	1549	2037	1560	1480	1522	1864	3036	2270	2622	3266	3068	3160	2365	2349	2301	2792	2870	2874	1545	1827	1307	1383	1957	1626	1759	1594	1727	2076	1740	1578	2017	1787	1710	1755	1892	1725	1739	1615	2158	2035	1669
251	222.077	N-Acetyl-L-tyrosine	1187	1176	1491	1208	1190	1092	1202	1144	1373	1234	1013	1289	1307	1221	1694	1516	1299	1499	1286	909	1467	1453	1327	1268	1546	1291	1456	1425	1304	1581	1278	1179	1277	1592	1456	1421	1505	1304	1463	1694	1304	1275	1129	1292	1509	1616	1391
252	223.13	2,3,5-Trimethyl-6-[4-(methylthio)butyl]pyrazine	988	1117	1012	1069	1105	999	1055	1004	955	804	966	848	1081	996	1062	1008	968	1224	910	1037	1084	969	997	1033	1256	1111	1034	1018	1140	1175	776	1122	1169	1389	1118	1045	1261	895	1082	981	1286	869	929	1395	1079	1275	1214
253	224.09	(2S)-2-amino-3-(4-hydroxy-3-methoxyphenyl)-2-methylpropanoic acid	1288	1067	1198	1144	1058	877	1251	1256	1276	1116	1125	1113	1168	1180	1137	1209	1282	1415	1299	1042	1176	1288	1374	1426	1607	1365	1242	1441	1310	1351	1029	909	1140	1103	1239	1692	920	1000	1308	1136	1050	1192	1269	876	1235	1258	1313
254	225.06	5-Acetylamino-6-formylamino-3-methyluracil	3634	3746	4406	4199	4015	3716	4259	4291	3863	3820	4042	3820	3797	3888	4398	3811	4009	3649	3528	3561	4166	3966	3963	4091	4307	4391	3951	4279	3756	4156	3597	3800	3192	3244	4205	3759	3781	3495	4069	3693	4337	3547	3925	3288	4600	4314	3694
255	225.079	3,4,5-Trimethoxyphenyl acetate	2797	2678	3418	3115	2854	2624	3169	2816	2487	2486	2836	2530	2453	2550	3105	2703	3422	2668	3450	2527	2872	2991	2789	2650	2913	3003	2851	3361	2915	3176	2892	2731	2083	2363	3379	2833	2578	2366	3218	2888	3182	2554	2582	2535	3301	2953	2672
256	226.013	L-Glutamic acid 5-phosphate	2148	2258	2067	2152	2147	1982	2278	2091	2083	2014	2357	2317	1988	2208	2758	2810	1883	1995	2288	2150	2249	2336	2345	2197	2012	2245	2354	1975	2133	2132	2219	2193	1985	2274	1935	2167	2103	2269	2314	2402	1996	1983	2217	1988	2099	2320	1935
257	226.036	5-(2''-Carboxyethyl)-4,6-Dihydroxypicolinate	1779	1594	1506	1690	1472	1431	1530	1437	1133	1134	1329	1655	1337	1396	1825	1694	1395	1353	1814	1612	1757	1940	1636	1929	1525	1726	1704	1389	1709	1727	1821	1641	1635	1488	1541	1723	1658	1745	1718	1731	1417	1611	1977	1350	1760	1783	1373
258	226.993	Thiolutin	5631	5123	6077	5780	6265	5019	6128	5359	5817	5734	6084	5321	5298	4982	5065	5768	5083	5194	4855	5184	5540	5003	5545	5330	5097	4297	5629	5225	5143	4804	4472	4681	4933	4826	4778	5048	4346	4827	5203	5097	5033	4218	4593	3908	4735	5226	4768
259	227.017	2-oxo-3-(2,3,4,5-tetrahydroxyphenyl)propanoic acid	3368	3252	3480	3126	3475	2938	3356	3201	2988	2935	2952	2860	3548	2774	3118	3582	3405	3074	2648	3133	2723	2890	2990	2795	2617	2374	3245	3040	3176	2803	2918	2556	3103	3062	2867	2767	2331	2368	3114	3411	2846	2642	2652	2289	2912	2908	2707
260	227.104	Prolylhydroxyproline	2637	2062	2430	2547	2320	2510	2747	2333	2309	2345	2121	1913	2346	2262	2361	2626	2281	2508	2230	1778	2006	2177	2265	2214	2774	2001	2236	2658	2145	2505	2078	2005	2183	1893	2425	2603	1978	2237	2640	2331	2115	2535	2310	2135	2712	2407	2211
261	227.199	C14:0	11949	11000	11376	11577	11023	11851	11223	10916	10137	10657	9592	10357	9635	10946	10960	11321	10275	10318	11010	10617	10998	9359	10406	11196	11000	10606	11057	10989	12184	12762	11196	11601	11710	11799	11465	11712	11166	10967	10403	10494	10847	9931	11468	11134	13696	14473	10884
262	228.099	Asparaginyl-Proline	1240	1142	1370	1255	1054	896	1252	899	941	928	1216	1142	866	1266	1068	1195	1118	1016	1007	1278	1189	1131	1197	1059	1188	974	1140	961	1195	1208	1012	1017	963	1096	1390	1065	1021	1324	1319	997	1347	1262	1258	1262	1252	1600	1346
263	229.12	Hydroxyprolyl-Valine	7578	7374	7455	6675	7790	7814	8859	7608	5600	5175	9224	8818	5908	6742	5943	5936	7162	6053	7494	7162	8262	7677	8611	8401	6958	7239	6544	6650	5600	6534	6535	6256	4680	5011	6880	7075	8550	8796	6729	5896	8592	8023	8050	8305	7497	7785	8992
264	229.134	Ibudilast	11099	10331	11058	10575	10391	10886	11150	9947	10307	10218	10931	11079	10167	10893	11609	11360	10903	9842	10063	9595	10048	9891	11331	10597	9146	9307	9607	9154	9174	10199	10761	9274	8378	9824	10103	10192	10552	10501	11957	11399	10947	11067	9924	10435	13053	12458	11964
265	230.12	1-(m-Methoxycinnamoyl)pyrrolidine	1515	1092	1483	1448	1295	1448	1496	1377	1578	1712	1706	1919	1231	1137	995	1203	1306	1147	1671	1239	1576	1610	1520	1717	1468	1273	1562	1349	1397	1433	1319	1286	1225	1125	1315	1322	1395	1378	1235	1258	1402	1326	1751	1577	1350	1421	1454
266	230.137	Isobutyryl-L-carnitine	2362	1564	2278	2117	1848	2050	2006	1859	1802	2042	2228	2176	2129	1819	2167	2332	2016	2103	2266	1781	2041	2108	2193	2140	2231	1954	2185	2169	2237	2393	2227	1886	1891	1770	2248	1857	1811	1727	2234	2397	2187	2416	2324	2332	2258	2175	2372
267	232.116	2-Heptylbenzothiazole; Hydroxypropionylcarnitine	558	521	572	507	558	561	516	516	598	629	689	536	469	635	427	507	749	543	727	582	642	545	637	686	561	678	651	448	603	544	712	695	579	386	442	584	403	600	572	466	606	537	609	648	470	548	525
268	233.01	4-[2,2''-Bithiophen-5-yl]-3-butyn-1-ol; (4-ethyl-2,6-dihydroxyphenyl)oxidan...	2497	2869	2452	3327	2946	2744	2598	2862	2848	2475	2545	2766	2540	2727	2459	2654	2068	2587	2419	2810	2436	2398	2310	2755	2582	2546	1986	2506	2383	2585	2660	2839	2579	3078	2581	2561	2503	2913	2347	2769	2703	2744	2397	2444	2531	2308	2757
269	233.994	Pamidronate	5129	5116	4947	4727	4292	4462	5272	4842	4588	4774	5121	4849	6253	5985	7660	7096	6754	6526	7043	6087	6634	6887	7602	7329	6676	7028	6758	6207	6465	6934	6602	5990	6239	6579	6597	7774	6660	6608	8046	7413	6848	7760	6431	6851	6812	7239	7599
270	235.075	N''-Formylkynurenine; Methionyl-Serine	3867	3724	4168	4131	3665	3591	4084	3474	3910	3693	4157	4355	3877	4261	4398	4355	4209	4185	4286	3742	3590	4281	4527	3984	4307	4199	4164	3851	4603	4728	4054	3884	3946	4170	4172	4848	3336	3911	3924	3880	3847	4361	3607	3601	6032	5649	4814
271	236.084	2-Amino-5-benzoylbenzimidazole	1219	1226	1331	1351	1469	1412	1290	1047	1333	1198	1349	1356	1670	2134	1500	1382	1802	1855	1604	1584	1756	1997	1673	1664	1245	1230	1077	1376	1398	1488	1237	1493	1278	1259	1023	1175	1340	1318	1583	1645	1310	1602	1487	1518	1634	1507	1365
272	237.091	Felbamate	4253054	3848659	4320070	4021345	4089921	4003118	4336569	4020767	4081919	3915079	4304575	4176488	4280630	4392834	4617568	4508794	4509569	4360833	4378420	4000899	4562452	4367215	4649376	4535459	4344157	4239457	4452704	4275748	4629744	4873557	4390119	4238128	4114196	4231495	4636757	4477845	4450261	4159357	4908178	4680156	4679262	4495177	4325299	4076719	6065252	6419616	4805386
273	238.094	N-Gluconyl ethanolamine; Dihydrobiopterin	409714	376574	419267	390223	398205	394715	412679	391275	391132	373873	399239	393282	397261	407375	432350	422445	436294	414595	413934	375998	436048	420521	443221	424719	432027	414556	426287	412329	445264	462765	416783	404436	380617	396524	447244	439027	415730	395297	445343	431780	448424	432197	415441	395494	566428	601867	470246
274	241.141	2-Carboxy-4-dodecanolide	2892	2627	3077	2795	2481	2985	3019	2981	3075	2469	3365	3145	2570	2901	3494	3223	3198	2710	2854	2972	3591	3469	3288	3530	3310	3280	3122	2775	3389	3626	2678	3072	2921	3062	2854	2842	3042	2877	3233	3259	3165	3099	3022	3507	4240	4388	3743
275	241.216	C15:0	7171	7570	7551	7286	7095	7886	7464	8438	7812	7191	7780	7457	6702	7337	6628	7237	7273	7651	7010	7549	7424	7239	7556	6892	7364	7929	7604	8615	8429	8423	7533	8173	7658	6962	7754	8070	7157	7367	6979	7461	7395	6795	7890	7450	9192	10480	7150
276	242.172	N-Undecanoylglycine	1476	1480	1363	1611	1261	1536	1447	1409	1401	1319	1371	1566	1658	1233	1644	1322	1636	1553	1428	1414	1532	1485	1660	1495	1574	1589	1616	1319	2752	2744	1375	1349	1467	1466	1399	1584	1360	1856	1581	1620	1502	1340	1676	1476	2059	2006	1540
277	243.061	Uridine	1891	2260	2260	1996	2174	2114	2136	2269	1864	1936	1868	2062	2070	1786	2062	2139	2068	1995	1955	1914	1870	1892	2064	1920	2040	1728	2229	2122	2040	2236	1734	1984	1767	2066	2210	2075	1916	1683	2010	2022	1806	1868	1911	1887	2518	2906	1937
278	243.116	Etomidate	1507	1578	1466	1508	1525	1592	1456	1725	1451	1589	1331	1558	1560	1476	1590	1454	1507	1377	1579	1471	1568	1532	1895	1521	1278	1530	1520	1642	1688	1472	1367	1508	1282	1481	1645	1632	1436	1553	1707	1805	1820	1514	1421	1413	1822	1803	1714
279	243.158	1,11-Undecanedicarboxylic acid	1690	1948	1648	1989	1651	1530	1848	1923	1606	1841	1636	1587	1905	1588	1831	1862	1870	1564	1804	1827	1656	1573	2298	2098	1692	1715	1846	2013	2209	2279	1736	1529	1887	1571	1852	1757	1732	1991	1797	2140	1712	1600	1722	1822	1938	2291	2021
280	244.128	Asparaginyl-Isoleucine	1237	932	1213	1042	969	928	998	1001	1218	1043	1037	988	1026	940	1133	1164	891	1041	1098	1090	936	905	1023	949	1079	1052	1135	753	970	1169	1017	1087	1201	1124	1061	969	952	1137	1103	1186	960	903	942	838	1116	1191	1086
281	246.019	Pyridoxal 5''-phosphate	1514	1313	1258	1455	1210	1270	1373	1371	1316	1129	1349	1370	1477	1261	1444	1684	1678	1586	1438	1241	1627	1526	1519	1426	1813	1833	1834	1682	1626	1893	1845	1436	1712	1618	2088	1455	1556	1539	1249	1610	1313	1473	1471	1688	1821	1731	1656
282	246.111	Glutaminylthreonine	1281	1195	1290	1235	1179	1301	1249	1233	1184	1110	895	1128	1214	1213	1206	1479	1243	1202	1013	1022	1322	1028	1232	1125	1362	1227	1588	1433	1426	1243	1100	1120	1474	1233	1272	1102	1064	1363	1250	1387	1391	1178	1195	1402	1292	1382	1232
283	248.078	S-Acetyldihydrolipoamide	1409	1216	1257	1409	1084	1188	1218	1127	1044	1078	1183	1099	1293	1115	1018	1189	1126	1301	1220	1295	1256	1114	1119	1154	1210	860	1175	1110	1327	1395	1239	902	1328	1187	1044	1110	1244	1412	1389	1187	1128	1072	1199	1207	1373	1409	1391
284	248.937	Bis(methylsulfonylmethyl) disulfide	3294	2632	3194	2888	3152	2560	2963	2710	3086	2772	2934	2425	2679	2816	3140	3348	2910	2776	3197	2693	3228	2912	3683	3438	2818	3223	2934	2500	3296	3140	2840	2605	2413	2324	2994	3013	3046	2769	3459	2871	3318	2878	2755	2487	3962	3439	3360
285	249.056	gamma-Glutamylcysteine	1627	1546	1582	1416	1371	1594	1851	1710	1642	1562	1254	1421	1291	1704	1460	1609	1394	1511	1320	1466	1574	1358	1657	1572	1679	1455	1464	1602	1458	1647	1481	1240	1307	1455	1605	1477	1702	1395	1404	1594	1393	1649	1433	1472	2116	2109	1420
286	249.079	Samin	1331	1496	1464	1227	1122	1123	1510	1269	1270	1378	1232	1203	1149	1364	1584	1315	1291	1344	1420	1217	1327	1242	1375	1173	1449	1294	1473	1233	1210	1387	1272	1006	1367	1223	1343	1337	1261	1223	1375	1516	1164	1519	1179	1210	1900	1716	1414
287	249.135	Isopentyl beta-D-glucoside	732	729	842	798	858	776	841	662	775	728	878	707	774	878	873	800	848	646	961	792	970	923	1034	774	980	728	935	1253	850	923	840	671	784	807	755	994	735	618	867	937	857	806	838	644	1099	742	888
288	249.157	Rivastigmine	1109	855	1049	980	1169	835	935	878	790	760	901	905	921	1259	983	1144	827	1062	1024	968	1165	1479	1099	948	1056	909	1220	1289	788	1355	894	974	1040	906	880	1106	762	764	911	1099	1259	1018	822	922	1345	1215	1301
289	249.184	C16:3	1241	1213	1090	1039	832	958	815	938	815	774	1063	771	1120	1609	1284	1434	1490	1579	1322	1129	1185	1427	1286	1291	813	688	784	865	1184	1100	988	978	986	1067	794	1279	1128	1243	1401	1478	1594	1074	1189	1138	1764	1595	1953
290	250.044	Mono-(3-carboxypropyl) phthalate	2276	2036	2393	2210	1869	2313	2388	2575	1793	2278	2412	2487	2175	2249	2530	2418	2363	2274	2362	2342	3034	2736	2359	3118	2434	2474	2484	2209	2162	2412	2088	2069	2382	2238	2522	2386	2341	2506	2566	2703	2158	2326	2150	2547	2405	3066	2415
291	251.07	5-Hydroxy-N-formylkynurenine; Anisindione	2544	2085	2859	2524	2106	2789	3438	3476	2524	2658	2965	3141	2383	2666	2805	2875	2460	2564	2736	2419	2644	2958	2725	2877	2553	2630	2611	2108	2985	2962	2273	2101	1885	2363	2488	2286	2781	2091	2466	2391	2498	2368	2566	2508	5210	6626	3135
292	253.083	L-Agaridoxin	1398	1173	1152	1344	1421	1142	1328	1347	1118	1200	1105	1299	1105	1449	1238	1520	1363	1389	1220	1244	1222	1268	1460	1151	1325	1128	1214	1043	2143	2102	1217	1211	1443	1514	1297	1171	1140	1310	1390	1425	1068	1196	1266	1258	4556	5703	1212
293	253.126	4-[(2-Methyl-3-furanyl)thio]-5-nonanone	1412	1116	1004	1112	1059	1446	1245	1053	1093	1165	1301	1414	1064	1092	1054	1315	1265	1246	1237	1122	1137	1278	1169	1107	1147	1306	1172	1305	1364	1408	922	1126	1110	1371	1200	1199	1067	1088	1244	1137	1102	1151	1112	889	1874	2247	1190
294	253.215	Hypogeic acid	5487	5007	5643	5696	5299	5203	5009	5495	5231	5322	5373	4963	6765	5459	6312	6087	6034	5930	6090	5385	5993	5886	6027	6394	4966	5751	5251	6077	5266	5758	5432	5158	5487	5200	5407	5248	5695	4964	5386	4821	5513	5173	5552	4855	5514	5684	4830
295	254.082	Ketorolac	2131	2131	2061	1885	2014	2234	2097	2321	2264	2095	1869	2019	2084	2020	2013	2045	2123	1812	2076	1991	2313	1941	1995	2274	2220	1700	2064	2035	2168	1982	1968	1756	1693	1929	2024	1858	1858	1831	2052	1806	1928	1723	1726	1682	2699	2336	1938
296	254.989	6-O-phosphonato-D-glucono-1,5-lactone(2-)	1878	1951	2056	1554	2138	2047	2037	1796	1973	2352	1842	1973	1141	1321	1554	1304	1484	1283	1348	1100	1326	1225	1382	1091	1860	1703	1765	1540	1780	1937	1505	1495	1213	1171	1614	1581	1316	1357	1190	1253	1312	1079	1100	1225	1343	1498	1368
297	255.074	Nicotinate D-ribonucleoside	1869	1779	1692	1480	1901	1652	1549	1466	1719	1551	1428	1716	1472	1789	1573	1454	1584	1389	1615	1483	1462	1697	1418	1622	1639	1860	1466	1800	1684	1703	1646	1605	1632	1496	1597	1594	1620	1537	1486	1536	1789	1393	1493	1417	2019	1820	1734
298	255.114	1-(9H-Pyrido[3,4-b]indol-1-yl)-1,4-butanediol	1688	1774	1796	1791	1692	1602	1695	1727	1870	1509	1558	1715	1671	1980	1533	1250	1960	1842	1757	1693	1532	1816	1761	1540	1746	1715	1676	1558	1577	1625	1627	1896	1714	1723	1727	1722	1754	1854	1692	1865	1896	1443	1587	1581	1690	2090	1700
299	255.142	Falcarindione	1043	1481	1366	1374	1030	1357	1227	1510	1258	1134	1292	1315	1355	1605	1432	1326	1456	1627	1173	1113	1266	1352	1164	1390	1743	1444	1368	1139	1129	1575	1260	1326	1199	1189	1274	1421	1192	1382	1548	1368	1056	1198	1017	1245	1690	1685	1479
300	256.06	1,3,5-Trihydroxy-10-methylacridone	5082	4696	5277	4853	4981	4834	4916	4260	4939	4914	5090	5003	4968	5054	4645	4815	4969	4883	4616	4537	5499	4775	4492	4583	4722	4616	5105	4471	9254	8712	4848	4853	5160	5121	4877	4797	4890	4891	5039	4610	4930	5514	4970	5183	23042	25070	5007
301	256.093	5-Methylcytidine; Glycerophosphocholine	3930	3778	4283	3865	4540	3810	3639	3614	3955	4135	3880	3678	3570	4256	4048	4241	3618	3570	3366	4094	4096	3961	3606	4049	4003	3681	3800	3711	5402	5059	3554	4163	4221	4417	3614	3751	3739	3881	3908	3568	3771	4066	3712	3839	9119	9890	3949
302	256.153	2-Hexenoylcarnitine	2987	3217	3091	2962	3240	2931	2867	3038	3076	2870	2954	2917	3190	2612	2675	2875	3027	2588	2961	3142	2928	2777	2737	2635	2872	3280	2739	3058	3429	3110	2748	2951	3478	2993	3018	2872	2970	2845	3030	2944	2970	2855	2845	3228	3695	3512	2307
303	259.021	Hexose P	1051	995	1395	1172	1219	1148	1253	1243	1070	1179	1233	1236	1116	1179	1288	1321	1458	1292	1100	1232	1350	902	1169	1126	1193	1089	1222	1319	1712	1396	1539	1088	1031	1280	1199	1275	1301	1326	1122	1249	1083	907	1193	1333	2349	2699	1153
304	267.067	7-hydroxy-5-methoxy-2-phenyl-4H-chromen-4-one	8877	8677	10710	9145	11076	10844	10128	8815	50597	47339	9657	9166	7023	7149	2138	2036	6076	6506	2766	2291	5187	4841	2540	2340	24255	24328	29648	30574	9627	10785	6315	6595	7071	6846	19781	17968	5673	6094	1664	1710	4460	5428	3751	3233	5573	6076	1783
305	270.115	(E,E)-Trichostachine	836	735	676	717	676	748	776	738	684	562	848	836	571	708	841	776	866	744	823	569	822	627	708	1042	737	851	714	677	675	713	887	787	670	1021	813	863	661	854	937	763	700	861	776	761	980	969	715
306	277.18	1-(4-Hydroxy-3-methoxyphenyl)-3-decanone	825	1041	949	849	680	956	880	772	907	605	891	682	794	992	782	822	745	915	931	781	847	839	711	1014	909	609	797	811	932	757	792	674	843	869	793	831	891	817	883	939	769	964	942	647	954	1083	828
307	278.054	Cidofovir	1120	762	1201	1010	1151	1016	1013	945	1035	1204	1001	837	1051	1341	1244	1035	1319	964	1066	843	1158	1103	1270	1279	1127	1192	1159	1153	838	1194	1013	1140	1185	1393	1069	1104	1009	954	1024	1170	1121	1056	1255	971	1331	1433	1071
308	278.067	N-[4''-hydroxy-(E)-cinnamoyl]-L-aspartic acid	1117	994	1181	1015	1007	1112	901	902	992	1231	869	731	930	1361	1176	1128	1156	889	911	726	1162	1229	1318	1144	1019	1156	1014	1129	959	1039	990	1120	1188	1285	979	1063	1121	886	970	1067	1090	978	1260	887	1253	1330	1086
309	279.055	Sulfametopyrazine	29330	27865	35397	33318	32989	29283	41725	38706	48931	43142	47566	41063	23002	24660	24315	23527	30250	30298	42325	33833	50539	44806	40894	42259	45675	43163	36394	34980	35508	34968	27420	26877	54024	50144	39229	39687	44246	40552	27656	26518	33872	30000	49589	44839	39964	40650	39489
310	279.078	N-Despyridinyl rosiglitazone	92623	82902	94976	87670	90861	84362	94600	85166	88810	81712	91939	86826	94116	90157	99900	95351	95374	90695	96826	85912	101963	94446	100855	96808	100539	91837	95516	89195	99189	99922	95731	90964	89465	89451	99521	97084	96658	86721	108270	101184	101201	95031	97249	91560	128261	128560	101645
311	279.231	C18:2	6185	5191	6353	5804	5745	5470	5802	5559	7419	7312	5929	5124	5430	6082	5017	4610	6165	5803	5098	4788	5414	5139	4997	4927	6401	6973	7279	6947	5788	6702	5179	5967	5494	5935	6374	6148	5391	4715	4177	4098	5157	5560	4930	4018	5581	5531	4465
312	280.076	albendazole S-oxide	11951	10530	11370	10953	11244	11031	12059	10337	10528	10316	11537	10284	11248	11198	11893	11364	11562	11126	11379	10576	12350	11533	13038	11425	12830	11134	11792	10814	12647	12627	12025	10705	11109	10331	12097	12283	12158	11555	12541	12336	12420	12295	11823	10344	16194	16689	11959
313	280.097	N2-(gamma-Glutamyl)-4-carboxyphenylhydrazine; Juzirine	8215	7499	8035	7521	7913	7655	7698	7241	8399	8139	10071	9129	7960	8013	9549	8942	8001	7348	7312	7179	10641	9867	8746	7515	8174	7319	8193	7889	8574	8903	9089	8209	9434	8748	8543	7907	10286	9657	9986	9933	9248	8680	10452	8952	11556	11373	8300
314	281.106	2-[4,6-dihydroxy-3-(4-hydroxy-3-methylbut-2-en-1-yl)-2-methoxyphenyl]acetic...	4813	4396	5234	4589	4910	4850	4581	4397	5191	4761	5351	5262	5468	4673	6279	6231	5159	5151	4890	4579	5411	4842	5688	5400	4825	4930	5597	5110	5224	5681	5241	5041	5241	5251	5681	5573	5236	4422	6611	6129	5448	5634	5618	5618	6562	7116	6194
315	281.249	Oleic acid	29648	26609	28138	28128	27831	26980	28608	27448	33195	32042	26585	26484	28943	30250	27286	26442	30520	31127	25838	24782	26914	25863	27713	26156	30328	31149	32323	31959	28952	30383	27075	27759	27815	27767	28174	29812	24456	23587	21350	20490	25676	26078	22255	20879	24219	24076	20715
316	283.067	Xanthosine	936	971	1347	1054	1097	1076	1075	1035	1257	954	1313	1253	1170	1174	1179	1126	970	1233	1134	991	1048	993	1030	961	923	977	999	906	1383	1273	1083	1193	1018	1098	1038	875	1050	1132	1138	1129	1120	1073	1022	1014	1194	1391	954
317	283.076	Cysteinyl-Tyrosine; 9-Hydroxybenzo[a]pyrene-4,5-oxide	947	953	1355	1060	1108	1083	1160	1025	1087	951	1270	1236	1278	1208	1224	1146	936	1189	1056	1043	1018	1078	1061	1016	952	954	995	905	1390	1278	1103	1011	1004	1113	1032	869	1034	1004	1162	1127	1232	1123	990	1029	1193	1437	955
318	283.119	2-Phenylethyl beta-D-glucopyranoside	1252	1297	1384	1279	1439	1367	1249	1217	1255	1062	1129	1331	1208	1531	1249	1159	1332	1244	1362	1270	1165	1129	1258	1207	1337	1194	1325	1147	1234	1300	1198	1158	1388	1219	1209	1247	1233	928	1062	1260	1382	1135	1169	1116	1393	1746	1432
319	283.14	Tropicamide	1357	1716	1604	1813	1498	1511	1488	1859	1939	1288	1619	1578	1152	1355	1581	1472	1540	1550	1541	1582	1637	1603	1684	1483	1848	1479	1627	1337	1503	1536	1525	1428	1412	1767	1387	1682	1573	1251	1457	1498	1663	1262	1477	1450	1761	1937	1619
320	283.157	Alpha-dihydroartemisinin; 6,7-Dihydro-4-(hydroxymethyl)-2-(p-hydroxypheneth...	2122	2319	2105	2387	2014	2232	2020	2150	2385	1517	2079	2168	1885	2267	2081	2135	2257	2082	1773	1784	2168	2232	2327	2026	2430	2136	2238	1856	1967	1991	2118	2147	1723	2054	2039	2116	1918	1914	1931	1983	1814	2137	1774	1802	2319	2446	2084
321	284.124	Isothipendyl; Glycylprolylhydroxyproline	3728	3939	3704	3660	3747	3593	3634	3375	2866	3020	3720	3677	3669	3461	3635	3395	3546	3181	3332	3206	3514	3635	3016	3477	3520	3593	3876	3189	3604	3633	3419	3161	3021	3176	3579	3135	3140	2840	3420	3001	3723	3364	2876	2969	3479	3495	3654
322	287.126	4''-Methoxymucidin	3095	2561	3206	2769	2504	2855	2740	3106	2482	2391	2742	2696	2768	2385	2475	2100	2779	2616	2847	2367	2797	2679	2849	2591	2985	2621	3052	3201	2734	2612	2392	3140	2391	2768	2603	3221	2862	2560	2181	2514	2755	2871	3213	2835	2785	3341	2624
323	288.129	Arginyl-Aspartate	1046	863	792	802	956	965	1170	893	713	974	910	827	623	888	853	987	929	906	772	785	855	895	849	827	648	831	865	949	763	950	929	899	915	871	872	946	907	1144	962	836	952	984	893	708	796	1106	1082
324	289.048	1-[4,9-Dihydro-2-(methylthio)-1,3-thiazino[6,5-b]indol-4-yl]-2-propanone; 2...	2442	2488	2655	2465	2305	2378	2556	2467	2532	2286	2455	2741	2881	2605	3050	2260	2860	2534	2535	2646	2695	2848	2912	2943	3099	2999	2863	2793	2943	3387	2768	2798	2533	3125	3130	3099	2447	2909	2363	2853	2680	2586	2635	2710	2593	3082	2898
325	289.122	2-(4-Methyl-3-pentenyl)anthraquinone	4649	3838	4254	3433	3873	3798	3992	4025	4734	4558	3188	3306	4511	4617	4830	4845	4261	4461	3494	3784	3892	3496	4399	3842	4318	4139	4805	4234	4643	4795	4605	4047	5047	5050	4602	4207	3730	3844	4482	4446	4694	4114	2926	3480	4515	4731	4053
326	289.13	Trimethoprim; Ribalinium	3318	2612	2853	2542	2818	2630	2810	2819	3294	3213	3258	3388	3176	3055	3534	3396	3078	3123	2408	2758	2688	2505	3080	2698	3084	2989	3320	2949	3036	3366	3164	2895	3464	3521	3134	2983	2656	2590	3062	3195	3290	2963	2921	3450	3002	3092	2900
327	291.102	N-gamma-Glutamyl-S-propylcysteine; (all-E)-1,7-bis(4-hydroxyphenyl)-1,4,6-h...	2012	1769	2082	2058	2517	2021	1874	2012	2277	2151	2255	2052	2306	2230	2150	2029	2111	2095	2008	2004	2263	2056	2212	1685	2248	2182	2023	2302	2166	2309	2674	1999	2147	2351	2145	2261	2026	1709	2342	2424	2065	1927	2089	2128	2085	1838	2052
328	292.102	Galactosyl 4-hydroxyproline	793	759	918	935	762	638	695	854	775	853	769	617	723	970	791	823	765	963	693	536	948	861	728	844	984	1092	880	951	733	782	940	1012	658	770	1013	1137	801	700	1081	744	948	675	736	723	923	771	733
329	293.043	5-amino-1-(5-phosphonato-D-ribosyl)imidazol-3-ium; Wasalexin A	3923	4339	3841	3924	4210	3901	3565	4346	3738	3611	3709	3995	3485	3806	3699	3843	2923	3804	3442	3777	3485	3839	3431	3676	3560	3936	3902	3863	4015	4134	3770	3670	3656	4099	4026	3920	3149	3263	3557	3664	3594	3360	3390	3313	3373	3616	3037
330	293.082	gamma-L-Glutamyl-L-methionine sulfoxide; 7-Acetoxy-2-methylisoflavone	1831	1886	1715	1685	1515	1418	1546	1601	1691	2011	1818	2254	1486	1701	1658	1787	1274	1540	1479	1556	1473	1608	1514	1335	1480	1448	1568	1679	1669	1706	1726	1641	1833	2062	1786	1596	1274	1193	1652	1647	1566	1521	2019	1767	1484	1739	1347
331	293.176	Gingerol	2513	2219	2114	2411	2626	2377	2400	2589	2014	2514	2499	2083	5526	5756	6336	6182	6831	6343	6492	5757	7074	6954	6842	7321	2400	2457	2366	2369	2417	2425	2810	2665	2279	2422	2730	2469	2377	2600	3303	3404	2716	2599	2936	3349	3346	3723	3077
332	295.049	(R)-4''-phosphonatopantothenate(3-)	191353	180399	191656	185178	186033	184522	193598	187930	172899	169509	183804	185741	181968	199630	201517	204502	202789	194646	190570	181444	208445	209761	216993	210989	195137	194796	198355	193049	197389	222596	190678	185285	169956	181984	204244	207033	197848	190321	221069	215686	207869	203065	188960	184749	248382	276271	225707
333	295.225	13S-hydroxyoctadecadienoic acid	3735	3335	3723	2991	3135	3262	3719	3329	3128	3338	3969	3646	3260	3625	3983	3941	3738	3308	3361	4041	4055	3821	3840	3848	3679	3237	3390	3401	3540	3510	3408	3218	3328	4429	3480	3887	3573	3351	3911	3992	3309	3469	3582	3508	4810	4840	3945
334	297.146	Trimeprazine; Olomoucine	5384	5956	5493	5852	6081	6146	5399	6151	5751	5528	5709	5729	5668	5979	6320	6541	6141	6328	6227	5393	6796	5992	6167	6256	6163	5948	6141	6135	6285	6582	5803	5388	5718	5131	5990	6530	6382	6223	6308	6261	5977	5689	6004	5632	7260	7579	6240
335	298.242	Pentadecanoylglycine	2191	1915	1919	2053	2143	1978	2202	2042	2070	2082	2263	2285	2039	2131	2405	1927	1871	1970	1914	2334	2400	2259	2502	2465	2009	2334	1903	1881	2224	2195	2215	1941	1959	1807	2385	1894	1954	2102	2340	2130	2393	2060	1952	2092	2251	2611	2179
336	299.256	(R)-3-Hydroxy-Octadecanoic acid	1610	1788	2074	1748	1739	1390	1793	1572	1340	1661	1803	1729	1572	1994	1640	1465	1963	1739	1669	1579	1854	1919	1875	1504	1815	1732	1828	1972	1767	2377	1670	1900	1621	1606	1826	1955	1834	1778	1748	1783	1646	1566	1777	1734	1878	2179	1578
337	300.038	Acetylglucosamine sulfate	2103	2062	2256	2154	2391	2196	2288	2018	2106	1812	1907	2117	2209	1983	2079	2485	1948	1917	2431	2418	2388	2294	2504	1779	2046	2099	2140	2315	1906	2166	2216	2120	2181	2042	2361	2255	2143	1953	2117	1974	2328	1985	2392	2261	2263	2405	2261
338	300.067	3,5,7-trihydroxy-2-(4-hydroxy-3-methoxyphenyl)-1λ⁴-chromen-1-ylium	1774	1487	1678	1653	2218	1876	1983	1697	1795	1755	2025	1774	1708	1588	1777	1969	1921	1933	1938	2013	1960	2075	2101	1688	1819	1904	2070	1948	1849	2075	2002	1835	1756	1702	2005	1986	2126	1783	2205	1851	1768	1524	2106	1754	2323	2207	1878
339	301.154	Neuromedin B (1-3)	1993	1846	1976	1795	1953	1935	1763	1814	2023	1966	2118	1969	1749	1969	2105	2037	1983	1777	1727	1701	2059	1918	1880	2067	2065	1795	1878	1668	1925	2146	1891	1873	1843	1794	2092	1901	1647	1882	2122	2076	2010	1954	2228	2133	2256	2335	2165
340	302.141	Scopolamine	1122	859	959	928	909	830	993	883	826	965	1026	804	765	747	1045	915	1026	973	929	898	1025	863	920	999	866	634	1027	1144	1053	851	781	769	883	691	970	908	811	700	926	935	856	834	870	723	1090	1023	940
341	302.152	Tryptophyl-Valine	1044	716	791	905	859	793	951	748	646	973	954	616	732	756	861	862	1059	987	911	872	940	843	977	981	851	634	999	1161	1007	835	761	807	776	694	893	801	717	705	904	863	784	897	821	608	899	947	905
342	303.058	(5-hydroxy-7-methoxy-2,2-dimethyl-3,4-dihydro-2H-1-benzopyran-4-yl)oxidanes...	3135	3110	3360	3157	3056	3432	3364	3453	3530	3379	3194	3402	2887	2982	3144	2635	2951	2778	3210	2531	3121	2816	2972	2671	3316	3549	2945	3587	3270	3307	3257	2915	3143	2939	3084	3294	2972	2588	2879	2726	2972	2766	2552	2659	3039	3202	2583
343	303.233	Arachidonic acid	2797	2688	3120	2996	2882	2541	3087	2649	5527	5678	2602	2775	2879	2577	1650	1643	2542	2594	1811	1670	2162	2644	1457	1399	4616	4615	5010	4764	3367	3933	2285	2495	3046	2782	3837	4073	2561	2319	1378	1207	2246	2533	2134	1615	1794	2029	1225
344	304.128	Threoninyl-Tryptophan	701	636	698	592	677	639	621	668	602	570	1011	473	610	584	615	539	371	528	605	613	578	547	831	570	648	673	560	646	595	601	587	600	640	563	612	611	534	584	601	549	641	550	543	400	601	816	649
345	304.136	Benzosimuline	642	641	645	566	583	687	541	574	569	530	1041	482	608	611	614	562	366	482	537	551	559	496	779	572	688	696	603	585	545	504	557	611	640	549	591	570	466	542	602	568	604	531	546	405	538	739	622
346	305.082	gamma-Glutamyl-S-(1-propenyl)cysteine sulfoxide; 2,3-Dihydro-2,3-dihydroxy-...	1103	1171	1117	1096	1131	1210	1187	1331	925	1189	1001	1128	1116	1112	1109	1621	1366	991	1247	1266	1915	1711	1191	1309	1159	1359	1547	1449	1078	1193	896	1489	1101	1111	1393	1275	1236	1097	1326	1098	1193	1040	1226	1446	1430	1412	1610
347	306.077	Glutathione; Hallacridone	4039	3018	3344	4116	3829	3724	4127	3351	3768	3578	3644	3505	3059	3172	3101	3020	2960	3167	3309	2755	3219	3272	2937	3199	2865	2856	2862	3116	3148	3234	3073	2940	2783	2986	2864	2894	3163	2930	3154	2670	2913	3214	2662	2882	3099	2635	2780
348	306.12	1,N2-propanodeoxyguanosine	1828	1588	1708	1612	1871	1629	1621	1558	1962	1852	1526	1723	1635	1547	1633	1960	1439	1785	1446	1431	1510	1539	1831	1344	1571	1359	1405	1454	1315	1695	1548	1700	1547	1818	1412	1276	1431	1187	1678	1700	1280	1866	1373	1349	1711	1512	1636
349	308.977	Ribose 1,5-bisphosphate	10071	9098	9723	9444	9555	8922	9828	8894	8601	8793	8605	8956	7512	8336	8452	7423	7599	8906	7202	7440	7734	8290	8387	8213	7230	7131	7370	7734	7691	8012	6985	6782	6107	6503	7576	7102	7335	6871	6905	7630	7386	7676	6587	6272	6718	7777	7789
350	309.042	De-O-methylsterigmatocystin; {3-[2-(3,5-dihydroxyphenyl)ethyl]phenyl}oxidan...	3492	3563	3573	3294	3751	3725	3598	3564	3540	3613	3239	4048	3307	3703	3223	3026	3348	3017	2996	3562	3377	3742	3413	3315	3346	3321	3233	3335	3432	3466	3295	3575	3105	3414	3134	3255	3299	3158	3081	3389	3299	2982	3240	3527	3151	3080	2725
351	309.112	Artocarbene; Pentaporphyrin I	2319	1901	2008	1942	2400	2254	2945	2383	2306	1964	1942	2014	2107	2229	2558	2105	2278	2263	2165	2135	2336	2501	2587	2246	2544	2482	2216	1922	2194	2175	2210	2295	1895	2152	2247	2295	2174	2502	2509	2277	2315	2334	2084	2080	2272	2338	2105
352	310.114	1,7-Dimethylguanosine	798	769	655	577	680	954	987	889	775	754	773	776	828	932	989	761	789	1049	719	793	1010	782	917	855	943	853	758	784	1170	825	864	1004	861	896	911	946	749	855	988	844	873	811	750	563	1110	1169	786
353	311.026	{[(3E)-4-(5-hydroxy-1-oxo-1H-isochromen-3-yl)but-3-en-2-yl]oxy}sulfonic acid	5293	4590	5751	5310	4875	5329	5478	5381	5088	4933	5159	5181	4549	5581	5739	6057	5521	5417	5142	4556	5671	6273	5475	6028	5202	5349	5656	5433	5516	6187	5259	4852	4485	4957	6062	5583	4975	5594	5358	5271	5580	6193	4597	5136	7170	8168	5868
354	311.174	Praziquantel	7411	7025	8345	7429	8497	7946	7170	7507	7038	7292	7815	7052	7282	6964	6843	7105	6922	7099	7041	7400	7064	7800	7298	6991	7660	6902	7674	7634	8957	8348	7340	7656	6967	7565	7213	7715	7008	6998	6921	7250	7610	7658	7126	7261	7667	8519	7327
355	311.294	3D,7D,11D-Phytanic acid	2418	2390	2544	2406	2597	2346	2548	2615	2613	2168	2546	2782	1974	2608	2375	2490	1972	2523	2433	2554	2161	2577	2755	1942	2324	2600	2309	2805	2483	2697	2337	2205	2629	2239	2351	2407	2112	2239	2272	2462	2171	2277	2559	2188	2693	2351	2230
356	312.162	Reboxetine	2046	2083	1761	1884	1674	1635	1588	1870	1963	1527	1651	1607	1755	1807	1612	1754	1530	1659	1601	1764	1877	1931	1798	1871	2022	1603	1597	1770	1408	1856	1950	1952	2167	2281	1456	1963	1950	1791	1735	1781	1847	1940	2028	1564	1747	1729	1832
357	313.163	(-)-trans-Carveol glucoside	2470	2559	2689	2762	2880	2725	2777	2678	2828	2358	2902	2353	2368	2638	2179	2504	2595	2581	2442	2214	2309	2643	2360	2495	2403	2351	2396	2429	2248	2382	2714	2027	2071	2181	2296	2253	2362	2168	2111	2007	2313	2191	1766	2402	2625	2978	2721
358	313.185	4-oxo-Retinoic acid	2196	2457	2493	2574	2695	2720	2694	2408	2505	2457	2610	2181	2067	2203	2078	2331	2400	2354	2498	2326	2247	2607	2365	2619	2492	2318	2511	2589	2586	2519	2745	2146	1967	2082	2386	2356	2261	2533	2285	2233	2015	2191	1660	2564	2761	3117	2796
359	315.142	10-Hydroxy-8-nor-2-fenchanone glucoside	674	581	734	846	776	696	719	636	783	596	763	575	703	878	793	620	737	740	894	634	715	707	811	848	685	621	972	730	828	559	647	636	775	655	687	756	692	829	941	717	1005	841	722	697	791	950	840
360	315.151	Timolol	668	689	695	875	743	807	743	660	690	628	772	580	704	892	739	622	724	697	858	652	741	731	857	823	661	707	1084	691	813	669	536	613	715	665	590	678	742	822	917	674	861	803	743	720	874	1003	732
361	315.161	Isopulegone caffeate	703	898	773	1024	841	878	831	732	701	750	669	603	812	883	823	704	773	800	949	831	757	748	980	884	695	968	1216	799	880	800	723	787	847	696	673	754	743	956	949	704	864	757	892	804	979	1188	704
362	315.18	Neryl glucoside	878	1256	968	1312	1054	1226	960	977	1040	1105	888	917	1023	959	1179	840	1034	915	1033	1026	970	888	1143	1003	808	1115	1263	854	1091	1138	1005	1204	1208	848	849	839	794	1064	1101	979	1143	945	1049	941	1081	1440	977
363	317.032	Myricetin; {[3-(6,7-dimethoxy-2H-1,3-benzodioxol-5-yl)prop-2-en-1-yl]oxy}su...	6897	5553	6870	6608	6362	6000	6475	6537	6930	6617	7021	6933	6756	7188	7335	6884	7185	6718	6596	5637	6298	6791	6733	6929	6732	6409	7524	6591	7299	7151	6124	6409	5874	6269	6647	7165	6623	6932	7646	6962	6910	7292	6182	5809	8961	8718	7120
364	317.144	(S,E)-Zearalenone	946	785	931	852	988	807	1117	817	740	1028	792	1161	853	947	721	787	1056	961	986	601	845	1104	1067	991	1150	935	987	1066	842	1141	687	831	973	1126	974	886	909	1008	959	1048	912	787	723	783	1116	1187	935
365	318.056	N-Gluconyl ethanolamine phosphate	2181	2089	2202	2229	2238	1887	2121	2309	1960	1714	2102	1948	2217	2260	2538	2146	2403	2736	2261	2158	2256	2058	2261	2366	2394	2127	2437	2408	2187	2472	2152	2349	1908	2095	2200	2173	1814	2130	2343	2477	1866	2156	1990	2153	2153	2933	2722
366	319.03	{2-hydroxy-5-[(2E)-3-phenylprop-2-enoyl]phenyl}oxidanesulfonic acid	3996	3275	3429	3076	2919	3525	3289	3146	3178	3498	3479	3677	3352	3679	3747	3202	3591	3532	3606	3345	3372	3473	3773	3833	3841	3554	3715	3443	3139	3934	3236	3157	3278	3398	3780	3596	3232	2976	3650	3572	3095	3332	3083	3322	3908	4563	3511
367	321.061	L-gamma-Glutamyl-S-allylthio-L-cysteine; 2-(3,4,5-trihydroxyphenyl)-3,4-dih...	24367	20771	25253	22255	23588	22141	23733	22282	22970	21184	24522	22710	23056	23588	25392	23732	25119	23651	25331	20748	27019	24904	26626	24222	24831	24389	25119	23199	26800	26342	24555	22289	22848	21735	26205	25292	25021	23307	26754	25585	26280	25309	23577	20838	33814	34206	28330
368	323.055	Grevilline A	3413	2847	3408	3256	3526	3179	3545	2920	3612	3184	3302	3468	3607	3209	3587	3867	3458	3465	3617	3063	3556	3585	3765	3450	3477	3250	3557	3187	3159	3970	2988	3524	3176	3003	3886	3283	3074	3130	4117	3365	3542	3491	3020	2837	5007	4814	3596
369	323.108	Acetohexamide	1556	1274	1602	1287	1505	1399	1484	1337	1511	1574	1709	1590	1898	1749	1838	1672	1345	1638	1308	1462	2004	1919	1404	1530	1323	1239	1592	1335	1323	1503	1812	1615	1643	1648	1595	1406	1427	1455	1697	1470	1693	1902	1355	1479	1603	1751	1634
370	323.168	2,3-Epoxymenaquinone	854	628	784	946	884	791	694	956	808	858	981	857	776	759	878	891	576	871	647	971	716	957	903	944	864	877	1251	641	951	1155	789	571	873	897	841	852	891	664	874	989	808	713	789	792	884	1232	710
371	324.161	Simulenoline	406	521	398	600	596	481	628	555	526	606	600	493	576	528	557	455	619	656	414	479	527	625	545	638	599	666	520	517	443	471	558	775	522	555	492	445	536	513	476	635	631	551	643	646	731	825	541
372	324.169	Ergonovine	414	486	391	511	593	442	644	560	449	543	605	497	499	499	444	415	530	583	402	451	524	612	586	644	609	670	417	450	476	423	521	669	533	447	461	463	468	423	450	640	531	450	591	555	646	809	468
373	325.127	1-Methoxy-3-(4-hydroxyphenyl)-2E-propenal 4''-glucoside	2246	2303	2421	2247	2627	2547	2589	2278	2677	2192	2477	2140	2096	2179	2271	2305	2165	2150	2085	1967	2014	2076	2170	2084	1981	2095	2070	2088	2082	2286	2219	1996	1926	2032	1940	2212	1974	1488	2049	2309	1738	1821	1702	1779	2021	2385	2039
374	325.192	Ajmaline	6135	6885	6880	6701	6876	7325	7081	6048	6415	6344	6386	5829	6262	6745	6429	6920	6046	6213	6523	6811	6661	6588	6219	6227	6260	6778	6692	6966	7160	6951	6752	6068	6335	6256	6283	6298	6123	6291	6559	6467	5899	6057	6076	6547	7124	6922	6359
375	327.17	Labetalol	1096	1145	838	945	928	944	903	780	1002	859	851	783	779	1090	1049	923	752	910	926	981	981	986	1160	971	735	1054	1416	1078	1231	1411	935	897	836	789	1140	860	913	1058	798	918	746	931	982	965	1177	890	843
376	327.181	7-hydroxygranisetron; 8-O-Methyloblongine	1128	1101	890	920	904	1243	1074	947	1067	1038	1027	970	867	1151	1194	1011	834	842	946	1090	1050	1130	1188	952	865	1105	1536	1157	1284	1484	988	977	931	900	1223	915	923	1203	923	955	865	936	1142	1006	1146	1011	911
377	327.2	Megestrol	1370	1389	1259	1208	1171	1208	1155	977	1290	1151	1119	1006	1030	1392	1656	1004	1259	1021	1261	1357	1189	1207	1115	965	943	1044	1523	1508	1402	1687	1024	1051	1151	1063	1446	1146	995	1277	1124	1056	1213	1059	1293	1088	1344	1388	1229
378	327.233	C22:6	2344	2434	2187	1899	2096	1834	2277	2094	2467	2169	1798	1898	1850	1810	2154	1896	2030	1823	1841	1814	1929	1699	1685	1748	2303	2021	2145	1981	2022	2096	2138	1913	1932	2115	1847	2128	1738	1854	2285	2358	2276	2479	1860	1710	2331	2264	2199
379	328.045	Mecarbam; Cyclic AMP	1408	1564	1869	1710	1699	1350	1401	1604	1533	1561	1455	1575	1500	1293	1640	1334	1322	1351	1409	1191	1705	1339	1470	1305	1353	1025	1632	1440	1511	1679	1437	1326	1506	1362	1497	1385	1440	1271	1293	1309	1464	1149	1444	1582	1458	1473	1423
380	329.247	C22:5	1935	1689	1833	1867	1759	1570	1687	1709	1837	1678	1583	1711	1590	1429	1363	1257	1414	1356	1413	1141	1106	1235	1277	1170	1823	1809	2000	1500	1664	2176	1507	1407	1511	1781	1675	1755	1716	1270	1612	1339	1671	1611	1430	1151	1737	1613	1488
381	330.174	Pandamarilactone 31	2088	1793	1722	1579	1850	1568	1489	1680	2205	2012	2245	2216	1666	1757	1949	1677	1514	1458	1435	1631	2143	2044	1538	1563	1688	1764	1906	1854	1713	1691	2249	2154	2266	2166	1915	1652	1712	1698	2432	2267	2283	2136	2466	2158	1870	2103	2070
382	330.185	5-hydroxy saxagliptin; Bicyclomahanimbicine	1511	1267	1379	1183	1449	1204	1093	1213	1493	1471	1260	1357	1254	1334	1646	1240	1013	1129	1097	1183	1520	1454	1184	1236	1265	1333	1472	1290	1268	1293	1604	1449	1561	1530	1380	1236	1256	1286	1899	1701	1642	1469	1816	1488	1417	1491	1554
383	331.143	Glutaminyltryptophan	2105	1630	1953	1584	1870	2011	2327	2046	2157	1873	2357	2042	1918	1833	1920	1967	1618	1833	1562	1720	1949	1560	1905	1874	2522	2339	2123	1723	1979	1848	2141	2021	2032	2258	1973	1901	1897	1648	2361	1871	2281	2192	2171	1832	2006	2048	2113
384	331.153	Spectinomycin; Gibberellin A61	1629	1252	1556	1267	1431	1538	1890	1709	1825	1469	2104	1634	1617	1514	1509	1582	1315	1404	1289	1390	1649	1288	1514	1528	2120	1883	1622	1407	1590	1600	1664	1556	1594	1850	1543	1544	1390	1419	1954	1510	1776	1783	1742	1456	1742	1657	1594
385	332.127	gamma-Glutamyltryptophan	1041	1191	1054	1214	1374	1122	1136	1245	1275	1102	1252	1180	1258	1188	1184	1176	1097	1141	1046	877	962	1124	1384	1153	1274	1148	1250	1178	1306	1195	1302	1107	1229	1268	1265	1380	1064	1187	976	1223	1162	1213	1305	991	1165	1305	1221
386	335.075	Juglone glucoside	4715	4260	4497	4382	5329	4797	4688	4332	4807	4180	4424	4805	4127	3970	4701	4071	3838	3811	4370	3686	4173	4043	4422	4237	3978	4360	3857	4319	4595	4519	4150	3810	3456	4195	4751	4117	4007	4015	4361	4627	4585	4469	3791	3502	5028	5405	4347
387	339.072	6-{3-[(1E)-2-carboxyeth-1-en-1-yl]phenoxy}-3,4,5-trihydroxyoxane-2-carboxyl...	2939	2505	3908	3977	4361	3805	3726	3405	3161	3407	3638	3634	3002	3334	3828	3675	3900	4459	3843	3737	3709	3425	4420	3877	3901	3807	4122	4226	4901	4706	3192	3046	3047	3355	3674	4027	4002	3679	3154	3154	3319	3546	3362	3211	7852	8054	4710
388	341.108	Disaccharide	1504	1552	1555	1441	1369	1411	1534	1324	1412	1458	1182	1527	1502	1207	1416	1458	1604	1301	1273	1246	1469	1273	1701	1409	1366	1353	1114	1467	1448	1425	1048	1416	1284	1568	1481	1340	1398	1158	1158	1172	1397	1228	1737	1175	1578	1390	1570
389	345.046	6-(2-formyl-3,4,5-trihydroxyphenoxy)-3,4,5-trihydroxyoxane-2-carboxylic acid	1657	1629	1695	1825	1516	1768	1752	1949	1828	1609	1791	1848	1783	1825	1998	1977	2065	2036	1540	1849	1817	1980	1863	1697	1794	2123	1854	1729	1758	2066	1799	1773	1760	1588	2077	1799	1882	1706	1764	1673	1875	1967	1929	1515	1821	1956	2135
390	346.056	AMP	751	752	765	968	648	717	804	652	767	746	750	733	650	744	969	873	645	774	751	726	869	1004	829	939	647	678	983	888	761	753	813	538	726	704	645	807	654	774	759	825	654	812	529	803	892	1043	1149
391	351.138	Moschamine	791	950	994	1005	925	749	1034	1103	787	893	886	972	760	904	979	1119	1107	1027	1012	1164	1048	888	1103	1277	1096	1123	909	968	938	1140	868	765	783	1054	863	939	999	1061	1057	976	878	926	1143	1128	1094	1106	932
392	355.043	Xerocomic acid	6498	6265	6589	5875	6690	5976	5879	6021	5935	6060	5753	6354	6060	6587	7538	7090	7016	5727	6110	5811	6698	6528	6909	6967	6424	6113	6538	6021	6295	6844	6986	6696	6544	6440	6413	6484	6502	6862	7170	7356	6767	6717	6901	5838	7383	7821	7213
393	357.043	2-Galloyl-1,4-galactarolactone methyl ester	27106	26418	28322	26066	27476	26550	28001	26181	26376	25271	26900	26336	27666	28693	29539	30378	28074	27623	27517	25693	28977	28284	30950	28524	26841	25847	26110	27377	26502	30642	25999	27444	24773	27078	29726	30496	26527	26367	31167	29213	28517	28577	25498	26023	36254	39803	30749
394	357.077	{[(6E)-3-oxo-1,7-diphenylhepta-4,6-dien-1-yl]oxy}sulfonic acid	13566	13317	11050	10529	13630	12194	9983	10057	9402	9089	9952	10824	12934	13468	15470	15639	11823	12140	11583	11186	10463	10494	13637	12273	10362	9388	11059	11270	10992	12915	13641	13623	12940	14280	11899	11356	11140	10390	14983	14796	13825	14227	9474	8842	16193	17940	13776
395	358.084	N-Desmethyl-O-hydroxy rosiglitazone	1944	2097	1855	1884	2091	2115	1706	2361	2201	2068	1883	1755	2065	1874	2363	2420	1895	2206	1969	1928	1631	1905	2170	1876	1711	1567	2104	1721	1790	2244	2071	1907	1828	2181	2232	2110	1782	1991	2437	2198	2295	2061	2088	2133	2169	2588	2145
396	358.169	N-[2-(3,4-dimethoxyphenyl)ethyl]-3-(3-hydroxy-4-methoxyphenyl)propanimidic ...	755	639	685	726	773	699	894	827	776	603	799	812	603	872	798	843	749	624	913	727	617	747	959	777	882	820	830	820	721	931	802	770	663	669	897	750	598	676	694	813	834	657	830	761	1306	1146	894
397	359.112	Gibberellin A59	2114	1876	2297	1895	1996	2015	2133	2142	1922	1867	1828	2205	2045	2169	2245	2060	2266	2010	1697	2037	2330	2373	2391	2472	1908	2007	2176	1978	1915	2134	1790	2058	1637	2006	2533	2395	1921	2104	2019	2235	2073	2010	2009	1803	2069	2331	2075
398	361.018	5''-xanthylate(2-)	4019	3293	4440	3653	3712	3331	3778	4162	3686	3608	3844	4009	3806	4393	4325	3958	4466	4264	3704	3728	4445	4029	4420	4454	3808	4272	3935	4261	4878	5217	3889	3538	3345	4089	4315	4269	3745	3630	4636	4214	4124	4337	3916	3916	10561	11650	4315
399	361.204	Cortisol	817	590	874	1230	764	1037	779	918	613	858	808	1042	807	770	819	889	964	856	715	761	737	717	800	656	945	894	662	955	1407	1446	829	786	839	624	897	954	895	1066	787	878	759	787	861	1032	2109	2417	856
400	364.052	Metolazone	3140	2971	3260	3310	3126	3025	3690	2835	2974	2908	2716	3041	3003	3060	3542	2880	3246	3173	3199	2896	3398	3320	3368	2964	3279	2751	3210	3252	3063	3186	3371	2791	2563	3112	3577	3206	3068	2790	3586	3164	3591	3293	2965	3003	3923	4180	3230
401	364.191	5-O-Desmethyldonepezil	688	569	684	614	694	523	625	571	614	494	634	671	690	748	633	671	621	577	805	653	633	627	749	701	628	660	639	817	620	768	559	767	511	537	789	644	727	687	569	533	501	635	561	640	655	806	751
402	365.055	3,4,5-trihydroxy-6-(1-oxo-1H-isochromene-3-carbonyloxy)oxane-2-carboxylic acid	2704	2276	2522	2380	2356	2291	2449	2057	2460	2228	2503	2075	2357	2620	2701	2456	2739	2833	2549	2498	2600	2549	2728	2724	2342	2427	2696	2499	2632	2454	2674	2450	2310	2414	2740	2698	2212	2446	2787	2682	2440	2823	2300	2592	3292	3556	2825
[truncated: 119 more rows]
[truncated: 193 more columns]

## Sheet: iLEC
ionIdx	ionMz	Top annotation name	1 / 0 / Rep1 / 1	1 / 0 / Rep1 / 2	1 / 0 / Rep2 / 1	1 / 0 / Rep2 / 2	1 / 0 / Rep3 / 1	1 / 0 / Rep3 / 2	1 / 2 / Rep1 / 1	1 / 2 / Rep1 / 2	1 / 2 / Rep2 / 1	1 / 2 / Rep2 / 2	1 / 2 / Rep3 / 1	1 / 2 / Rep3 / 2	1 / 22 / Rep1 / 1	1 / 22 / Rep1 / 2	1 / 22 / Rep2 / 1	1 / 22 / Rep2 / 2	1 / 22 / Rep3 / 1	1 / 22 / Rep3 / 2	1 / 24 / Rep1 / 1	1 / 24 / Rep1 / 2	1 / 24 / Rep2 / 1	1 / 24 / Rep2 / 2	1 / 24 / Rep3 / 1	1 / 24 / Rep3 / 2	2 / 0 / Rep1 / 1	2 / 0 / Rep1 / 2	2 / 0 / Rep2 / 1	2 / 0 / Rep2 / 2	2 / 0 / Rep3 / 1	2 / 0 / Rep3 / 2	2 / 2 / Rep1 / 1	2 / 2 / Rep1 / 2	2 / 2 / Rep2 / 1	2 / 2 / Rep2 / 2	2 / 2 / Rep3 / 1	2 / 2 / Rep3 / 2	2 / 22 / Rep1 / 1	2 / 22 / Rep1 / 2	2 / 22 / Rep2 / 1	2 / 22 / Rep2 / 2	2 / 22 / Rep3 / 1	2 / 22 / Rep3 / 2	2 / 24 / Rep1 / 1	2 / 24 / Rep1 / 2	2 / 24 / Rep2 / 1	2 / 24 / Rep2 / 2	2 / 24 / Rep3 / 1
[truncated: 521 more rows]
[truncated: 193 more columns]
