# Supplementary material for: Multi-omics analysis reveals metabolic diversity underlying endothelial cell functions
Source: Life Sci Alliance. 2025 Dec 17;9(3):e202503526. doi: 10.26508/lsa.202503526 (PMC12712339; doi:10.26508/lsa.202503526)
Supplement: Supplementary file 4 [file LSA-2025-03526_TableS4.xlsx]

## Sheet: EndoMx_data_normalized
ionIdx	ionMz	Top annotation name	01 HDBEC	01 HDBEC	01 HDBEC	01 HDBEC	01 HDBEC	01 HDBEC	01 HDLEC	01 HDLEC	01 HDLEC	01 HDLEC	01 HDLEC	01 HDLEC	01 HUVEC	01 HUVEC	01 HUVEC	01 HUVEC	01 HUVEC	01 HUVEC	01 iLEC	01 iLEC	01 iLEC	01 iLEC	01 iLEC	01 iLEC	02 HDBEC	02 HDBEC	02 HDBEC	02 HDBEC	02 HDBEC	02 HDBEC	02 HDLEC	02 HDLEC	02 HDLEC	02 HDLEC	02 HDLEC	02 HDLEC	02 HUVEC	02 HUVEC	02 HUVEC	02 HUVEC	02 HUVEC	02 HUVEC	02 iLEC	02 iLEC	02 iLEC	02 iLEC	02 iLEC
1	57.0343	Acetone	25196	25072	25561	22940	26023	25263	25127	24064	24969	24164	25770	26801	23554	24037	24249	26549	22973	21946	25089	24572	24037	25256	24185	23240	25068	25903	25554	25890	23661	24553	24520	25460	25835	26022	23909	25496	21751	22327	21181	22900	24718	21086	25050	24323	24318	22818	23820
2	59.0139	Acetatic acid	107868	109201	124941	120969	121844	116657	133048	130769	115502	115512	124152	122510	107347	112698	97871	103729	116175	123611	113895	105649	114328	118562	102969	105671	137716	144627	138676	134077	147524	144721	128505	128315	114884	118711	116710	110208	124242	128892	103959	104242	104930	106230	106183	110960	113616	110329	123014
3	67.019	Butynal	7003	6845	7258	6083	6152	7145	6910	6136	6654	6180	5891	5748	5996	5274	7555	6462	6690	8127	6835	6106	5900	6273	6891	7643	7788	6704	6469	6972	6296	7067	6402	6439	7086	6623	5889	6097	5473	5524	5922	5908	6879	6149	7213	6044	6325	6113	6249
4	67.0299	Imidazole	3322	3409	3717	3679	3561	3389	3859	3300	3547	3766	2646	3242	3284	3742	3509	3310	3418	3453	3227	4759	4330	4099	3347	3168	3288	3822	3442	2861	3568	3343	3895	4176	3362	3001	4200	3183	4403	4597	4489	4364	4646	4544	4218	2875	3853	3494	5703
5	69.0347	Butynol	5816	5199	5617	6487	5676	5521	7581	6172	5233	6003	5696	6951	4892	5621	5686	5129	5812	5874	5513	4590	5362	4625	5780	5474	5588	5701	5428	6078	5605	5769	4969	5203	5297	5968	5197	6007	5097	4623	4836	4895	4801	5081	5659	4713	4550	5409	4554
6	71.0137	Propenoic acid C3:1	32015	31399	33756	34585	30745	33164	34281	35705	34246	35213	31709	36844	34257	33767	32027	31735	32236	32389	30861	33657	33816	35056	33680	37679	35183	34731	40387	35140	34988	37560	41787	39239	39087	35420	36183	36925	37631	36395	33628	36624	34365	35636	38902	37316	31757	37957	38932
7	72.0454	Aminoacetone	1832	2110	1756	2198	1893	2150	2991	1841	2291	2053	1661	2389	1867	2174	2339	1589	1670	1920	3457	2372	3121	2267	2970	2154	2051	2645	2586	1752	1959	1707	1969	1748	1599	2031	2243	2119	3105	2660	2464	2293	3482	2550	2196	2722	2655	2439	2525
8	72.9933	Glyoxylic acid	4733	5172	4350	4198	4022	4431	5077	5070	5322	4742	3778	6224	4137	4106	4164	4770	3723	3486	4867	5990	4542	4966	4177	5511	4197	5183	3805	4666	4118	4811	3280	3997	4145	5451	4360	4736	6385	5241	5076	4952	4699	4533	4813	5449	4677	5488	5474
9	73.0296	C3:0 (Propionic acid)	15168	14467	15125	15382	15224	14403	15435	15720	14617	14941	16670	15349	14987	13712	16029	17429	15834	16228	15675	16271	15624	16060	17512	14324	14251	15607	15376	16162	13756	14050	14368	15384	16172	14404	14129	16900	15429	15375	15777	17786	15423	17782	14821	14947	15559	15128	15002
10	74.0248	Glycine	12391	12894	13166	11840	13876	13501	13755	12521	12106	14223	13208	13661	13639	12755	11425	12322	11626	11969	16203	16116	15018	16596	16495	17787	13536	12372	15006	13931	13613	14293	15083	12954	16328	15271	13970	14763	16069	17588	17835	17282	16646	17361	16610	15469	16057	14829	16492
11	75.0088	Glycolate	4554	5364	5390	5834	4701	4990	5929	5792	4814	5099	6139	5677	6034	4576	6085	5069	5211	5774	5927	4873	4625	5406	6510	5351	5064	5719	5493	5504	5206	5595	5537	5282	5079	5352	5426	5292	4462	5448	4767	4955	4969	5264	4778	5618	5254	5632	4645
12	79.9575	Hydrogen sulfite	51504	54546	51792	51433	53148	55646	51594	49187	51834	49951	50230	52414	54353	52933	49988	50921	53063	51010	53303	52693	54263	52915	52009	47590	52452	51737	51905	52256	49013	52870	47273	49646	50009	46071	49575	51170	46640	49701	48461	47824	48173	47775	48084	55328	49948	46196	48630
13	80.9629	nitryl chloride	7154	6093	6163	5866	6335	6595	6767	6876	6866	6581	6589	6514	5782	6287	7017	6763	6554	5974	8463	7127	6672	7035	6106	6091	5685	6336	6389	4891	6091	6397	5827	6299	6383	6766	6257	6994	6178	6271	5980	6178	6218	6461	5357	5884	7000	5693	6085
14	83.0135	Hydroxybutynal	4927	4675	4740	3654	4794	4944	4313	4909	5206	4351	4640	3903	4764	4902	4184	5013	5175	5178	5320	4704	4828	5263	6063	5432	5160	5068	5700	4427	4418	4865	3747	4642	5234	4489	4777	4398	5229	4049	4281	4770	4299	4639	5304	5641	6076	3767	5235
15	83.0501	Methyl propenyl ketone	9648	9470	7619	7793	8105	8474	8150	8402	10169	9690	7987	8675	8470	8048	9664	8697	8792	8596	9397	7927	8428	8224	8818	8493	8454	8111	8149	8382	8400	7986	8875	7943	8312	7820	8955	10362	7400	8356	7862	7805	7389	8229	7685	8050	7876	8333	8910
16	84.0455	Acetone cyanohydrin	4409	4159	3577	4111	3832	4586	4142	3691	3958	3696	3425	3926	4374	4017	4414	4156	4667	4587	4622	3644	5156	3832	3500	4553	4493	4071	4562	4386	3823	3832	5534	5170	4491	4282	4651	3139	7278	6308	5925	5762	6220	6833	5170	4709	5175	4984	4130
17	85.0296	Succinic aldehyde	37802	36955	44446	46950	42739	43634	44479	49677	44478	40937	42092	43266	37579	38342	36941	34488	40205	42977	38023	36656	38891	39210	36697	36572	55218	50781	46624	44938	57263	60614	43698	42993	41404	39966	42098	39640	42182	43057	36296	36182	37600	37446	36972	37441	39399	38042	46884
18	87.0086	Pyruvate	63502	63789	61496	59248	66734	66919	61678	64751	60396	57682	60435	55855	54314	55504	58348	57582	57560	56554	67242	67086	70735	67543	63059	62501	65715	65927	71786	70816	64903	66752	69743	66361	69137	65743	66843	66258	63748	63173	60148	62576	63623	63101	71037	74316	71787	70563	66774
19	87.0269	3-(Methylthio)-1-propene	3787	4219	4222	3859	4057	4039	4224	4064	4020	3919	3607	4397	3469	3384	3668	3768	3549	3533	4540	4454	5036	4245	3849	4975	4160	4387	4971	4592	4276	4656	4632	4143	4666	4123	4477	4336	4161	3854	3820	3858	4426	4169	4659	4393	4373	4524	3673
20	87.0452	C4:0 (Butyric acid)	5358	4504	4727	4587	4855	5225	4605	5769	4924	4312	5293	5167	4210	4178	5084	4858	4109	4771	5693	4879	4719	4250	4228	4179	5011	5428	5295	5074	5254	5078	4691	5254	4543	5033	5163	5249	4733	4220	4422	3852	4812	4123	4938	4562	4562	4433	4894
21	88.0404	Alanine	16895	18213	18329	17988	16966	17884	16980	18599	15796	17322	17084	18665	17055	17571	17526	17539	16978	16845	18331	16384	15219	15222	17503	16670	19644	18333	21973	20947	19385	20101	19896	20598	19149	18052	19630	18657	23245	24788	21753	23312	22016	22060	23203	22566	20143	20100	21824
22	89.0245	Lactate	14154	15956	18151	15815	15915	16368	16525	16229	17355	12495	16047	17715	15999	15736	16085	15232	16552	16825	16389	17775	17714	19586	17446	20692	18386	17880	14805	14973	17728	18526	15565	15807	14999	14445	15511	16471	20299	21694	16329	16080	17965	16328	18270	19005	18417	20504	18524
23	91.0558	Toluene	3673	3368	3964	4107	3523	4742	4316	3926	3882	2859	3447	4129	4274	3875	3684	4036	4151	4234	3803	3550	3590	3668	3538	3722	4688	4172	3165	3236	3597	4276	4143	3114	2641	3363	3383	4488	4007	3528	3160	2635	3010	3020	3024	3637	3270	4488	3433
24	93.0348	Phenol	49521	62267	50618	49433	55217	53476	64433	63871	48231	51622	46839	65497	53213	51417	54258	54882	52989	51836	52718	51368	55210	53354	53763	52525	62203	40946	60804	51813	43255	72996	51092	62948	44132	58995	56348	59432	49549	49092	51047	49193	50290	49561	51284	50585	51185	49722	51537
25	93.0458	Methylpyrazine	22230	24397	22954	22858	24265	20624	18044	21446	21017	25780	20138	20998	25662	25347	27510	26672	24793	26624	26122	26709	27944	26289	27004	27587	31460	25913	28170	32635	22615	24953	18311	23112	29495	37782	23980	17341	24483	23077	22980	23669	23680	23306	27034	25661	24431	24501	24936
26	94.03	Hydroxypyridine	2960	5600	5172	3351	4901	5098	2803	4114	4323	5876	3167	3883	4472	4178	4588	4490	4146	4413	4021	3617	4387	4190	3974	4079	3673	3075	5295	5625	3740	3434	4160	3748	3191	3328	3730	3022	4087	3950	3773	4102	4329	4070	3911	4149	3719	3830	4080
27	94.9809	Silicic acid	39862	40387	38263	42924	45937	50056	45314	43344	44318	48279	43089	44756	44568	43696	45297	41913	44397	43658	42011	43334	43232	42076	40776	41511	50209	43713	40005	39609	39003	47828	40854	43569	42983	44046	46016	45892	43010	42984	41423	41950	42820	41963	43436	41006	41987	40366	43096
28	95.0142	Furfural	8203	7514	8324	7353	7646	8609	7742	7479	8608	7913	7204	7559	8053	7964	7763	7896	8314	8428	7671	7453	7883	8360	8033	7904	7581	7140	9400	7775	7239	5888	7581	8143	7867	8393	6597	7879	7525	7282	7796	7406	7679	7832	7730	6902	7441	7496	7669
29	95.0505	Cyclohexenone	9552	9388	8433	9332	9395	9996	10089	9166	9944	9202	9549	10112	10669	10394	10410	10678	9681	10355	8669	9288	9366	9367	9703	9548	9163	9253	9110	9320	8990	9535	8604	9379	9525	10158	9409	9720	9681	8382	9590	10134	9196	9599	9236	10412	9697	10381	9574
30	95.9765	Amidosulfonic acid	2244	2326	2976	2142	2075	2062	2287	2345	2469	2356	2421	2362	2470	2127	2293	2440	2357	2517	2030	2490	2153	2504	2761	2430	4582	2710	1709	2138	2761	1960	2624	2643	2521	2158	2294	2317	2089	2281	1862	2461	2080	2175	1790	2228	2102	1981	2240
31	96.9695	Phosphoric acid	596575	661412	613134	592422	707461	605714	732053	741581	770480	763026	754496	783280	809314	790198	801370	787409	796165	792275	813196	786104	809785	805983	829769	805680	732069	640508	694219	660948	707862	757549	710108	724742	744387	760765	730089	752538	746892	731460	740363	734113	773472	758199	768482	758502	764430	763338	779290
32	97.0115	2-Methylthiophene	16891	16867	19386	18485	25847	20347	17625	17358	17190	16960	16536	16690	17566	17355	17112	17237	16756	17106	17111	17236	17618	18672	17943	17511	16692	20888	14475	12126	23991	14248	16116	16830	16131	16545	15876	16414	16601	16711	16044	15850	16670	16936	16092	16009	16112	16925	16109
33	97.0663	Cyclohexanone	16975	16257	16103	16259	16698	17011	17534	16939	17138	17591	16708	17457	18622	18625	18523	16745	16244	17614	17127	16759	16460	16107	16257	16728	15324	15828	16112	17529	14939	17247	16600	16505	16833	16883	17419	17563	15852	15994	15898	15758	15259	15265	16748	16490	17175	16134	15780
34	98.025	Succinimide	20591	17848	17740	17345	24677	21518	22506	21013	24252	22355	24175	21539	22215	21897	21661	21693	21478	22352	24493	22223	24244	23521	23916	22230	21818	21912	20742	26768	15751	17817	22097	22598	23807	24273	23011	22448	25640	24052	21966	23810	24691	25267	23865	23563	22896	23075	24631
35	100.041	Homoserine lactone	7221	5967	6152	6082	6721	6715	7751	8216	7304	7129	6936	6727	7301	7034	7079	7229	6712	6353	6755	6466	6590	6211	6632	7092	8079	6788	8920	7017	6962	7772	8423	8098	7715	8115	7781	7227	9547	8238	8094	8569	8742	8457	9017	6628	7043	7030	8118
36	102.056	Aminobutanoic acid (ABA)	414404	413727	414702	401354	413562	408103	442287	457911	451655	439250	428670	417376	404741	396022	414952	412230	405474	404309	432665	402427	401455	407489	421945	432540	449054	439038	465084	466298	431283	429814	542018	540825	514131	525399	528377	505211	575932	571154	595680	600975	598304	590462	558685	539059	529727	535262	540046
37	103.06	Isopentyl mercaptan	27230	28137	30238	29656	27879	28871	39803	38969	41444	39787	37320	38739	27761	28226	29502	27050	28944	27169	31689	28587	26464	28539	29784	29440	29355	29477	30900	31802	30852	32774	39082	40760	37265	38549	35750	39465	41135	41003	40143	38299	42557	41689	34574	43017	35526	35636	38048
38	104.035	Serine	9847	9969	10067	11718	10985	10906	8770	10071	8998	9986	10350	9022	12888	13330	13129	13318	11856	12035	12695	11584	11414	11014	11242	13619	9139	11184	9719	10660	8749	9383	9962	10708	12005	11139	10162	9230	13936	13681	14107	14367	14355	14932	11535	12009	12400	12217	11709
39	105.02	D-Glyceric acid	5646	4381	5271	6056	5779	5636	5599	5386	5250	4547	5507	5126	5864	6048	5540	5753	5851	5553	4374	5031	4640	5051	5633	6113	4769	5482	5019	4988	4967	5019	4770	5080	5339	5275	4973	4500	5375	4984	5641	5259	4981	5348	6322	5985	5344	5261	5482
40	107.05	Benzyl alcohol	106849	107360	102914	105502	108107	109950	109484	109826	113954	113251	106315	111166	109658	108634	108374	110272	109300	109623	108096	104551	110639	106784	105023	106354	102687	107239	108833	106331	103444	100957	106180	107846	106055	106387	108756	112231	103959	105517	103606	102607	105993	105620	106095	105170	104689	103697	105437
41	108.046	Aminophenol	15119	15529	13936	14476	15864	15503	14170	17088	15325	14958	15867	16536	16123	16516	15257	16179	16239	14434	15772	15386	16505	14790	16083	15284	13341	14270	14295	16620	14694	15176	14954	14640	14383	15593	14683	14958	15010	14488	14853	14632	14267	14317	14720	15988	15053	13754	14623
42	109.012	2-Vinylthiophene	34616	37666	33411	35762	31721	38714	31997	36484	35968	38871	34020	38656	36926	36321	36004	36739	36755	39385	32940	34908	35976	37028	34621	34779	35217	35858	33459	38247	32787	37074	31896	36813	33187	37011	35163	36740	33345	34903	32270	34175	33734	35260	35380	35291	33591	34047	34343
43	109.03	Catechol	39763	39516	38218	38516	38062	40248	40589	41857	43399	41669	39597	41069	41823	41938	41580	43478	40279	40749	41393	39746	39226	39875	40438	39575	40656	39080	37794	37825	38810	39653	38130	42069	38706	39193	40532	40960	38208	39118	38362	39237	37173	39837	38913	39224	38856	39875	40254
44	109.041	N-Acetylimidazole	40707	39300	42026	39752	41046	41423	42129	40982	46989	43259	43521	42092	45551	46363	44749	47888	45293	43810	43628	45472	52462	48010	44416	45788	41205	41946	42640	41515	39212	38619	45925	46306	41298	45311	42898	44118	54829	61142	61453	59042	54937	51606	52747	54484	49077	49111	48351
45	109.066	2,3,5-Trimethylfuran	22636	22216	22573	22947	22620	22622	23259	23106	25506	23742	23157	24563	26055	26879	26864	28226	25239	27114	24368	24020	24403	25654	23859	23155	23442	21947	21801	22837	22579	21274	22207	23201	24819	21856	23888	23747	22129	22000	23764	23847	22496	23353	25097	23651	23739	24152	21330
46	110.025	Pyrrole-2-carboxylic acid	28678	28626	29496	28795	28689	29562	29324	33193	31842	33625	34033	28590	25940	26057	26613	27955	27190	25454	28663	30709	30636	29120	30145	29295	25322	25522	28265	26628	26782	25556	31783	33227	34446	34687	34787	35957	27219	26864	27424	29469	27509	27255	32474	29712	31150	31239	33020
47	110.062	N-Acetyl-2,3-dihydro-1H-pyrrole	3158	2471	2869	3143	3201	2937	3001	3125	2791	3330	3407	2629	2238	2949	3434	3874	2577	2625	3456	3525	2785	3337	3077	3576	2509	2734	3277	2742	2736	2706	3952	3003	2714	3316	3028	3284	2905	3084	2624	2479	3683	3223	3065	3234	3818	3356	2646
48	110.072	Histamine	5531	4607	5791	5611	5446	5319	5059	4888	5775	5643	4430	4683	4270	4205	4861	4619	4132	4635	4713	4011	5813	5602	5473	5415	4839	5308	5162	6010	4735	4903	6382	4427	4574	5565	4885	4691	5396	5675	5473	6197	5979	6276	5807	6563	4879	4974	5015
49	111.009	Furoic acid	254102	248576	242438	240544	246184	246260	236738	244606	242921	237308	234644	232038	244596	227259	265983	261660	259413	245565	240521	228200	236341	229805	242206	231845	247747	248882	256623	261589	226289	242367	251236	252863	244991	243834	234381	238161	237196	227823	258058	240586	248548	252789	255126	247350	235150	240308	255618
50	111.02	Uracil	49631	49970	49878	49493	50765	51102	50289	50851	51469	50058	48964	48017	55133	52992	62881	53261	59193	51930	48960	51958	48969	47854	52455	49276	49206	51210	52563	53956	48105	50442	51714	52924	50104	49880	49437	50401	60735	52657	56246	53446	51121	49335	51599	50717	51071	50386	52107
51	112.023	2,4-Dimethylthiazole	3344	3390	3888	3380	2815	3067	3628	3615	3400	3571	3700	3425	3465	3703	3594	3910	3975	3573	4145	3093	2998	3542	2767	4134	3753	3671	3521	3270	3898	3624	3212	3787	3476	3248	3262	3203	3924	3581	4214	3819	3549	3680	4463	3448	3442	3724	3402
52	112.041	Pyrroline carboxylic acid	8973	12600	9951	10079	8953	8798	9630	8916	9607	9930	8889	9050	9983	8631	9422	8843	10258	9249	10066	8969	11055	9317	8633	10164	9318	8867	9130	9795	8111	11194	8371	8499	8928	9200	8632	9513	9952	9218	9887	10732	9324	9782	8758	8710	9129	8460	9303
53	112.051	Creatinine	7338	7477	8165	7604	7124	7468	7459	7758	7571	6762	6765	7193	6211	6303	7861	8761	6876	7114	7986	6547	7759	6737	7184	5933	8271	7757	7744	7489	6752	6423	7412	7155	6485	6998	6906	6885	6670	6687	6164	7129	7403	7668	6867	7262	6918	6043	6554
54	113.025	2-Hydroxy-2,4-pentadienoic acid	51147	52175	47954	46899	50098	49358	51084	53425	51300	54606	53077	53694	52935	51441	54120	55792	52824	50872	53482	53896	55094	54062	59504	51204	49802	48984	51668	49958	46956	48519	52996	54568	49736	48383	50392	50341	49858	49404	47572	48780	49482	49494	49790	54107	49027	52470	51420
55	113.036	Dihydrouracil	16485	17957	16695	15889	16730	18173	15656	17833	16953	19065	15818	17756	16935	17894	17204	16818	16116	16467	18218	17871	18175	17654	17108	17598	17253	15411	19038	16205	15326	17241	17748	18293	16660	17063	17542	16347	18173	17195	17806	17430	17839	16200	18967	19119	16450	16045	16936
56	113.061	Delta-Hexanolactone	62720	63422	59491	59810	62238	64771	64295	63770	67251	63319	64387	63828	70306	62640	65364	59931	72012	60438	57566	60704	57089	55453	59178	58469	60420	60435	60812	61323	59764	60344	58540	57695	62222	61179	64377	64743	77229	74091	64516	59962	56491	55398	59879	59800	57941	60676	58108
57	113.097	Heptanone	3793	3793	3497	3631	3685	4040	3578	4441	4341	3563	3792	3950	4300	3661	3738	4037	4550	3263	4466	4119	3734	3575	3535	4251	3021	3889	3893	4405	3478	3636	3858	3972	3916	3832	4409	4308	3923	3171	3585	3533	3532	3314	3229	3923	3921	3178	3675
58	114.032	3-keto-2-Methylbutyrate	4886	5193	6289	5608	5189	4652	4445	4801	4926	4920	4817	5213	5342	5264	4793	5018	5719	5095	5581	5383	5404	5810	5890	7248	4682	4895	5411	5206	5038	4697	5472	5676	5133	5105	5407	5280	6415	5616	5682	5419	6751	6271	5626	6127	6186	6213	6141
59	114.057	Proline	272459	275491	310857	288609	278936	274409	272336	273834	267672	270553	260159	260011	276994	276843	281029	281076	272094	274323	308520	310147	316188	314870	323766	315005	267400	260813	292679	282062	265708	262270	321252	330335	306202	303314	294579	297139	444971	442977	440420	439832	442708	442507	360754	368615	363877	357673	368835
60	115.004	Fumarate	173468	167561	170578	165208	179215	173183	163786	159737	154176	149692	154778	153984	165037	161619	167584	169149	170805	169702	183350	180902	174616	176075	165044	166031	188633	184528	209840	202132	190041	180841	210997	211078	190749	187981	188737	183415	190573	192180	189115	192746	194116	188959	215120	206013	205243	197043	200594
61	115.04	Ketovaline	50223	44618	51665	51770	49152	50250	53247	56221	53957	53269	52775	51725	48947	44731	48902	47874	54490	52753	46197	49804	48438	48935	47781	44500	56640	55249	49054	54574	61588	58459	50205	49605	47775	49128	53262	50136	50525	48127	46573	44370	43426	44938	46538	49114	51149	48904	48823
62	115.076	Hexanoic acid	37134	37909	35706	36037	37023	37570	38695	37451	39577	39538	37916	39743	37617	37894	38874	37195	38391	37619	36587	37755	38280	38180	37716	38316	35999	36287	37051	37505	36500	35434	35650	37231	36595	37520	38367	39915	36285	36743	36848	36499	35660	36172	36113	36388	35750	36544	35673
63	115.087	Aminopentanamide	9272	8746	8427	8329	8619	8365	9077	9158	9790	9642	9128	9848	9017	8939	9428	8629	9150	9067	9016	9409	9141	9130	10006	10426	9123	8735	9241	8639	8150	8136	8777	8719	8689	8932	9361	8464	9242	8652	8884	8458	8818	8672	9353	9345	8757	9640	9254
64	116.018	Homocysteine thiolactone	10077	9621	9441	9114	8693	9619	10009	9173	8010	8683	7527	8027	8653	7956	8842	8905	9465	9264	9808	9680	9002	9271	10646	11266	10308	9978	10392	10112	9537	9498	9937	10014	8739	10804	9628	9146	11462	10672	10597	10842	10700	9962	9731	10040	12373	9944	11830
65	116.036	Aspartate semialdehyde	13470	13627	14482	15074	15682	13378	14962	13167	13982	12750	13974	13420	14036	15177	15533	15784	14085	14559	18672	18817	19710	19509	16640	17335	16124	14820	16040	15472	15482	13462	15286	14802	14513	13275	15609	15442	19282	18491	19964	19315	19339	21896	19466	20746	16750	17557	18429
66	116.072	Valine; Betaine	176069	168483	203972	186790	181613	180348	149007	152660	143624	146706	159880	158632	175203	174774	163630	167159	167784	172683	188290	196350	204996	202120	185665	188383	179416	173511	184853	189586	172737	169049	181927	177968	170837	168742	166934	165891	218040	224995	208003	208997	205368	212379	180200	178291	180599	181791	176471
67	117.02	Succinate	52449	51505	52833	52399	53534	56396	64992	68840	69368	63589	68911	63048	75530	77021	74654	72322	77557	76314	78810	74928	77317	76580	82647	77336	57447	55505	56716	56194	52830	52103	62331	60429	62562	62789	62139	62724	74755	73063	79312	77451	76022	78134	76299	70343	69395	69000	66274
68	117.047	7-Azaindolizine	7631	8133	7640	7507	6742	8084	8357	7380	8753	7321	7239	7191	8039	8939	8496	8253	8564	8342	7769	7948	6863	7905	8121	7324	7711	7723	7707	7444	6839	6672	7788	7270	7025	7629	6698	7355	8398	7058	7640	7536	7680	8159	6670	6457	7786	7488	5946
69	117.056	5-Hydroxypentanoic acid	12214	11261	10742	11412	10501	10390	11199	11168	10825	11175	10363	9960	11666	10914	11375	11092	12112	12037	10995	11449	11187	10609	10874	10080	11394	10676	11018	12391	9787	11103	10532	10042	9503	9827	9169	10701	10616	10965	11360	10040	9876	11168	11766	10600	10308	11624	10322
70	117.075	Diisopropyl sulfide	13209	13624	16924	15761	14132	13452	12370	13211	11330	11636	12614	11184	14161	14463	13461	13618	14840	13461	13688	14331	16892	15516	14434	14125	14150	14785	15461	16651	14892	14399	13567	14898	13984	12559	11354	13519	16973	17616	15488	14779	15378	16407	16370	13974	14731	15177	15711
71	118.052	Threonine	14462	15379	16225	17456	14678	15318	13456	14201	14598	13704	15574	16040	15275	16751	15768	16123	15379	15480	18034	17528	19266	17483	20618	17318	14394	15795	15525	14713	15410	13565	16010	15398	15167	14841	14604	15177	20945	21443	21536	21777	20799	19583	18204	18071	19215	17471	18911
72	119.05	Phenylacetaldehyde	176977	178420	221797	224044	208144	214813	264966	272101	220134	220164	237617	243080	180055	182271	185071	186931	235682	236613	178942	180234	193433	193058	160903	161204	285101	281275	231709	231642	333515	339223	201905	205565	182958	187378	204997	207779	213525	213097	167956	164917	170914	171208	172750	174606	173111	171808	223302
73	120.046	Benzamide	12843	11922	12177	11465	11647	12509	13754	13407	12189	13454	13478	12754	12835	12227	12365	12093	12723	12590	12743	12932	12552	13363	12150	12880	13766	12742	12225	12251	13217	12650	12383	12629	11160	12533	12253	12685	11304	11908	11244	11975	11889	11684	13396	12087	11473	11113	12475
74	120.996	3-Mercaptolactate	4452	3878	5857	4890	4697	4738	4381	4504	4344	4779	4145	4003	5710	4519	4045	4307	4843	4642	4506	4148	4967	4638	4139	3909	4583	3913	4973	4638	3728	3536	5110	4355	4617	4183	4396	4307	4749	4510	4218	4411	4054	4616	4272	3710	4358	3793	4016
75	121.03	Benzoate	61989	58972	58824	58967	60065	60127	59681	61442	61532	63615	60025	60551	59435	59257	62104	62610	59421	60242	60718	59131	59403	58675	59218	58198	57979	56959	59834	57952	56658	55876	55662	60103	56674	58946	55702	58677	58467	56841	56330	57141	55223	57633	56760	56647	55375	55943	56922
76	121.052	Erythritol	8691	7855	8891	8832	8417	8239	10683	8617	8348	9411	8752	8774	8201	8412	8228	9109	8279	8400	8993	7881	8170	8395	8155	8317	8771	8418	10999	8965	7809	9277	7811	8585	8646	8322	8844	7892	8415	7970	8047	7981	8206	7590	8070	7297	7396	8512	7666
77	121.066	Phenylethyl alcohol	24768	26511	24270	23990	24758	25649	25623	25936	24449	25643	25774	25373	26969	26357	27126	29126	27270	25804	25084	22886	24438	23915	23106	27216	23874	24315	24376	25257	24457	24235	24900	24087	24586	24307	25675	24902	23164	25056	23415	25995	23354	23806	24483	24140	23934	23685	24560
78	122.025	Nicotinate	14266	13315	12938	13648	12476	13854	14016	14135	14594	13214	14616	14216	14574	13707	14357	12995	13821	14478	13324	13656	13527	13472	13165	13353	13696	14531	13071	12993	12343	12836	13454	13543	14062	12855	13339	13662	12728	13489	14187	13653	13297	13666	13653	13056	12504	12666	13353
79	122.037	Pyrazinamide	16951	16172	15095	15312	14934	16976	16807	17398	17387	16426	16470	16531	15925	16445	17995	18149	16520	17401	16880	17303	17292	15954	15870	15851	15336	16479	16060	15798	16050	16179	16336	16168	15883	15723	16671	16571	16952	16632	16564	15297	15997	15738	16274	15627	14641	15489	14861
80	122.062	Anisidine	15495	16181	15605	14488	15392	14863	17280	15573	15645	16992	15742	16256	17051	15122	17678	17381	17937	16842	16070	16315	17931	17257	16000	16992	15809	15793	14617	16599	15892	14719	14725	14449	16347	15771	15589	14426	14230	16253	15156	15624	14837	16383	16052	16691	15406	15998	15433
81	122.943	Methanearsonous acid	5275	5206	5792	6387	5762	5567	5514	5514	5886	5890	5777	5980	4653	5007	4463	5385	5304	3945	5148	5227	5335	5696	5190	6470	5568	5832	5879	6005	5329	5924	4995	5174	5536	5759	5548	5893	5548	5174	5092	5067	4302	4253	4651	4935	5711	5067	5047
82	124.008	Taurine	40150	41498	39793	41520	42422	41221	72192	71221	71387	73201	71713	77925	49691	51364	50055	52325	50676	49192	49470	49961	48405	49106	48902	51595	47643	45191	47147	48208	45070	45404	64067	67362	66226	68405	65382	69297	60297	61385	62586	63452	63303	63646	53528	54294	48336	51880	51557
83	125.007	2-Acetylthiophene	25800	26693	23839	26231	25460	26937	27465	28030	28419	29123	29035	28620	27525	29084	27578	29587	29001	29263	27956	28519	28394	28463	27266	27245	25606	25374	23783	26336	24741	24501	25347	27127	26981	28740	27953	29159	25122	27204	24836	26082	28004	27525	26722	28170	25856	26849	26630
84	125.024	Pyrogallic acid	40309	39130	38708	36969	35900	38522	38664	39232	42421	40251	38842	40347	39193	40290	38511	39836	38371	41431	36992	38977	38643	38581	37986	37896	39628	39201	37937	38504	36311	35487	37706	36683	38647	38573	37534	38811	36413	37314	37108	37601	36850	38204	35577	36337	36119	36640	37699
85	125.047	5-Amino-4-imidazolecarboxyamide	18786	19321	22005	20475	19591	18436	18512	18129	19558	19129	19256	19199	20827	19616	20925	19353	21096	19731	19054	18632	18857	18582	24059	19831	18110	17979	19734	19511	17749	17049	16296	17358	17475	18311	18274	18655	15515	17010	18283	18006	19563	18718	17888	17608	20031	16837	19745
86	125.061	Toluene-cis-dihydrodiol	29063	27553	26911	26447	27553	27188	27777	28923	28465	27846	26970	27796	29754	28930	29431	29819	28806	29261	27682	28198	27553	27939	28631	28073	26834	25589	27335	26938	25936	24346	26545	26045	25973	28318	27875	28510	25208	23657	26606	27082	25624	26333	25457	26758	29409	26873	27694
87	125.097	Sulcatone	24552	24798	22476	22835	23118	23535	24351	22966	23975	23941	24490	22991	22061	21495	24576	22903	22983	24304	22667	24215	23776	22857	23670	22846	21884	22431	22596	22539	22715	21955	21504	21705	22425	22700	23949	24020	22797	21648	23042	23347	21491	22119	21550	22560	20659	21776	21866
88	126.056	(S)-2,3,4,5-Tetrahydropyridine-2-carboxylate	7206	6902	7023	5867	6186	7316	8003	6187	6909	6591	6251	7378	7225	7116	6684	6873	6492	7370	7096	7680	7080	6816	6721	7171	6944	6577	6822	7192	6809	6499	6961	6015	6491	6570	7260	7063	6624	5830	6158	6772	6631	6751	6896	5647	6666	7013	6544
89	126.905	I(-)	15127	14308	13612	14355	16627	17458	14720	14881	15496	14240	13713	15009	16379	16250	16386	16004	16273	15881	15562	15003	15149	16191	16813	15217	14881	15801	14463	14417	14205	15133	14404	14970	13406	14761	14613	14757	14472	14269	14386	13973	14718	14178	14263	14543	14880	13911	14450
90	127.016	Barbiturate	6436	6559	5975	6458	6030	5182	6139	5624	5955	6217	6323	6302	6346	6447	6327	5509	7139	6354	6870	5814	6741	6485	5648	6167	6000	5565	6334	6436	5696	6092	6380	6733	5118	6051	6014	5581	5508	5731	5990	5562	5712	5531	6669	6492	5712	6377	7115
91	127.051	Dihydrothymine	333979	322264	346389	334099	338124	329229	317555	314477	313930	318210	314854	324543	354884	348951	331535	335708	338406	345504	353089	347844	355697	348528	350789	348287	338263	329914	335698	332345	312123	311200	366194	362191	345167	331120	349997	342703	474885	482017	488112	504099	450607	451991	388634	395636	404179	387138	404470
92	127.113	1-Octanal	7727	6155	5728	6922	6773	6807	6471	7513	7589	7019	7012	6898	6820	6696	6615	8102	6566	6884	6296	6719	5533	7126	6194	7040	6821	6074	6591	7517	6739	6154	6812	6719	7737	6670	6779	7491	6704	6727	7519	7070	7155	6960	7655	6283	8184	6912	7395
93	128.011	Cyanuric acid	18950	18813	23667	23214	19483	18688	17279	17188	17063	16863	18281	18631	21287	23823	21113	19417	23958	23520	22325	25596	25281	24727	22320	23772	19620	20976	21647	20926	20259	20192	21111	22361	20631	21067	19586	19436	22796	26556	22602	23777	24094	25077	24624	24325	23495	21514	23870
94	128.036	Oxoproline	2445193	2413390	2855667	2623920	2522724	2476610	2208490	2213884	2154504	2137633	2288616	2281721	2554057	2544445	2387267	2381401	2426090	2458737	2870636	2866672	2957604	3004512	2856153	2847961	2622963	2551911	2679184	2557946	2518106	2451463	2807064	2799962	2593133	2559285	2458634	2466109	3420437	3449093	3179114	3217971	3298977	3312789	2872112	2861808	2839551	2818906	2805196
95	128.985	2-Thiophenemethanethiol	2584	2908	3077	2794	2774	3040	2737	2727	4731	2954	2439	3200	3011	3154	3179	2616	2889	2909	2781	3244	3638	3437	2968	3699	2352	2640	2810	3291	2270	2276	4524	3156	2954	2901	3135	2617	2856	3049	3388	3075	3067	3032	2881	2879	2987	3055	3515
96	129.02	Itaconate	74954	73659	77678	77055	75706	76495	77201	77947	80867	81793	73531	76583	81105	79447	81316	82254	81684	80968	87287	83786	83312	83239	94946	93166	76189	81522	85404	81945	72602	72484	85318	84982	78995	81516	82786	80882	87083	80318	82911	85399	87938	85086	84556	88955	84880	89626	83890
97	129.055	4-Methyl-2-oxopentanoate	104215	105073	101552	97393	103208	105730	106210	105709	109590	107605	107625	104710	106223	99537	98199	100682	101441	95779	107472	100828	111259	110082	111785	108611	99351	98109	101786	100660	96172	95323	102517	101337	101625	104010	105091	103066	113423	111283	105602	107503	107064	106581	105091	102375	100497	102463	103350
98	129.092	Ethyl isovalerate	33337	34894	31642	32402	33889	34312	35840	35442	34533	34763	33796	33475	35987	32486	33610	32850	34695	33371	34125	32685	33417	32094	34393	33757	31731	31994	31849	32633	31757	32110	31655	33395	32424	33171	33575	34372	32850	32074	31914	32162	32401	31675	30826	30672	30741	32314	32540
99	129.102	N-Acetylputrescine	7529	7796	7547	7070	7870	7360	8255	8086	7760	7529	7606	7462	7959	7064	7218	7526	7710	7239	7321	7459	7428	7565	7838	7997	6812	6775	7588	7377	7054	7289	7382	7529	6780	7432	7384	7599	7805	7306	6820	7411	7266	7245	7405	6880	7467	7539	7159
100	130.015	2-Oxosuccinamate	1860	2211	2488	2084	1877	1948	1756	1924	1769	1838	1737	1792	2353	2631	2193	2302	2282	2136	3100	2796	2610	3816	3243	2292	2172	2291	1903	3036	1815	2374	2007	1951	2031	2096	2077	1943	2420	2859	2945	3023	2379	2437	2509	2736	2627	2180	2480
101	130.051	5-Aminolevulinic acid	53113	54119	55614	55088	55246	52944	53220	50636	55424	52406	51680	51688	51345	55018	53863	49987	52367	51470	58950	63958	60880	64644	64637	63782	55333	52790	55436	52841	50932	51149	61893	59349	57084	54002	56627	54712	76157	76148	76922	79721	77168	80522	65788	66899	74279	71897	65859
102	130.061	Creatine	24452	24936	28171	27315	25580	26109	20759	21287	20524	20492	21604	21669	21376	23115	22775	21048	22590	21663	24836	28137	30809	29318	27395	26350	24749	24738	25280	25396	23428	23628	25491	26001	23089	23375	22031	24740	31090	30432	29606	30272	29953	31664	27293	27547	31072	31814	25949
103	130.088	(Iso)Leucine	822756	815195	967166	887305	862389	827395	670939	666823	647557	648703	698327	696148	780172	786426	732959	736029	742165	753201	873962	847206	869968	881347	853371	848503	843984	843197	869304	852476	815619	798439	807347	815886	742244	740538	721134	726645	1010275	1021742	931460	955039	939944	942855	832483	829234	821953	815020	818799
104	131.014	2,4,6-Octatriynoic acid	5103	5207	4703	5533	4129	4617	4523	5295	4360	4877	4436	4647	4902	4829	4744	4796	4827	5032	4333	6009	5190	4765	5027	5059	4461	4389	4710	4487	4253	4112	4194	4597	4995	4557	4549	5042	5213	4879	4382	4636	4382	4666	4971	5406	4351	5048	4604
105	131.035	Glutarate	31722	31851	30745	29452	31164	31287	32277	32579	32545	32739	33433	34302	32438	31297	33723	32257	32543	32880	33131	31910	34922	33835	32683	31908	30484	30124	31506	30128	29296	30057	30712	30843	30205	29638	32604	32050	29600	28694	29697	32791	29557	29358	30406	31140	31906	30377	33555
106	131.046	Asparagine	18216	19661	23629	21372	20919	19062	20578	21612	21567	21511	20447	21847	17528	18251	18425	17291	17630	18508	21061	24051	21628	21479	20810	18841	22228	19671	20719	20549	20097	20352	20963	21323	21196	20176	19024	21264	19179	19331	17541	18862	19278	17792	20034	22010	19570	19609	21299
107	131.071	D-2-Hydroxyisocaproate	25119	24879	26752	26672	28724	25396	25162	27253	23703	24093	23678	24056	27164	26573	29686	26809	29373	26093	29286	31388	25568	24926	29516	27476	23043	24130	25657	25065	23682	21426	23105	23788	23734	24661	23542	23414	31199	27819	31418	26132	24691	25918	26212	29772	28172	25129	26545
108	131.083	Ornithine	49491	49144	62868	57713	55826	50766	38302	40346	38709	40137	43488	38773	53193	49180	50628	49482	49313	47173	54836	51116	52821	55263	54655	49490	49891	46854	54765	51318	51435	49195	46586	45836	44481	43689	40152	40062	57642	54561	57643	53358	55510	52583	53607	47948	49023	50503	48123
109	131.091	Heptane-1-thiol	61345	62812	72884	66652	68063	69535	53897	58163	51959	52922	56784	58407	62271	63320	57049	57751	59309	57864	68715	68516	72197	70736	66103	64634	66359	61523	68460	64108	62737	59258	63243	65211	59093	59160	56286	58180	79492	78516	73330	74423	72090	74248	61251	65307	63516	63069	68109
110	132.03	Aspartate	354951	356941	355574	336465	355061	350016	272157	271961	272333	263143	268533	271220	255353	253966	259284	251613	266175	258678	230478	232126	229410	227195	242197	238039	304663	312301	339014	338530	308647	309738	341131	330965	330547	315189	333764	321098	270849	266974	279814	276354	276632	275624	292487	278793	307148	296784	306534
111	132.066	Hydroxy-valine	14515	17494	14118	13906	15591	15982	13508	14775	14209	14768	14035	15665	12140	11749	13421	13079	13196	13069	14627	14619	13970	15503	15606	14588	14054	14302	14743	14930	13516	14668	14301	14785	14461	14435	14713	15945	14011	13211	13288	14236	14449	13949	14974	13402	13820	14631	15769
112	133.015	Malate; 3,3-Dimethyl-1,2-dithiolane	172751	169813	188444	176647	174618	173152	203557	190112	185645	193370	191801	188264	201357	191156	193643	191428	201541	194048	242203	227491	245134	232383	249075	245074	194109	187165	202472	193979	180709	180142	245253	235683	225085	225238	207987	214595	240112	238778	250137	243421	258062	252676	313466	302371	326410	315095	303723
113	133.05	Deoxyribose	20086	20581	19720	18660	20704	20914	19763	22233	20414	19582	19585	20611	18756	19195	19334	18402	19405	18742	21898	19998	18680	20267	21875	19063	18931	19965	20652	19162	17873	19865	17934	19129	20172	19808	18511	19071	22562	20700	19870	19333	19690	19442	19473	19869	19042	17733	19579
114	133.066	Indan-1-ol	25103	23596	27288	25805	26731	27853	27997	29411	27544	27353	26149	27906	25348	27097	26405	24393	29127	28449	26474	24697	27253	26698	26099	25848	31357	29485	28871	26771	31653	31388	27083	25830	26671	24880	25712	26287	27216	27346	24917	24245	24298	23722	25536	24270	25055	26548	27174
115	134.026	2-Benzoxazolol	13161	13669	16168	14050	14523	13386	12367	12944	13216	13540	12870	13879	18265	18353	16942	15298	16575	16646	16506	16886	18270	17011	17956	16314	15751	16077	16281	15940	14788	15638	13734	13944	14390	13565	13168	14240	15447	16073	16701	16228	16614	17000	17441	17226	15777	14402	15562
116	134.047	Adenine	392314	359032	402723	374365	401660	365287	350477	359120	356968	367107	374061	378230	490222	476048	462760	443906	472158	468930	430652	422610	432455	428831	434747	422101	458064	446463	432897	429791	451908	440487	370004	387481	378051	387023	361429	382623	433602	436728	493348	488281	503591	503118	377871	376258	386514	378500	389540
117	134.097	(R)-Amphetamine	3546	3521	3680	3479	3618	3208	3133	3583	3248	3596	3708	3784	4323	4378	3932	4024	3633	4303	4067	3784	3764	3522	3682	3540	3680	3878	4169	3861	3958	3882	3906	3465	3582	3507	3027	3548	3927	3799	4604	4092	4438	4301	3727	3781	3833	3164	4078
118	135.03	Threonate; 1-Pentanesulfenothioic acid	79599	78524	91223	87309	88857	83916	88308	92592	80586	82367	90175	94325	98613	102297	97390	91510	93232	91960	110483	110422	108830	108867	108554	104179	104593	101026	96447	95563	102388	98444	98165	98686	91882	89160	84127	85509	122267	120538	116777	118154	118585	117361	95418	98879	99291	103766	99851
119	135.045	Phenyl acetate	176303	176742	208803	214042	208494	203601	245729	244635	224668	227651	225820	229709	207209	209809	217483	215870	235173	242416	208299	203093	214173	213383	208076	207413	247763	246588	215181	212130	257066	266175	210337	210385	201006	204716	217183	215779	202251	208085	178903	183145	182800	180235	183308	188220	190184	191637	229086
120	135.057	N-Methylnicotinamide	34900	34210	40777	40688	38520	37928	45248	44611	40570	42921	39152	41961	39490	40475	39802	39605	44630	44991	39741	39101	42141	42207	41569	39893	43885	45719	40410	40869	46248	50285	41901	40263	40191	38882	39167	39496	39889	40639	35975	37557	36924	36653	35469	36673	36837	37903	43904
121	135.067	Tetrahydropteridine	15505	14945	16976	17136	16457	16065	18612	19310	17862	17781	16537	17423	16734	17172	17708	17629	18427	20075	15875	17136	17803	17995	17050	19999	19147	18958	17456	17124	18776	20344	16781	16450	18549	16517	17748	18834	17267	17341	15115	16171	15759	15197	15639	15761	15702	15691	17347
122	135.082	4-Propylphenol	20705	21833	20221	21175	20821	20340	22604	21177	21922	21949	21198	21965	21846	21080	22512	21509	19943	21436	20225	20220	20777	20565	20558	20314	20482	19912	20315	20349	20880	20845	21006	19631	20749	19686	21024	21471	18321	18332	19599	21171	18859	22293	21095	19241	20520	20879	20338
123	135.093	Phenelzine	5343	5897	5625	5876	6072	5763	5700	6168	5573	5696	5580	5956	5519	6071	5992	5524	5698	5573	5668	5732	5819	5717	4917	5287	5980	5567	5514	5555	5682	5613	5381	5631	5836	5666	5387	5575	4955	5430	4897	5635	5276	5398	5798	5655	5684	5669	5249
124	136.028	Trans-urocanate	5092	4641	6085	5995	4605	5184	5526	5663	5656	5617	5165	5662	5482	6134	5418	5335	5664	4949	5449	6529	6581	6486	6422	5189	5269	6756	5995	5519	5633	5045	5747	5493	5647	5067	6733	5363	5940	6490	5906	5846	5576	5922	6568	5980	5395	5343	5684
125	136.04	Anthranilate	16045	14409	14015	14489	13953	13479	14260	14974	15169	14596	15701	14463	16181	14528	16391	14296	15841	15255	15459	15165	16419	15658	15678	14089	13995	16095	15067	14880	13739	15476	15477	14616	14705	14063	14011	14284	14403	13623	15173	14140	15381	13877	14051	14915	13145	14906	13201
126	136.064	1-Methylnicotinamide	4627	4346	4321	4339	4304	5015	4765	4883	4947	5182	4950	4398	4419	4500	4481	4594	4950	5113	4715	4501	4806	4739	4887	5131	4719	5061	4776	4830	4890	5556	4541	4125	4163	4329	4273	4124	4420	4464	4267	4185	3689	4441	3832	4366	4176	4306	4754
127	136.077	Tyramine	6575	5443	5964	5640	5943	6196	6411	6897	6790	6746	6162	6353	6011	5309	5993	6568	5544	6176	6349	5763	5510	5353	6024	6102	6121	5850	5806	5968	5325	5489	5296	5311	5992	6750	6027	6689	5092	5808	5659	5331	5460	5145	6272	5531	5244	6103	5959
128	137.036	Urocanate	120246	118944	101012	100765	100429	100895	103127	105403	114842	115419	101340	105418	116499	119017	120147	118790	119483	117358	125631	123985	124440	120204	129186	128303	98109	97782	105369	108953	99255	97174	98630	100210	144973	144570	106265	106490	106391	104204	105327	105955	104478	104673	120580	114079	118497	124966	115807
129	137.061	3-Methoxybenzyl alcohol	42622	44779	42679	43641	43889	43897	44571	43767	44820	45232	45730	44453	47103	48292	48924	50651	46051	45982	44326	46984	47968	47030	44775	45275	44144	43106	42619	44615	43681	42753	43039	42532	45948	44193	44679	46108	41827	42914	42500	44417	42816	45278	41696	43187	44887	45584	40962
130	137.071	4-Hydroxymethylphenylhydrazine	11127	11536	11768	11837	11985	10667	10683	11020	11573	11059	11355	12042	13368	12566	12595	12286	12396	12011	12110	12084	12790	12668	11904	12237	10984	11138	10960	11295	11637	11308	11482	10899	11129	11416	11341	11642	10506	11451	11007	11242	11387	12237	10494	10852	11563	11591	11352
131	137.084	Phenylethanolaminium	9592	10205	10387	9646	10588	9329	10270	8433	9178	9303	8938	9902	10477	9405	9638	10325	9305	10450	10769	10219	10372	9011	9511	9886	8939	9661	10677	9817	10541	9498	10444	9204	9841	8655	9490	8365	9046	11113	9337	10344	9914	8938	8879	10397	10283	10566	8237
132	137.097	Isophorone	15502	16172	16263	14887	15412	16235	15568	15804	15433	15743	15908	15759	17010	16138	16621	16738	16275	16233	17183	15881	15939	15832	15186	16841	15009	15415	15982	15174	15008	14731	15063	14480	15667	15505	15705	15454	14895	15203	14468	14701	14923	15453	14764	15658	18751	17639	15401
133	139.076	cis-1,2-Dihydro-3-ethylcatechol	32640	33548	32344	32806	32342	33137	33813	32424	34829	34425	32778	33919	33336	33794	34555	35294	34986	33237	31647	32863	34717	31430	33720	31918	32664	31849	32112	32387	32517	31467	31879	32976	33076	33278	32763	32954	31709	29766	31054	32581	32125	31471	31295	32414	31774	31674	31617
134	139.113	(3Z,6Z)-3,6-Nonadien-1-ol	11821	11311	11404	12062	11759	12341	11967	11661	12347	12347	11919	11739	12106	11214	12167	11292	11905	11606	10831	11472	11266	11810	11300	10280	11743	11034	11074	11471	10828	10879	11158	11573	11365	11339	11407	11044	11679	10629	11597	10610	10954	10967	11758	10954	10945	11222	11725
135	139.993	Methamidophos	25296	24408	26232	25339	24680	25813	25518	25828	26098	26758	25641	26531	25295	26777	27086	28271	26340	27806	25238	25039	25676	25410	26712	24737	25192	24796	25646	25206	22309	22539	23334	24895	24950	26396	25045	26635	24593	25899	24841	24841	23895	26136	24440	25092	25028	23400	24602
136	141.002	Thien-2-ylacetate	43253	45662	43174	45020	45062	45680	44063	47381	46710	48123	44856	47861	45320	45841	45044	46848	46468	46383	43385	44731	45222	46350	44448	43031	43676	45431	44286	43405	43593	45178	42303	46054	43225	45626	42445	44343	43836	44455	43155	43722	43237	44749	42845	44376	43301	42932	44439
137	141.031	5-Hydroxymethyluracil	15381	14870	14122	13601	15125	14654	15348	15281	15216	15324	14830	15246	15226	14610	14452	14410	13698	14031	14344	14135	15299	13919	14528	14275	14583	15108	14646	13935	14388	14420	14962	14380	14821	14594	13913	15319	13568	14074	13727	14202	14148	14453	15811	14477	13697	14256	14439
138	141.056	4-Oxocyclohexanecarboxylate	20917	21563	19627	19200	21075	20606	20518	20361	23045	21481	20859	20185	22593	22333	21956	23323	23467	22355	21651	19858	20189	23356	21472	22428	20864	20132	19943	19829	19549	19159	19083	19891	20629	21727	22639	20970	19040	19876	21691	20972	19900	19635	21020	19015	22123	22907	21203
139	141.092	Cycloheptanecarboxylic acid	20686	21639	21047	21028	21780	21404	23584	22530	22124	22594	21535	21520	21981	21174	22006	20552	22548	20238	21647	20526	20896	22370	21371	20367	20489	19517	20772	21684	20196	19442	20238	20078	20971	21833	21567	22293	20597	19629	19741	20668	19959	21930	20458	20724	20973	20081	21689
140	141.129	2-Methyl-4-heptanone	4494	4700	3882	4709	4569	4301	4562	4519	4861	4715	4760	4316	4437	4638	5199	4427	4630	5331	4111	4446	4675	4820	4357	4495	4718	4569	4663	4506	4399	4283	4137	4888	4290	4184	4705	4850	4232	4308	4572	3980	4083	4097	4293	4687	4434	4775	3811
141	142.051	2-Hydroxymethylclavam	7644	7026	6444	7024	7067	7895	7028	8303	7650	7992	6603	7598	7105	7481	6841	7693	7595	8420	8625	8109	7210	8343	8015	8014	7740	6375	6717	7523	6299	6646	7480	6425	7384	7400	6976	7265	9646	8885	10051	9929	9803	9033	9010	8909	8374	7385	7905
142	142.066	2-Aminonaphthalene	4395	4622	4316	4650	4526	4580	4276	5183	5148	4095	4312	4573	5097	4178	4718	4278	4478	4924	5046	4309	4413	5655	4311	4747	5644	4249	5091	4587	5696	4201	4663	4483	5819	4780	4592	5384	5556	5626	4858	4995	5237	4868	5268	4937	4676	4682	4166
143	142.999	2-oxoglutarate(2-); 3-(Methylthio)methylthiophene	112904	112481	131796	122804	110980	110946	92152	89850	99455	93853	103179	102430	137616	137440	116415	117389	116757	113183	134692	135752	132297	129399	175944	176570	133047	133985	111433	117379	115157	109100	124489	130010	104651	113283	98897	104644	117725	118186	118430	125155	122570	122323	117189	116440	128411	132130	131024
144	143.035	2,3-Dimethylmaleate	20753	19361	20329	19843	18730	21113	21003	20355	21206	20317	20734	20317	22504	21733	21442	21226	20478	21613	21152	21185	20886	21106	21294	20695	21096	19826	20009	21359	19247	19932	21163	19918	20233	21286	19125	20299	19186	19267	18406	19661	20533	19677	19412	18504	20102	19625	19781
145	143.047	N-Nitrosoproline	20264	19990	20711	20357	19481	20453	21676	21566	21278	18759	21120	19211	20231	21240	20810	20901	20108	20995	21112	21913	20837	20821	19798	21001	21504	20671	21095	20120	20234	19466	20709	22140	20220	20031	20826	22517	22415	22136	21427	23321	23508	22406	20566	21215	22374	22451	20666
146	143.058	N,N''-dinitrosopiperazine	9211	8716	8821	9337	8717	8846	8875	9238	9624	9141	9634	8768	8699	8893	9010	8954	8601	8644	9153	9427	9300	8906	8688	9441	8267	8566	8355	8896	8139	8316	8689	8390	9621	9541	8578	8702	8845	8883	8395	9073	8990	8915	7686	8505	8244	9414	7689
147	143.071	trans-4-Hydroxycyclohexanecarboxylate	46163	44627	43399	45057	45226	43045	46886	46403	47345	46685	45367	46131	47390	44850	48576	44530	45120	43587	43513	44993	43017	44837	45222	44033	42476	42924	43410	44841	42714	42855	43734	42913	44144	44309	44791	45082	42356	42228	41934	42102	42614	41119	43331	42066	42732	43787	42346
148	143.107	Octanoic acid	92954	96351	89664	90161	90089	96487	98089	99768	96275	97443	92069	93644	89137	88385	90236	90910	93366	91157	92487	89173	91453	90206	89297	87185	87562	85641	89992	90024	88849	86609	89403	88612	88969	88037	91580	91799	86817	87531	85018	82638	85306	83982	86057	84688	85897	87004	86625
149	143.13	Homoagmatine	5423	5175	5431	5127	5046	5517	5892	5766	5658	5730	5168	5038	4946	4990	5326	4991	4993	5255	5598	5141	5333	5266	5174	4862	4828	4672	5536	4817	4937	4949	5410	5030	5100	5222	5244	5090	5057	5150	4911	4844	4826	4960	4959	5027	4871	4902	4891
150	144.031	2-Oxoglutaramate	4956	4063	4630	4306	4454	4569	5775	4593	3806	4366	4132	4610	4572	5323	4414	3740	4786	4548	4812	5049	5260	4454	5203	5813	4619	4805	4933	4771	4493	4300	4773	4697	4024	5019	5448	5082	5677	5269	6085	4916	4943	5726	4923	4381	5683	3640	5406
151	144.046	3-Methyleneoxindole	13612	12573	11864	11821	10296	11887	14242	13332	12099	13252	11626	12253	12752	13145	12419	11857	12588	11971	12514	13464	14316	13326	14112	12588	12787	11283	11845	12347	10372	11460	10571	13387	12855	11134	10484	11712	11139	12308	12254	11117	11705	11277	12085	11722	11535	11792	9984
152	144.067	4-Acetamidobutanoate	18200	15924	17566	16208	16260	16363	13687	16258	15580	16792	15227	15995	16829	17530	15551	17483	17293	18404	15693	17736	18531	16097	21928	16987	17440	16745	15762	17627	18178	15978	18447	16521	15698	16773	16679	16011	25682	25128	23224	23971	24372	25309	19964	17481	20132	20679	21217
153	145.015	Oxoglutarate; Di-2-propenyl disulfide, 9CI	30907	28593	28854	29268	27254	28572	27272	25273	27099	26472	30035	27973	35889	34840	28643	29965	28371	28432	30595	35554	34878	31808	40404	34048	30470	34701	28649	28174	27331	26834	30246	28040	30097	28251	28314	27570	30810	30885	32407	32646	33206	32935	33332	29012	32874	33662	30604
154	145.031	Coumarin	20177	21463	24187	22399	20525	20189	20902	21650	21223	20307	20789	20315	26404	28086	26111	25282	25026	23557	22883	26040	25965	22879	28819	26527	21742	23821	22085	23687	21013	22102	22886	22838	22936	22222	21161	21933	25988	25479	23845	26650	26392	25229	21979	24842	26019	25054	24645
155	145.062	Glutamine	1813422	1812626	1936026	1889375	1859958	1815251	1708883	1743501	1687243	1689554	1793778	1771670	2048302	2025522	1966961	1977300	1956150	1952121	1973719	1960985	2021753	2004936	2035544	2011100	1884172	1871360	1913096	1882352	1731972	1731312	2045452	2057446	1920430	1857000	1921321	1902956	2892892	2868720	2922869	2976592	2704702	2698300	2337719	2323846	2277867	2283715	2368371
156	146.026	Indole-5,6-quinone	55292	56172	59214	56300	55002	55057	58988	55680	57912	57726	57994	56420	68534	70146	72119	65427	69426	70485	64800	65813	61479	60244	66695	67385	59259	58304	62842	64479	58292	58160	66836	67886	66945	68723	66008	68326	70017	69169	77355	81525	75118	74913	72268	73726	69669	74341	70330
157	146.046	Glutamate	2328612	2318065	2354422	2303472	2386038	2362940	2462957	2444979	2419182	2422400	2441198	2436834	2291261	2275843	2307185	2287918	2333378	2304962	2318146	2285274	2240799	2216945	2395641	2379302	2579712	2524260	2703315	2627743	2482636	2474674	3044402	3013603	3008260	2955328	2911728	2857655	3340287	3263188	3417695	3449479	3399824	3393524	3098904	3079578	3095847	3133494	3180851
158	147.031	Hydroxyglutarate; 2-Propenyl propyl disulfide	59903	58708	58128	57657	60616	60025	60195	56085	61573	57147	55592	57218	60115	60473	60998	59914	66975	61223	64272	61487	55747	61913	61327	60323	58092	56464	59890	59314	53272	51665	59436	57830	61971	61175	59216	59932	60322	59963	63509	62414	62671	61040	60826	59006	63178	61980	67024
159	148.062	1-Methyladenine	9405	8586	9943	9743	9475	8613	8749	8743	9540	8979	8704	9185	9262	9004	8960	9701	8776	8467	9646	9596	8659	11276	10684	9635	9538	8543	10539	10382	9373	9467	9016	9136	8328	10116	9221	9237	12176	13998	10820	10930	11967	11620	10575	9675	11078	9646	11416
160	148.992	Thiodiacetic acid	2915	2799	4102	3502	2965	3557	2687	2886	2802	2911	2860	2643	3056	3304	3844	3217	3625	3440	3137	3038	3145	3797	3522	3979	3123	2814	3104	2839	3325	3110	2854	2824	2672	3025	2715	2484	2961	3407	2772	2821	2970	3715	3104	2780	2980	3013	2943
161	149.009	Tartaric acid; 2-Methyl-2-(methyldithio)propanal	11849	10780	10913	10920	11429	10905	11797	12400	12477	12625	10758	11881	11176	11202	11903	11249	12372	11674	11626	10454	11768	12107	11155	10406	12023	11246	10509	10750	11326	11516	11165	11859	10902	11353	11543	11903	10508	11458	12469	11145	11469	11007	10975	11125	11092	10162	11228
162	149.025	Phenylglyoxylic acid	17041	18111	17814	18424	17604	18186	18190	19618	19470	18832	18817	17766	19016	18368	17930	17981	18652	18312	17864	18130	18440	18653	18380	18115	18747	18197	17432	17770	16477	17445	17969	18264	17248	17580	17690	19134	17591	19023	18023	17364	18142	17070	17582	18321	18074	17285	18482
163	149.047	Pentose; Diisopropyl disulfide; 7-Methylhypoxanthine	17439	17032	19685	17427	17232	16662	17638	19001	18175	18228	18442	18767	16861	16644	15488	17871	16256	17575	18280	18361	17070	18178	19656	16851	20454	17920	18636	19184	17265	17122	17731	19083	19980	20017	19722	19096	17615	17085	18610	18721	20453	18861	19060	19359	15902	18192	18635
164	149.061	Hydrocinnamic acid	49784	47967	48426	49327	50638	48345	52452	53808	50391	48460	50460	56272	47084	45816	46364	44642	49459	50857	47617	45511	48725	47628	45453	46132	52109	52970	49800	51206	57013	56932	48189	49429	46248	47603	49887	48943	45169	48392	44948	42495	42636	43845	45488	44658	48213	47890	49676
165	149.097	Thymol	15940	15675	15008	14852	15459	16793	16392	16555	16348	17399	16146	16516	17676	16310	15926	15723	16079	16095	15882	15722	15788	16029	16199	15993	16227	14261	15043	14891	15091	14690	14793	14606	15907	16494	16647	16288	14807	15685	15135	15505	15134	15706	14795	15584	16229	15794	14623
166	150.003	1,2-Benzisothiazol-3(2H)-one	18701	17137	17419	17536	18781	19981	18723	18422	17830	18213	17752	17501	19737	17576	18621	17783	18579	17487	19260	17996	17469	18570	18498	17794	17929	18493	16971	16976	17878	15928	17506	17445	16424	17220	16976	18222	19072	16914	16923	17335	16351	17585	16270	19006	17376	17117	17914
167	150.023	(S)C(S)S-S-Methylcysteine sulfoxide	9849	10237	11113	12292	10545	10607	9611	10170	9440	9296	8825	9467	11452	10859	9471	9126	11156	9469	10895	11709	11263	11072	11408	10398	11189	11311	9951	10700	9614	9891	10944	9940	10551	9033	8809	8079	11934	11994	10644	12311	10709	11409	11384	10866	10765	11627	10729
168	150.043	Guanine	8132	8048	11159	9236	8624	9536	9698	11307	8912	7885	9338	8584	8614	8190	8605	8553	8712	7999	10461	10791	9694	9627	9268	10051	9013	9133	9081	9729	9226	7916	8721	8600	9731	8941	9115	9212	9889	10737	9822	10640	10018	11378	11729	9695	8879	9496	10819
169	150.056	Acetaminophen	29651	30821	33740	31009	32725	32843	28244	29118	26259	27865	28814	28441	37662	36525	34489	36342	35032	37628	36218	35215	34619	36630	37737	36439	33177	33118	35360	31404	30446	29471	33215	30011	31235	29796	28184	29089	35629	37063	35760	35341	34181	34585	35234	35247	31917	33814	36229
170	151.026	Xanthine	22299	19569	25611	22598	21910	20766	21874	23765	21230	22654	24473	23135	23082	21703	23043	20289	21810	19284	26816	29166	26070	23985	26618	23572	22604	20592	21008	19347	20878	19603	24760	25028	21760	23433	22804	20919	29667	26999	22922	23097	23221	21908	23847	22229	22448	25770	24504
171	151.04	p-Anisic acid	36528	35618	37008	35834	34592	37388	39674	37326	38868	39038	38640	37201	38219	37331	36711	36109	37198	37988	38753	35860	38551	38824	37994	37913	34876	35021	35278	36239	34091	33997	36304	35911	34913	36350	39927	39595	35618	35242	33598	35878	35258	34717	36931	36602	36058	37062	36097
172	151.061	Ribitol	10998	12706	12934	12862	11785	11208	12187	12603	12503	12736	13460	12522	12591	12112	11953	13381	13278	12066	11455	11970	11454	12130	13282	14237	11887	12198	13027	11010	11454	10504	12554	10720	11992	12252	13150	13415	11321	11953	10939	13882	11980	11673	11992	14911	13208	11438	15538
173	151.076	2-Isopropyl-1,4-benzenediol	45687	46818	44017	46758	46069	47877	47020	47268	47273	48602	47694	49504	47764	47331	47760	47553	48755	48242	47927	46714	47297	46888	49151	48033	46221	44655	47094	46740	45878	44984	45830	45617	46214	48101	47326	47466	43546	44191	46214	44971	47207	45885	45914	47237	48556	47671	45548
174	151.087	2-Methoxy-(3 or 5 or 6)-isopropylpyrazine	8155	8667	8232	9303	8745	8356	8327	8802	8557	9126	9038	9173	8414	8600	8815	8899	8659	8354	8529	8011	8484	8842	9251	8820	8128	8086	8317	8475	8570	8546	8481	8321	8059	8657	8449	8907	8187	8180	8243	7982	8979	8249	8981	8701	8490	8081	8494
175	151.113	(-)-trans-Carveol	9998	10108	9185	9804	10149	10423	10258	9699	10290	11741	9580	10170	9979	11056	9694	10365	10287	10542	11171	10187	10793	10296	11231	11409	9753	9331	9880	9980	9305	10136	10279	9406	9575	10366	10426	8985	9380	9611	9906	10864	9818	9495	10296	10164	10405	10261	10374
176	152.002	3-Sulfinoalanine	4288	3065	3766	3758	3704	3015	3884	3332	4618	3505	3490	3482	3898	2897	3763	3853	2989	3194	4021	3875	3481	3822	3109	3679	3460	3246	3528	3854	3603	3438	3714	3818	3651	3465	3471	3768	3970	4227	3372	3601	3227	3634	3518	3218	3215	4170	4183
177	152.035	3-Hydroxyanthranilic acid	59483	58468	56053	54958	57669	58043	65225	64152	64506	62537	60762	62375	58772	56326	59423	58867	59047	57710	58170	56774	59617	59487	60498	57040	57318	56444	58392	56699	55944	56837	57848	58832	59068	58141	60085	61268	59934	57331	57656	55114	57370	57067	56854	57067	55996	56937	56931
178	152.059	FAPy-adenine	7604	7018	7097	7928	7278	7308	7593	7515	7794	8084	6833	7483	7360	7491	8005	7700	7699	7742	7448	6592	6750	7601	7508	6898	7157	6937	7155	7056	7336	6739	6563	7236	7239	7420	6796	7458	7087	6916	7606	7364	7873	7009	7051	7029	6194	7024	7097
179	152.072	Dopamine	23657	23598	23206	22809	23872	23560	22236	23246	25638	23752	23950	23893	23413	22136	22079	23686	22735	22075	23062	22028	22697	23906	24043	23758	23533	21666	21705	23248	23947	22150	22709	23965	23673	23581	22567	24599	21698	23615	22767	22440	20515	22476	22624	22202	23175	22772	23841
180	153.019	Gentisic acid	26629	25235	23207	26110	24086	26492	24866	25346	26052	26648	25116	26077	26331	27381	27054	26385	26722	27825	24942	26389	25446	25335	23884	25882	25074	23903	24361	25917	23830	23860	24467	25637	24300	24455	24666	26249	24593	23933	24667	24658	24645	24847	24228	24961	24411	24061	24348
181	153.038	1-(5-Methyl-2-thienyl)-1-propanone	13703	14535	15139	14956	15590	16298	14833	16986	14620	15222	14664	15607	15798	14289	14992	16249	15585	14632	15318	16477	15189	15281	14979	14177	14276	15216	15765	14553	14609	15309	13990	16068	14508	16234	15026	15752	14867	15217	16242	14971	16902	16110	15221	15537	15718	14732	15532
182	153.056	Hydroxytyrosol	26495	27539	25780	27217	27913	29219	27340	27358	27541	27653	27552	29229	30949	28159	28540	30027	28599	30329	29476	29890	28362	28419	29229	30078	27402	26706	28349	27042	26807	27728	25643	27124	27712	27605	27531	27027	26225	27278	28131	27417	28048	27309	27509	28619	29132	28313	28148
183	153.092	C9:2	29248	28277	27384	27339	28815	28858	29168	28544	29778	29876	30576	29655	30106	28814	30979	28989	29242	30216	29120	29100	28775	27764	28635	28032	28708	28521	28123	28357	28319	27677	27780	27649	28608	29409	28561	30596	28083	26222	27038	28730	28407	26911	25893	27830	29194	28627	28568
184	154.063	Histidine	99234	97963	123164	107786	110335	99142	82933	86113	83265	77005	93498	86782	100312	94974	89954	90169	92483	90736	107338	101682	104626	105451	103533	101090	102776	91135	107322	103981	100332	94895	103854	101664	92041	89912	85981	85031	126935	120854	124437	126213	126122	115770	101382	104455	102083	101673	106139
185	154.086	Arecoline	10036	9688	11684	11315	10067	10365	11321	8924	10423	9547	10263	10526	10017	9161	10139	10126	9382	9364	9789	11602	10720	11711	10947	9235	11080	10251	12932	12546	9242	10663	10949	10101	11047	10191	8996	8958	11819	11738	11038	11214	12438	12148	9952	10725	11469	10949	11607
186	154.976	Phosphoglycolic acid	7367	7145	7156	8210	6521	7000	7619	7504	8940	8219	8233	8156	8108	8198	8038	8109	8413	8471	8921	8871	8379	8781	8211	8431	7759	8583	7758	7885	7308	7306	8462	7822	7487	8048	7889	8152	8135	8328	8776	8488	10538	9350	8778	8045	7931	11239	8097
187	154.999	2,5-Furandicarboxylic acid; Methyl phenyl disulfide	15029	13932	14200	14628	14373	14454	14511	13637	14684	14127	13850	14255	14858	14658	14314	15088	14151	15021	15810	16117	15067	14235	14134	13084	14350	14296	15611	13763	12701	13814	14349	15499	15397	13696	13978	14599	14241	14783	15089	14562	15193	15135	15139	13555	14878	16441	13149
188	155.01	Orotate	7040	7332	8251	8789	7736	7339	8267	7369	7897	7998	7523	7730	7994	8452	9501	7639	8182	8073	7249	7856	6076	7003	7050	6397	7133	7622	8473	7757	7853	7982	8446	8053	7456	8047	7355	7213	7717	7697	8093	7036	6830	7444	6996	6565	7584	7643	7546
189	155.035	Ascladiol	20411	20738	20540	19059	19861	20791	21313	19853	21344	19742	19820	20193	21992	22960	22694	22914	21751	21861	20621	21301	21140	21258	22642	21708	20587	19914	19054	19533	18520	18891	18531	18866	19248	21315	19658	19595	18714	18632	20298	20715	21435	20596	20775	20664	21742	20423	19901
190	155.05	1-Naphthaldehyde	9691	9014	9265	9387	9429	8824	9374	9111	9679	9031	9904	9262	9253	9801	10091	10514	9725	9687	9756	9088	9669	8446	9207	11006	9107	9184	9357	9106	9944	9659	8993	8793	9302	9610	9728	9390	8876	9216	8617	8688	9864	9590	8344	8615	9898	9368	9069
191	155.071	8-Hydroxy-5,6-octadienoic acid	79468	79032	75724	77655	78699	80470	80800	77883	80207	81345	79812	80298	81435	81240	79258	85547	80851	81525	77621	80094	81048	78021	80478	80239	76676	76303	78211	78399	77443	74387	74972	75260	78586	78674	78980	80298	73868	72116	77860	74993	74921	75997	75534	76999	78359	76338	76310
192	155.108	C9:1	25418	25015	25073	24608	25718	25773	27210	25415	28240	27439	26730	28012	24832	23316	25405	25437	25936	26933	25366	24328	26659	25083	25222	25716	25271	24615	25719	24433	24927	24509	24956	25762	26869	26116	26829	26664	24887	24713	24871	24027	24962	24556	24811	24520	24847	24785	24188
193	155.144	Menthol	4526	4976	4446	4566	4462	4504	4588	5198	5134	5390	5262	4712	4308	5009	4105	4481	5083	4450	5329	4512	5024	4488	4671	4092	4389	4358	4475	4749	4582	4603	4219	5226	5394	4630	5150	4740	4025	3977	4405	4474	4514	4584	4978	5768	3677	4435	4857
194	156.03	2-Aminomuconic acid	7729	7416	7896	5897	6501	7129	6342	7198	6807	6647	6364	6759	8515	9040	7477	7372	8280	7879	9176	7951	7764	8094	7936	7495	6197	6279	7261	6572	6693	6682	6616	6552	7003	7220	5991	6811	6555	7307	7951	7386	7067	7252	7039	6507	7797	6558	7243
195	156.066	3-Methylcrotonylglycine	7928	7894	7899	7032	8872	7846	8565	8751	7379	8421	7649	8672	7920	7779	8970	7474	8193	8092	7902	8036	8177	9009	6670	8104	7718	8474	7581	8166	7308	7794	7516	7099	8053	8572	7727	7326	8373	8843	8497	8953	9117	8612	7179	7801	7517	7729	8104
196	157.014	Zymonic acid	21290	21099	21162	19744	20285	22423	20758	21238	20908	20778	20550	20620	21007	21221	20681	21110	21169	21603	23335	21327	25137	22144	21863	21916	20857	19140	18680	21284	19719	20376	20367	21850	20340	20632	21275	19469	22199	21140	21368	19638	21149	20581	21225	21486	19833	21814	21134
197	157.024	Dihydroorotate	5791	6407	6873	6595	6302	6443	6899	6950	7000	6672	6620	6704	6839	7874	6520	7307	7044	6833	6917	7109	6879	6775	6685	6860	6851	6418	6263	6602	6246	6507	6705	6491	6341	6890	6603	6983	6620	7053	6541	6423	6467	6634	6857	7103	6708	6638	6474
198	157.051	Isopropylmaleate	43119	42963	41472	40641	43811	43037	43216	44044	46556	44233	42972	43063	47402	44454	45568	43885	43982	45282	41675	43878	44074	45316	46123	42785	40157	41406	41050	39772	40542	41199	40568	41011	42963	43859	44990	40622	48646	42213	43735	42131	38034	38593	44088	40433	44013	41717	36927
199	157.066	2-Methoxynaphthalene	15819	14918	15939	14223	15135	14983	16720	16495	16312	16024	15455	15563	14138	13837	13096	13131	14335	14746	13864	14301	15003	17487	15305	12263	14120	14670	15532	15005	17118	16515	14208	14861	15891	15101	15828	15775	15499	14552	14063	13113	13550	13083	13742	13676	12824	14355	14245
200	157.087	cis-4-Hydroxycyclohexylacetic acid	60818	59506	53965	52459	55106	54354	56794	56823	57124	58079	54056	55458	53053	54197	54671	53703	53078	53262	56558	52053	51990	52531	54278	53672	51698	52399	53139	53533	52150	51675	51874	53065	53725	55421	52883	54673	53672	51721	51187	52365	51417	51121	52654	52465	51769	50182	49742
201	157.123	Oenanthic ether	167744	169944	149433	150881	157890	157881	164758	162380	164085	165985	161010	161781	158923	158081	160042	162054	159684	159619	159020	159605	158330	157783	160211	159903	153700	151652	152995	157786	151308	149945	153520	152063	151652	155353	157616	159884	151940	150680	149460	152206	148057	149562	155115	150805	152472	154759	151365
202	158.083	2-Methylbutyrylglycine	12707	12997	13560	13167	13542	12944	12636	13693	13779	13457	12314	13160	11820	11249	12964	12921	11508	12894	14782	14971	12532	14168	15472	14326	12036	11461	13168	12721	12427	11907	13887	14539	13936	15185	13175	13266	13848	13960	15629	12586	13274	12506	16452	13336	14209	12674	14467
203	159.03	Oxoadipate	16737	15670	16123	15518	15147	16236	16867	16983	16750	16739	16265	17174	17721	17753	18381	17530	17402	18550	16183	17513	18153	15971	16068	16319	15867	17256	16813	16299	15312	15110	14549	16350	15303	16030	16465	15756	15263	15617	16290	15868	16500	15915	16792	15824	16188	15471	14913
204	159.045	6-Methylcoumarin	15845	15964	15011	16342	14905	14848	15914	16369	17160	15240	15554	16906	16141	16951	18082	16773	17119	16710	15776	15057	16264	15228	15540	14955	14987	15557	16500	15933	14290	13802	14637	14386	15370	14999	15227	15326	14267	15190	14624	14336	15643	15107	16180	16034	14723	14925	14858
205	159.066	Pimelate	54916	54951	54731	53808	55347	54326	55807	55821	57199	58275	58064	57327	58358	54821	60849	57444	58109	60081	57634	55938	55482	56024	57713	55728	52398	52953	53925	53742	50684	51444	51892	52306	56569	55320	54483	55392	51025	50999	55414	54763	55221	54245	52966	53341	52331	53479	53339
206	159.092	Tryptamine	7680	8136	7671	7809	7798	7510	8061	8171	8788	7995	8271	8190	8042	8326	7279	7733	7713	7541	8018	7752	7963	7439	7822	7748	7278	7600	7290	7858	7799	7443	7853	7569	7803	7998	8018	7470	7583	7354	7682	7365	7859	7013	7101	8054	8058	6719	7810
207	159.103	Propylhydroxypentanoic acid	18348	18469	16741	17864	16361	18273	19178	20057	19100	19041	16786	17511	16292	19320	17968	17460	19502	16364	17865	16330	17278	16469	16915	17110	16501	16959	16661	16471	16436	15987	16062	16899	16660	16945	16332	17157	16980	16875	16254	16702	15431	15905	16960	15747	16853	15666	16948
208	159.113	Methyl-Lys	5588	5951	5951	5911	5626	5770	5819	6363	6574	5922	5695	5481	4950	5422	5478	5517	5579	4583	5651	5491	5667	5647	5967	5229	5269	5610	5718	5775	5117	5143	5245	5273	5587	5467	6043	6002	5493	5415	5336	5615	5260	4909	5587	5479	5884	5604	5257
209	160.024	Formyl-Asp	3396	2864	3820	3287	2730	3049	3054	3651	3542	3457	2701	2711	3576	3473	3151	3140	3173	3515	3430	2936	2841	2669	3873	3774	3411	3349	3005	4040	3339	2954	3223	3670	3339	3077	3182	2985	3082	3231	3190	3477	3695	3497	3269	3422	3829	2943	3393
210	160.041	2-Indolecarboxylic acid	7866	7408	7337	8361	6600	6975	7305	8582	8174	7818	7075	6986	7788	8192	8413	8408	7846	8502	8274	8957	8652	7604	7749	7461	8469	6696	7378	8235	7364	6801	7491	7888	6820	7091	6553	7236	8025	8023	8564	7734	8128	7655	7872	9503	7696	6841	8667
211	160.052	4-Acetylimidazo[4,5-c]pyridine	5378	5939	6290	7021	5123	6216	6304	6135	6233	5738	5659	6206	6352	6485	6481	6926	6062	6483	7336	6855	7267	7098	7831	6966	5671	5760	5504	6404	5913	5823	5685	6239	6787	6445	6146	5892	6141	5970	6388	6882	7084	7546	6139	7241	6815	7368	6227
212	160.062	Aminoadipate	20018	18354	20942	20827	21138	19646	22571	23520	23063	22365	22643	22329	19116	19644	19043	19005	18996	19498	27780	28243	26269	28951	28053	27349	21192	20095	21476	20210	20405	20531	21260	21663	21965	23906	23052	23564	26040	26435	26347	26473	26395	28147	28168	28720	25343	29020	27301
213	160.076	Tryptophanol	6078	6398	6478	4934	6014	5836	10507	6026	5744	5371	7072	5985	5298	6134	5564	6077	5458	6000	7378	6669	6604	6734	6880	6947	5828	5372	5922	5538	5918	5838	6077	5462	5104	5408	6758	5090	6098	5768	5580	6195	6219	6329	6798	7216	6044	6499	5826
214	161.008	Hydroxyoxoglutarate	5758	6239	6004	6110	5896	5344	6082	5574	5980	6553	5442	6592	6619	6857	7213	7183	6598	6363	6556	6122	6405	6437	5962	5685	6046	6090	5514	5965	6030	6121	6694	5598	6217	6225	6148	6029	5490	6091	6206	6109	6419	5935	6395	6674	6568	6270	6515
215	161.025	Umbelliferone	14496	14590	13044	12968	13340	13197	13521	15106	15359	15231	14350	14601	14762	13892	14752	14391	13387	14557	14343	12119	14254	14005	14001	13419	12860	13833	13208	14764	13479	12155	13555	13208	13120	13540	13495	12756	12769	13779	12546	13652	11990	13787	13960	13695	12508	12556	12819
216	161.046	Hydroxyadipate; (-)-1-Methylpropyl 1-propenyl disulfide	81064	81281	77689	74258	78544	75818	88859	88097	88290	90054	87872	88363	83548	80536	81363	78501	85421	82728	77089	76127	73140	76623	78675	76825	76298	75198	76327	77352	72989	71860	74161	80882	80066	81551	77889	78247	80225	79958	73773	85260	79942	84563	73821	69764	74690	68670	72450
217	161.061	cis-1,2-Dihydronaphthalene-1,2-diol	24943	23877	25886	24801	25826	25745	27351	28235	26067	28161	26984	26190	25061	24533	24065	24605	25816	24231	24165	23723	25050	24787	24489	24175	26382	28430	24805	24238	26442	28473	23933	26584	24035	25377	25289	25236	24214	25761	21987	25041	24463	25651	24568	23568	24733	23888	25989
218	161.081	Cymarose	18869	19743	18818	18416	19468	19774	21687	21238	20875	21147	19087	20355	18273	19708	19251	19171	18730	19362	19309	20669	19416	19589	19659	19298	19494	19246	19474	19758	20419	19960	19644	18334	20120	19544	20163	19645	18438	19389	18414	18451	18673	18199	19272	19638	17856	20469	19258
219	161.096	1-Phenyl-1-pentanone	9239	9784	9326	9032	9935	9664	10418	9467	10022	10065	9424	10290	9182	9875	9789	9289	10046	10094	9679	9693	9550	9458	11053	9771	9943	9531	10184	9528	9741	9979	8581	10222	9158	10244	10547	9943	8886	8934	9772	7926	9080	9030	9844	9711	11191	11198	9310
220	161.987	Acesulfame	1326	1664	1433	1962	1569	1624	1667	1642	2094	1655	1708	1671	1977	1553	2386	1519	1477	1705	1856	1576	2058	2215	1712	1365	1792	1509	1558	1663	1425	1474	1299	1144	1482	1690	1638	1153	1761	2049	1671	1373	1426	1378	1731	1580	1651	1470	1298
221	162.033	Cis-2-coumarate	4153	4223	4042	4132	3785	4868	5279	4544	4998	5448	4449	4539	4656	3844	3962	4569	4352	4430	4035	4567	4370	3975	3589	3733	4595	4234	4333	4514	4251	4090	4291	4440	3959	4588	4209	4516	4529	4620	4373	4133	4491	4342	4619	4489	4063	3951	3949
222	162.077	Amino-dideoxy-hexose	3449	3620	3406	3051	3025	3193	3458	3348	3296	4267	3297	3277	3114	3644	3386	3244	3042	3356	3068	3112	3459	3616	3338	3449	2852	3091	3421	3298	3055	3038	3451	2993	3126	3010	3400	2807	4180	3323	3252	3182	3211	3110	3096	3395	3050	3286	2866
223	163.061	Deoxyhexose; Butyl isopropyl disulfide	18704	17778	16654	15857	17301	17189	18999	18594	18121	19510	18860	18416	14834	15878	16396	19206	21470	20052	18744	17890	17540	16898	16699	16948	18768	16999	18125	15964	16960	17648	16616	16700	17329	17747	16753	17158	16708	15251	14284	15309	15255	14422	16244	17094	17293	14182	16027
224	163.077	Cumate	22453	20671	20296	19705	21911	21830	21685	21032	23549	21887	21949	21447	22088	22683	22776	21925	22155	21718	21905	20374	22017	21506	20775	21691	20260	21411	20443	20500	21070	20803	21615	20644	21674	21403	21238	21697	20071	20852	20890	19728	21316	20328	22247	21217	22532	21148	20601
225	163.088	Fenuron	5430	4967	4689	4758	5254	4860	5395	4922	5125	5598	4634	5337	4820	4758	5160	5156	5147	4773	5525	4902	5039	5048	4819	4764	4711	5054	5022	4978	4949	4878	4481	4590	4691	5104	4748	5294	4193	5106	4593	4527	4660	4610	5305	4745	5213	4842	4781
226	163.112	1-(1-Methoxy-1-methylethyl)-4-methylbenzene	15257	13879	14101	13619	14378	15663	14714	14841	15660	15446	14329	15320	14910	13532	15202	15174	14537	16041	14413	14903	14745	15520	14065	14159	14730	13919	13563	14295	14150	12905	14850	14632	14330	15330	14274	14744	13857	13526	13517	13332	13571	13880	14619	13969	13666	14306	14525
227	164.022	8-Oxoguanine	4959	5018	4771	4662	4147	4630	5189	5266	5594	5459	4943	5370	5337	4755	4542	5048	5235	4588	4455	5348	3490	4248	4881	4609	5221	4853	5285	4306	4031	4568	4494	4675	4850	5050	5043	5238	5107	4748	4577	4667	4912	5362	4772	5306	4555	4233	4211
228	164.036	4-Pyridoxolactone	18009	16711	15364	17376	17422	14609	16523	15619	16866	15757	14997	15868	17809	17796	21901	18464	18697	17830	17624	17632	17743	18272	19896	19153	15044	15934	14152	15234	13883	15254	14576	14782	14269	14749	15161	13835	17111	18393	18973	15355	17079	17476	16023	15232	15892	15887	15840
229	164.072	Phenylalanine	199742	202265	237507	221506	213212	207360	171966	172607	170105	167056	179646	181335	202553	199913	190052	192043	191344	191733	211544	202583	224968	215132	203461	202977	204873	208307	215858	209770	203306	200303	202088	197341	189271	187120	185464	182702	257771	253865	241505	246501	237592	239878	202274	204730	202604	199823	203366
230	165.019	Phthalate	27392	26566	25202	27909	27696	26362	27331	29367	28307	30276	28226	27714	27502	29457	27124	27412	28489	28671	28054	27726	28705	28396	27013	27434	26111	26056	25662	26028	26133	26560	25477	27074	26621	26354	25033	26023	25087	26497	26365	26508	26455	24859	27529	28043	26488	26235	26051
231	165.041	Pentonic acid; S-Propyl 1-propanesulfinothioate	76911	69002	71842	72804	76020	76067	78843	70779	78776	80074	74924	76591	72534	71715	71114	71007	73071	69663	73653	76373	71231	72964	75499	73023	72301	70860	78952	71325	72127	68525	82353	77795	74788	82283	72752	72545	77775	84102	79238	78207	81651	81247	77939	79280	74214	75081	79369
232	165.056	3-(3-Hydroxyphenyl)propanoic acid	31774	32090	32944	33897	33025	34906	33876	32164	33461	33725	31713	31861	31826	33697	34484	35220	33482	32733	33419	35320	31190	31796	32209	34109	32450	31752	31286	29944	31069	32569	30470	31057	32479	32096	32021	29503	31111	32486	33671	33470	32486	32027	32531	33150	33616	32418	33879
233	165.092	C10:3	23127	23527	23194	22636	24087	23954	24253	24976	23404	23438	23020	22481	22586	24688	23658	25312	23894	22506	23791	26101	23495	23237	24808	24785	22487	21996	22397	21955	22193	22572	21437	21326	23586	22454	22424	22198	22283	23081	22482	21622	22322	23082	22817	23561	23863	23566	21821
234	165.103	3-Isopropyl-2-methoxy-5-methylpyrazine	6056	6066	5551	6058	6130	6384	5812	5722	6456	6510	5859	6017	5880	5900	5734	6267	6066	5370	6175	6013	6172	5799	6365	6641	6203	5890	6214	5391	5262	5962	6022	5856	6130	5970	5015	5591	5471	5445	5834	5275	6242	5980	5855	5624	5565	6060	5516
235	165.128	(-)-Nopol	7977	7696	7639	7849	7987	7853	8169	7470	8359	7635	7990	8300	8411	7276	7772	7909	8952	7745	7580	7481	8322	7939	7394	7212	7864	7244	7798	7527	8107	7452	7505	7237	7297	7970	8344	7703	7859	7369	7104	7565	7172	6653	8224	7405	7470	7982	7664
236	165.979	2(3H)-Benzothiazolethione	6892	7107	6972	6774	6631	6920	7473	7475	7300	7309	6184	7213	5941	6574	6953	7725	6272	7706	7132	6396	7100	6560	6051	7077	7029	6710	6717	6913	6561	6898	6802	6667	6500	7265	7207	6959	6528	6632	6968	5918	6463	6803	6990	7587	6928	6759	6819
237	166.051	Pyridoxal	33390	36805	36296	37113	34780	36523	38592	34343	38473	39001	35596	37318	39041	38342	37559	38507	39079	37386	42172	38731	39038	38719	40006	39541	31845	35690	36402	33199	34645	34306	37159	35720	34490	38334	36258	37879	34519	34645	33770	35189	34489	31506	37662	38077	37437	34150	38260
238	166.063	(S)-Spinacine	10655	11799	10659	10681	10565	11493	11991	11286	11100	11574	10636	12226	12616	12223	12661	11963	12321	12277	12678	12708	13058	12837	13723	13330	10374	10742	11547	11870	11177	10709	11046	10570	10961	11809	11021	10771	12494	10773	10955	11739	12227	11187	12275	12065	12560	10951	12587
239	167.108	C10:2	17200	15756	15875	15635	16664	16276	17351	17053	16901	17252	15680	16843	17398	15290	16996	16371	17406	16862	16045	15841	15756	16635	16490	15943	16330	15464	15083	16053	15973	16140	14191	15741	16594	16226	15926	16777	15679	15236	16875	15956	16851	16365	16226	15784	15768	16086	16243
240	167.144	10-Undecenal	6856	6501	6634	6225	5987	6892	6826	7191	6706	7779	7963	6575	6523	6082	6987	7100	8740	6851	7034	6924	6960	6842	6785	7454	6555	6716	6402	6049	6849	6676	6961	6731	6876	6869	7733	7196	7621	7072	6931	6450	6911	6789	5755	6848	7156	6404	6471
241	167.956	Selenocysteine	2219	2068	2013	1883	2120	2060	2147	2278	2501	2716	2642	2680	1710	2188	1788	2033	2028	2095	1928	2245	2360	2209	1962	2178	1657	1786	2093	2087	1827	2261	1944	2087	2217	2366	2437	2631	1868	2216	2187	1631	1834	2311	2045	1863	2051	1784	2503
242	168.043	Phosphodimethylethanolamine	339207	317922	340878	327286	337122	330268	331806	322684	334566	330087	329211	330665	271205	262134	273742	267775	273967	262487	343880	331308	342110	314450	344153	339976	329898	310379	344263	329211	327502	311033	383460	378617	397941	391736	386265	367984	367767	360310	374200	366246	394079	378717	360081	343940	354612	356892	365224
243	169.016	Benzyl methyl disulfide	26523	25990	25120	25098	25146	25181	26377	27122	28331	29748	28563	29134	26346	28691	26823	27325	25540	26461	27014	26292	26618	26093	27224	25010	26406	25045	25160	24644	24086	24695	23743	24853	27177	27819	26099	29056	24515	24400	24564	24280	24817	28177	26448	26779	25248	25159	23736
244	169.066	Methyl beta-naphthyl ketone	31244	33665	37099	37644	36023	36251	40306	40561	40466	38854	38629	40628	31926	33636	31554	31437	39519	35367	33685	34111	35769	36693	31030	31634	44642	43145	37751	35789	47305	49032	35992	37964	37084	35573	37880	38245	37228	37924	31829	33162	32176	33672	33426	32810	32748	32682	40375
245	169.087	1,4-Ipomeadiol	32203	32356	30799	31693	33601	33004	34458	32651	33552	34112	33218	32772	32625	32896	32692	31542	33291	33821	32184	31821	32322	33400	32374	33339	32593	32238	31386	31432	31945	31715	31046	31554	33499	32876	31951	33066	30595	31731	31058	31576	31557	30962	31792	31955	31069	32293	32523
246	169.099	Levetiracetam	8087	7790	7875	7957	8006	7608	8966	8231	9161	8371	8471	8538	8438	7706	8333	8151	7931	8267	7526	7579	7892	8310	7930	7721	7905	7723	7791	7882	7836	8034	7449	7941	7955	8301	7806	7967	7683	7754	7618	8017	7264	7521	8267	7724	7855	7706	8102
247	169.123	C10:1	17366	17481	16909	17342	17892	18393	19033	17806	18755	19802	17713	18269	16972	16967	18521	18123	17085	16373	18330	17041	17682	18213	17322	17458	17571	17302	16622	16404	16725	17030	16322	17579	18049	18121	18379	18292	18262	16372	17163	17017	16104	17582	17278	17040	16881	16680	16326
248	169.159	Undecanal	4090	4081	3988	3342	3554	4260	3806	4195	4285	4361	4278	4220	3411	3439	3868	3601	3305	3509	4748	3533	3642	3813	3763	3768	3327	4274	4185	3743	4229	3528	3651	3787	3868	4341	3807	4364	3745	3241	3900	3283	3798	3598	4364	2874	3533	3465	3308
249	170.045	Tetrahydrodipicolinate	16106	16807	14954	15016	15731	14903	16664	18059	16003	16118	15480	18300	16502	16038	16109	16751	16258	16857	15566	15639	16573	17076	17117	16934	16520	17119	18120	17336	16606	16522	17349	16974	17100	15945	17694	15990	21025	21841	21845	22410	21961	21345	17699	17681	15594	17180	17875
250	170.057	Metronidazole	6679	7064	7662	5670	7980	6780	7068	7690	6837	7807	6227	7050	7233	7030	6514	6906	6560	6059	8157	7545	7754	7365	7243	7043	7500	6702	7389	7020	7141	6697	7000	6567	5828	7372	7216	6825	7859	7417	7310	7706	7385	8715	7274	7091	6315	7039	7866
251	170.119	Gabapentin	4421	3814	3733	3238	3787	3667	4404	3821	3600	4175	3531	3905	3604	4245	3906	3786	3374	3235	3571	3315	3779	3469	3328	3572	3674	3760	3439	2987	3820	3671	3347	3318	3744	3827	3836	3834	3696	3674	6052	5559	3638	3233	3860	3467	3999	3641	3423
252	170.945	4-Bromophenol	3721	3015	2714	2866	3468	3233	3428	3263	3812	3368	3407	3733	3494	3481	3521	3085	3299	3695	4427	4122	5093	4271	4453	4058	3260	3614	3113	3255	3160	2988	3020	3215	3331	3608	3340	3506	2886	3302	3487	3244	3642	3295	3707	3749	3206	3526	4029
253	171.006	Glycerol 3-phosphate	38537	39978	39500	38943	39749	40758	43049	43016	40928	43128	41005	40421	35236	34951	34954	33912	35242	34070	36740	35731	35068	36677	35616	36709	40844	43649	46524	45680	41831	42036	45001	45453	46971	45170	47311	47316	38685	38798	43201	40903	39167	39498	42942	39904	39185	40771	40121
254	171.046	Menadione	11924	11548	10776	11078	11376	12888	11291	12657	12878	11898	10474	10665	11211	11781	11146	11178	10294	11656	11171	10465	12589	12677	12338	12741	11206	11470	11157	10913	10409	11709	11113	11469	10997	10765	11190	11432	10712	10525	11345	10871	9676	10966	11780	11004	10205	10096	10037
255	171.066	2-Octenedioic acid	73755	73287	69863	69459	74017	73169	77355	76034	75986	73416	71364	73574	77122	79170	81864	79502	81187	81062	81015	79984	79961	77297	82275	77681	71707	70712	68765	70238	69460	69030	70552	69777	72577	71103	72642	73974	69929	69460	73102	73607	70754	72004	77923	76442	75648	74287	74822
256	171.077	Glycylproline	35951	34935	31496	32985	31714	31563	35779	34154	35358	35566	33873	32978	32748	32167	33381	32616	34120	33014	33126	35399	34211	33936	35298	33936	33818	34015	32738	33160	32508	30562	31663	33484	31867	32898	33951	31754	33886	32784	33438	34079	33417	32659	35153	32418	31997	32798	33933
257	171.102	Tetrahydrofurfuryl butyrate	206870	204697	152543	152802	156322	159857	170317	169818	170781	174338	163581	161275	158387	152261	162241	155827	162483	160131	160080	158030	158199	156031	152791	151495	158022	155503	156622	159501	151836	149923	155099	156860	154682	154561	161024	163276	150330	149134	163232	163029	150404	142996	159531	157363	149743	148166	150031
258	171.139	Decanoic acid (FA10:0)	163416	167692	149544	148783	156240	158385	168026	167236	166969	166626	156047	164134	157070	153931	154086	153629	156398	155172	156330	157735	156262	160936	153020	152197	148449	151714	149966	153319	148891	143797	151883	151867	148805	152430	156572	160579	149407	146683	147382	143020	146421	144169	155466	155143	149778	145267	145032
259	172.002	Dehydroascorbide(1-)	4643	4760	4164	4473	4585	4595	4830	5460	4616	4669	4909	4577	4606	4839	4882	4500	4460	4881	5032	4984	5479	5543	4384	5337	4411	6185	4076	4822	4139	4453	4724	4347	4762	4580	4773	4878	4802	5015	4461	4972	4748	4657	5788	5562	5065	5279	4977
260	172.039	2-Quinolinecarboxylic acid	6816	5785	7894	7755	6605	5849	7010	6809	6836	7503	6487	5624	5959	6210	7426	6567	6664	7337	8153	9029	7607	7015	7799	7753	7263	6516	7282	6786	6562	6849	6595	7610	6736	7805	6504	6908	7691	7792	8288	7104	8382	7176	7431	6558	6825	7592	6847
261	172.061	Acetyl-Glu-semialdehyde	19936	20391	20003	20428	18861	20096	19125	25160	22322	17691	21230	20439	16889	17326	17880	17606	18313	18720	21303	20360	21052	19338	20947	23042	19059	19093	18831	18645	19003	18728	24216	20253	19139	23118	19437	23064	20131	19005	19403	18936	19486	20692	22271	24664	24532	19881	20637
262	172.098	Acetyl-Leu	16763	15776	13915	12584	13109	13365	14196	15995	16049	15143	13505	13660	12935	11547	13603	14793	12324	12877	14580	15003	14834	15400	14570	14903	12974	13744	12762	13365	13553	13675	13171	14082	12782	12447	14174	13843	12759	14268	14268	14548	14605	13777	15610	13821	14026	15791	13378
263	172.991	Phenol sulfate	44484	46957	41265	44013	43050	45542	44667	47475	43142	43917	41579	46126	47772	45801	46759	44141	44844	45568	45614	46328	46252	48827	42713	42759	43014	44246	43394	42965	42795	44469	42617	45665	42982	42423	41177	41361	47141	48129	46134	44153	47113	45467	43916	40787	40332	39771	43885
264	173.01	Aconitate; 2,5-Dimethyl-3-(methyldithio)furan	68660	71126	75969	67635	65991	67396	65418	66400	63682	67617	66626	63036	81726	74313	72901	74068	67765	65407	72791	80676	82655	80514	88818	87166	76649	79603	65806	67715	66148	68229	73919	73495	68344	66421	69001	69821	68614	68285	73583	71068	78798	75105	74316	75165	75404	75900	81878
265	173.023	Juglone	21828	22691	20958	21960	22953	23459	22854	23242	21903	22294	21204	22094	21904	21405	23245	20628	21093	21286	23056	22227	23820	25575	23373	25692	21798	22578	22055	22267	22777	21053	21348	21005	21618	21715	20553	22919	20523	20883	20667	20720	21457	21287	23599	20319	21095	24033	23024
266	173.045	Shikimate	74698	75660	75529	74431	74985	79926	79016	76425	80670	80893	77307	78675	94334	93825	92421	92820	93294	91219	86442	84580	80885	83875	85703	83784	77968	75006	73594	74433	72143	71027	72587	75695	76524	74910	76114	77757	74149	72980	80437	82524	81289	79849	81805	80350	76760	76591	79618
267	173.06	Menadiol	29480	30384	29776	30047	30004	31232	32415	30865	32179	31037	31827	30563	31504	30176	31154	31604	32998	31836	31025	30982	29435	31304	30244	31266	32884	31722	30161	30343	33278	32679	27738	30272	30413	30244	29610	30573	29664	31309	28754	28454	27758	28439	30138	29315	29799	28977	30566
268	173.082	Suberic acid	78084	77059	66911	66005	67973	70442	71184	70313	70364	72059	69510	66860	68392	68300	72415	68543	70237	71108	71518	71151	71019	69775	70001	67214	65753	63649	64885	65187	64511	62503	63482	67303	64959	67307	68483	66849	66088	65052	66952	67726	64202	63414	65253	68454	67278	66241	68264
269	173.093	Acetylornithine	29565	29924	31962	30149	30092	29380	26141	27468	28171	27568	28524	26417	28584	29275	30581	30848	29049	31371	32288	33483	31942	29082	32148	30493	29314	25033	27362	29302	28810	27742	25125	27584	25878	26903	24870	26108	29742	29626	29145	27977	29602	27037	28301	31129	29536	28951	31009
270	173.104	Arginine	73718	68935	91787	83416	78890	73917	58970	64394	57255	56538	67734	62255	77544	75493	71602	67115	71848	72089	82490	78046	75894	74824	72332	72248	70579	67136	76394	71519	70903	64788	65265	65773	61031	58490	56537	54179	77270	76771	75397	72039	76162	73260	69217	64208	65055	65053	65743
271	173.118	(±)-3-Hydroxynonanoic acid	38616	39304	34500	34899	35307	35554	40458	41010	37408	35718	34718	34972	36469	34038	36655	32863	35648	35047	36202	37740	35674	35159	33138	35897	33991	35277	36020	33938	35356	32565	34188	34197	31930	33843	33389	35106	35270	35455	35147	32467	34331	31528	35771	34602	33605	32757	32015
272	173.13	Ne,Ne dimethyllysine	10029	11119	10058	9939	9708	9437	10810	10540	9341	8782	9608	8543	9854	8848	9460	8871	9789	9161	9965	10435	10335	9821	9305	9011	8783	9863	9003	9178	9555	8398	8897	9402	9284	8664	8771	9053	8775	9296	9179	9304	8832	9096	10628	9182	9220	9769	9022
273	174.006	(R)-(E)-Sulforaphene	6192	6341	6169	6248	7689	5858	5451	6311	6116	5446	5388	5636	6044	5911	5513	6240	5617	5086	6104	6465	6122	5377	6401	6021	6121	6324	6234	5961	6026	5528	6068	5386	5910	5624	6106	5362	5663	6082	5761	5534	6257	6594	7393	6667	7056	6532	7089
274	174.041	Acetyl-Asp; Berteroin	23629	24252	22503	21895	23067	22767	22462	21426	21281	19648	20876	19385	24293	22346	27040	22675	24464	20823	20736	20318	21164	21562	20218	20678	22385	19210	24162	24314	21059	20576	22544	22770	22351	22240	22208	21029	32546	29629	27775	26263	25341	27155	19750	21071	19847	19002	20957
275	174.087	Citrulline	14224	13185	10235	10104	10932	12677	11118	11295	10961	11385	11242	11904	11900	10106	13213	11345	10646	10627	11163	11071	10733	9933	12998	10235	10785	10802	10128	12741	10288	10077	11896	10627	11814	10916	10769	10491	10580	10439	10626	12616	9894	10698	10041	10533	9974	10755	11187
276	175.025	Hexuronic acid; Ascorbate	1902344	1880539	1841645	1822970	2031251	1961810	1564899	1567552	1504079	1502532	1450954	1448529	1836825	1819275	1903608	1893632	1920165	1921239	2014740	1985775	1878710	1872423	1698741	1693393	2121349	2070956	2361031	2315015	2165729	2119691	2078093	2049013	1820170	1790023	1807909	1785843	2175840	2170320	2040740	2055046	2144543	2136560	2215691	2199543	2014610	2003865	2004275
277	175.061	3-Propylmalate	116082	115058	117565	116872	118187	119547	122127	120975	116786	113496	111694	111832	140479	133170	144161	116711	138755	110355	127970	126434	126876	125716	120005	117428	123764	121042	130987	128705	123493	124349	125358	120979	118619	111411	112833	114251	213610	173270	167289	148676	111935	102013	131782	128958	117507	119125	122302
278	176.04	Polyvidone	40631	43170	41959	43867	41575	40231	36695	35924	34341	34222	31855	35924	34146	34483	35907	35581	35122	34486	39604	39721	37450	38939	35672	37728	42611	42433	47693	46328	42149	41958	43074	42901	37977	38706	37178	36509	41244	41469	39552	39383	42064	42739	43882	40755	39816	40256	40008
279	177.019	7,8-Dihydroxycoumarin	21142	22205	22135	22304	21462	20065	24785	26431	24089	24808	24027	26318	24570	22251	24325	24561	24523	26200	28142	24368	25861	27915	27199	25065	22464	21999	25423	23607	24896	24528	26120	26005	23837	25722	24078	25945	24270	23528	24590	26188	24950	24522	25763	26144	27159	23407	26593
280	177.041	Glucono-lactone; Methylthiomethyl 2-methylbutanethiolate; Melizame	27626	29070	28867	28591	30186	28344	32413	29456	29105	33130	32001	32166	25423	23640	24558	24223	25355	27034	30077	30286	30395	30003	29088	30322	31256	30873	32922	30203	32676	31524	32413	31396	30064	27635	29066	32905	27369	25845	25826	27627	26734	24423	27472	28084	29429	30393	31470
281	177.055	4-Methoxycinnamic acid	45247	47605	54912	56549	55642	55723	62811	65131	56746	59438	59269	63567	47656	46008	44966	47068	53305	55821	48375	50328	49596	49290	45359	43429	66534	64611	59572	57912	73998	75151	57733	57154	55679	52265	58328	59692	56272	56424	45968	44781	47059	45123	46544	49368	48493	48092	58414
282	177.066	4-Oxo-4-(3-pyridyl)-butanamide	14090	14154	15767	14252	15377	15256	17677	17400	15660	15842	16505	16841	13298	12494	13050	13660	13633	13758	14282	14172	14151	14441	13028	12905	16465	16821	14900	14965	17587	18289	15475	15696	14973	15918	16561	14587	18127	16645	14987	13435	12680	12457	13831	14816	14667	13517	16404
283	177.078	Digitalose; Dibutyl disulfide	13549	13596	13811	13701	13983	14060	15315	14100	15711	15208	14888	15319	12974	11824	12983	13152	12615	12707	14136	15081	14408	14467	13871	13710	13928	13058	14153	14527	13845	14457	13194	14597	13701	13955	15488	13823	13471	12868	12595	13562	12062	13223	14492	14105	13725	14935	14294
284	177.092	5-Phenylvaleric acid	28627	30148	28287	29115	29009	30498	29897	30894	30393	30949	31766	30713	28736	28934	29143	28460	29536	30127	29117	30005	29128	30015	30252	29015	28951	29308	28771	28673	29676	31138	28260	29908	30441	31260	30912	30020	28310	27638	27595	28240	28482	27828	28934	28101	29587	29859	29398
285	177.128	Propofol	4576	4920	4856	5159	4949	5122	5170	4625	5025	5687	5130	5344	4953	4322	5194	5392	5257	4482	5826	4725	5054	4327	5208	5676	5190	5304	5106	4915	5074	4813	5079	4550	4680	5126	5246	4796	5201	4932	4888	4632	4819	4320	6033	4802	4719	4839	5052
286	178.033	1-(Isothiocyanatomethyl)-4-methoxybenzene	6656	5980	6589	5788	6345	6893	6370	6343	6556	6722	6433	6944	4905	5656	6093	6281	6034	6304	6622	6710	6212	6718	5538	6671	6707	6491	7261	7053	6891	7753	7276	7201	6603	7019	7185	5795	6647	7641	5479	6567	6667	6862	6402	6861	7222	6271	7327
287	178.072	Hexosamine	7069	6243	6940	6102	5674	6454	6775	6594	6044	6153	6801	5815	6032	5967	6530	5238	5692	6323	8051	5585	5712	5971	6122	5018	6172	6188	5396	5188	5646	6010	5727	6086	5546	6384	5913	6005	7372	7979	5466	5738	6287	5754	6786	6082	5423	4873	5557
288	178.087	2(N)-Methyl-norsalsolinol	14112	13017	12280	13366	13798	13360	13034	14322	13581	13045	13073	13697	13195	12664	13155	12885	14114	13051	12157	13157	14173	13337	12612	13456	13171	13608	13438	12056	12493	13600	12722	12770	12496	12831	13954	13132	12179	12621	11882	12543	13244	11957	12855	13136	13444	12659	12083
289	179.036	4-Hydroxyphenylpyruvic acid	22625	24723	22290	24496	24181	23191	25254	24524	23766	24805	25863	24331	29191	28582	30463	29550	25602	25922	26805	26706	26778	25473	24875	27475	23374	25365	23544	24158	23169	23808	23607	23867	23881	24392	23417	26283	26641	28919	26704	27687	27265	26597	26301	25951	25231	25125	24248
290	179.056	Hexose	111758	111781	114337	112703	112749	113455	110510	115165	109733	109294	107636	110860	125436	130903	128610	131368	127057	126998	101677	101791	102583	102203	101763	100904	121265	124571	131094	129341	121712	119694	125967	130425	115041	118737	117731	119815	178027	184933	185052	184972	182164	188612	98209	98948	99400	98391	101338
291	179.083	5-Hydroxykynurenamine	15385	16068	15024	15889	15517	15529	17677	19131	17173	18623	17474	19202	15537	16177	16459	16215	16602	15358	14841	16100	15712	15878	16043	15690	15975	15048	16162	15917	16204	15459	17768	17862	17487	17549	17315	17467	18573	19310	18646	18627	18983	18772	14431	14755	15325	15093	14770
292	179.107	2,2,7,7-Tetramethyl-1,6-dioxaspiro[4.4]nona-3,8-diene	17293	17103	17220	17515	19153	18420	17995	18300	18339	18300	17922	17458	16241	19045	17943	18390	18559	17216	16650	17310	17522	17914	19867	18384	17043	16962	17176	17494	18000	17679	17337	17323	16915	17152	18427	18812	16863	16393	16662	17209	16401	16254	18006	17439	18216	18298	17136
293	179.144	(3Z,6Z,9Z)-3,6,9-Dodecatrien-1-ol	9231	8257	8598	9192	9430	9155	9199	8901	9066	8994	9538	10261	8379	9078	8863	9018	9367	9735	8845	8800	8861	9657	10404	9457	8064	8534	8684	9014	9260	7813	8449	8768	9573	9213	9369	9070	8775	9517	8751	9004	9017	8300	8572	10003	8610	8680	8850
294	180.034	Acamprosate	23188	19529	21274	20902	20223	17744	20811	21035	19679	17012	17795	17969	24372	23840	24578	23617	19358	21543	19418	25357	22052	20995	21003	23027	19080	18618	20229	20253	21249	19053	18551	20456	20058	20952	18578	18413	21054	20946	20817	20074	21957	22192	22788	23934	22306	20260	17700
295	180.066	Tyrosine	166177	163920	194777	183931	185591	166989	146927	150760	145846	151224	150015	150779	167072	166173	162822	160563	160977	159495	184406	180248	183230	187379	179478	174502	167796	168910	176303	171050	165081	163164	174851	178180	162084	154453	155314	157695	213893	213274	204229	204363	197610	193795	180312	177733	167814	167868	172364
296	181.013	6-hydroxy-2H-1,3-benzodioxole-5-carboxylic acid	27665	25370	25651	25397	25192	25965	26982	27287	26535	27326	26366	26976	26415	25076	28191	26721	26595	27825	25344	25713	27101	25998	26341	25295	24538	24887	24172	25335	24434	25003	25063	26354	26175	25140	24687	24779	25620	25566	24996	25615	24711	24363	27925	26785	25312	24868	24594
297	181.051	Homovanillic acid	21390	20746	21537	20817	20237	20628	23125	22072	23352	23239	23579	22954	23373	22500	24023	22896	23678	22570	22471	21883	21803	23663	23004	21770	20865	20864	21662	22019	21510	20222	21846	22846	20843	22076	20139	21267	20401	21429	21770	22384	23245	20588	21723	21412	24188	22400	22111
298	181.071	Mannitol	39243	39980	41142	39442	37427	37968	36804	36003	34588	34945	34936	35162	34780	36250	37265	37007	35382	35206	36839	38796	37522	39160	41144	38162	39960	40987	40126	40902	36795	37685	36157	36174	34670	34549	35260	36556	40745	40310	39954	40253	38268	37909	37343	39380	37785	37765	38620
299	181.086	Amyl 2-furoate	24972	23810	23486	24511	23238	25086	26293	25002	25428	26666	24781	25098	25711	25373	26158	26113	25431	25797	26703	27593	26142	24835	26112	25654	24358	24059	24318	24166	22934	23392	23238	24528	24953	24024	24499	25235	24813	24347	24366	24777	24231	23567	25283	25894	25271	27014	24831
300	181.123	Geranyl formate	11539	10920	12532	11922	11083	11785	12867	12192	11333	11676	11824	13350	13556	11085	12230	12640	12415	12235	12371	10955	10981	11381	11484	10960	10701	11525	11101	11898	11731	11175	12179	12043	12022	11743	11931	12623	10334	10764	11838	9926	11272	10778	11997	11739	11249	12183	11554
301	181.16	Geosmin	9558	10112	8485	8896	9397	9412	9963	8759	11288	10147	11557	8970	10242	9004	9897	10136	9437	8915	8792	10664	8527	10196	10315	9299	8274	9303	8524	8977	8676	9120	9511	7930	10429	9116	9624	8934	8755	10125	9831	8314	8823	9108	9572	10040	8216	8948	8997
302	182.009	5-Nitrosalicylate	11991	12118	9867	11534	10754	11151	11657	11856	11485	10565	10722	11655	11116	10565	11057	10832	10420	10254	11560	11755	11479	11387	11095	11039	10503	10464	11496	11581	10109	11067	10179	11082	10694	11428	11286	10402	10550	10659	10341	9656	9869	10802	11608	10886	9855	10757	10561
303	182.045	4-Pyridoxate	12352	9774	12393	11638	10806	12515	12041	12934	11236	12144	12168	10510	13543	12576	12579	12890	12656	13151	11713	12629	12191	12209	13492	13421	12180	11170	11633	11913	11880	10390	10683	12018	11684	11273	11470	9531	10975	11501	10861	12495	11169	12046	11873	12726	11360	12460	10673
304	182.083	L-Adrenaline	5847	5346	5550	4909	5579	5224	5604	6356	5578	5849	5722	5098	5897	6095	5315	5777	4758	4915	5868	5389	6114	6272	5671	5097	5242	5134	5782	5482	5086	4832	5201	5041	5347	4805	5687	5571	5877	5772	5430	5148	5883	5784	5371	5386	6314	4811	5512
305	182.97	3-Phosphonooxypyruvate	5291	4482	4825	4438	4262	4760	6022	5140	5490	5967	4872	5845	5098	4781	5389	5472	5172	4886	5494	6254	5836	5968	5436	5218	5555	4793	5410	6134	5406	5076	5965	6616	6202	6760	5939	5760	6961	7095	6737	8116	8242	7406	5282	5943	5144	6326	7327
306	183.066	7-Methyl-2-hydroxy-6-oxoocta-2,4-dienoate; Choline-P	23522	24291	22234	22591	23686	24339	24630	24595	25066	25642	24652	24847	24754	25030	25302	25715	25012	24793	23358	24452	23960	23530	23553	24729	22793	22900	22550	22432	23040	22917	22708	22864	24227	24891	24181	24597	22254	22647	23798	23255	23113	23900	23596	23986	25078	24961	24387
307	183.102	5-exo-Hydroxy-1,2-campholide	27517	27485	26773	25597	27380	27450	29063	28688	28655	29997	27385	30344	27833	28588	29769	29795	29695	27189	28989	26777	27614	28222	28558	26740	26212	27235	25842	26500	25606	26556	26908	27266	26206	27908	28224	27995	27041	26359	26824	26891	26714	25033	29403	27441	27321	27152	26436
308	183.114	N-(3-acetamidopropyl)pyrrolidin-2-one	9733	9992	10040	8920	8814	9863	10012	9733	9229	10648	9861	10669	9970	9946	9822	10412	9641	9064	10483	9956	10151	10171	9792	8979	8878	9105	8734	9214	8903	9479	8725	9681	10327	10108	8999	9293	10027	9677	8982	8450	9047	8760	8906	9181	9432	9446	9487
309	183.139	Citronellyl formate	21228	21907	20598	22150	21907	22664	22681	23084	22246	22183	22315	21951	21371	22312	21637	22413	22215	22956	21991	22283	22597	20925	21797	22023	20901	21112	20005	20558	20215	20862	21578	20727	21821	21639	22060	23198	20852	20930	20094	20168	20568	18706	21622	21955	20042	20675	20714
310	183.175	Dodecylaldehyde	7879	7581	6218	7035	6567	6573	7354	7518	7727	7526	8119	6745	6321	7154	7085	6870	6429	6433	6364	6448	7672	6561	6421	6844	6591	7329	7063	6777	6822	6700	7002	7726	8167	6955	7588	7957	7194	6792	6806	6160	7656	7169	6089	5451	7563	6668	6430
311	184.002	Phosphoserine	338923	336851	347460	347823	346531	344179	353220	346403	349247	348511	342753	339278	346017	347617	350508	351622	347735	356033	359502	369729	338411	341485	378953	381423	389162	391018	404944	402397	376922	383162	524255	507815	504665	486081	491149	466365	526954	519684	542317	556115	576229	573072	500815	510043	503300	505772	504551
312	184.097	Pseudoecgonine	5220	5601	5887	4923	6054	6220	5951	6114	6047	6154	5436	5993	4759	4688	5122	4668	5421	5454	5636	6213	5674	5642	5590	5803	6435	5256	5339	5752	4983	5818	5793	5419	4808	5570	5282	5584	5859	6139	6302	5669	6740	5762	6103	5390	6400	6076	6157
313	184.986	Phosphoglycerate; Diethyldithiophosphate	28047	26641	26513	27121	27903	26907	28322	31168	26979	28175	26206	26434	27702	28383	28449	28511	31938	28073	26029	25791	29190	27785	30375	29746	29175	29663	27734	29077	26271	25765	26096	26224	25024	26475	25585	26675	27076	28000	31491	31557	24768	29077	28181	26804	25775	24906	26569
314	185.035	Pyrocoll	11300	10676	9715	9882	9816	10976	11455	11186	11369	10703	11180	10099	9536	10400	9060	8620	9262	9574	10906	10919	11279	9396	10536	11832	10839	10564	9966	11236	9940	10362	10024	10840	11005	12085	11146	10102	10661	11241	11340	11706	11320	10886	10417	10073	11195	12980	10727
315	185.045	Erinapyrone C	24955	24621	24180	25865	23975	25355	23913	25391	24366	24846	25226	24418	26505	26610	26954	26458	25423	27024	26164	27071	25132	26040	26962	27043	23979	25086	23727	24402	23288	23397	23255	24227	23029	25153	24294	24830	24059	22729	24441	25153	23136	24413	25343	26697	26181	25006	26004
316	185.057	Pyroglutamylglycine	27233	25597	25977	25849	26281	26062	26556	25663	28428	27103	25844	23547	26521	27475	26269	27987	26508	26096	27073	27096	27442	27533	26155	26778	27228	25792	25588	25936	26438	25999	26843	25798	24778	27157	26499	25778	27249	29443	28471	29864	31369	29956	28894	28995	27885	27015	28723
317	185.081	5-(2-Methylpropyl)tetrahydro-2-oxo-3-furancarboxylic acid	47371	45935	44764	44275	46446	46118	47274	47276	48301	48148	45662	45899	50289	48121	47860	52071	49047	50067	46967	48177	47657	48436	45740	46125	45554	44133	44586	44362	43621	43862	44848	45623	44918	45403	47245	45640	43751	44104	44976	44066	45931	43696	46397	46065	46772	45675	45594
318	185.096	(E)-2-Tridecene-4,6,8-triyn-1-ol	13412	13020	13194	13211	13373	12851	13490	13412	13836	14159	13367	13849	14008	12968	12855	14678	13510	13587	13376	14073	13155	13921	12624	12350	13083	13077	13046	13414	12812	12482	13554	13257	13496	13330	12974	13766	12655	13189	12906	12955	12123	12562	12407	13556	13247	12760	12759
319	185.118	3-Oxodecanoic acid	44487	43930	41540	41182	42724	42880	43122	45820	45931	44779	43830	43899	43056	41338	43227	41850	43260	41326	40411	40550	41861	41953	42560	42150	42400	40861	41244	41782	40262	40646	40804	42943	42404	41414	43549	42603	40108	42163	41896	40344	41740	41673	41685	41758	40163	40344	39210
320	185.154	Undecanoic acid	47997	48640	47317	45813	47426	48195	52296	50174	51165	50214	48721	49877	47389	47548	48099	49501	48710	47434	48487	48727	47832	47775	48758	47006	47311	46587	46072	47485	46208	45963	47586	49244	47702	46947	47543	48976	48208	46010	45504	45403	46268	46698	46709	46592	46240	44890	45680
321	186.114	N-Heptanoylglycine	10594	10780	9774	9364	9861	10173	10888	10178	11007	10213	11263	11281	10307	9967	9607	9989	11491	11298	10030	10614	10871	10227	9615	10642	9788	9405	10673	10728	9775	10055	9249	11762	10334	11211	11040	9683	9871	10254	11680	12576	10480	10282	10341	10187	9846	10002	9970
322	186.941	4-Bromocatechol	4173	4788	4637	6119	3917	3891	4987	4689	5002	4507	4377	4860	5537	5630	5206	4922	5292	5706	5718	5276	5008	5669	4555	4345	4415	4951	4523	4145	4522	4375	4405	3994	4190	4074	4406	4228	3889	4758	3519	3987	3968	5226	4102	4217	4263	3910	4253
323	187.025	cis-2-Methylaconitate; Furfuryl propyl disulfide	8978	9394	9149	9603	9787	9727	8755	9281	9630	9839	9311	9981	8874	9842	10640	9846	9470	9986	9758	9621	9925	9465	9758	9467	8838	8539	9532	9234	9551	8432	9342	8705	9932	9055	8324	8986	9117	9922	9481	8536	9467	9695	8378	9082	9535	8558	10000
324	187.04	Isoplumbagin	15460	13459	15121	15339	14073	14240	14547	15910	14331	16240	15606	14579	14799	14480	17283	15356	16540	14975	16164	16349	14132	14940	14229	15136	14256	13956	15195	13703	13560	13323	14957	13316	14641	14229	14609	15089	14216	14414	14554	16119	15110	15922	14692	15298	16082	15396	14884
325	187.051	(-)-3-Cyanomethyl-3-hydroxy-1H-indol-2(3H)-one	23869	22433	24320	25025	23303	24925	23414	23848	24760	24148	23403	23486	29576	27536	28481	27507	25731	26488	27305	26923	27558	25791	25999	24432	23414	24014	22444	23954	22798	23077	23459	22997	23858	22689	21618	22054	26037	27941	30021	29435	26880	26812	26080	25033	26108	25973	27185
326	187.061	Tetrahydro-2,5-furan-diacetic acid	74958	75279	69352	71399	73625	76360	73677	76127	76263	75355	74503	74659	90373	91587	87808	90491	87339	90491	82618	84163	81929	81662	83398	82772	71968	71545	70576	68694	70604	68943	70656	71621	73973	73271	73774	75479	69060	69734	79977	81469	76920	76570	79095	82193	80578	77783	76892
327	187.072	N-Acetylglutamine	48257	51175	47177	43310	45008	43787	49757	51830	52099	51437	51528	50773	49386	49099	47438	50493	49341	49440	53104	52682	51022	52659	52243	52567	55350	53201	45741	46376	56534	56653	52265	54902	53303	52723	51969	48863	54886	54791	54388	54073	50327	50454	49599	52988	51519	49533	56207
328	187.098	Azelaic acid	145371	147379	96134	95091	97775	99346	107036	108291	110661	110496	100413	101457	97126	95948	104522	101416	112362	112540	101836	99685	101332	97699	100666	99494	98319	93673	97767	94496	95830	94598	96522	93894	102080	99003	100295	103524	95435	94277	101147	97205	93567	94303	95590	99088	94530	94431	101118
329	187.134	3-Hydroxycapric acid	31132	30174	28649	26118	28078	29883	33116	35400	31377	31484	28786	31438	28667	25895	27638	29779	29194	27792	28728	27176	27193	26773	29229	27977	26557	25420	28617	28769	27139	27232	27670	27520	29002	28880	29145	30390	28106	25161	26626	27080	25488	24728	29336	27323	27418	27578	28100
330	188.056	Acetyl-Glu; 1-Isothiocyanato-6-(methylthio)hexane	118787	118533	114307	107437	113386	113220	109999	105805	99481	104518	93346	100396	118382	118620	116583	113410	115221	114720	156873	158233	146802	161220	163411	164171	143900	136922	142118	140281	130972	133482	143237	131721	116611	117504	114661	109913	202666	194964	200792	194487	218670	213833	249136	244343	246297	240476	238405
331	188.092	N-Methylcalystegine B2	15377	14205	12965	10453	11828	11762	11977	12290	12968	12128	10338	12019	12278	10871	11769	11592	11304	12186	13166	14013	14296	13273	13752	13078	12426	12968	12109	12434	12549	11884	12074	12577	13326	13053	12200	12398	15795	14129	13658	14406	15174	14929	11835	12949	14670	12451	12718
332	188.955	Bromobenzene-2,3-dihydrodiol	4905	5639	5809	5528	5146	5413	4864	4998	5251	5813	5237	5185	5122	4850	4585	4800	5188	5924	5286	6021	5685	4448	5245	5167	4717	5884	5487	5336	5094	5649	4754	5443	4697	5540	4955	5380	4487	5336	4331	5104	5132	6051	5410	5283	5365	4691	5724
333	189.004	Oxalosuccinic acid	4670	4703	4799	4871	4471	4765	5326	5249	5146	5423	4961	4314	5433	5283	5789	5546	4668	5263	5499	5838	5957	5134	4745	4802	4450	4852	4953	4832	4228	5202	4667	5197	4896	4718	4322	4683	4505	5978	5013	5025	4995	5023	5329	4822	4831	4492	4194
334	189.041	3-Dehydroquinate; 5-(Methylthio)-2-[(methylthio)methyl]-2-pentenal	66802	63498	62507	63129	68639	64335	60730	59451	58590	62585	58180	58678	75313	73474	75332	75498	71919	73946	65217	66124	64391	63765	66601	66049	65988	65952	72083	64816	63151	66554	67935	64915	63339	61953	66708	61521	64425	61057	68645	69494	66506	67964	68002	63913	61693	61534	66453
335	189.059	Ethyl 4-(acetylthio)butyrate	25559	22852	23409	23939	24060	25947	24963	26693	23422	23796	23659	25789	29117	27043	27508	26894	28347	27941	27728	27572	27486	26221	22244	24482	26907	27639	26672	26834	26520	25738	27261	27264	23396	25570	26395	24360	36791	36513	36649	39170	40051	39806	27791	27775	28899	25516	26638
336	189.077	3-Hydroxysuberic acid	31722	31263	30314	31227	32282	29892	33330	30739	31220	33713	30294	33769	35977	33846	34918	36226	35556	34475	34656	35281	34568	34350	34793	33857	29697	31852	31883	30520	31205	28050	30911	32003	31721	31313	31682	32009	31517	30848	32413	32384	34439	32582	34536	34810	33113	32548	30956
337	189.089	Diaminopimelate	14077	12916	13217	13404	13907	12895	13778	12407	13572	14613	13096	13273	13942	13386	13454	13997	13468	14819	13330	14615	13742	14370	13320	13884	13400	13801	14185	12917	14367	12781	11907	13372	14081	13174	12460	14292	12501	12830	12726	13594	12365	13742	12057	12996	14039	14494	14369
338	189.103	5-Methoxytryptamine	7638	7477	7071	6524	7055	6426	7593	6443	6897	7061	7081	6635	6967	6355	6400	7104	7395	7073	7108	7399	6847	7291	7401	6136	6564	7029	7022	6835	6710	6796	6841	6841	6748	7237	6676	6815	6931	7299	6423	6408	6350	7105	6649	6575	6567	6709	6786
339	189.128	beta-Damascenone	5580	6315	6030	5118	6275	5821	5796	5037	5792	6157	6099	5912	5489	5429	6194	6160	6125	6559	6131	5982	5166	5391	6661	5666	5152	5941	6118	5390	5078	5801	5638	5615	5135	5698	5452	5175	5860	5801	5641	5477	5354	5771	6111	6021	5916	6053	5445
340	190.054	Acetyl-Met	40267	36185	36869	38398	37685	38258	44989	46639	43219	42711	42409	43136	40434	39746	40154	39471	38127	39913	46453	45905	41179	45015	44490	46399	46726	47675	45352	43630	45607	46215	53441	52267	43649	51555	48092	51403	81337	79741	74955	77537	82467	88104	62613	61210	63312	65465	67550
341	190.099	4-Hydroxydebrisoquine	4864	4114	4166	4691	4963	4235	4043	4377	4993	4348	4505	5010	4413	4627	4138	4326	4280	4619	4588	5000	4223	4307	4533	4586	3564	4668	4832	4430	4566	4763	4095	4634	4619	4337	4948	4657	4928	5101	5037	4899	4732	4776	4172	4492	4405	4527	4693
342	191.02	(Iso)Citrate	828812	836737	838993	804611	836474	809965	793562	795290	765938	751770	747518	745157	1045433	937535	1152082	1085178	1095172	1024925	952467	919226	914340	902231	995445	958294	895121	901435	908572	938237	867310	865854	1040847	1030474	961052	899083	883998	834608	1029332	945254	1098481	1057921	1188086	1122780	1090451	1057618	1063107	1021740	1122991
343	191.092	1,9-Nonanedithiol	17221	17087	17154	18404	17958	18065	17025	15538	17501	16011	16263	15954	15516	14988	19020	16316	16953	15124	15737	18166	17082	17460	17372	16937	18148	17431	16371	17500	16853	16168	17137	16663	16483	16523	15430	13820	16849	14852	18178	18339	17667	17905	18866	18615	16744	17542	17414
344	191.107	C12:4	26841	25645	24974	24266	24974	25720	25072	23787	22948	23999	25038	23904	26213	25151	27104	26395	24678	25195	27325	26033	25433	26997	24653	25540	24619	25399	25403	22781	24530	26190	25568	23499	24243	22465	22844	22538	24116	23991	24162	24324	25736	24639	25853	25600	25112	25263	26869
345	191.144	2,6-Diisopropyl-3-methylphenol	7540	7253	7453	6780	8018	6829	7058	6372	6780	6768	6705	6128	7393	6888	7991	8104	7677	6868	7838	7304	7213	6967	7530	7268	7436	6621	6813	6917	7081	7359	7513	6678	6870	6670	6646	6651	7042	6603	7301	7110	7216	7430	7601	7674	7511	7285	8219
346	192.066	Phenylacetylglycine	23699	23404	23097	26160	27770	24021	26133	25313	25361	25576	23360	24577	24762	24159	24020	22194	23661	24116	24774	23647	22575	25474	24452	24685	23126	23533	23469	24011	23067	21632	25768	23824	23288	22962	21695	22014	25998	26064	24976	23765	24360	25690	23521	23397	23467	22162	23228
347	192.077	4-(Nitrosoamino)-1-(3-pyridinyl)-1-butanone	9356	8892	8627	10659	10491	9763	10872	10888	8863	9325	8095	8851	9790	9374	8707	8857	9076	9096	9844	8761	9625	9487	8871	9445	8962	9357	8979	9242	9037	10168	8507	8235	9116	9033	9166	8464	9047	9419	9541	8676	9440	10089	9165	9897	10389	8899	9974
348	193.036	6-(Hydroxymethyl)-2,4(1H,3H)-pteridinedione	11969	12560	13095	10781	11533	12113	11396	12330	10663	12551	11863	11192	11528	13596	12492	11462	12713	12145	13526	11655	11544	12351	13817	12937	10695	12310	11786	12474	11419	11943	13081	13270	12159	12340	11512	11000	14462	13313	13065	13503	14009	13787	13207	13411	13879	12618	14906
349	193.051	trans-Ferulic acid	24428	25387	25816	27528	26088	25879	25993	26805	28249	25952	24846	27266	28207	28112	27250	25949	26721	27502	29263	29669	25956	30171	26421	28183	25947	24984	25409	28277	25819	27381	24636	26317	24919	27401	24132	26122	25504	27387	24867	24823	23534	25928	23313	25517	25876	22524	25124
350	193.066	1-Hydroxyphenanthrene	20339	19723	20145	22493	20781	19368	19070	20409	18934	18309	18928	20978	17869	17950	18274	16576	18230	17308	17926	19890	18447	19963	17420	20443	18776	19336	19794	21696	17413	19415	18349	19666	17536	18789	19071	19290	21002	19635	19091	19582	17138	17298	17296	17976	16885	17778	17592
351	193.123	4-Hydroxypropofol	12653	11341	11190	11302	11698	11435	11907	11677	12648	11800	11982	11956	12672	12514	12516	11865	11191	11244	12414	12608	12370	12242	12237	13224	11806	12137	11177	11983	11814	11866	11738	12014	11865	13023	11759	12561	11568	11022	11125	11639	11921	11624	12180	12296	12260	11837	12390
352	193.159	Geranylacetone	7555	6852	6443	6180	7901	7435	7617	7801	8499	7033	6867	7293	6623	7374	7585	6685	7323	6952	7670	7707	6886	7310	7321	6828	7446	6830	7629	7546	7402	7082	6742	6791	6450	6957	6732	7796	6429	6727	7494	6835	6946	7343	7334	7853	7539	7598	7102
353	194.045	Salicyluric acid	11500	10767	11106	12109	10509	11061	11828	10861	9555	9865	10322	10061	11518	12115	11923	10133	11702	12195	11259	11141	12190	14103	11313	11936	10844	10307	10024	11176	11121	10073	9502	11892	9848	9838	11206	9973	11034	10733	10648	10774	11311	10565	10478	11352	10560	11683	11059
354	194.061	9H-Carbazole-3-carboxaldehyde	6003	5179	6420	6240	6306	5760	5766	6406	6021	5854	6117	5525	5513	6147	5874	5811	5763	5558	5923	5675	5852	6780	5581	7261	6175	5735	5583	5544	5910	5561	5639	6585	5722	5275	5721	5646	5431	6019	5545	5568	5398	6007	6027	5335	5071	5449	6112
355	194.083	Methyl-Tyr	10969	11642	10234	11297	11883	10738	10115	11601	11611	10682	11151	11251	12253	11383	11069	12628	11335	11743	11573	10818	10649	11018	11433	10965	9997	10340	10576	10316	9657	10149	10636	11669	10949	10470	11026	11200	10139	10673	10167	10572	10560	9930	10933	10543	10826	10199	10309
356	195.033	1-(Methylthio)propyl propyl disulfide	73639	75228	74145	74910	72834	71890	71517	70403	71152	71575	69230	70536	66613	61313	64508	64443	63501	61173	80198	80620	79940	78662	80550	80131	74927	74072	75105	76207	74435	73701	81264	83929	80326	78591	79008	76443	112555	112729	111280	115868	124061	122848	119336	119873	116682	115190	120749
357	195.05	Hexonic acid	46581	45686	57147	50193	50662	48601	46170	45764	43976	47299	45063	45490	52682	53047	54283	53092	54750	55683	50979	49461	51775	47277	49128	52357	48917	49279	53424	54061	50913	48572	50940	54332	50439	48320	47473	46972	72159	68626	70493	71299	72519	72022	56931	54010	52762	52129	59897
358	195.065	Homoveratric acid	44258	39148	41920	36386	40555	39021	42741	42604	41391	43766	40428	41955	40781	41124	42399	41332	42918	40791	40002	41257	40489	39499	40301	38820	38801	37838	38362	39278	40043	41126	41110	40746	40286	42260	40063	40617	41772	42206	42480	43789	43232	44568	41716	40954	43294	41292	40234
359	195.102	2,6-Dimethoxy-4-propylphenol	31153	31421	29147	30224	30939	30383	31818	31901	32104	32398	31033	32784	31335	32304	32549	31397	33392	32389	30326	30971	30525	31867	31300	32119	30859	30848	30087	30636	30604	30441	30082	30584	30665	31713	32107	32386	30993	29367	30349	30424	30820	31937	30233	30879	30753	30548	30837
360	195.118	1,3-Diphenylpropane	8504	8645	8702	8526	8508	8493	9217	9094	8921	8707	8801	9079	8287	9019	8773	8970	9636	8261	9101	9469	8398	8742	9277	9363	8577	8814	8376	9293	8358	8909	8792	8701	8446	8831	9073	8813	9113	8396	8572	8283	8009	8866	8607	9161	8126	9216	8969
361	195.139	Dihydro-5-(2-octenyl)-2(3H)-furanone	28786	29337	28445	28909	30006	28899	32489	33692	32104	30340	29856	31096	31780	29496	31331	30659	32317	30635	31596	31245	30254	32338	31669	31496	28740	28545	29267	29945	30386	27359	28610	30146	30555	29849	30401	30223	30256	28204	29679	28875	29454	29138	31173	31450	29976	30700	31211
362	195.175	(Z)-4-Dodecenal	3931	4942	4140	4338	3723	4374	4593	4421	4564	3638	4161	4123	5524	4789	4964	4335	4538	3993	3534	4603	4393	4258	4299	4457	4389	4345	4141	4423	4422	4217	4205	3987	4311	4520	4469	3988	4526	3987	3512	4078	3727	4002	4620	4471	4080	4015	4390
363	197.01	4-fumarylacetoacetate(2-)	17153	17978	17697	17303	17994	16794	19214	19265	20102	19432	17574	19562	20116	20499	21709	20102	20144	19163	20285	19521	20797	21240	19372	20671	19354	18708	18239	18192	17008	16763	19989	19590	20970	19544	19038	20507	18298	18742	19405	17456	17952	19090	19372	19737	19046	19053	19949
364	197.045	Vanillylmandelic acid	19178	20275	20115	19358	19932	19307	19335	20669	20499	19834	19088	20100	19919	19774	19980	20018	21331	20092	18520	18936	18205	20380	20517	21095	17941	19515	18555	19618	19196	18869	18434	19727	18993	20088	19024	20516	19524	19150	19456	19471	19514	18699	19585	20108	19316	21344	20955
365	197.057	Mimosine	20115	19427	20041	19728	19751	19673	21626	20670	19387	19654	20057	21181	21044	19829	19853	21908	19411	21307	21390	20108	19273	19763	19659	20572	18779	21236	19814	19708	18946	19298	19911	20317	19556	22198	20706	18587	21765	20953	21402	22092	22452	23730	20896	21105	20943	20650	20062
366	197.082	Guaifenesin	29717	29147	28317	28671	28789	30758	29442	30207	30987	31120	30057	30646	31602	30620	30990	32275	30537	30449	31952	29482	28543	30142	30194	30128	28275	28490	28135	28452	28733	28803	28654	28039	29455	29712	28878	28920	27163	27836	28351	28022	28886	28371	30706	30237	31351	31932	29173
367	197.097	Dibenzyl ether	12143	11325	11310	11858	12629	12629	12224	11819	11857	12856	12406	12559	12738	11932	10953	11889	12776	12124	12537	11255	12587	11906	12159	11829	12002	12055	11729	11697	11850	11429	11361	11698	11594	12478	11153	12225	11475	11764	11094	11861	12273	11464	11674	11598	11774	12789	11923
368	197.154	C12:1	25916	26264	26894	26001	26688	28027	29781	27921	29491	29339	27463	27532	25614	26870	28158	28767	27803	26964	28652	30276	28647	27486	28103	27387	26229	26141	28486	25654	26872	27777	29195	26681	26416	27633	28230	29411	26446	25416	25758	24259	26764	27425	27797	28323	26354	29148	26171
369	197.19	Tridecanal	4315	5407	4307	4270	4858	4725	4429	5648	4742	4951	5247	4714	4207	5583	4745	4938	5000	5806	4368	4455	4507	3582	4595	4633	4333	4809	4547	4498	4199	4013	5136	4419	4446	4769	4612	4616	4023	4116	4030	4664	4109	4167	4317	5356	4582	4343	5077
370	198.04	Clavulanate	6854	7368	6914	7682	7253	6788	8077	7466	7723	8930	7912	8445	8584	7049	6857	7540	7629	8665	7627	7983	6977	6445	8151	6753	6857	7780	8293	6025	7689	5960	8321	8500	8115	6852	7694	8434	8102	7235	8115	8210	7548	8902	8161	7572	7488	6727	7817
371	198.088	gamma-Glutamyl-beta-aminopropiononitrile	8529	8509	7633	8303	7993	8637	8057	8279	7724	8302	7138	9033	8067	8806	7905	9099	8255	8724	9071	7224	9036	8188	7962	7833	8203	7766	8493	7767	7103	7897	7224	8473	8035	7858	8207	8851	7615	7877	7783	7071	7681	8738	8497	7746	8903	8126	7412
372	198.15	11-nitro-1-undecene	4891	3910	4035	4476	4149	4132	4885	5283	4643	4166	4607	4536	4902	3759	4788	4644	3597	3164	4523	4393	4322	4156	4768	4076	4313	3855	3601	3975	3872	3850	4214	4084	4107	3807	4762	3576	3704	4453	4733	4267	3507	4178	4411	4400	4544	4448	4582
373	199.007	4-Vinylphenol sulfate	12260	12357	11473	12381	12032	12895	12383	12531	11883	12713	13022	12062	12155	11944	12489	12619	12588	12149	11661	12041	12111	12771	12074	10862	10957	11999	10646	12684	11523	12001	11959	12057	12123	12927	11968	11362	11823	10572	11498	13503	11963	12159	13047	12154	11850	12061	10734
374	199.023	4-Fumarylacetoacetic acid	20288	19927	18891	19243	17896	19581	19208	19129	20640	20933	19444	19371	19799	20139	20885	21272	20883	21266	19820	20156	21042	19702	18483	18358	18608	20483	18708	19165	17894	18554	19047	18715	20225	20002	19046	20097	19545	19742	18152	19688	18810	20245	18924	19425	18989	19586	20625
375	199.038	Potassium 2-(1''-ethoxy) ethoxypropanoate	30495	27518	27834	29000	28125	28981	30879	32367	29624	31853	31278	31372	22922	23365	23433	23744	23240	22749	22206	23208	24080	24410	23810	24316	28195	28220	29837	30187	28469	30885	30030	34457	31335	33406	31652	30480	24102	23775	23633	24188	23505	24175	26662	25437	25573	23374	27138
376	199.062	(Z)-3-(1-Formyl-1-propenyl)pentanedioic acid; 3,6-Dihydro-4-(4-methyl-3-pen...	30684	31167	31446	30788	31710	31499	32761	33002	32910	32980	32214	32612	32310	33634	36296	34719	31654	33077	31469	33283	32285	31577	32742	31088	32004	31439	29999	30557	31857	32107	31763	30644	31213	31022	32511	32506	31059	31003	30243	30668	29828	31643	31339	31556	30834	32266	31450
377	199.076	Monobenzone	35614	35723	42559	40441	38909	40249	45282	45075	41539	43699	41739	42697	34206	33628	34737	34329	40447	39346	36458	34386	36475	37713	31783	30582	47189	46769	42554	39445	51620	52627	40269	39275	38663	39216	40326	41241	40641	40224	33005	31762	35088	34460	33294	34525	33435	35791	40082
378	199.098	cis-4-Decenedioic acid	53133	54087	50287	51286	52933	52220	54879	53430	54155	54832	54135	54411	54403	53161	56446	56933	54514	53091	52751	52152	52322	52404	53692	52458	51722	51120	51016	51924	49786	49890	51123	51048	52405	53472	52545	53600	51084	47387	50609	48834	49620	50227	53190	53783	53928	53425	51795
379	199.134	(S)-9-Hydroxy-10-undecenoic acid	48021	47597	43380	43786	43318	42851	47832	45715	49122	47379	46265	44698	45197	43615	47331	44359	44170	43238	44094	43662	44446	42554	42878	43921	43359	42134	43412	43468	41145	42195	44792	44149	42944	43761	43817	46513	46640	42452	43943	41242	41953	40858	45481	43525	40804	42328	41323
380	199.148	(S)-gamma-Calacorene	26597	24968	25261	24998	22764	23729	24931	25675	30178	27754	24959	24812	25715	26518	28141	24468	24315	23879	24496	24624	26162	25455	23515	24775	23186	23588	23601	23866	23119	22657	23336	24063	24744	23054	24708	25600	24191	20646	27616	23080	22884	22909	23014	25493	23838	22186	22927
381	199.17	Dodecanoic acid (FA12:0)	268102	264160	229614	235355	248343	245459	277394	279238	275693	283831	244891	256396	241367	234936	244546	246629	245752	255848	243284	238534	239133	242602	239707	242152	241060	236081	238193	238667	230855	231606	246531	250060	238598	242247	253646	256045	232150	234675	242154	241741	216729	225379	239689	235661	228369	229040	226368
382	200.028	Thiabendazole	8161	6869	6190	7352	6644	6978	6246	7888	7527	7296	7120	7746	7031	7167	8083	7277	6910	7696	6224	6789	7073	6708	6458	6691	6559	6797	7216	7002	6591	6626	6015	6659	7352	6754	6919	7073	6300	6637	6166	6172	7089	6600	6727	7449	6471	7041	6509
383	200.056	N-acetyl-L-2-aminoadipate(2-)	7778	8377	7558	6613	7175	7034	8350	9724	6927	8286	7274	6917	6250	7420	7701	6808	7133	7826	6866	8065	8115	7312	7128	8382	6690	7902	6480	7099	8189	6286	7014	6694	7086	8262	7155	7851	8112	7481	7660	7276	7780	7241	8091	8031	7669	6568	7093
384	200.996	Benzoyl phosphate	4434	4998	4657	5633	4631	4622	4466	5440	5180	5142	5023	4973	5521	5038	5318	5886	4860	4999	5140	4987	5542	5254	4636	5226	5137	4817	5319	6007	4448	4466	4484	5217	4608	4706	4724	5240	5116	5002	4370	4594	4664	4852	4451	5027	4538	5038	4255
385	201.021	4-ethylphenylsulfate	12486	13247	14056	14066	12402	13028	12363	13643	13155	14601	12694	14322	13407	13476	13011	13372	13843	13944	14588	12437	13731	13640	13207	12649	13207	12515	13968	14703	11922	13266	12902	14195	12853	13442	12403	14432	11822	12863	11668	13113	12581	14172	11875	13547	13867	11822	13786
386	201.077	4-Heptenal diethyl acetal	51365	52486	50038	52294	53286	52002	53227	52303	56676	53297	53744	53524	56055	54476	55576	56615	54136	55687	54315	55476	50753	53947	55707	54568	51958	48860	51760	51126	51013	50739	50369	52146	54326	52382	53258	54027	48880	50059	52780	52112	49953	50137	54195	53201	55448	55007	52221
387	201.091	6-Acetyl-2,2-dimethyl-2H-1-benzopyran	18787	18795	19361	19463	19326	18373	18330	20138	20808	19805	20057	20013	20201	18463	19781	20158	19624	18324	19846	19568	19662	19588	19968	18653	19113	18093	19215	18289	18884	18369	18689	19628	19328	19539	19386	19571	18226	19063	17696	17747	18112	18831	19916	18749	20531	20138	18331
388	201.113	Sebacic acid	52183	51331	48690	49614	51074	50865	54786	58037	54788	54486	51789	52631	48513	51168	51545	52535	51222	49450	49348	48940	48695	48780	52152	49282	49062	48653	50432	49870	47989	48203	49340	49759	51793	51197	51189	51903	50280	48317	48641	48020	47998	48453	51013	50218	47505	49996	47702
389	201.149	3-Hydroxynonyl acetate	20461	19215	17839	18233	18365	19624	22229	21937	19957	21098	19068	19716	18362	19172	20256	17626	20071	20238	18844	17250	18210	20453	18786	16320	18521	18403	19354	17602	18184	16963	20684	17678	19949	18053	19138	18414	19970	16023	18218	16956	18639	15123	18116	16930	18552	17506	16563
390	201.175	Caproylcholine	5871	5174	4735	5704	5140	5053	5845	5404	6329	5583	5196	5562	5088	5482	5616	4599	5325	6354	4869	4081	5198	5263	4868	4859	5105	5576	5851	5365	5356	5154	4665	5025	5388	5437	5532	5162	5553	4912	5303	5327	5259	4656	5560	5748	4948	5054	5928
391	203.002	O-methoxycatechol-O-sulphate	10596	10709	9917	9809	9306	9660	8979	9770	8607	8277	8336	8750	11234	12997	10712	10096	11867	10496	10138	11825	10379	9876	10904	10186	8853	9164	9378	10132	9999	10258	9007	9313	8358	8983	8603	8989	10031	11028	9593	10078	11276	9789	9468	10861	10487	9769	10434
392	203.021	Daucic acid	37004	34742	35179	36880	34728	34398	28497	30530	27476	30143	28251	29879	34718	36818	36340	37392	39456	37852	39422	35281	35209	38483	33433	36494	35814	35727	37132	37044	35704	35128	36505	35353	35396	33661	32707	33315	44173	45955	41624	43226	39847	41436	39962	42387	36238	35860	37811
393	203.056	3,5,6-Trihydroxy-5-(hydroxymethyl)-2-methoxy-2-cyclohexen-1-one	40297	39086	39502	37770	40345	39549	36024	36807	36954	36844	37941	38826	47280	44796	46598	45781	46231	45077	44131	42303	45998	46626	45100	45858	37249	37801	39835	38651	37031	38472	38808	39211	40003	37129	37038	36922	39520	40084	42857	43874	39113	42091	43796	43154	40678	37795	42005
394	203.069	L-beta-aspartyl-L-alanine	29352	30762	29514	29284	29312	29224	27254	28864	29596	29610	31126	30801	29359	29414	28197	31291	30110	31707	30858	34179	33458	34448	32284	31970	27387	27940	30579	29604	32793	28197	31006	30898	30911	29006	29231	28809	31972	33768	32679	32374	32299	33736	32130	31258	31550	30839	32680
395	203.083	Tryptophan	67807	64422	72852	69353	67526	70973	57414	58845	59676	59354	61816	63754	60964	60522	58127	58158	59272	60799	62409	66244	65741	66654	64422	64350	65466	65849	67579	67716	66601	63476	68343	66078	67438	66053	65433	64870	71292	75456	72625	74915	70951	72517	69444	60560	65328	65106	64738
396	203.119	Bufotenin	8336	8608	8083	8170	8795	9514	7773	12221	8688	8622	8483	8319	8607	8513	8006	7387	7825	7842	8843	7540	8006	9473	7958	8114	7988	8077	9304	7824	8576	8002	7696	8489	8953	8610	8439	8366	8465	7508	8247	7922	7768	8337	8471	7812	8276	7268	8177
397	203.129	(2xi,6xi)-7-Methyl-3-methylene-1,2,6,7-octanetetrol	11153	11319	11874	10274	10975	11226	12256	12445	10670	11587	11680	11350	11736	10731	10649	11316	12789	11001	10901	12996	10430	10990	10545	11389	10862	10599	11733	11043	11611	11247	11411	10816	10567	10944	12080	11436	11442	11066	10610	10940	10948	11644	11190	11902	10113	10170	11344
398	203.142	2,4-Di-tert-butylphenol	5616	5948	5659	5234	5628	5263	5832	5960	5524	5961	5568	5601	5315	5873	5569	6473	5547	5561	5387	6249	5536	5714	5821	5399	6017	5510	5805	5520	5091	5846	5853	6111	5467	5812	6018	5511	5884	5724	4950	4987	5814	5742	5597	5211	5524	5857	5826
399	204.029	Xanthurenic acid	6797	7038	6776	6726	6435	7588	7860	7692	6809	7590	6087	7511	7495	7728	6792	6743	6909	6618	8895	7301	7171	7994	7001	7167	6718	7280	7018	6551	7214	6628	7154	7301	6238	6916	6199	7340	8093	8094	8226	7907	6926	7727	7014	8325	7705	7003	6795
400	204.052	Lipoamide	8151	6665	6654	7475	8255	7326	6550	6602	6543	7116	6477	5865	6706	6582	7415	7151	6574	7593	7241	7628	7710	8152	8433	7567	7261	6395	7502	7125	6723	7549	6133	7520	7015	6231	6695	6859	6717	7269	7126	7483	7342	7745	7296	7568	7137	7132	6594
401	204.067	Indolelactic acid	6069	6367	7497	7318	7414	6964	6939	7024	6886	8358	6763	6509	7361	8816	9059	8620	9180	8128	7684	8934	8777	8365	8452	8495	7036	6841	7589	6635	8458	7161	6712	6832	7758	7200	6547	8632	7356	7405	7593	7122	8100	7222	8953	7824	7764	7717	7896
402	204.124	Pantothenol	15141	13376	13428	11844	13009	13563	12897	12157	12943	15704	13046	12370	14014	12422	12618	13455	13524	13581	12497	12906	14345	12858	13562	14495	13962	12878	12784	12179	12497	12228	11294	11421	13466	12960	12123	13918	12870	13340	13302	13050	13257	13241	13869	13546	14059	12765	13951
403	205.035	2-Methylcitric acid	26285	23646	25298	24322	23591	24337	22038	23105	22881	24375	22816	22240	30648	30412	25777	25346	24576	26862	28554	27251	28412	28098	31643	29792	26438	25679	23416	22428	22908	23929	24427	26000	22902	24984	23924	22763	23461	24358	25937	26246	27986	27637	25753	25578	26845	28985	26505
404	205.05	Eugenitol	12962	13545	13657	13781	13064	12944	13291	12380	12795	13926	12447	13153	15177	15558	14581	13497	13615	14616	14085	14120	13641	14369	13818	14246	12745	11981	13251	13518	13214	12591	12204	13088	12232	12227	12188	12003	12387	13156	13414	12759	13737	13886	14416	12774	15297	14394	13566
405	205.072	Diethyl tartrate; 2,4,6-Triethyl-1,3,5-oxadithiane	19650	19842	18512	19376	20450	20440	19963	20453	19127	20181	20452	21240	21368	20421	21408	20700	19835	19505	21081	21404	20946	21019	21436	21506	20435	18873	19898	20076	19557	20074	19979	20518	19090	20073	20767	19060	20178	19948	18905	18697	19047	19299	21130	21216	20461	20127	19607
406	205.087	Ethyl trans-p-methoxycinnamate	26703	26577	30074	30989	30006	30096	31885	33651	31182	31235	32950	34931	28069	26049	24818	27330	30513	31410	27418	26058	26364	28224	26043	28356	34008	34943	32305	31214	40362	38813	29316	29554	29268	29408	29115	28806	28847	29589	25382	26665	25890	26086	26919	27275	28708	29525	32667
407	205.124	Ibuprofen	15561	15737	16260	16135	15372	16147	16551	15534	16688	16528	16236	16838	15179	16010	15903	15320	15207	15992	15353	16033	14996	15792	15730	15968	15473	15807	15012	15227	15758	15405	15246	14928	15804	15510	16021	16186	13910	14855	13992	15026	15061	14459	15538	15375	16267	16205	16588
408	205.16	4-(1,1,3,3-Tetramethylbutyl)-phenol	176392	173790	172658	176949	184628	185684	186510	180645	196478	190509	189143	197285	163425	166970	170928	175326	173703	172541	174387	168870	174408	170641	179586	168701	174434	170590	163221	159844	175219	176384	172588	170388	180746	183431	196623	186694	158598	159936	147618	149634	150249	149234	163980	161537	169530	163540	178296
409	206.049	(2R,2''S)-Isobuteine	58668	61666	59910	60273	63632	64645	56980	57101	54643	52953	54248	55761	65799	65688	64007	60269	62742	61085	66547	66212	69598	63331	65085	62350	65592	60870	63513	66788	62582	61832	65306	58840	61444	59855	57139	58980	65256	62145	64257	61814	63885	64146	67773	65287	62455	60836	70073
410	206.061	Carbamazepine iminoquinone	16284	18244	19166	19394	18339	19417	16910	16163	16129	15699	15950	16414	16552	16988	16982	17263	15955	15441	18117	18718	20445	18827	17243	18064	19674	18292	17738	19244	18591	18320	18806	17871	16059	16686	15646	14836	17335	17796	17597	16881	19340	19104	18649	17532	16482	16528	18859
411	206.082	Acetyl-Phe	8898	10840	9163	9594	11038	10993	11771	11361	9585	9374	10766	9302	10858	11333	10493	10880	11130	10429	11188	11010	10947	11303	11217	11500	10163	9566	10351	10178	10596	11647	9086	9726	9715	9930	9156	11505	10757	10285	10465	10939	10280	10659	10853	10513	11127	11233	11876
412	206.997	(Z)-[3-(Methylsulfinyl)-1-propenyl] 2-propenyl disulfide	7546	8352	8220	8262	7901	8929	8445	8127	8098	7513	7374	7693	6607	7493	9270	9647	7109	8955	8822	8524	6808	8506	7575	7665	8102	8277	7087	8279	7516	7431	8458	8097	7896	8576	7726	7566	8584	7700	7918	6517	7841	8668	7268	6393	7467	8426	6667
413	207.03	3-(2H-1,3-benzodioxol-5-yl)-3-oxopropanoic acid	13158	13172	13832	12992	13605	13885	13058	13652	13764	13216	13407	13549	14295	14495	13857	15021	14613	13761	13093	13884	14122	13129	14562	13438	13237	13422	12929	12923	12779	12556	13125	13162	12350	13132	12914	13570	12568	11968	12891	12963	13428	14191	12714	14296	13185	13831	14360
414	207.049	Methyl 5-(1-Propynyl)-2-thiophenepropanoate	13282	13148	14462	13694	12464	12178	11934	11772	13079	12735	12166	12618	13601	16104	16371	15264	14161	13461	14294	13724	13070	13509	14209	13992	13253	13681	13317	13931	13329	12493	12325	13425	13538	13199	11898	13577	13059	14229	14205	12700	13940	13477	12411	14013	13925	12749	13007
415	207.066	(R)-2-Benzylsuccinate	20763	22823	22539	21070	23304	21545	22922	26027	22610	22324	22033	20440	23998	22664	24070	23855	22123	24000	21979	23407	22341	22800	22846	22311	22078	21840	21187	22450	21525	21216	19650	20943	22180	20955	21861	21927	21621	21534	22226	21385	20882	22339	22589	21686	22746	22255	22278
416	207.081	Chalcone	21477	23674	24911	22059	22457	22907	23463	21190	21852	22705	22657	21279	20508	20659	20825	19673	20574	20147	22931	23230	22453	23322	23488	22362	22750	22505	21268	20888	20536	21186	21664	21750	21565	19668	19669	19800	21768	21868	20332	19037	18789	19343	20174	23180	20100	21228	22534
417	207.117	1,2-Diphenylcyclobutane	13006	11834	13647	11459	12837	12245	12609	12705	14084	13094	12855	12995	12820	13236	13304	13139	12488	12805	13681	13527	12799	13217	14042	13731	13405	13180	13453	12385	11126	12672	11143	12666	12285	12492	11354	14478	11353	11829	12539	12993	13199	13545	12510	12305	13282	13347	12421
418	207.139	Eremopetasinorol	460860	444662	432061	437737	467128	449793	462875	466596	458588	474248	463257	456491	459023	461917	467980	467699	451602	458601	462500	466899	456921	462938	464562	469562	439227	436980	444160	459733	434202	442919	454498	450412	446848	464400	456017	479412	442310	442737	439245	442984	449931	452559	460499	465222	453080	457846	447693
419	208.016	4-Chloro-1H-indole-3-acetic acid	7048	6204	7123	6514	7819	6713	7644	8727	6058	7614	7145	6404	7042	6227	6665	7436	6470	6055	7282	6534	6603	7263	6435	6671	6436	6703	6790	6707	6187	5748	5493	6459	7435	6737	5656	6486	7033	7029	6118	6175	6708	8433	6705	6746	6849	6878	6243
420	209.045	Vanilpyruvic acid	29675	26480	27806	25150	27292	23529	24883	25614	24709	23897	28481	27719	29768	26930	27262	27332	34177	32967	28429	27960	27780	27178	27000	26823	31193	28804	24144	23278	26503	26775	24147	23837	23376	24423	22469	22479	26936	28274	25745	26064	25236	24462	28633	29857	26718	27213	26693
421	209.067	Sedoheptulose; 1,3,7-Trimethyluric acid	22748	18244	18638	17273	21813	17475	23649	24861	18857	18142	18475	17997	16708	17825	17528	16854	17634	18143	20083	16622	15866	16617	16258	15019	18532	17456	16949	16078	17343	17392	15685	17390	16743	16085	17108	16173	16390	16659	16737	16956	17720	17529	19636	15562	18333	15862	17089
422	209.081	Sinapyl alcohol	30242	30590	28464	27407	31738	29414	30181	31396	28795	29138	29801	31410	30728	31124	30214	29050	29543	31514	28887	28121	28629	30079	29511	29061	26374	27574	29408	27153	29454	27988	27706	27597	28019	27221	29272	28000	28069	26219	28326	28705	27550	27457	29819	27658	29510	28712	28103
423	209.118	Jasmonic acid	35491	34122	32998	33978	33700	33788	35545	33278	34889	34042	35046	33812	33032	34768	33850	33764	33361	34106	35502	36480	35970	35317	36373	35879	32436	31105	30429	32750	32993	31544	32512	32700	34252	33264	34101	35317	30822	31120	31479	31033	30676	31728	34894	37053	34182	35431	35077
424	209.154	C13:2	34572	33114	31703	33866	33625	32313	36138	35525	36089	35483	34970	36516	34186	35296	34249	34927	35390	34825	34168	34803	35017	34704	34742	35392	33370	32829	32507	34172	33714	32961	34384	35124	34482	32396	34184	35623	33157	33166	33593	33675	33766	32756	33876	34940	34149	33536	34090
425	209.19	Tetradec-2-enal	5409	5305	5381	5528	6264	5749	6336	5527	5520	6322	5980	6751	5544	5623	6272	4728	5483	6314	5481	6146	5813	5405	5978	5851	6240	5507	6007	5365	5142	5102	5682	5167	5597	5311	5923	5924	5750	5756	6385	6047	4899	5258	6340	5860	6191	5387	6178
426	210.088	Zalcitabine	16353	17575	16876	16231	17822	18263	18222	16924	18628	17503	17459	15825	16163	16281	18685	16892	17054	16238	17233	15521	16334	16253	15660	16169	16067	17485	16324	17749	17676	16567	18171	17376	17181	19666	18265	17369	19390	19861	20333	19625	20117	19907	19268	19393	19526	20316	17989
427	211.025	2-oxo-3-(3,4,5-trihydroxyphenyl)propanoic acid	19472	19885	19061	18651	18601	18446	17853	18597	18640	19943	17497	19660	18944	19869	19643	22416	19630	22509	21313	20722	20899	20747	18879	20305	18205	19060	18863	18471	19525	18154	17123	21037	18055	19175	17099	18224	18087	18236	20060	20880	20323	18343	18473	21033	19047	20219	18186
428	211.04	Urolithin B	12337	13729	13683	13793	13836	13922	13894	13386	14366	15036	13942	13769	13465	14224	13597	14651	14757	14555	13482	15429	14113	12938	14772	12739	15219	13331	12323	14337	13693	12443	13404	13815	12929	13235	14044	13249	12820	14877	13705	14335	12936	13911	13641	14167	14143	13663	13540
429	211.061	Vanillactic acid	19289	20685	18072	20680	19436	20076	19836	20305	18945	19434	19208	21819	21711	20555	21051	21124	19514	20386	20022	19670	19655	20221	20983	20316	19438	19317	18915	19229	18658	18749	19852	18500	19461	20615	19528	19395	18455	19208	19243	20376	18530	19272	20430	20080	19722	20244	18529
430	211.076	Benzyl Benzoate	12142	12799	12437	13016	12450	13901	12907	12543	12907	13191	12459	12147	12415	12180	11765	12601	11681	13007	11920	11298	11811	12027	12295	12626	10985	11781	11379	11115	11615	11523	11625	11622	11819	12335	12349	12486	11650	11634	11215	11675	11742	11932	12121	11450	12172	11995	11426
431	211.097	3,4-Methyleneazelaic acid	38494	39404	36945	38394	38228	40276	41848	40554	40405	40146	40094	40012	40096	41704	41695	43635	40489	42753	39456	39254	39268	38923	39027	41201	37854	38299	38576	39146	38464	38064	37830	38539	41000	38012	41093	38574	37393	34832	37837	38757	36978	39267	39695	39571	39101	39248	38279
432	211.134	Cucurbic acid	70921	70170	65159	65127	66858	66599	70498	73394	73008	69589	70220	71490	69289	66114	68644	71478	67834	71679	67840	68883	66621	65445	63689	70081	64818	66045	64416	65901	61421	63388	67746	66309	67118	67501	74462	67534	64526	62184	63004	64181	65476	63231	64316	69929	61073	68204	65140
433	211.147	2,6-Diisopropylnaphthalene	14735	13907	13140	12961	13969	13565	14202	14896	15629	14730	13748	14264	14594	12474	14868	14714	14235	14461	13372	15074	12932	13054	14851	14088	12748	14020	13344	13526	11810	12742	14273	13308	12930	13131	16017	13471	13530	13957	12836	12693	13619	12942	12836	13781	12712	14070	13435
434	211.17	10-Undecenyl acetate	20116	20680	18883	18187	20108	18388	22100	20666	18741	23658	19170	20678	19383	19347	20101	18176	21281	19707	18896	20431	22505	21533	20797	20319	18416	18254	19628	18475	18601	20734	19022	21780	19056	19366	19242	20845	19108	20679	17711	17669	19086	17262	18702	19168	15864	19792	17995
435	211.206	2-Tetradecanone	4861	4543	4414	4442	4709	4441	4664	5514	6054	5312	5243	5895	4904	4479	4741	5561	4273	4639	5053	5025	4722	4336	4646	5303	4344	5287	4837	4639	5002	4405	5312	5445	5185	4768	5634	5243	5546	5584	4527	4529	4562	4645	4238	4587	4238	4730	4172
436	212.033	N-Lactoyl ethanolamine phosphate	5369	5126	5796	5675	6279	5281	6013	6090	6352	6225	5513	4753	4999	4983	4958	5423	4940	4904	5023	5807	5487	5360	5038	4325	5571	5774	5708	5556	5099	5145	5993	5264	6126	5985	5136	5625	6179	6560	5476	5917	5972	5536	6322	5531	5900	5548	4913
437	212.048	Baclofen	5907	5742	5850	6029	5523	5432	6164	5695	6024	5525	5420	5345	5533	4945	4416	5359	6047	5177	5249	7342	5423	5770	6754	6299	5148	5569	5423	5467	5038	5151	6220	5600	5518	4977	5986	5073	5280	5686	4635	5358	5831	6257	5849	5717	6212	5160	4620
438	212.074	2-(4-Methyl-5-thiazolyl)ethyl butanoate	23344	23092	22003	22803	22577	22792	24041	23213	23401	23920	23869	23589	23132	23558	22983	21517	23418	22205	21057	22048	23282	21607	21693	21690	22156	21575	22083	21606	21795	20641	21956	21634	23301	22409	23133	23662	22914	21785	21959	20767	21753	21208	21357	22694	21142	21147	21537
439	212.979	2-Oxo-3-hydroxy-4-phosphobutanoic acid	5858	5874	6662	5500	6089	6490	7485	7225	6504	6014	6445	6143	6841	6989	5895	5994	5195	7101	7093	5924	6871	6465	5902	6566	5351	7243	7251	6360	5874	6946	6320	7473	7117	6434	6205	6603	6485	6398	6026	5993	6235	6576	7295	6206	6215	6421	6286
440	213.041	2-hydroxy-3-(2,4,5-trihydroxyphenyl)propanoic acid	12734	12724	12686	12316	12504	11968	11881	12611	12354	12605	11715	12861	12416	12261	13362	13688	13451	12966	12795	13390	13122	13183	13091	13103	12724	11798	11700	12938	12361	12550	12127	12478	12612	12922	12149	12248	12034	12525	12328	12713	11791	14176	12180	13114	11355	12797	12101
441	213.05	1-Methyl-3-(2-thiazolyl)-1H-indole	8833	9562	9982	9229	9891	8272	9364	9658	9800	9994	9273	9081	9630	10252	10197	9758	9500	10301	10803	10206	10414	10902	9626	10330	9108	9712	9665	9198	9942	7997	9647	9121	9743	9118	9588	10017	9674	10191	9456	9786	9887	9530	9124	8896	9407	10572	8553
442	213.056	Phenyl salicylate	12032	12584	12559	13537	12779	13371	12536	13076	12820	14274	13306	12615	13554	13377	12763	13028	12872	13691	13661	13851	13681	12847	12423	14099	12941	12030	12350	12628	12484	12261	12306	13079	12525	12605	12428	13202	13360	12328	13627	12794	12579	12133	13153	12688	12357	13604	12577
443	213.092	(+)-(1R,2R)-1,2-Diphenylethane-1,2-diol	14209	14313	14565	14005	14000	13667	13991	13943	14760	14929	14929	14994	14106	15320	15537	15047	14894	15545	14830	15022	14100	14111	14434	13833	13756	14261	14166	13475	13784	14253	13600	13897	14736	14375	13936	14360	13133	13427	13527	13038	13807	12568	13681	14126	14677	15204	13113
444	213.113	5-Hexyltetrahydro-2-oxo-3-furancarboxylic acid	36526	36088	35313	34898	36013	35319	36450	35933	37261	36489	36678	37035	35497	36849	36429	37063	35167	36281	35942	35750	35577	35433	35296	37151	35167	34580	35139	34843	33748	33154	35186	34463	35915	36060	35241	36190	31518	33994	34265	35127	32971	33692	35772	35304	35761	34999	33822
445	213.149	3-Oxododecanoic acid	58991	60189	57081	57073	58817	59101	62506	60588	63802	62498	59885	61219	60345	58932	58202	56071	61366	60727	57707	59163	56190	57250	59166	56840	57653	56900	57329	57353	57472	56385	58119	58727	59202	58846	59412	60398	57455	60013	53711	58337	55918	54558	55820	58427	54072	54859	56410
446	213.185	C13:0	121302	123726	108611	108775	110714	118385	125177	122683	125936	126998	117234	117937	111797	108806	113228	112208	110371	107624	109888	112063	117082	115603	112516	113234	107145	107071	111152	111708	105725	107811	109909	110145	110110	112980	116402	118605	106353	105141	106984	103637	109676	107390	105311	112400	110874	107347	106871
447	214.012	O-Phospho-4-hydroxy-L-threonine	6325	6821	6493	6635	6362	5807	6111	6293	7027	6328	6156	6080	8243	8431	8126	8424	7382	7417	7624	7992	8877	8267	8625	7752	6788	6838	7228	7319	6482	6931	7075	7403	7210	6696	6311	6953	8837	8715	8745	8450	9660	10069	8306	8351	7252	7848	7927
448	214.049	Glycerylphosphorylethanolamine	363970	365748	371529	357526	365316	366296	364022	363726	360347	363662	373716	365825	324293	325468	329234	330322	329371	327011	339521	337928	333009	332574	345067	343028	404350	403906	420955	406479	394853	384345	432067	424484	409955	408557	407934	408456	366165	367790	377212	383102	380483	381757	358593	356109	353072	353089	363855
449	214.109	Propenoylcarnitine	8531	8238	8743	9186	9181	9364	9490	9337	9082	8454	10476	9063	6096	6477	6861	6763	7172	6684	7914	9471	8284	8568	8443	9408	9620	8335	9442	8834	9247	9840	8522	9645	10320	8427	8863	10170	7189	7424	8188	7256	7391	7318	7746	10165	8250	8884	8790
450	214.145	N-Nonanoylglycine	15394	15312	15368	14106	14676	15083	14567	14487	15722	15878	14997	14116	13167	14291	13641	13462	13208	14594	14403	14472	14380	13464	14845	14763	14936	14271	14210	13954	13997	13384	13103	15417	14368	14658	15023	14302	11232	11593	13743	13195	12618	12660	13727	14634	14452	13240	13932
451	215.07	O-Desmethylnaproxen	28139	29129	29262	29857	27098	28365	29535	30393	30667	32566	29744	31103	31146	31204	29320	30543	29485	31875	28524	29156	28613	29005	28169	29979	26618	30318	30107	30324	27436	29253	30866	30348	31056	28681	31652	30807	28669	27207	28830	28142	29104	26579	26599	26624	28043	28148	28363
452	215.128	Undecanedioic acid	35178	36786	32064	31359	34574	33246	35332	35093	34809	36399	33846	34302	33765	31524	34770	34014	35412	33652	33328	34531	33062	34288	33427	34152	30834	33404	33083	32946	32824	32351	33828	33405	33276	33421	34460	35384	32630	32956	32960	31885	33011	31266	32677	32677	32582	31777	32495
453	216.052	Lycoperdic acid	32520	31025	31522	30647	31234	30814	31916	29668	31165	33302	30389	31550	26099	26508	27111	26662	27041	27107	28815	28495	27816	27607	27676	26918	28677	29231	30713	31292	30070	29117	33460	35529	39098	32044	36036	37086	28112	28125	27768	28282	29513	29011	29019	29451	30469	30407	29484
454	216.124	Propionylcarnitine	5640	5157	4776	5048	5227	5197	4548	5224	4915	5318	4978	4941	5136	4789	5107	4860	4791	5395	5877	5312	4976	4895	5238	5238	5105	4814	4781	5206	4419	5287	4677	5019	5139	4688	5830	4336	5354	5698	4804	5602	4926	4683	5514	4051	5039	5172	5401
455	216.982	5-Sulfosalicylic acid	6590	8018	7535	7777	6880	9109	7101	6715	7756	8118	7888	8125	7986	7686	7587	7919	7896	7696	7625	7305	7898	7171	6937	6971	7666	7864	7181	7350	7397	7151	6995	7096	9018	9013	9559	9291	8625	7336	8004	7750	7265	8187	7169	8253	7103	7083	8144
456	217.015	4,8-dihydroxy-2H-furo[2,3-h]chromen-2-one; Diphenyl disulfide	45570	49830	45346	49070	43135	50966	46670	50408	50135	52328	48216	51299	47768	48699	47175	50159	48192	51473	45391	48056	47806	50322	47797	48304	45463	50363	46275	48930	44764	46347	46321	49410	47799	50983	49406	50148	44041	47300	44436	46000	47291	49327	48239	48228	45709	45474	47432
457	217.082	Glutamylalanine	51302	49823	54442	51671	52749	51216	56356	55716	51650	55049	55100	52901	42810	43407	43503	43259	41183	42810	56424	59290	66708	56161	57859	50006	55018	55232	55076	54238	54086	52060	60120	58886	51013	54804	54334	50229	68464	72526	66425	66245	68607	68257	53986	53267	60348	60408	60124
458	217.108	3-Hydroxysebacic acid	40923	40210	39086	38606	40857	40372	41002	42175	41744	41000	41831	40821	40303	39640	39870	39418	41368	39881	40849	39554	41252	39270	40053	40273	39702	38649	38576	39067	38358	39270	39170	39765	42272	40628	42188	42202	39553	39520	41234	38575	40101	38031	38391	40365	39972	38947	38563
459	217.12	Meprobamate	20656	19663	21045	22214	22016	20412	25037	25299	23129	21993	23112	21420	20126	18610	20921	18167	19869	20869	22905	24802	19912	22874	21925	23003	20412	20551	21093	21508	20271	20803	20612	23087	22308	22551	21943	23062	21436	21111	21498	19375	20014	20859	22712	23592	22113	22576	21516
460	218.081	N-Deschlorobenzoyl indomethacin	42809	41332	46165	43927	41609	41888	41643	42475	41998	41708	41955	40281	44977	46627	46135	44389	42726	44229	48796	51319	53267	49387	52237	53850	55112	56738	53729	55386	52850	54793	51810	51300	47942	47838	45248	43186	59122	56516	60427	63811	60479	65426	58943	59068	61753	63010	58230
461	218.103	Pantothenic acid	1275706	1265537	1321951	1271037	1282967	1243491	1250590	1219209	1195343	1191555	1267601	1271920	1408382	1399720	1322415	1326417	1370158	1387602	1432442	1453204	1404496	1431406	1436812	1446450	1710051	1715971	1687992	1668516	1636396	1635380	1535734	1504759	1449302	1418300	1434724	1408801	2037221	2034123	1876697	1899278	1874258	1888529	1875993	1917952	1836904	1862462	1836377
462	219.028	Dracunculin	12778	14692	13935	14129	14248	15954	14193	15200	16412	15960	14094	14825	14694	14999	14289	15818	15372	15033	15848	14694	14668	15743	15413	15628	13459	13613	15290	14446	13632	14695	14751	14685	14930	14626	14390	14670	13842	15251	13602	15071	16529	16540	13978	15842	13472	14876	14781
463	219.067	Eugenitin	17599	17621	17504	17294	17131	17397	18114	15939	16813	17116	16369	17639	22126	19153	19414	20308	19268	18285	17398	21814	20267	19466	18814	21183	17397	18738	17058	18124	17829	17632	18024	18305	18023	17565	16872	17264	20132	19968	18825	19282	19335	21117	19163	18426	18212	19492	16658
464	219.088	2,4-Diamino-6,7-dimethoxyquinazoline	37390	35836	36593	36374	36633	37439	36065	37052	36501	37523	38789	39209	42106	41888	43586	39553	38140	37829	38064	42037	43165	41751	44678	43651	39244	41413	39991	38838	40143	37906	39979	40185	37819	36904	36150	37007	41489	41222	43358	39908	43003	41662	43542	43872	42763	43909	39973
465	219.138	2,6-Di-tert-butylbenzoquinone	23144	23703	24471	24245	24808	24515	26717	26826	28122	27614	26186	27682	22224	23442	22539	23307	24186	23425	26605	26897	26764	28190	25215	26915	24275	25344	25689	24374	25562	25296	25312	26501	25574	26208	25964	26638	26797	27130	25738	27688	28096	25783	28609	27328	28215	27258	26978
466	219.151	Prilocaine	12117	11585	11864	11240	12584	12225	12990	13079	12921	12771	12436	12652	10795	10403	10296	10528	10418	10077	11846	11302	12232	12492	12556	12110	11691	11639	12297	12062	12072	11194	12443	12263	11470	12098	12087	12264	12461	11816	12049	12481	12338	11759	12032	11255	11895	13303	13198
467	219.175	Nootkatol	129302	128311	124166	124632	133830	135581	135511	136595	138220	138360	128400	133311	126336	125554	130414	128059	126069	127989	128114	129095	132274	124885	128791	127611	124190	125449	126626	127666	124834	123159	129903	130583	125311	126788	129609	133797	125573	121686	123092	121327	123933	123986	123424	127690	124580	122390	124396
468	220.062	Methyl 5-hydroxyoxindole-3-acetate	22668	22258	22175	22626	20897	22120	23443	21657	22691	22091	22965	22385	22960	21798	20326	21595	22483	22523	23060	22273	23200	22772	21019	21324	21874	22875	23544	21763	21707	21915	21227	20937	22190	21383	20577	20614	21549	22896	21821	21347	21715	21598	20174	21798	20255	20417	21413
469	221.027	S-(2,5-Dimethyl-3-furanyl) 2-furancarbothioate	8054	8127	11020	8115	9057	8357	8317	8194	7970	9134	8210	8203	8766	8052	8983	10360	9379	8947	9041	9391	9743	8548	7846	7385	7793	8517	8551	8185	8622	7986	7943	8308	7457	8135	7933	7769	7796	8173	7422	8590	8008	8953	8595	8584	7809	8633	8112
470	221.045	3-(6-hydroxy-7-methoxy-2H-1,3-benzodioxol-5-yl)prop-2-enal	16337	16163	17174	17480	16756	17399	16918	16859	16836	17595	18344	16941	18285	15823	17309	17538	15802	16546	14318	15392	14336	13876	14464	13973	17806	18478	17938	17583	15193	15951	15788	17718	17886	17899	15732	16769	18437	19982	18713	19269	18053	18335	15286	14932	14678	13981	15639
471	221.061	Flavone	15568	15146	16791	15994	15344	14281	14670	13554	12364	16523	15434	15817	17258	15576	13995	16258	13084	14258	14514	14265	15504	15477	14848	13966	15622	14567	13285	15124	13663	14248	14624	15167	14236	15610	15028	14818	19347	18040	19721	19238	18030	19162	14713	13599	14265	14256	14070
472	221.082	Monoisobutyl phthalic acid	21308	20245	19931	18768	21272	19010	21286	21438	21094	19879	20992	20303	20645	20955	21758	22116	21900	21026	21052	21326	20670	20856	20462	19860	19335	20160	19185	19906	17883	20924	20265	20212	20738	20048	20663	21167	19422	18930	20216	19693	20645	19689	21010	20939	21903	20805	21948
473	221.104	Isopropyl beta-D-glucoside	9200	7590	8292	8146	8488	8782	9318	8857	8410	9085	8807	9236	8670	9135	8377	8971	9053	8745	8912	9268	9800	8802	8901	8816	7372	8388	8820	7995	8007	9143	8095	8961	8281	8071	8650	8316	8426	8075	8830	8843	8192	8582	8713	8738	9511	9222	8601
474	221.118	Annuionone B	18617	18428	18721	19591	18862	19760	19972	19451	20080	19931	19777	20841	20378	20733	19236	19180	19795	19905	20005	19550	19671	20207	20117	20587	19095	19748	17954	20231	20161	19221	19535	19597	18511	19305	19555	20492	18032	18421	19872	20049	18429	18232	19669	19135	19141	20111	18698
475	221.154	Rishitin	58061	57287	53573	55512	58567	58136	60626	59325	60002	59202	59816	58978	56849	56843	57151	56778	55244	57013	56159	55295	55558	55937	55156	54435	56326	55096	54417	54169	54362	56167	55702	56620	56013	58086	57862	58634	56910	55177	54984	55872	56363	56727	56328	55492	53268	52690	56727
476	222.032	Methyl 4-chloro-1H-indole-3-acetate	5282	6028	6905	5516	6569	5243	6115	5599	6139	5842	6017	6047	5398	5257	5445	5236	5373	5606	6382	6299	6487	5653	5453	6300	5018	5037	5904	6052	5069	5580	5770	6072	5731	5766	5141	4998	5863	7717	5425	5913	5151	5815	5865	4964	5605	5249	5672
477	222.075	N-Acetyl-L-tyrosine	10616	9713	9788	10000	9142	10133	10414	11311	11325	10624	11207	10003	10568	9966	11202	10888	10272	10461	10410	11294	10716	10365	10204	10908	8961	9164	10382	9253	10118	8953	10525	9822	10032	9944	9606	10546	10617	10001	9982	10558	10778	9820	9986	10322	10636	10521	10040
478	222.114	Cerulenin	4916	5793	4976	5538	4436	5751	5561	6056	5352	6815	5740	6079	6741	6075	5259	5939	5860	5415	5694	5974	6281	6076	5890	6273	5267	5676	4965	5746	5347	5393	5855	5040	5568	4964	5357	5621	5918	5381	6219	5821	5102	5339	5746	5376	5798	5949	5300
479	223.062	Elenolide	17566	17417	16984	18306	17452	17636	18460	18108	18347	17753	18109	18423	19362	18686	19389	18018	18923	18166	17589	18621	17539	17705	19069	18215	17377	17714	17657	17758	18258	17220	17251	17511	17667	18509	17489	18643	17477	17109	17030	18044	17388	17004	18145	19389	17014	16967	17784
480	223.076	4-Hydroxychalcone	16932	18369	16760	17608	17542	16715	16554	17880	18421	19423	17336	19507	17668	17736	18342	18412	17668	18554	17842	16979	17884	17768	17353	18100	17585	16997	16825	17344	18141	17685	16903	17501	17556	17326	17700	17383	17073	16974	15989	16392	16673	17379	17806	17598	16969	16401	16674
481	223.088	N-Methoxy-1-vinyl-beta-carboline	18318	17744	17074	16030	17081	17748	18244	17886	17945	18449	18031	18912	18866	18210	18324	19403	19219	19234	18393	18958	18826	19033	18440	18873	15883	16150	15909	16642	18106	18949	16700	16228	17915	18468	16320	17493	17143	16708	16405	17167	16375	17312	18524	18576	17805	17136	17936
482	223.097	Diplosporin	25918	24536	23922	25818	25473	25629	25798	26129	25379	26157	26636	26682	26985	26362	27931	28446	26861	25703	25300	26200	25777	27094	27109	26166	24173	24930	23474	25654	24554	24752	24445	24918	25759	27071	25432	25576	23791	23873	24516	25281	24778	24654	25959	25963	26338	27298	25685
483	223.112	2-(2-phenylcyclobutyl)phenol	10288	10277	9574	10252	9957	9646	10520	10760	10492	11565	10857	9279	10628	12262	10915	12184	10696	11117	10821	9958	10811	10778	10260	10481	9347	10110	10266	10231	9950	9709	9605	9425	10521	10159	10736	10628	9552	9980	10288	11208	9589	10241	10721	10007	9558	10520	10348
484	223.133	Epoxyeremopetasinorol	44340	44571	43565	44783	46295	46074	47503	46035	48749	46457	46947	47650	46133	45928	46375	47778	46530	47046	47940	46581	47105	47872	49072	49082	43338	42676	42072	42095	42186	43697	44585	43896	43839	46140	45993	46670	44770	43988	43601	42862	43593	44358	47436	46606	45550	47817	46071
485	223.17	5,8-Tetradecadienoic acid	13607	13105	12461	13083	13966	13901	13379	14189	13588	14923	13041	13690	12722	11450	12433	13174	13608	13023	13834	14139	13326	14007	12817	13449	13103	11487	12527	11515	11417	12386	13696	12179	14244	13670	13141	12835	12710	12815	11891	11917	12137	12119	12896	13017	12352	12801	13155
486	223.207	5,10-Pentadecadien-1-ol	10607	9443	9136	9315	7879	8409	9924	10241	9129	8856	9466	9451	8346	9728	8879	9408	8510	8972	8696	9409	8613	8376	8925	9154	8679	9411	7932	8889	8838	9449	9000	8402	8966	8963	8855	8662	8769	9817	9358	8344	8600	9083	9164	9745	8408	8834	8925
487	224.96	Oltipraz	4914	3022	4092	3612	3553	3345	4104	3927	3650	3808	4148	4770	3713	4289	3745	3949	3923	3415	4659	4723	4375	4724	4443	4172	4104	3573	3853	4166	3314	4084	4823	4254	4256	4367	4217	4243	4744	4613	4329	4285	4138	4594	4464	4793	4387	4229	3988
488	225.04	Chorismate	12982	14340	13718	13240	12341	12917	13208	14776	14295	14200	13444	13595	14607	15334	13420	14673	13476	15073	13283	14304	16118	14146	14491	14663	12451	14547	14306	13942	13946	12267	12784	12965	13748	13758	12467	13942	14083	13466	14091	15106	13289	12951	14629	14877	15054	13340	14328
489	225.077	3,4,5-Trimethoxyphenyl acetate	26573	26012	25957	25380	26287	26089	27677	27059	27642	26923	27030	26401	26989	29851	28930	28971	28479	28842	26960	27436	26859	27525	26362	28150	26189	26643	25549	25761	25281	24874	26660	25822	25781	26994	26679	27354	24385	26142	27139	26575	26700	26874	25765	26747	27711	27112	27873
490	225.098	Carnosine	14733	15299	14683	13893	15152	15116	14618	14402	14694	14888	14842	15120	16199	15088	16067	14790	15341	15264	15016	14443	13743	14274	16792	13865	13735	13187	14753	13760	13667	13564	14286	13771	14366	14569	14588	14158	13774	13516	14526	15105	14471	14405	13700	14236	14548	14869	14393
491	225.113	Allixin	61749	62972	57299	57080	58877	59953	61969	59618	61399	62481	62178	60615	64709	62339	61575	63323	62237	61309	60140	60632	60495	58785	61175	59827	58928	56169	57152	57478	57490	57377	58386	55388	62525	59236	61174	63184	53954	55401	56131	56392	55070	56313	59592	61445	60310	59498	58242
492	225.15	Methyl dihydrojasmonate	26186	26902	25314	24819	26107	27429	25908	27407	26048	27247	26424	27663	26584	25756	25446	25985	26832	26382	26389	26791	27663	26315	28028	25727	25617	24814	25956	24639	24823	24708	25260	24822	24971	26518	26088	25832	24968	25600	25114	25665	24711	24119	26583	27696	26553	26290	25111
493	225.186	C14:1	47014	48870	44903	44016	46029	49651	49769	45432	48632	47981	47130	50027	42974	41877	40692	42278	41195	42424	44826	46289	44520	43235	48440	47819	43460	46057	43025	45462	44359	43835	44816	45585	44228	46455	46564	47694	41301	40766	46925	44234	44514	42743	46637	43808	43905	43458	42907
494	226.013	L-Glutamic acid 5-phosphate	40216	38223	33336	36060	41852	40188	29902	29596	30703	27490	29629	29975	29879	32613	33122	33346	30805	30828	37193	41178	39173	38350	38976	37489	38427	35969	37567	42509	37561	38499	37937	33201	30231	30568	28795	36807	44921	45825	42289	43717	43578	42038	38012	38020	35991	36988	37162
495	226.082	Deoxycytidine	8632	9036	7035	8719	8589	9341	10012	8690	8617	10271	10039	9287	8790	9767	9536	8686	8752	9154	9383	10224	9131	8932	9679	9713	8931	9102	8600	9265	9485	9109	9545	9617	8706	9429	8311	9971	9670	8864	9431	9403	9570	9116	10386	10392	9070	9642	9645
496	227.019	2-oxo-3-(2,3,4,5-tetrahydroxyphenyl)propanoic acid; 5-phospho-beta-D-ribosy...	14335	15609	14571	15321	14824	15083	15012	15202	15228	15381	14034	15244	15402	15736	15592	14964	13765	15971	16492	14606	16571	17865	14697	15306	15360	14681	14779	14425	13649	14560	15453	15649	14546	15039	15111	15628	15516	16455	15138	14674	16753	16640	15756	15654	15472	15819	15449
497	227.038	{[(2E)-2-methyl-3-phenylprop-2-en-1-yl]oxy}sulfonic acid	10529	11928	10618	12035	11226	10725	11762	10802	12012	12081	12108	11601	11110	11645	11282	12497	11527	11682	11518	11719	12186	12383	11579	11732	10809	10977	10965	10729	9889	11001	11209	10331	10836	11718	11048	11501	11450	12201	10431	11896	10966	11923	12023	11490	11602	10326	11388
498	227.069	Pemirolast	25702	26027	26171	27435	26778	25411	27994	28238	26860	27673	29784	27209	31084	29345	27930	25276	29826	28883	28780	28842	29564	28483	26850	27227	27061	28298	29213	24601	26633	25261	26519	28623	27304	27511	26562	29045	27272	28295	25123	25800	25125	25760	28245	28549	26309	26495	26631
499	227.092	Propyl propane thiosulfonate	57448	57645	54198	55417	56252	56084	59178	56989	58569	57356	58201	56993	58723	57692	60800	62100	57965	59873	59316	57730	58939	58707	59627	58195	56183	53594	54876	53162	54207	54771	54918	55564	58944	57668	57453	58876	52943	52479	56652	56366	55273	56319	57212	56437	58326	59213	57472
500	227.107	Nabumetone	36552	37117	35400	34624	34603	32552	36147	35097	36907	36908	37438	38532	33474	33993	39035	36800	32282	34712	33336	33254	33725	34374	33956	36297	33523	33437	34959	32670	34269	33263	31938	34203	35035	32379	33797	36150	34152	37339	34110	33673	32676	33842	35308	36403	34998	35108	36590
501	227.128	Traumatic acid	66480	65578	61369	62307	63165	62663	66088	64003	65619	65938	65906	67098	62770	60312	64441	62877	64366	64137	59187	62417	59953	60220	60783	60025	61537	59564	61794	58823	61364	60753	60372	60498	62302	63788	64341	64883	62251	59639	63140	59660	58520	57705	57385	62105	60320	63024	57791
502	227.166	11-Hydroxy-9-tridecenoic acid	64575	68336	60850	60959	60289	63036	67680	67286	67899	70182	67187	66804	62605	63433	61505	64262	66906	62746	63590	62669	66440	63752	65369	62345	61749	63116	62429	63497	58399	59558	60769	66055	61409	62152	65129	65919	64173	59303	61050	58777	59997	57878	63096	64145	63278	61022	60023
503	227.201	C14:0	766777	784454	569477	577679	603250	607248	644248	648155	674332	679697	636974	639220	617871	613562	636876	625949	626688	648468	642730	623477	630432	632106	622609	640105	588092	586001	604351	608455	585982	577001	571395	577040	610327	618338	630738	655374	577931	573700	622159	626657	576223	569376	629852	635077	607864	599586	604193
504	228.099	Asparaginyl-Proline	30625	30424	31407	32152	30563	32633	32872	30040	30702	30038	30066	29329	31455	31607	30794	30831	30800	32608	34273	32092	31251	33202	30756	31817	32388	32388	31522	33462	31586	29780	32724	31582	32632	32186	34560	34153	36595	38649	38924	38781	41153	38149	37012	34136	33513	35783	33880
505	228.161	N-Decanoylglycine	14139	14591	13386	12901	13988	13102	13740	14449	15160	14031	13914	15540	11730	13322	13607	17892	14360	13748	13069	13508	14252	13412	13520	14169	13362	13418	13986	12508	13455	13850	13244	13864	14583	13344	14629	15883	12334	12731	12956	12747	12189	13317	13865	13388	12887	13286	13182
506	229.012	Pentose P	15643	14593	14224	14766	15423	15090	16224	16891	17571	18289	17698	17559	17261	17921	14706	16320	16522	16038	15227	17370	17410	18007	18219	18896	16963	19142	16685	16952	15385	18894	17728	17585	18422	18815	18240	17679	17775	19199	19071	18408	19478	18867	18485	16386	18313	16837	18625
507	229.072	Hydralazine pyruvate hydrazone	33596	33464	32643	33023	33762	32745	34507	33951	32427	32841	32079	33268	35838	35500	37086	35926	35987	36997	36559	35413	33511	35509	34782	34963	32532	31991	33131	32419	31472	32075	33749	33384	33194	33627	34778	33605	33236	31220	34573	34047	32266	34631	33218	33873	33989	33260	33977
508	229.085	Aspartyl-L-proline	19100	19621	20074	20575	20000	20473	20774	20763	21683	19668	18252	19842	20365	20501	19406	19785	20033	19986	20958	21314	20896	20709	21996	20014	19409	18951	20325	19287	21323	20595	19478	19854	19748	20134	19810	19461	19560	20306	20014	21224	19517	20501	19860	19263	18747	19929	21511
509	229.123	8,12-Epoxy-4(15),7,11-eudesmatrien-1-one	21451	21907	21571	21390	21293	21462	20698	21750	21653	20273	20497	21545	24809	25162	21811	22327	24748	22291	20379	21664	21771	21747	21913	20702	20495	20964	21063	21095	21466	19770	20114	20594	20653	20009	20079	19711	19316	19802	20688	21689	18870	19772	21475	21330	20831	21454	20907
510	229.135	Ibudilast	33295	33898	32466	33212	32002	34050	28476	29695	27806	28974	31537	30809	28420	27590	26937	27432	26669	27899	29101	28469	30305	31361	29216	24778	30515	32074	31651	30121	31606	29648	29125	28619	30289	28457	29091	27300	31696	30119	27038	27839	29840	25729	28346	26786	25148	26700	29533
511	229.144	Dodecanedioic acid	52253	52284	49452	50228	52704	52404	54349	53805	56697	51708	53797	53645	48499	49220	49782	51211	52441	51160	52757	51094	51951	50157	50087	51439	50407	52137	50561	50201	50446	50002	50181	49919	52281	51172	52488	52601	50259	49414	48020	48327	50562	47546	49193	48559	49627	49462	48062
512	229.156	Isoleucyl-Valine	19983	21556	22397	21049	23587	22048	22857	24293	22604	21868	21771	21079	16564	17688	17258	18345	17500	18355	18912	20917	20925	21448	20501	21171	19652	21315	20036	20420	21092	21173	21940	20934	21216	20196	20811	20788	18298	17407	18329	17842	17814	17402	19848	22164	21105	20143	21594
513	229.181	3-[[5-Methyl-2-(1-methylethyl)cyclohexyl]oxy]-1,2-propanediol	16053	16188	14712	15274	15174	16050	16464	17683	15719	17002	15916	15712	14878	13593	16102	14165	13880	16057	14997	15237	14848	14022	15406	15127	15064	14976	14979	15553	14326	15038	15532	15678	15980	15534	16517	16151	13513	14832	15249	14258	14483	14446	15250	15472	14502	15372	15940
514	230.105	Isovalerylglutamic acid	11418	10537	10660	10816	10735	10162	10339	11176	11138	11379	10894	10080	10633	10642	10418	10637	10398	10325	10983	11563	11149	10608	11557	10623	10999	11722	10319	10282	9871	9849	10160	10709	10614	11012	10713	10802	10476	10497	10801	9176	10868	10142	10644	10451	10630	10778	10867
515	230.126	Arginyl-Glycine	7737	7940	8037	7424	7574	6981	7760	7288	7833	8219	7375	7514	7497	8021	7999	7409	7431	7686	8144	7578	7021	7964	8132	7293	7997	7427	7996	8084	6588	6924	7138	7631	7417	8311	7171	7235	6484	5973	7795	7126	7467	7418	7996	7524	7352	7239	7517
516	231.031	4-Hydroxy-8-methoxy-2H-furo[2,3-h]-1-benzopyran-2-one	15563	16358	14974	16538	16087	17410	16794	16058	15640	17941	16558	17304	16685	16570	17337	17628	16613	16591	15690	17179	15949	17406	15441	16969	15995	16379	15724	17324	16014	16225	16024	17008	15897	16908	15424	17006	15496	16496	16017	16376	15772	17053	16034	15938	15994	15976	16644
517	231.049	(2E,11Z)-5-[5-(Methylthio)-4-penten-2-ynyl]-2-furanacrolein	18252	18351	17809	18191	19173	18557	17743	17586	17656	17829	17929	17775	18951	18317	19624	20698	19246	19807	18634	19669	19028	18573	18868	19594	18264	17919	17332	18524	16834	17259	17689	18080	17662	17769	19004	18724	17249	18158	19452	18775	18250	19284	18010	19531	18043	19327	18751
518	231.087	Glycerol 1-propanoate diacetate	58667	59106	58814	58948	60422	59964	60123	59077	60897	60992	61169	60358	66763	65100	70053	65094	63387	67906	61442	62532	61634	61235	61529	59650	57193	58306	58652	58068	58030	56856	57353	58538	59868	58936	59432	59486	56538	58646	61197	58525	60089	55776	59572	62353	58604	59651	58774
519	231.101	Marindinin	21200	21098	21800	21252	21150	21552	22733	21528	22581	22010	20950	21022	22035	20143	21037	21035	20231	22099	22529	23232	22175	23061	21558	23272	20111	21145	20977	20078	20789	21186	21599	21083	20861	21280	21563	22219	21613	22698	22563	20885	21002	21343	21296	22209	21133	22384	21815
520	231.136	Spermic acid 2	14233	14177	14958	15214	15038	14489	17700	17949	16439	16216	17147	15877	13807	12327	12527	13929	13798	12799	16230	14766	15801	16275	15421	14616	14411	13828	14218	14515	14410	14954	16692	15671	15893	16556	17152	15685	13694	13246	13017	11790	12819	12225	15829	14938	16708	15899	15329
521	231.175	1-(2,6,6-Trimethyl-2-cyclohexen-1-yl)-1,6-heptadien-3-one	6838	6610	6499	6674	6685	7342	7225	7081	6825	7826	7098	7917	6411	6716	6829	7009	6376	6904	7809	7584	7636	7072	7189	6622	6291	7207	6890	7283	7550	7538	6692	7728	6243	7091	6843	7671	6427	6364	7044	7087	6579	7057	6845	6677	6766	6380	7227
522	232.12	Hydroxypropionylcarnitine	3796	3924	3685	3885	3322	3366	3396	3472	3582	4169	3899	3016	4270	3495	4137	4228	3338	4201	3416	3687	3644	4125	3919	3768	4002	3368	3469	3920	4126	3226	3412	3467	3836	3791	4023	3731	4553	3921	3050	2672	3196	3810	3428	3127	3900	3266	3844
523	232.874	1,2,4,5,7,8-Hexathionane	2643	1792	2267	2408	2135	1779	2665	3075	3571	3015	2545	3155	2809	2934	2514	2908	2356	2483	3390	2790	2916	3085	2574	2908	2634	3081	2497	2898	2414	2670	2827	2893	2958	2744	2647	3075	2951	2973	2667	2687	3148	3143	2552	2544	2191	2763	3577
524	232.976	4-hydroxy-3-(sulfooxy)benzoic acid	4906	5589	5331	5515	4960	5488	5636	6066	5469	5887	5536	5709	5184	5097	4923	5148	5448	5395	4827	4728	5529	6279	5115	5333	5538	4976	5248	5048	5074	5270	5069	5541	5427	5763	5290	5965	5349	5282	4590	4823	4893	4793	5224	5067	5377	5402	4347
525	233.01	4-[2,2''-Bithiophen-5-yl]-3-butyn-1-ol	68569	72749	64091	65968	64003	67481	58890	65371	67059	72347	65892	70218	66080	66037	67300	72354	68011	70726	64075	66682	68349	69113	65576	65422	66071	65678	66168	64098	63186	63421	62955	67549	65487	71562	65654	75283	59116	60613	61352	63275	66349	68105	67266	66314	63074	66214	66019
526	233.045	7-Acetoxy-6-methoxycoumarin	11866	11948	11417	12935	12153	11856	12149	11877	11617	12318	12834	12873	13013	14113	12155	12527	11553	12419	12964	12437	13714	12891	11780	12428	12740	12984	11108	12531	11906	11332	12391	12177	12030	12797	11560	12790	11167	12637	10860	11108	13030	11247	13243	12380	12717	12970	11495
527	233.066	1-Isopropyl citrate	15050	14757	14516	14910	14409	15887	14961	14308	15238	13651	14140	15186	15213	16212	13688	18417	15188	16429	15739	16469	15707	16610	15203	16108	15006	14770	14843	14856	14109	15303	15086	15395	14901	14308	13653	13644	13986	16558	15399	14934	15247	14830	15539	13825	15557	15139	14250
528	233.079	L-beta-aspartyl-L-threonine	14640	13281	14745	16276	14666	14356	13361	14567	14417	15509	14439	16164	16527	14707	15435	15744	14316	15507	16012	16503	15331	16098	15096	15248	14510	13015	15285	14140	15024	14236	14246	14841	14556	15032	14992	14082	15397	15448	15540	16737	14773	16273	15687	15166	15991	15621	14614
529	233.119	(10S,11S)-Pterosin C	19120	18861	18513	19272	19508	18997	19138	20397	20355	19327	19807	19919	20125	19858	20305	20287	19627	19285	19847	18950	19455	18862	19653	19670	18850	18336	19095	19097	19865	18972	18811	18577	19720	19371	19587	19825	18674	18275	18547	18033	17750	18538	19189	19352	19307	19731	18350
530	233.154	Valerenic acid	102374	106061	96639	97087	102178	104757	104249	104037	107617	108007	104839	108522	102446	101162	102667	102588	101445	103703	101941	103897	102255	104061	100896	102020	98776	100902	100402	100607	102094	99267	100537	102382	101697	102048	102830	104729	100162	100429	97915	97695	99865	98532	101526	102784	98785	100783	100124
531	233.995	Pamidronate	6496	7854	7130	5931	6823	6141	5121	6479	6698	6973	5886	5665	5946	6454	5859	6873	6186	6812	5889	5961	5498	5700	7411	8038	6552	7041	5950	6510	5246	5831	5745	6823	6237	6355	6193	5718	5745	6329	6097	5859	6103	6514	5692	6315	5802	5926	6348
532	234.064	6-Succinoaminopurine	4648	4652	4818	4326	4534	4168	4624	4692	4840	4465	4347	4750	4939	4908	4521	4634	5407	4601	4029	4413	4469	4210	4991	4696	4320	4625	4747	4343	4175	4604	4220	4621	4339	4190	3913	4890	4329	4143	4101	4148	4491	4313	4553	4306	4656	4398	4658
533	234.077	3-Oxo-carbofuran	4934	5200	4700	5212	5161	5083	5738	4961	5260	5416	5634	4983	5520	5381	5626	6073	5941	5811	4699	5102	5849	5134	5728	5193	5166	5724	5127	4422	4692	5173	5265	5441	4650	4535	5322	5750	5212	5441	5555	4837	4545	5448	5747	4719	4674	5091	5048
534	235.062	Dillapional	14989	14414	14481	15277	14356	14007	13987	14763	14072	14644	13882	13710	16857	14206	15755	14929	14867	14959	14099	14411	14812	15800	15916	14860	14239	14402	13423	14639	15296	15045	14408	15535	13200	14397	12968	14326	13357	14399	14118	13315	14556	14584	16181	14849	14274	13963	14678
535	235.076	Methionyl-Serine	30610	30870	31791	32018	30733	29485	28074	29482	28991	29400	26453	27039	31550	30960	30535	31011	28760	27671	27808	30050	30688	29340	30918	31840	28782	26641	28148	28891	28135	27519	27498	28187	27009	28568	26553	29439	31974	28865	27118	27322	25796	28446	28691	26981	25955	25987	28638
536	235.097	Ethyl vanillin isobutyrate	19658	20013	19191	20023	18408	20457	20929	20666	20293	20150	19753	21436	20192	20623	20135	20380	20865	21461	18534	20082	20589	20282	19636	20921	19496	20190	19814	19118	21648	20936	18979	18946	20818	18664	20949	19661	19322	17860	18948	17724	17595	18295	19244	20768	19512	19688	20246
537	235.133	Heptyl 4-hydroxybenzoate	26022	26629	25055	27422	26974	28768	28764	27421	27468	28118	27697	27653	28508	29297	27704	28425	27324	27566	27103	27090	27681	27503	27802	27926	27217	27272	26842	26096	25781	24700	26894	26407	27030	26323	27584	27585	26176	25742	25812	25778	27440	26993	28730	27168	27449	27360	27978
538	235.17	Capsidiol	24006	22362	21730	21558	22857	23095	24731	24512	25003	25043	23518	25177	22836	23437	24248	23560	23407	24264	23063	22949	22830	23129	23022	23839	22584	23423	23017	22086	21628	22836	23219	23142	23442	23618	24239	25169	22515	22249	22091	21587	22606	22328	23520	23758	22520	22704	21876
539	236.049	5alpha-pregnan-3beta,20alpha-diol disulfate	9106	7955	9400	9776	9178	8678	8159	7735	8061	8364	8635	8769	7874	7686	7549	6885	7810	7369	7614	8946	7746	8639	8293	9198	8440	8408	9278	8978	8607	9694	8484	8442	7742	8082	7182	8326	7992	7622	7769	7920	8197	7362	8914	8514	8456	8457	8660
540	236.057	N-Benzoylaspartic acid	10664	10427	10101	10722	10210	8288	9002	8310	7830	9185	9191	8323	9393	10639	10570	9145	8993	10138	9224	10793	10710	9646	9899	9507	8850	9296	9641	10028	10004	9840	9296	8859	9146	8848	8740	9546	9948	9926	9863	9273	8957	9367	10681	10528	10039	10570	9173
541	236.078	N-(1-Deoxy-1-fructosyl)glycine; 8-[(Aminomethyl)sulfanyl]-6-sulfanyloctanoi...	21646	19798	20220	20839	20312	21194	18958	18793	19259	20830	18323	17992	19822	20235	20978	20196	21928	19316	21714	23680	23845	25030	23731	22775	17654	19338	20846	19722	20855	20426	19241	17730	16808	16557	16507	18248	19694	16901	19159	19657	18817	17562	22673	23199	20929	21679	20546
542	237.057	3-Hydroxyflavone	152223	154573	198311	183578	163820	151504	135543	135117	133695	134345	146511	146879	167766	171988	161796	155530	166409	162320	168267	168181	171260	174819	158593	158672	166619	173133	173359	169046	169719	163202	163909	162809	149415	149594	146923	146297	190737	177536	170635	175574	172907	176115	152448	153112	148471	145814	147612
543	237.077	3,4,5-Trimethoxycinnamic acid	671616	666455	864467	787314	713033	674829	583766	585841	572668	574368	632873	637013	746309	766053	711544	697437	716125	714540	734793	729249	743443	752007	697027	685899	724604	740791	768114	732379	730306	714835	701279	706402	648930	643547	630412	632303	787814	783784	763212	778028	781067	798696	659597	665774	639038	641866	687452
544	237.091	15(R)-hydroperoxy-EPE	12774358	12794850	15965825	14553125	13772564	13013054	11736535	11701578	11399661	11372688	12682441	12717042	14682999	14691481	13862110	13360399	13963749	13706718	14126719	14208623	14892210	14940273	13550828	13519140	14065278	14159817	14334980	13757054	13675986	13433852	14744574	14731917	13066541	12985865	12824762	12811687	17482129	17096548	14927599	14875176	14861639	14834200	12380613	12404928	12150732	12157301	12505423
545	238.052	Marcanine A	20389	20717	24826	23460	20232	20055	16731	16781	16434	16341	17744	17596	19505	21350	18685	19422	21502	20190	22192	21645	22926	22408	23159	21796	21935	22769	22242	24076	21623	21630	20841	20897	18598	18158	17647	17700	22604	22636	20185	21252	21365	21440	20362	20525	20544	20416	20704
546	238.094	Dihydrobiopterin	1280253	1276977	1575537	1436885	1376761	1313229	1151683	1149125	1126126	1131881	1233323	1245313	1356267	1350563	1281305	1245640	1296366	1274424	1388904	1368716	1439495	1439514	1322261	1321202	1390269	1400265	1434830	1357536	1363902	1333077	1386852	1377595	1257997	1249793	1232811	1229027	1595063	1556828	1376462	1366625	1359766	1375020	1227544	1222788	1202542	1205277	1253711
547	238.161	Benzphetamine	19530	19863	24136	22774	22555	21180	17899	18266	17925	17444	19055	18640	19382	19447	18864	18763	18803	18548	22359	22603	24179	23150	22349	21499	21445	21582	21736	20667	19990	20902	19927	20263	19120	19044	18118	17844	22543	22438	19870	20151	19924	19812	21095	22087	20160	20787	22442
548	239.036	Dantron	15122	15386	18767	16278	15294	15041	12876	12755	12937	13256	14001	13556	18332	16401	15938	15505	16620	17516	17883	17452	17306	19006	18223	15684	14967	15788	16475	15918	15909	15216	13828	14656	12854	13015	13508	13065	16901	16370	14748	16719	15934	16727	17535	16266	14544	15023	15945
549	239.061	Propyl 1-(propylsulfinyl)propyl disulfide	70851	70202	78844	71179	73832	67785	65437	66427	63148	65092	64606	67537	79922	81011	81052	85737	80567	80339	81382	80484	81942	81499	79277	77125	69358	72770	75502	73550	69516	75508	66899	69572	63233	63717	62981	64200	79549	78762	82464	77963	79317	77607	74570	75514	72408	72602	73994
550	239.201	C15:1	48693	44053	40512	39849	41806	43114	43281	43082	46040	43533	42428	42674	39159	42476	42644	39469	39777	39367	42926	41618	42446	41046	46516	45686	41053	38898	41026	41531	42277	40873	41289	41145	43000	41877	42348	42342	41301	40337	38109	39913	38298	41756	40029	42555	39992	41545	37776
551	240.051	2,4-Dihydroxy-6,7-dimethoxy-2H-1,4-benzoxazin-3(4H)-one	34562	33545	34810	33535	34142	31562	35315	34961	34465	34405	36938	37449	27721	27643	28239	28873	29013	28287	30179	31347	33372	28941	30955	31681	31128	31036	33791	32173	32441	31352	39196	38806	37694	36762	37775	36223	31321	29958	31656	32054	31940	31895	36926	36331	37564	36348	31933
552	240.07	2-(Ethylsulfinylmethyl)phenyl methylcarbamate	18427	17024	18206	16857	18224	17280	16136	15934	15484	15027	15681	15466	18740	17804	16772	17288	17550	17484	18341	17944	18166	19808	17312	18595	16451	15709	16694	16488	17033	16520	17034	17871	16323	16433	14663	16176	17641	17330	18709	18904	16892	17043	20446	17098	19942	18431	19244
553	241.012	Inositol cyclic phosphate	58901	56509	60883	59704	58080	55161	49131	50896	49162	50383	51525	53132	70344	70300	58919	56922	56049	56231	66968	66705	61210	61036	79540	76863	69783	63972	51111	50699	52053	51533	56733	60921	54527	53513	51477	51477	53518	55879	57624	57820	56846	59019	54600	53660	57156	55518	58963
554	241.072	Genipinic acid	43595	43258	44481	44596	42131	43813	44912	44421	43713	42102	42521	44376	45071	47289	47757	44677	44946	44766	46027	43856	45059	47289	44896	45061	42596	42500	43091	41991	41551	41773	41374	42696	41954	43663	44384	43257	41672	43353	43363	44229	42726	42727	43022	43537	45346	43790	43683
555	241.093	D-erythro-D-galacto-octitol	51239	51304	52330	53336	49756	47705	50533	51754	55091	53164	51806	49552	46389	46289	47796	43868	42524	44948	52172	50497	49507	51258	48698	47558	47549	48111	49459	46165	48396	49630	49752	48944	50860	52454	53529	53054	46243	48498	43129	47203	42401	44032	46746	47214	46677	46065	46131
556	241.144	2-Carboxy-4-dodecanolide	53643	52160	50359	50487	52294	53289	54964	53634	55210	55558	53247	54510	53461	53196	55135	53936	51878	53709	53495	56238	53789	54589	55908	55465	51202	50726	50908	52293	51360	51381	51066	52147	52568	54444	55821	53479	50980	51149	50865	51564	52829	50949	53234	54484	51997	52489	50910
557	241.161	(Z,Z)-2,9,16-Heptadecatriene-4,6-diyn-8-ol	27044	26809	26527	25588	26962	27121	27926	28864	28242	27883	26373	28008	26295	24449	24277	22038	26095	25267	26884	29615	27111	26911	27118	26758	26350	24810	25055	25887	25543	24434	25281	26305	27725	25876	26778	26877	27352	23905	24143	24112	24289	25731	23811	26902	27269	27554	23530
558	241.181	3-Oxotetradecanoic acid	79994	80825	72589	74266	72966	74716	78454	76701	82355	80454	79728	77259	76152	76712	73560	71919	71555	77479	73997	72099	69774	70401	69243	74201	70831	72601	75944	73937	71860	74001	72454	73468	73169	77150	80361	76216	71758	65947	70695	71805	71973	70747	71804	72783	69571	74214	68308
559	241.216	C15:0	636682	635530	430971	443686	455865	459630	480710	494447	490095	494847	467018	483544	443722	435793	464083	456523	465954	450712	452902	454092	457440	452984	469033	460647	443299	439566	445280	447225	435129	428352	431930	446228	450802	457625	458970	472452	430302	426013	495021	493749	428962	427691	455616	451032	447796	442153	435557
560	242.129	Frovatriptan	20693	20132	19936	21003	20355	20007	22928	22663	22267	22762	22098	21399	17783	17774	17732	17892	18007	17948	22531	22279	20965	21367	22028	21956	23106	22321	23827	22956	22235	22550	26130	25641	23494	24686	25671	23881	19066	18734	19506	19950	20257	20368	22313	23646	22407	22901	22486
561	242.14	Tiglylcarnitine	18411	18370	17799	17706	17065	17406	20501	19572	20847	19034	20344	18029	14366	15057	14698	14777	14210	14108	19091	19448	19380	19626	20020	19494	18271	19698	18348	19747	18511	17621	21287	20204	20735	20558	20996	20303	15542	15403	17064	15858	15673	15561	20375	21069	19960	18730	19541
562	242.175	N-Undecanoylglycine	47217	44025	35568	35577	36633	37661	42323	40901	43225	43761	41359	40385	31865	31800	40801	42508	35903	34471	42321	42265	42738	41339	41810	43174	36160	38902	37723	37186	36164	35276	38033	38688	39079	40792	43895	42865	30913	29762	37236	39107	32194	31350	42624	43065	41267	41806	40977
563	243.052	1-O-Galloylglycerol	25441	25623	25705	25614	25777	25256	28823	28615	30214	28275	28305	28963	32244	32796	31832	34366	29900	30678	28810	32328	32485	33453	33374	30086	27686	28445	27850	27475	25717	25245	29610	31287	29589	30025	27762	30408	32780	32120	30254	31411	32296	32355	30809	30094	30888	31736	30925
564	243.063	Uridine	30428	30462	31924	31398	31380	31197	35214	35536	35768	35828	34163	35317	32685	32226	30540	32367	31824	31381	37789	37474	34372	33594	33839	34831	34165	34547	34274	36069	33305	33939	36719	40185	38888	37493	36667	38740	42688	42564	40900	41841	45094	42298	38155	35875	39521	38834	40369
565	243.102	Batatasin III	38344	38747	37706	37035	38957	39326	42632	40498	43454	44120	40924	43675	33493	34734	34693	34924	34250	34890	38680	38080	39492	37400	35928	39941	39961	40471	41466	41328	38903	38211	42084	41197	44083	41753	47147	44641	34269	34171	35445	37366	39442	37628	38202	39299	39695	39597	39444
566	243.123	Polyethylene, oxidized	119316	121390	112302	110968	117419	123182	123021	120198	124627	124480	120049	121666	118910	119878	125120	125132	121603	120844	118752	113834	115671	116204	118576	115265	114798	112597	116024	109564	110859	114034	115906	111835	114864	121319	120465	123111	102863	103830	108945	114941	109753	104775	114705	115423	117243	116043	114717
567	243.16	1,11-Undecanedicarboxylic acid	93935	97744	92082	94411	92614	93746	96958	94492	98719	96625	95787	101687	87738	91193	89630	92116	86939	87625	92554	94656	95262	95107	98077	98479	90353	88629	93183	92883	87669	91879	91954	89744	97312	95664	97173	101885	92775	81408	91614	84668	82821	84697	95301	92928	87811	88172	89305
568	243.196	2-Hydroxymyristic acid	42457	44822	37895	35036	38483	36983	44775	43975	44005	41580	41236	39695	38573	38169	40303	37845	38543	37638	39649	38851	38519	40703	38115	39869	39687	36766	38038	37999	35596	35468	37657	40459	39169	38718	41898	42409	37210	39912	37878	35943	37605	35035	39638	38822	39319	38680	37195
569	244.106	Valyl-Glutamate	8090	7667	7394	7591	7034	8943	8471	8639	9187	7882	7921	8542	6890	7466	7326	7513	8097	7948	8518	8969	8647	8546	8372	8674	8496	7808	8127	8473	7362	7903	7944	8027	8421	9517	8505	8355	7717	7640	7407	7956	7870	7411	9767	8457	7471	8337	8944
570	244.146	Desmethyl frovatriptan	5618	5853	5937	6556	6503	6000	6901	7097	6506	6241	7164	7061	5781	6101	5972	7204	6241	5795	6096	7700	5462	6195	6309	6325	6279	6221	5676	6612	6447	5864	6270	5938	6574	6455	6195	7072	5810	5855	5778	6315	5415	6136	6646	6658	6878	6155	6232
571	244.155	2-Methylbutyroylcarnitine	6187	7033	6460	6729	6268	6993	7717	7648	7705	6539	6365	7281	6950	5450	7116	6729	6386	6839	7706	7651	7051	6516	8478	7550	6717	6717	6519	7203	6149	6992	7237	7210	6550	7219	6391	6844	6121	7130	6280	6715	7432	6628	6243	7011	6804	7422	6064
572	245.079	5,6-Dihydrouridine	19614	19246	18458	20093	17736	19337	19257	20000	19999	20320	19726	19381	17324	18270	21383	20044	18075	18199	19713	18793	19424	18678	18278	19625	18841	18012	19183	18913	17641	19255	18733	20183	20021	20265	20294	19519	17809	19454	20669	19052	21377	18415	18940	21361	20338	19011	19693
573	245.119	2-Oxo-5,11(13)-eudesmadien-12,8-olide	27866	28019	29190	28239	28250	27949	27884	30135	30337	29323	27684	30078	26457	24778	24303	29389	23266	28593	26639	27099	27870	26496	26568	29030	27886	25940	27047	27496	27441	27669	27640	28487	29039	28099	27290	29742	31183	22461	25178	26491	23212	31515	24488	26767	28913	28402	28648
574	245.139	3-Hydroxydodecanedioic acid	30992	30945	30417	31357	32336	31735	32631	33727	32559	32881	32440	33719	31439	30247	32514	32242	30625	32324	31490	30924	29624	32859	30684	30956	30707	30484	31165	29413	31039	30596	30655	31716	31211	31815	33275	33574	29876	30657	32236	31455	27978	27488	30892	30392	30877	32005	31127
575	246.074	Asparaginyl-Aspartate	12250	11686	12472	12290	11849	11125	11336	12568	11902	11824	12197	11958	12229	10811	11708	12802	12494	10931	12387	12341	13479	12507	11694	12226	12203	11531	12671	12975	11864	11769	12134	11209	12243	12017	12163	11277	11914	11692	10358	12512	11544	11438	12476	13234	11423	11202	13091
576	247.058	L-beta-aspartyl-L-aspartic acid	13624	15047	14505	16253	15674	15520	13961	15024	14994	15050	14676	15023	15572	13721	15412	16057	15214	15272	16255	15164	15679	17126	15186	14217	14293	15505	14728	15597	15256	15271	16725	15943	14489	16219	15191	15928	16508	17087	15687	16418	16046	15981	15373	15958	14801	17252	15137
577	247.071	5-Hydroxyindoleacetylglycine	11385	11046	11442	11929	10953	11549	11159	11764	9941	11870	10964	11153	11207	11632	12172	10415	11629	11066	13440	11758	11116	12685	10880	11631	11287	10175	10952	11215	10923	11033	11642	11058	11473	11740	10859	11089	11065	11979	11966	12116	10880	10259	11163	11347	11102	11628	9985
578	247.097	(+)-cis-5,6-Dihydro-5-hydroxy-4-methoxy-6-(2-phenylethyl)-2H-pyran-2-one	16177	16254	16802	17001	17194	15983	19522	15580	18195	16439	16067	17251	16652	17809	16621	17622	19095	18741	19265	19063	18387	18310	17408	18044	17655	17058	17463	17728	18555	17449	17732	17193	16012	16691	18047	17518	16654	16432	15411	16396	15869	15747	16858	18641	18542	16787	17431
579	247.118	Prenyl glucoside	28099	27499	26790	27961	27062	27441	26678	24967	27168	28430	27475	27436	26685	27990	27740	26384	28391	26868	28692	28280	26945	27081	29834	28789	26060	26751	25297	26463	26194	27412	25500	25538	28950	28203	26219	28448	28143	23974	28264	25594	24428	26624	26319	27190	26230	27068	27157
580	247.134	Gamma-CEHC	15785	16227	16256	16616	15771	14924	15014	15900	15902	16447	17615	16097	15909	17258	15873	15709	15394	15501	16919	16231	15176	15298	16092	16022	14805	15026	14241	14740	15404	14852	15410	16032	15581	15420	14090	16575	14224	15225	15213	14617	14392	14638	16353	15481	16277	16710	16138
581	247.17	C16:4	24422	24727	23170	23978	24350	24920	24059	24304	25858	26294	24805	26316	24012	22782	24174	23791	24319	25341	23821	24403	24236	24518	24569	25139	23573	23999	22771	23848	24021	22632	24069	23328	23825	23991	24897	27094	23556	23744	23550	22581	23071	22813	25305	25575	25159	23471	23698
582	247.206	Avocadenofuran	7634	7474	7283	6333	7909	8033	7504	7949	8201	7187	7832	7936	8312	6848	6858	7284	6849	7317	7438	6922	7870	6795	7237	7239	6975	6128	7649	7353	8229	7456	7526	7986	7450	7845	6875	7682	7243	6971	7516	6182	7235	6367	8061	7294	7320	6617	6695
583	248.051	Sulfapyridine	5875	5907	6381	6048	6463	5659	6845	5988	5835	5708	5681	5996	5891	6120	5292	6073	6024	5748	6509	6279	6082	5825	5788	5865	5729	5906	5524	6135	5401	5825	5857	6104	6473	6231	5744	5416	5854	5720	5501	5776	5630	6166	5644	5433	5576	5586	5713
584	248.079	S-Acetyldihydrolipoamide	23343	21977	23130	23333	22752	23505	24271	20609	23375	19402	21176	22830	22185	21084	22375	22774	22556	21666	25028	22858	24237	23626	21863	24544	21822	21740	21198	21502	20804	22551	20595	22729	22723	20626	23498	20305	25080	22944	20167	20408	20890	20296	23557	23822	24151	24008	22811
585	248.121	Epinastine	5640	5389	4989	5415	5908	5368	4898	5073	5721	6112	4658	6145	4941	4742	5234	5906	5325	5096	6017	5391	5156	5317	5749	5401	4644	5476	5178	5649	5073	5799	5401	5111	4728	4946	5426	5349	5072	5084	4972	4950	5166	5479	5736	5002	5777	5909	4986
586	249.066	5-Methoxycanthin-6-one	96598	60530	72760	52910	117294	67043	58863	62889	65970	64987	110289	114018	68536	65357	72616	68214	71151	68185	67627	66335	65970	68485	66644	65462	66288	56127	69183	59131	173994	168469	58075	61933	60652	59434	64707	65505	66507	64120	63546	61813	63154	63071	67247	65523	65195	61488	62176
587	249.097	Isopropyl citrate	14011	13901	13568	13119	14659	13436	14485	13278	13397	13596	13881	14354	13969	15556	14335	14988	14877	15213	13921	13323	13687	14212	14635	14128	13242	13920	12488	12769	15382	15931	13745	13615	13783	12869	13538	14320	13843	13383	13923	13437	13324	13579	14090	14922	14134	12845	12850
588	249.113	Ubiquinone-1	15297	15660	16237	15299	16414	16440	16288	16351	17484	16511	16704	16265	16340	16230	16831	16910	16754	16281	17063	16388	16569	16230	17214	16399	16213	16554	16283	15804	15545	15977	15868	15739	14900	15737	15537	15858	14820	15118	16430	15974	15050	15323	16396	16215	17183	16579	16850
589	249.134	Isopentyl beta-D-glucoside	11281	11942	11501	11716	11640	12143	12495	13382	12235	12834	12893	12512	11273	11675	13707	12219	13047	11891	11594	11244	11719	12568	12705	12732	10605	12037	12011	12724	11582	11443	11674	11821	12553	11894	11514	13282	11560	11814	11448	11870	10000	12255	12877	11529	11986	12112	12688
590	249.149	Gemfibrozil	30172	30848	29107	29110	31507	30243	32460	34041	33208	30626	33043	31528	31740	31183	32435	32548	30451	32037	32858	32971	31865	32316	32295	33666	29609	30252	29924	30867	30275	29972	30199	30125	32141	31587	30852	32417	30564	28974	29913	29995	30303	31739	30874	32367	31585	32189	31895
591	249.185	C16:3	26089	25926	23654	23712	25049	26456	28991	33097	30739	32614	34559	32494	30973	31415	29012	30081	29453	30732	32623	33153	33967	32221	32856	32285	25238	25547	25112	26515	25753	26461	32270	30704	32864	34214	30254	28718	31130	28236	29021	28563	28625	27987	34166	34763	33153	33322	32056
592	250.093	Muramic acid	6090	6340	6408	6726	6921	6101	6885	8796	6810	6756	6557	7705	7814	6621	7742	6707	6906	6592	7870	7764	7236	6643	7952	8728	6209	6681	6153	6687	7419	7100	7437	7038	6879	6625	6684	6994	6966	7854	7931	7070	8363	6908	7259	6592	7483	6669	7334
593	251.071	Anisindione	17216	17333	17344	16897	17623	16856	18078	17512	16938	17698	17618	18217	17501	16539	17191	16016	16789	16237	16191	16487	17193	16922	17053	16693	17001	16677	17857	18338	20102	18829	18034	16580	17871	18263	17402	17642	19173	18468	16533	15503	15484	15291	16157	17157	16124	16909	15943
594	251.093	1-(2,4,6-Trimethoxyphenyl)-1,3-butanedione	16341	15833	16671	16421	16097	16334	16129	18478	16408	17199	16720	16561	17825	17751	17521	17031	16572	18148	17075	17559	17334	17144	16995	16547	16590	15744	15773	17215	16662	17452	15686	15388	17186	16720	15779	16191	16108	16869	16472	16717	15626	16485	15661	16883	17669	17158	15625
595	251.114	2,3-Butanediol glucoside	10906	12589	12894	11930	12808	12286	11531	13008	13043	13458	12945	12716	12838	11570	14204	12226	12601	12305	11830	12839	12934	12598	14155	11921	13352	11092	11474	11618	11684	11886	12449	12929	13679	12571	13059	13384	11716	12996	11990	12388	12179	12339	12261	12718	12399	12066	12412
596	251.128	2,2,4,4-Tetramethyl-6-(1-oxobutyl)-1,3,5-cyclohexanetrione	30567	30970	30712	30377	30877	30870	31714	31380	31196	32730	31928	32009	32722	32410	31986	32815	31200	31364	32739	32852	33035	31942	32122	31123	30451	30684	29399	29427	29511	30521	31205	31142	31446	29648	30696	31875	30177	30187	29171	29832	30685	30664	31754	31737	32217	32309	31233
597	251.165	1-Hydroxyepiacorone	23194	23161	22265	22347	22961	24653	23797	24463	24656	24971	23803	23579	23193	23392	24351	23184	22777	24067	23999	23766	23409	24508	24574	24012	23153	24305	22437	23234	22362	22331	23159	22353	22898	22324	22598	25324	23186	21845	23046	21816	22724	23315	24728	23542	23121	22918	23115
598	251.201	C16:2	28430	27975	28417	26968	27729	29469	30703	31642	29830	32265	32529	30996	24105	23309	23908	22645	23456	23693	28481	27129	29363	28558	29021	29833	29496	27506	26346	27940	26682	26134	30287	29525	31074	29551	27383	27907	24137	23319	22245	23685	22729	23840	31313	27404	28967	27044	24895
599	251.237	13-Heptadecyn-1-ol	5661	5725	5642	4540	5261	5507	5593	5164	5693	5660	6448	5584	4428	5221	5018	4404	5290	4088	5335	4419	4802	4821	4132	5147	5595	5718	4834	4995	5685	5307	5052	4907	6639	6525	5256	5764	5189	4899	4638	4443	4762	4590	5220	5126	4139	4471	4492
600	252.073	L-Threoneopterin	6205	5747	5330	5857	6832	6206	6707	5659	5224	5946	5382	6436	6015	5801	5751	5426	5320	6433	5603	5696	6759	6381	6040	6222	6285	5840	5340	5922	6991	6902	5518	5368	6178	6821	5549	5018	6162	5451	5901	5923	6038	5315	6508	5697	6119	5872	5760
601	252.087	N-Acetylvanilalanine	8241	6896	7868	7528	10804	7435	7774	8363	8053	6767	9795	8844	8436	8428	8373	9558	8369	8477	8232	8497	8097	8353	9035	8191	7347	6645	8109	7633	10735	11183	9336	7916	7555	8048	7812	7707	7545	7304	7895	8342	8320	6591	8132	7897	7866	8226	7843
602	253.001	3,4-dihydroxy-5-(sulfooxy)cyclohex-1-ene-1-carboxylic acid	5890	6173	6939	6405	5714	7320	6981	7457	6705	7727	6796	6581	6238	6363	6665	6985	6853	6612	7054	6497	6537	6908	7321	6887	6231	7069	5668	7072	6302	6538	6509	6983	5991	7612	6896	6614	6720	7246	6123	7162	6337	7490	5963	6985	7240	6918	7036
603	253.037	Bis(2,5-dimethyl-3-furanyl) disulfide	8613	9011	9064	9007	10187	8447	8611	9136	10311	9792	8040	9311	9140	8588	10195	10759	9057	8816	10388	9258	9036	8574	10013	10020	8910	9184	10084	8298	7997	8942	9019	8414	9084	9172	7743	9149	7927	8377	8786	8860	8688	9677	8725	9414	9299	9051	10064
604	253.072	3-(6,7-dimethoxy-2H-1,3-benzodioxol-5-yl)-3-hydroxypropanal	21327	19132	19874	19886	20249	21224	21050	19582	20792	20174	21149	19729	21774	22334	21808	22645	21433	21861	20664	20703	20265	21139	20205	20710	19145	19920	18785	19423	20884	21238	19937	20242	18815	19208	19811	19848	18753	19453	19449	19769	19460	18946	20803	21032	19434	19994	19744
605	253.108	Methyl 3-(2,3-dihydroxy-3-methylbutyl)-4-hydroxybenzoate	31500	31031	29755	30054	32201	31398	31815	30472	32537	32360	32641	32653	32389	30981	32806	33979	30789	32058	31252	30784	32280	31817	30596	30179	28996	30038	29060	30198	29948	30103	29373	28991	32739	31230	31315	31667	29160	28348	30767	30475	30511	29506	31434	30243	32783	31719	29683
606	253.124	Isoeugenol benzyl ether	17902	18636	17277	17715	17377	17236	18474	19198	19164	19621	18712	18767	18075	19434	18792	19975	19922	18833	17614	19312	17559	18297	17807	18870	16593	16351	16692	17296	15865	16940	16032	16416	17258	16954	18060	17158	16572	16854	18189	17918	17023	17105	17936	17021	17101	17430	16830
607	253.181	8-Hydroxy-4(6)-lactarene-5,14-diol	44503	43238	39928	40547	40525	44599	43240	43939	44341	45136	46964	42778	40067	37287	44613	38058	42981	44741	40588	45775	40226	45067	44984	41486	41009	39846	39595	43038	42217	42082	39953	39374	42825	41748	45261	39714	44184	39292	38088	43030	39154	36560	36803	42405	41910	43958	39660
608	253.217	Hypogeic acid	285409	279935	221665	225046	223288	224156	244221	262289	262410	269788	235253	240099	221304	219351	218333	218176	214161	220739	232837	244812	230786	237918	280418	279948	226420	217443	218624	223295	216227	221686	225781	239022	230396	241527	225603	235386	225421	228824	228983	228117	223330	222330	224388	232436	223911	233838	220119
609	254.045	Imidacloprid	6669	6349	7321	6802	7474	7131	6455	5922	6506	5712	5934	6059	7376	6415	7832	6243	6775	6594	6976	7731	7014	7076	7558	7575	7836	7310	6926	7141	6114	6865	6769	7243	6140	6300	6086	5973	7081	7057	9560	6471	7824	7946	7362	8068	6819	8529	7009
610	255.087	3-hydroxy-3-(3,4,5-trimethoxyphenyl)propanoic acid	63598	63115	63652	63584	62342	61853	66238	66615	66082	65762	65006	65517	70066	67410	68377	69636	69393	68204	64157	66294	65551	64758	64509	66158	63048	62130	62609	62042	61967	61429	62365	63337	61750	64088	64175	63480	59108	60079	63132	64903	64340	61792	62824	63492	64348	65449	63378
611	255.102	Xenognosin A	33924	34088	33843	34225	31786	31671	34240	35367	34799	34852	34053	34015	35566	35934	34885	36829	34491	35118	35030	34710	36729	35055	33753	33715	31632	32540	32766	32251	32310	32519	32636	32914	32748	33528	32638	33802	31483	31794	33910	34423	33054	33263	33776	33902	34915	33614	32067
612	255.124	1-Methoxy-1-(2,4,5-trimethoxyphenyl)-2-propanol	76988	77060	76132	77327	76066	76372	79035	79683	82222	81536	79188	80335	76759	78297	79367	77820	85164	80616	76679	75924	79275	74881	78069	77263	75733	74726	75273	76177	75429	75156	75200	76583	76039	76679	77101	77559	73757	73659	75213	75718	71207	75414	76470	76368	79129	77036	78961
613	255.14	Falcarindione	41209	40897	40928	41679	37067	38493	41562	43057	43380	43198	40937	42778	42663	40941	42502	41380	41600	40237	41597	39743	40665	40562	40137	41578	38852	39642	40020	40183	39129	39355	38790	41146	39316	40136	39565	41288	37608	34985	36117	39630	38065	38568	40259	40260	40017	39992	41591
614	255.162	5-Nonyltetrahydro-2-oxo-3-furancarboxylic acid	89342	86215	82995	84739	82486	82900	89803	91074	92118	90878	85082	88017	89633	85471	87556	86159	82831	82993	83787	83248	85598	85551	84887	84433	82952	85067	84700	84610	80757	82661	83820	84334	81475	83877	84065	85603	85477	77856	80982	81710	81090	84102	84893	84348	83170	81272	79610
615	255.233	C16:0	16828365	16666476	15137208	15185343	15331745	15609572	17485680	17774401	17836495	17900204	16183324	16677083	15743938	15633634	16500384	16374783	16343691	16335848	16547560	16463369	16700546	16697861	16023944	15985654	15689118	15744393	15717707	15840921	15186702	15248035	15561570	15872344	15417167	15729867	15687704	16217002	15226796	15149467	14947526	14926585	14860596	14706638	16245044	16154724	15704169	15733338	15562160
616	256.096	Glycerophosphocholine	51063	49410	49811	49233	48751	48889	58635	61934	56380	60370	57385	56725	47435	47122	46795	46474	48710	47447	51440	50335	51878	48135	50900	51132	53562	54897	55208	54174	52249	53220	62959	61619	58221	60089	60720	63301	53798	54741	54171	57087	53031	53111	55495	54555	52418	52455	54291
617	256.902	PPPi	32375	30278	29914	30015	29903	29329	29251	31498	33411	30230	32210	30496	35252	33296	35720	33448	35538	31915	34971	34207	34316	33267	36511	36327	27602	28739	29737	29134	28104	27680	29300	30051	30363	31443	32469	31490	29225	26261	30844	29808	31782	29334	33412	33292	32766	32633	33406
618	258.124	norzolmitripan	7666	6621	7635	8107	7780	6884	7093	7809	7432	8315	7887	7224	7566	7228	7195	7508	7707	7900	7695	7746	7472	7710	8765	7106	7195	6705	7833	7171	7651	8576	7566	7527	7901	7025	7108	7604	7041	7788	7774	7771	8244	7549	7776	6890	7134	7236	8228
619	259.023	Hexose P	31558	31794	34044	32481	32275	30531	30771	31706	28299	30634	30310	31283	37884	35080	35148	35098	36952	34366	35717	31463	35732	33711	43666	36853	36327	34328	34505	31617	33500	32833	31321	31259	29669	31884	31170	30168	35700	37088	38894	36279	38800	39947	33593	36172	39839	36815	35484
620	266.089	Vidarabine	13989	14140	16233	15668	15375	17308	20371	20442	18009	17606	17864	18826	17084	16061	17143	16604	17335	15650	17902	16022	17886	15021	15581	15194	21703	18668	19436	19039	22787	23330	19229	17958	15348	17080	15310	17206	19003	18796	18364	18551	18385	16436	14837	15135	16768	16658	17489
621	269.12	2,5-dimethoxy-4-[(2E)-3-phenylprop-2-en-1-yl]phenol	21714	21483	21534	21764	21121	21757	20838	22036	21577	22485	20903	21168	25184	23695	26347	27650	22245	25213	23482	22181	21934	22628	23441	21034	20796	21200	20511	21877	20898	21555	20156	20458	22326	21371	21523	21378	22444	21198	22805	22921	21460	20502	21622	22478	23136	21851	21788
622	269.212	8-Oxohexadecanoic acid	254730	252055	229709	235259	236588	237560	255530	252056	260333	251230	247033	248570	239054	234725	240006	236003	244183	235455	231688	235691	235966	227667	232935	228488	231772	230308	235646	233817	226470	223216	233266	231380	240850	240965	240285	244721	215415	221960	217101	221620	224383	215460	228908	224982	222132	222486	222560
623	271.097	1-(2,5-dihydroxy-4-methoxyphenyl)-3-phenylpropan-1-one	15752	15597	16114	16317	16117	15440	16550	16886	16801	18319	16212	15537	15084	17555	16545	16027	17683	15941	16753	17149	16638	17474	16289	16762	16242	15313	16560	16263	16472	15932	16100	16351	15746	15746	17091	17255	14806	16140	16019	16449	15252	16244	15821	17232	15532	16601	16689
624	271.191	7(14)-Bisabolene-2,3,10,11-tetrol	46358	47986	46532	46091	45649	47182	49395	50690	48701	50442	49680	50038	43477	45291	46685	45439	49927	48259	46899	45953	44085	45314	44827	49241	45875	46422	46451	47253	46243	45933	46689	47067	48883	48169	48935	50940	44901	48035	45634	42962	45901	43015	42925	46009	44648	45184	47134
625	274.154	Threoninyl-Arginine	8457	8507	8415	8311	8398	8512	9134	9308	7728	9075	8083	8491	5732	6563	6520	6146	5952	5914	8601	10532	9248	9825	8062	8105	7298	8638	8009	8143	8643	8302	8461	8408	8275	8408	9060	8246	6410	5876	5890	6479	5987	5788	8532	8254	8415	8660	8595
626	277.165	(x)-2-Heptanol glucoside	14727	14639	14510	14697	15016	15004	15569	14854	15942	15881	15956	15937	15811	14365	15278	14641	14169	15124	15206	14826	14105	15245	14039	14873	14359	14409	14533	14937	14708	14582	14715	14155	14864	14979	15794	15612	14727	14676	15342	14114	14342	15001	14792	14597	14890	15043	14505
627	277.18	1-(4-Hydroxy-3-methoxyphenyl)-3-decanone	35414	33545	32814	32165	36114	35641	35856	38241	37619	37038	38429	35404	35723	35916	36358	36191	34774	35914	35183	35364	35719	35140	36662	35609	35540	34437	34115	32734	37395	35283	33318	33940	37249	36868	37317	36903	34042	34856	33133	32929	33668	34147	35533	35526	34918	34654	35683
628	277.217	Alpha-Linolenic acid	18951	17714	18734	19082	19051	20070	18863	21395	19922	23553	20317	21674	19836	18851	19856	18297	20212	18949	20952	19293	20345	19599	21145	19384	18604	17962	18747	17832	19685	19380	20154	22585	20048	21616	20973	20868	18736	17728	19105	17593	15906	16956	20058	18065	20201	18739	19476
629	278.161	Etamiphylline	4689	4910	5181	4808	5142	5095	4923	4951	5179	5673	5000	5339	5747	5151	5184	5713	5516	5817	5552	5651	5619	5111	5203	5670	4528	5399	5321	4822	5414	4700	4822	4699	4819	5876	4976	5885	4969	4691	4718	4538	5541	5327	5405	5873	4863	4716	4827
630	278.177	N-[(4-Hydroxy-3-methoxyphenyl)methyl]octanamide	8554	7200	8328	7088	7456	8735	8589	8384	8873	8397	8559	7749	7708	7225	8177	8120	8275	7571	8582	8001	8866	8518	8141	8139	8130	7346	7812	7739	8200	8506	7099	6814	8256	8864	9415	9439	7454	7779	7931	7586	8205	8267	8569	8382	8929	7941	8796
631	279.123	Artabsinolide A	31434	31893	31399	30530	34664	31612	31296	33743	32044	31274	31940	32340	31747	34571	34380	33623	32673	34102	36138	30989	32973	32502	33586	33297	30422	30818	32109	32344	29606	30179	30343	32571	30266	29901	30293	30718	29891	30142	31394	33134	31680	29103	31092	32337	34723	35200	31861
632	279.139	7-(4-Hydroxyphenyl)-1-phenyl-4-hepten-3-one	16179	14639	15719	15008	14153	14954	14673	15943	13963	14425	14206	15380	16118	16884	16055	14579	14095	16176	15605	15841	16723	15284	14873	15651	14159	14931	14729	14975	15525	13079	14271	15297	13538	15031	13171	14554	13118	14631	14525	14839	15265	14765	14138	14963	15268	13145	15339
633	279.16	Prehumulinic acid	44241	47417	41089	44724	44422	45753	45001	44758	47823	45444	48794	48422	47097	45772	47813	45718	47202	45922	47217	46902	46822	47448	46852	46773	45565	45157	45990	45094	44326	45146	46664	45007	46316	43816	41276	45691	40966	41499	40764	44673	42607	41574	46165	46367	45654	47479	46191
634	279.198	12S-HHT	24728	24818	22128	21336	21163	21587	22506	21275	23772	22280	23482	22280	21584	20956	21671	22673	22809	20599	21913	19335	21382	23525	22710	19371	21378	21045	20508	21395	20457	20055	22110	21187	22290	22344	21852	22251	19616	20171	20347	21364	20575	20123	18350	18709	21664	21718	21497
635	279.232	C18:2	194939	198469	137955	141224	140372	139397	149545	156950	159751	164692	149147	155765	138453	139689	140962	140421	139975	138682	138951	138563	137695	135889	143710	149017	138301	140485	137877	142096	136712	137901	140644	150267	149236	156044	147962	152309	135493	137107	137763	140965	141131	141214	132358	137317	134717	134569	132166
636	280.103	N-(1-Deoxy-1-fructosyl)threonine	10781	9784	10995	11678	11939	10575	9395	9731	12986	10979	11248	10322	9944	9763	9928	10072	9696	9745	11434	10461	10081	11284	10460	10802	10716	11984	12538	11386	11985	10202	11852	10909	10718	10949	11313	10173	10222	10778	9820	10913	10611	10477	11663	10864	11130	11962	10789
637	280.192	Colestipol	4423	5151	4500	3289	3565	3437	4039	4268	4414	3830	3321	4408	4373	3556	3717	4095	4580	3404	3756	4773	3590	3786	3302	4358	3419	3798	4025	4119	3399	3940	4080	3783	3576	4790	3941	3512	3668	3002	3408	3489	3798	3704	3326	3585	4092	3739	4858
638	281.086	Arabinopyranobiose	18259	18589	18872	18888	19044	18260	18262	18285	18337	19112	18335	17831	17447	16652	17591	16725	16696	17866	18191	20548	20436	21289	20411	20349	19319	19938	17962	18188	18986	19874	18611	17458	19078	18301	16824	16385	17467	17816	17062	16765	18038	17919	18013	16925	17452	17820	17633
639	281.103	2-[4,6-dihydroxy-3-(4-hydroxy-3-methylbut-2-en-1-yl)-2-methoxyphenyl]acetic...	33667	35080	32349	35463	32157	33432	31377	35004	35437	34258	32664	33655	30387	36980	36338	36776	35651	36359	35808	38148	33839	34913	35006	34977	33850	34666	32332	33567	36949	37850	32815	31982	33243	34608	32079	33198	32859	34187	33118	33774	32751	31192	36659	33651	35984	35296	34853
640	281.121	Isoeugenol phenylacetate	20226	20406	20745	23182	22671	19624	21302	20461	22176	21484	20538	20767	19430	22302	21163	23298	20936	21162	23395	22323	20611	20962	22902	21097	19374	21493	18553	20924	20786	21486	21766	19569	22323	20381	20059	22136	19494	19423	20404	19402	20790	19025	21803	21102	20664	21576	20252
641	281.14	Octyl gallate	52813	52322	49569	50975	53764	53067	53854	53222	53790	54820	53414	53981	53568	56342	56329	55560	54775	57341	53184	53499	52804	52756	52000	55277	52303	50955	49488	52444	50312	51158	49291	51545	54566	54374	52338	51884	46966	48587	51959	50977	50740	48590	53485	53180	56721	57354	52995
642	281.155	Miltirone	21780	20893	20919	20526	21514	21555	23457	21393	21966	22318	20979	20563	20732	20989	21110	21707	21342	23298	21654	22487	21868	22047	20868	22953	21157	21353	20786	20717	20413	20908	18863	19891	21909	20942	21388	22271	17767	19675	20227	21381	19789	19167	20987	20794	22774	22031	20865
643	281.161	Hexaethylene glycol	23300	22759	21394	20725	21488	21820	22725	23072	22986	22945	20430	20474	20675	19497	21165	21937	20902	21299	20687	21689	21871	20929	22870	23355	21505	21060	21234	21808	21028	21308	20063	20867	20743	21728	21790	22063	18474	20848	19524	21251	20814	19535	22514	20610	22323	22449	19237
644	281.176	Lactapiperanol C	40798	39542	37957	38205	38363	36116	38441	39331	39429	41142	38392	40001	38399	39017	36401	41438	37472	40042	38642	39293	38922	37302	39074	40249	38590	37990	38988	36690	39392	37011	35016	36156	41358	38010	39099	39316	38499	37569	36127	39167	36127	37383	38964	40620	40628	41135	36606
645	281.248	Oleic acid	1111665	1099170	880866	901391	904710	915540	988207	1034365	1102472	1124604	987590	1032803	890464	896645	895438	882669	881184	888732	896503	887388	916397	916522	970514	962157	931688	918462	936285	934038	892756	899292	952405	969537	963704	981879	970656	1016761	869175	871774	935490	935912	869088	879378	834414	844720	854252	865381	839588
646	282.083	Guanosine	15371	15086	15916	15253	14889	15646	16789	17832	21612	18587	17040	17782	16942	17348	14916	16939	15676	16284	19655	18639	20358	19325	21847	20994	14745	14466	15216	14590	14865	14681	16529	17944	17595	16402	16196	17929	17737	18101	18155	16940	18549	19066	19840	18746	17529	15778	19463
647	283.082	p-Cresol glucuronide	38965	40542	41649	41313	39268	38803	42529	43745	43674	45040	42414	42433	42087	41113	41671	44583	40025	40942	42158	42552	43093	44705	46192	43695	41010	38982	41066	39421	40428	41313	41160	42175	40334	40945	41572	42925	38604	39094	39975	39716	37363	41618	39514	40934	40622	42630	39229
648	283.155	Alpha-dihydroartemisinin	89367	88842	88013	91369	88736	88207	92200	94287	95576	96320	91151	93556	90285	91250	94881	94089	93763	96932	87439	88485	85196	89361	86883	90894	87871	89046	89477	92000	89150	89095	87867	89736	87770	89170	89631	92214	85711	84304	83194	86606	84048	82148	88035	88295	94901	94289	89377
649	283.17	Boldione	54724	54043	55448	55086	53379	52663	58131	58194	59728	60594	56045	57153	56869	56957	56731	58329	56599	60717	55242	54819	54831	54363	51601	54756	54305	55298	54495	55394	55408	55529	53745	54538	53575	54802	56369	57744	48901	50980	53637	50679	51170	49059	54977	55020	52353	56223	55561
650	283.206	Retinal	236522	227059	235749	234126	217577	219452	242523	248701	252422	256077	238913	245053	218811	213154	234710	232348	234708	238562	235488	234283	236115	245087	233845	238401	229100	234008	237900	235161	222942	226832	218982	228702	224260	230645	233204	237859	212270	212946	210020	216142	210089	215906	212909	218186	215691	227834	220685
651	283.264	C18:0	17611918	17471270	16727491	16779753	16820430	17054135	18480909	18461375	18738322	18758525	17623838	17977659	17190097	17097344	17633678	17591963	17585857	17623674	17522474	17426819	17743734	17673684	17054166	16978504	17142134	17125320	17249519	17342619	16706509	16782659	17026880	17269770	16970675	17284060	17196830	17576138	16656745	16608314	16140916	16122551	16184881	16100564	17288588	17206684	16899262	16854237	16989940
652	284.055	Cladribine	30244	29034	29834	29460	28016	28529	31069	32746	32370	33119	29596	31202	28497	27490	28335	29153	30287	28166	26892	29572	29079	29445	28867	29319	29151	28284	28673	28989	27176	28776	30106	29789	29822	29141	28707	30191	28647	27788	28330	28566	26567	27435	28809	29035	28037	27791	28946
653	284.068	3,5,7-trihydroxy-2-(3-methoxyphenyl)-1_x001A__x001A_-chromen-1-ylium	42628	42787	41591	40831	40297	39577	43126	47094	44710	44669	43440	42883	33559	35124	35501	33642	34703	35371	36917	38225	36192	34818	36341	36363	40610	41034	42012	42797	40992	41043	41616	43342	42158	40626	43262	41731	36099	36331	35604	35795	35746	33791	36095	36896	35922	36948	34569
654	284.092	Arborinine	31543	31637	30229	29991	29462	29765	31206	31582	32094	32281	31034	30557	31240	32406	31632	33094	31756	33120	30702	32406	31355	31338	33036	32647	27958	28590	28812	30058	28827	27939	28330	28483	29128	29156	28722	30119	27978	30948	28168	30921	30488	29439	31439	29551	28307	28752	30133
655	284.223	Myristoylglycine	113582	111909	115162	118128	108689	105655	122429	126017	128773	128589	116273	120113	98562	100325	107505	102467	98502	102676	113202	111185	110290	115370	114150	113890	114457	113327	116079	118064	110587	112222	110572	113904	113609	113877	113117	118255	95496	97191	103332	98922	104895	100031	104071	106842	108524	109462	110656
656	285.039	Luteolin	15227	14874	14723	14673	14615	15258	15908	16101	16687	16628	14662	15178	14398	15551	14781	15312	15835	15695	15429	15035	16188	17076	15572	15591	14765	15004	15083	15046	14934	14776	14995	15889	14650	14239	13776	16630	15214	14679	14317	13940	15671	14597	15373	14688	15548	16237	15192
657	285.099	Isosalicin; 1-radyl-2-acyl-sn-glycero-3-phosphocholine	34198	34232	33370	34446	34368	34199	34711	34234	33831	35337	35331	34828	36770	37115	37466	37567	38063	37027	35488	35687	36375	36074	36550	36233	34886	34244	33528	34239	34030	34134	34834	34161	35482	33758	35389	35663	33038	32299	36194	35294	33327	32809	34048	36507	34546	36047	33952
658	285.115	4''-Hydroxy-5,7-dimethoxyflavan	43799	42458	43625	43964	43585	44753	47871	47785	46230	45837	46169	45823	43175	43601	47277	43987	50792	48402	43757	45169	48091	47417	43615	40927	46743	46583	43468	43251	47846	47945	43786	44948	45244	46834	46053	48607	43866	44556	41441	40323	40388	37023	44493	43724	40967	44082	46079
659	285.151	16b-Hydroxyestrone	24042	23586	24360	23895	23548	25065	25010	25225	24955	24952	24992	24131	25561	25623	24982	25627	25441	25398	23695	24533	24120	23905	23761	23503	23852	24511	24662	24210	23462	23739	23854	23566	24638	23959	24254	24710	23402	23412	22916	24109	23125	22280	25171	23698	24749	24477	23128
660	285.207	Hexadecanedioic acid	94421	92434	88406	92250	93146	95102	94718	96239	98584	98290	96736	95180	92089	93629	91287	87148	93045	97964	87492	86333	90132	88941	87476	89464	94668	89796	91166	92387	89862	91901	93823	88320	94625	93990	91206	98286	88759	91839	89010	91602	85358	88461	88548	88941	87963	84156	85844
661	285.223	Vitamin A	46351	46462	45442	47462	48418	47880	49669	49273	50838	50576	49277	50240	41663	40902	42025	40655	43302	41285	40855	43988	44263	42529	41600	42200	46682	46154	47568	46257	45904	47562	47434	48406	48709	45453	46631	49590	41496	40232	43716	41762	40273	42244	41764	44080	42785	41078	41371
662	285.244	Avocadene	89474	95490	86935	95439	89265	90906	97649	102453	103550	101750	92230	94802	84195	83534	92863	81741	91435	83081	88089	91357	93336	88815	86865	85860	88434	91766	89385	91740	89255	90605	90927	89564	89316	90364	93939	94560	85526	78367	85933	80333	81111	83878	87999	89448	85376	83425	86182
663	286.048	Tricetanidin	7184	6537	7421	7448	6835	6797	7685	7381	7369	7636	7500	7546	6558	6553	6282	6414	6575	7534	8732	7152	7570	7610	6768	7374	7227	7163	7596	7020	7075	6318	6651	7827	6975	7661	6665	7239	7181	7122	6282	6835	7131	6937	7197	6767	7099	7013	7134
664	286.07	Tenofovir	9332	8288	9401	8671	8136	8877	9540	8896	8564	9133	8444	9043	9262	8562	8912	9138	9283	8596	8991	8874	8384	8808	9198	8456	8196	8148	8732	8723	9352	8008	8649	8180	9315	8780	8838	8746	8614	8644	9675	8232	10182	9101	9601	8783	7662	8995	9274
665	286.156	Zolmitriptan	10097	9470	9472	9394	9689	9540	9189	9752	8470	9130	9167	9268	7707	8701	8548	9069	8255	9094	8898	9745	9428	9502	8290	8867	9280	9115	9091	9348	9298	9175	8590	9128	9066	9336	8174	8757	8551	8911	8487	7941	8313	8452	9011	9177	8167	8230	9262
666	286.239	Lauroyl diethanolamide	15138	13935	13559	15093	14683	15680	14994	13933	16154	15569	15023	13744	13105	13317	13858	13373	13325	13344	13086	13589	14046	13642	18222	15875	13759	14000	13800	14718	14571	14356	14280	14738	13805	14969	14341	13594	11930	12873	15565	14735	13182	13882	13797	14004	14639	13291	12679
667	287.053	Orotidine	11597	11275	12907	11439	12274	12656	11624	11977	11738	11883	13658	12347	11886	12406	12112	12587	12068	12098	11290	13744	13271	11944	12903	13291	12806	12566	12762	12746	11145	12827	12685	13230	13146	12428	12143	13087	13890	12898	12660	12559	14232	13484	14373	15352	13910	13316	14351
668	287.078	Phlorin	19412	18602	18438	19071	19186	19058	17247	17333	17869	17099	18210	18500	21707	19912	20215	19498	19246	21690	19320	18687	18159	19759	19343	18613	18515	17600	17650	18448	17438	17850	17876	18354	17685	17863	18627	17302	17586	19149	17257	19351	19046	19894	18850	18813	18402	20156	17853
669	287.092	C.I. Natural Red 20	21529	21432	21348	21846	22110	21577	21124	21240	21487	22133	22696	22079	23676	23459	22995	22468	22173	21803	22505	21390	21933	24485	23226	23190	22029	22210	22613	21549	22654	22937	21328	22478	22174	21726	22294	21529	22384	22322	21960	22110	23993	23068	21955	23800	23518	24352	22404
670	287.186	6-Hydroxypentadecanedioic acid	46790	46937	45853	48764	48084	48718	50150	49163	50915	50611	50382	49853	44076	45026	49399	46548	49540	43511	51293	49632	44468	45519	48398	43872	45615	46162	48644	47810	48006	47223	47847	47872	49691	48418	50304	51229	47402	45654	40938	48082	43066	48032	44097	47494	46744	46938	44719
671	287.202	Dehydroepiandrosterone	14875	15419	16083	15504	15215	16183	15478	17864	17457	15671	16889	15734	15031	14598	17283	15047	15756	17397	15607	16589	15672	15174	15914	14576	15289	15532	15332	16520	14784	16274	15675	15744	16175	15976	16477	15160	17524	13100	14768	15948	13835	15518	15845	14717	15908	14952	14310
672	287.222	(S)-10,16-Dihydroxyhexadecanoic acid	24385	21888	20137	22309	21712	23066	23783	23639	21920	22530	21100	23423	19793	23013	22503	23593	21643	21628	21707	21426	22007	21172	19621	22021	23395	21179	22568	21147	21575	21313	20570	22281	22468	23298	22350	22461	22105	19420	20247	20702	20287	19008	20520	19268	21546	20724	21369
673	287.275	5b-Pregnanediol	5605	4886	5235	5217	4734	4853	4815	4765	5660	5849	5299	5219	4591	4652	4953	4793	4653	4665	4332	4792	4539	4382	5657	5297	4382	4694	5659	4945	4701	4858	5465	4648	4842	5040	4686	5171	4623	4409	4983	4130	5012	4304	5165	5158	4451	4651	4890
674	288.122	Benzoyl ecgonine	31753	32450	29133	33699	34993	33675	32723	31707	33472	31286	33138	30001	31278	31816	33649	31533	34177	34981	31526	31385	32807	32627	30859	31745	33678	33970	34636	32470	33974	32406	33033	32743	32418	30083	32219	32487	34197	32546	32239	33411	34148	32388	34351	33244	33633	32992	33596
675	289.003	3-[3-methoxy-4-(sulfooxy)phenyl]-2-oxopropanoic acid	6992	6331	7222	7089	7248	7209	8607	9187	7626	9323	9133	9297	7245	7267	8163	7828	8027	7298	7231	8520	8718	8788	8207	7089	7472	7630	8059	7609	6973	7798	7363	7772	7211	7760	6810	7644	7932	8242	6824	7548	7640	8033	8418	8455	7434	7996	7459
676	289.129	Trimethoprim	48127	47724	47266	47677	48516	48974	48684	50247	48012	50568	50092	49899	50576	51298	48920	53371	48316	48735	50109	47672	47514	50033	49052	48142	49094	46544	48359	49310	48025	46844	48627	50493	49556	48072	50920	47846	44509	45466	47572	46812	47581	45109	46529	46583	48792	48908	48870
677	289.145	[6]-Dehydrogingerdione	15842	16046	15978	16335	17466	15851	17006	16681	16497	17072	17051	16510	15945	19317	17125	18165	17322	16920	14331	16631	15793	17539	17333	17265	16341	16190	15891	16308	16579	16487	16318	16375	16772	16483	16706	16027	16355	15015	14859	17701	16782	16385	16681	16751	16287	16488	15890
678	289.148	Diisopentyl thiomalate	15268	15379	15446	15521	16147	15289	16507	16323	16605	15600	16015	16592	14761	16632	14949	15887	16147	16213	14335	16404	14827	16319	17417	17268	15397	15262	15203	16171	15542	15273	14885	14988	15889	15598	15885	15937	14049	13592	13567	15274	13899	15344	15693	15841	16349	16469	14555
679	289.165	1-Octen-3-yl glucoside	19620	19024	19119	19426	19518	20037	20057	20623	20675	19655	20744	19416	18135	19590	20851	20365	19704	18934	19422	20157	19762	19048	19812	19673	20183	18741	19526	20301	18673	18599	19546	18571	20097	19786	20572	18699	18853	19873	17123	20854	17400	21387	17965	20023	19489	19526	18964
680	289.182	(9Z,11E,13E,15Z)-4-Oxo-9,11,13,15-octadecatetraenoic acid	14575	14493	12814	13550	13812	12371	12873	13571	13880	14672	13862	15036	14271	13163	14837	13048	15349	13855	12643	15446	15675	13756	14524	12721	14235	13073	12746	13884	12856	13742	13552	14640	14639	13665	14676	14934	13074	12823	12032	13762	12283	12839	13601	14574	12798	12797	13060
681	289.201	Glycerol 1-(5-hydroxydodecanoate)	8429	8406	6776	7348	7772	6247	7356	7573	8313	8584	6916	6692	8332	7557	8644	7882	7154	7405	7011	7853	7754	8397	6556	6754	7327	7442	7410	6961	8043	7249	7812	7150	7108	7267	7236	7378	6613	6338	7469	7093	7382	6888	6643	7289	7429	7460	7002
682	289.217	Androsterone	8542	8234	6929	6674	7985	7922	7880	8372	8693	8803	9016	9478	7882	7988	8438	7417	7155	7095	7951	7482	7619	6664	6846	7537	7188	6919	7240	7330	8225	7243	7321	7618	7336	7889	7099	7798	7990	7769	6841	7107	7136	7424	6691	7806	7382	7813	7322
683	290.114	Serinyl-Tryptophan	7020	7179	7855	7854	7154	7128	7468	7684	6699	7583	8565	7514	7449	7137	6853	7901	8415	7088	8114	6881	7570	7299	7590	7380	7983	8180	7093	6908	8575	8036	7512	7287	6969	7921	7356	7262	7090	7483	6760	6664	6915	6797	7594	7302	6611	7136	7217
684	291.067	3-Hydroxy-9-(4-hydroxyphenyl)-1H,3H-naphtho[1,8-cd]pyran-1-one	11832	12227	11620	11705	12953	13373	11346	12799	11597	13854	11338	12430	13980	14513	15073	15623	14562	14535	13446	13167	13917	12722	13768	14660	12894	12400	14585	13793	11137	11118	11427	12071	12611	12873	13376	11934	13461	12043	12902	12524	12375	13431	14455	12380	13915	13435	11929
685	291.088	(S)-Angelicain	12973	13909	13236	13519	15075	14048	13341	13380	13758	12791	14848	14127	15322	16290	15780	15908	13676	14937	15156	14744	15612	15642	16035	15121	14275	16173	13853	14360	13813	14267	13223	14212	13822	14253	13304	13447	13853	14564	14938	14294	14414	14988	14476	12897	13724	15007	13122
686	291.102	N-gamma-Glutamyl-S-propylcysteine	18869	17392	18957	19754	21021	18417	19467	18992	16668	16762	17692	19135	19131	18901	19864	17584	16660	17366	21570	20544	18820	18325	19795	21326	18310	20546	18705	18603	17684	18448	18481	18582	17374	17825	16727	16064	18265	19265	17392	17374	19603	17293	17525	18306	18885	19491	18248
687	291.125	11,12-Dimethoxydihydrokawain	17180	17433	17128	17890	17489	17529	18050	17787	18243	18325	18094	18010	19332	19575	19388	21824	18472	18519	18083	18249	18404	19170	18412	17921	19005	18693	17184	17209	17114	17685	18252	17954	17553	18437	18762	18707	17214	17657	16711	18099	17650	17647	18757	16806	19588	18533	18342
688	291.161	9-Acetoxyfukinanolide	25313	26292	24475	25675	25110	26001	26621	25424	26184	26671	26846	26575	26805	25828	26033	26053	25957	26096	25997	26912	27089	26498	26728	25152	25514	25839	25208	25632	25260	26750	25652	26086	26205	25845	27136	26177	25362	24408	24339	25995	25692	26255	26172	26371	27328	27152	25979
689	291.181	(S)-3-Octanol glucoside	11793	11503	11811	10932	11101	13221	12186	12685	12955	12872	13617	12341	13229	11832	11315	12685	12387	12085	11306	12989	12154	12718	12447	11807	11694	11586	11853	11765	11961	10847	11928	12058	11327	13975	11958	13392	11111	11074	11196	11795	11756	12797	11421	11863	11908	13112	12028
690	291.198	(2''E,4''Z,7''Z,8E)-Colnelenic acid	27608	26516	25046	24756	25834	24966	27127	28026	26941	26891	26873	28086	26086	26534	26161	25394	26079	25773	27252	25706	25465	26734	25372	25847	27212	26306	25777	25657	25652	25149	25644	25247	25934	25913	25974	25047	24530	25150	25361	24729	24934	24498	25745	24286	24713	25392	25942
691	291.232	3b,17b-Dihydroxyetiocholane	12196	12217	11773	11927	11380	11501	10454	11214	11781	10645	11639	10824	10292	10793	9660	10343	11959	9330	11338	13227	12083	11774	11618	10760	10911	12361	11934	12107	11498	11858	12085	11864	12584	10829	12087	12817	11016	9178	9920	9638	11146	10770	11729	10836	9963	10619	9956
692	292.103	Galactosyl 4-hydroxyproline	6998	6426	7515	8951	7478	7015	7425	7841	7323	6485	7738	7058	6902	7415	6583	6185	6581	7442	6558	7601	7993	8022	8577	7417	6837	7205	6644	7488	7226	6725	6843	6959	5959	7206	6253	6836	6740	6484	6446	6952	6082	7635	6721	6450	8568	6829	7196
693	292.132	Glutaminylphenylalanine	5434	5409	5943	5803	4946	4927	5128	5256	5906	5336	5877	5271	5331	5230	6345	5690	5173	5255	4861	5525	5751	6074	5666	5808	5246	4967	5273	4876	5423	5272	5370	5637	5268	6052	5172	5364	5760	5991	5045	5910	5802	5613	4779	5487	5262	5644	5377
694	292.156	Anastrozole	8403	8826	8697	8754	8625	8743	10270	10337	8378	10176	8232	8487	9009	8823	9225	9298	9023	10254	8729	8094	9339	9194	8966	8502	9200	8314	8504	6953	8380	7105	10378	10235	8489	10231	10388	10999	8566	6561	9264	8584	6826	8528	8663	8052	8560	8740	9003
695	293.043	Wasalexin A	22556	22078	20797	20577	21904	19461	19611	17989	21239	19307	19891	20277	21201	21999	23583	24470	23406	24101	21720	20859	17865	20862	22721	18272	21637	20072	20780	19407	19390	20068	19983	18496	20888	20854	19628	20197	19690	19930	19639	19940	21681	20396	22689	21652	20380	19845	19099
696	293.125	Ethyl (S)-3-hydroxybutyrate glucoside	23199	22126	21303	21940	21036	22403	21797	20854	20899	22832	20552	21495	21251	20001	24041	21925	21561	17808	22732	20740	22358	20004	19327	22521	21982	20836	21055	22249	21487	20380	21225	20535	23601	22342	21363	21689	18750	19401	20514	20653	20831	19351	20965	21217	21169	24464	20644
697	293.14	Tocopheronic acid; Alosetron	31518	32820	27312	27084	27346	28227	26641	27350	29492	29408	28772	27045	27497	28316	29546	28066	28901	29058	26858	27484	26948	27424	27783	27636	26930	27489	26155	27442	25786	27202	28079	26271	29618	27087	28190	26235	25111	25215	26029	26378	27054	26574	27812	27777	28455	28337	27912
698	293.149	Isoleucyl-Tyrosine	35172	36550	24032	23778	22742	24253	23628	22900	27678	26587	23162	23314	22139	21957	24086	23357	23599	21962	23052	23751	21791	22930	24459	24041	22605	21587	21550	23732	20366	22558	22071	21724	23090	22934	22644	21290	20343	20873	21964	23005	22735	21645	23414	22669	24111	24279	24417
699	294.171	Esmolol	28757	28779	16360	16049	16732	18947	18122	18264	16468	16470	14913	16975	15205	16802	18310	17916	15832	17019	16054	16769	15395	15936	20906	20590	16543	16618	15893	17552	16549	16222	17790	17469	15776	15479	16588	16469	17694	17365	16763	17096	18570	18258	17928	18030	21005	20733	18332
700	295.118	Deoxynivalenol	28531	27972	27926	26899	30525	26206	27164	25649	27201	25915	30148	28743	27104	28739	28919	28919	29062	29206	29457	27547	29363	27164	28011	28342	25845	26094	27005	25511	32773	31810	25832	26340	27560	27146	26564	26172	24653	25468	26676	27098	26761	26371	28222	26344	28125	29883	27245
701	295.154	3,8-Dihydroxy-6-methoxy-7(11)-eremophilen-12,8-olide	52468	53766	52247	51699	53928	53401	51900	49596	56407	54772	55763	55054	54801	55784	54238	55486	54962	56174	51985	55236	53927	53602	55538	56090	54626	53535	53101	52168	53747	52577	51180	53047	54309	52902	54596	56820	49347	49835	52264	50720	49229	51919	54273	55294	54711	55521	53349
702	295.191	Tanacetol B	41325	41844	34871	33750	35498	39078	38360	36789	37479	38113	37820	36635	35286	33996	35958	35377	37131	37621	35060	35865	34911	34807	35823	35275	35056	33953	33077	36060	34598	34990	33724	33313	38155	36480	35062	38712	31516	32560	33214	33325	33681	33627	34598	34772	36111	36465	35961
703	295.227	13S-hydroxyoctadecadienoic acid	97738	98615	54403	51704	54432	56141	58716	59334	60660	59977	57432	54446	52928	52865	56375	57480	55828	55715	53816	57115	52699	56834	55826	59520	54331	55317	58416	53876	52590	51877	52067	54133	56967	56823	55317	59158	53765	52791	62350	62028	53503	52053	52244	53791	52130	56591	53607
704	295.264	Nonadeca-10(Z)-enoic acid	32794	33463	28239	27382	28747	28213	30368	31639	30403	31517	30661	31239	25463	27158	28339	27481	27773	28241	27220	26480	27711	28386	29607	27170	28487	27637	29662	28368	28831	27340	29458	29970	29419	28922	30852	29896	27452	27192	27052	28956	26755	27175	26262	26376	28548	27745	27923
705	296.071	Albendazole sulfone	9215	8509	10648	10293	10631	9777	9864	8989	9078	10626	9609	9754	11381	11155	10822	10399	10200	11232	11732	10808	10565	11420	11508	11738	10485	9900	10624	10771	10489	10650	11784	10960	10363	11456	9754	10340	11321	12996	10928	11996	12183	11581	10438	10367	10884	9989	11042
706	296.087	L-Menthone 1,2-glycerol ketal	14354	14270	14645	14962	14943	14058	15139	14903	14182	14372	14880	15680	16793	16925	15451	16612	16924	14999	17757	17325	16886	15000	15752	16696	16988	16462	17038	16222	16007	16782	17383	16814	17438	17383	16593	16714	20449	20879	20137	20062	22158	20136	16329	18548	18601	17095	16656
707	296.178	mono-isopropyl-disopyramide	7750	8354	6101	6760	6411	5886	6344	6836	7071	7494	6039	8286	7091	6748	6785	6718	6982	6750	6550	7083	6560	6522	7321	7337	5978	6840	6286	6922	6739	6026	7289	6342	6961	7169	6536	5920	6125	6319	5981	6436	6048	6423	7401	6889	6582	7023	6572
708	297.112	7C-aglycone	34509	35428	33065	35252	34226	33402	35246	39022	38844	33992	34948	35228	28010	30091	27997	29575	29989	30291	35365	32676	30243	30810	31509	31650	36333	34557	34791	35017	34355	34337	34668	35674	34796	36153	38356	37990	30502	29989	31191	31862	31069	31410	34031	33607	33141	34898	36276
709	297.136	Toxin T2 tetrol	56754	57430	59541	59464	58578	59126	58465	60137	60892	60362	60521	59358	60592	60707	59244	61181	58253	61633	58288	58706	58729	59315	58345	59602	58765	59416	56941	58134	56760	56439	56125	57650	59490	57731	59468	61862	52561	52992	55689	57470	51630	56285	56351	56939	63143	59215	56681
710	297.243	3-Oxooctadecanoic acid	445165	443050	392162	395853	402052	413107	432102	420740	447252	447281	437822	430964	390804	402013	412343	421729	397061	404775	396509	397497	390817	393482	390633	402134	399924	396025	399740	397064	390874	396824	391710	394915	419230	419623	425985	422182	367415	375184	385284	396252	374248	371913	377210	388825	385629	383041	394573
711	297.279	C19:0	129184	129967	117793	117713	115088	121580	125856	128071	128951	130834	126428	125752	108159	119282	120639	121221	118127	120023	119837	122544	120223	119053	115154	115917	114784	117154	120306	119671	113799	114115	115176	113047	124928	121664	126836	121988	111863	110402	113873	114177	105893	109843	114302	115750	115547	114062	112789
712	298.073	Avenanthramide 1c	18751	20557	19973	19193	18176	17535	19086	18391	19882	20236	18976	19644	22843	22032	22226	21631	20990	22012	19393	19654	19902	20695	21715	22577	16831	15537	15700	15588	14870	14158	16975	15349	15706	15827	16510	18858	18563	16723	19531	19372	18133	17407	18393	18435	18185	17760	17250
713	298.275	Sphingosine	36427	35363	30015	31294	31607	32468	34315	32862	34847	37873	35909	34596	29662	32361	30440	31878	30678	30635	29211	30791	31772	32538	31812	32563	32281	32492	30821	32111	32715	31705	32492	30001	34711	34912	32657	33616	28773	31041	29176	30579	30231	28920	32827	33052	28566	31651	31295
714	299.094	2'',4-Dihydroxy-4'',6''-dimethoxychalcone	18467	17523	16897	18538	17460	18285	19344	18451	18348	19082	18962	19087	17277	16728	17985	17879	17097	17382	19241	18735	20002	19903	18919	19076	17970	18169	18026	18251	17248	19103	18441	17812	18612	18127	17877	17609	16687	18057	18499	18392	16677	17239	18710	17436	19345	18108	17382
715	299.114	2-(3-Hydroxyphenyl)ethanol 1''-glucoside	36270	36233	34418	35838	36726	36904	37043	35005	36127	35423	35502	37055	35911	40604	39273	39120	38045	37530	37300	36818	38270	36348	37560	38396	34982	35294	35818	35547	35275	35380	36002	35870	35566	35184	36903	37140	36371	34834	37130	37805	36056	35974	37950	36201	37750	36787	34130
716	299.129	Myrigalone E	27072	26524	25586	26796	27251	26974	26710	26490	27617	26016	27405	27036	24141	26468	24764	25574	26224	25269	28055	27704	26522	26976	26943	25955	27278	26285	26415	26685	27259	26871	24999	25706	24794	26790	26069	26229	26588	26246	26087	27835	25434	26883	27369	27552	26915	27314	24491
717	299.201	All-trans-retinoic acid	34668	31421	34549	31301	38914	33144	34811	33155	32625	33774	52818	48198	32194	28556	37622	29384	35333	29632	31785	30049	33585	31602	31976	29717	32324	30441	32432	31429	64381	63292	31781	30829	33393	33009	32935	32578	33188	29029	31651	28614	31029	26571	33994	31328	31770	28935	28755
718	299.223	MG(0:0/14:1(9Z)/0:0)	40430	39192	38124	39181	38290	38620	40364	40396	40066	40377	40560	42330	38236	38361	40991	40320	38972	39206	36380	40573	37765	37025	36655	37835	38588	38890	37972	38150	40852	41875	39113	37432	40943	38975	40563	40229	37282	37653	38007	36610	39318	34254	37930	36652	35875	37370	37309
719	299.259	(R)-3-Hydroxy-Octadecanoic acid	142270	140491	130001	135164	138239	138404	144470	140836	147521	150121	144127	146887	132853	134609	144896	139742	140110	144602	135657	131510	135530	137744	136489	135949	134183	140160	137490	138714	136184	135807	133346	133897	142302	137331	141664	144293	124675	128550	132723	133085	133922	131749	129561	134328	128783	127730	135648
720	300.063	3,5,7-trihydroxy-2-(4-hydroxy-3-methoxyphenyl)-1_x001A__x001A_-chromen-1-ylium	9590	8528	10140	9240	9473	10059	9581	10085	8931	9363	9014	9622	8606	7539	7748	8265	8378	8381	10038	10977	11113	9744	10360	9824	9103	9093	9448	9979	9165	9602	10183	9508	9476	9982	9711	9788	8249	8884	9091	9365	9513	8546	11324	10411	8984	9881	10754
721	300.084	gamma-Glutamyl-beta-(isoxazolin-5-on-2-yl)alanine	18284	20388	17901	18134	18897	18016	15933	18446	17394	17187	18283	16490	20900	19766	19405	19077	16143	18320	20482	20134	20981	20139	20209	21730	14263	15795	15846	16128	13544	16321	14812	16005	18763	17116	17643	17845	16220	18329	20118	19266	18421	19156	19465	19491	19561	17688	18254
722	300.219	2,6 Dimethylheptanoyl carnitine	8146	7439	8057	7243	8005	7277	7193	8737	7990	8389	8207	8727	6850	6768	7363	7455	6570	8328	7573	8357	8021	8358	7478	8319	6603	7763	7479	7909	8757	9012	7133	7408	7090	7635	7819	8301	7437	6467	6731	7640	7581	6323	6947	7522	8356	7562	7348
723	300.998	Malathion monocarboxylic acid	6696	6935	6412	6606	6820	6727	7184	8527	7340	6991	7371	7477	7095	7740	7365	7824	7130	7101	7235	6929	7661	6735	7888	6960	6999	6670	6556	7177	5832	6298	6908	7065	6298	6834	7078	7469	6465	6568	6295	7004	6814	7653	7096	7420	7288	6337	8152
724	301.128	Garcinia lactone dibutyl ester	43951	43942	43705	43415	46232	45956	45959	45901	44622	45314	46264	47937	50080	46845	51373	47571	48611	47445	46925	46242	47587	45246	48054	46956	44735	44507	45259	44224	45110	45295	45644	44175	45727	46064	46838	47565	43842	42376	46444	45713	43553	44092	45377	47308	46434	47895	45820
725	301.165	Glycerol tributanoate	57848	59593	56665	58651	60193	60198	61648	59609	58427	62382	63549	63433	58669	60640	60875	59184	59249	60179	56830	55712	57070	60106	58875	58619	58328	57067	58071	57559	60946	60244	58126	57542	58891	58665	61468	59841	56452	55050	55479	55569	52288	55298	55922	57104	58692	56483	56557
726	301.182	2-Hydroxyestradiol-3-methyl ether	23135	22585	22655	21922	23519	23523	24175	23269	23641	24635	29303	26998	21914	22908	24282	23131	23901	23603	22557	21018	21594	21426	21447	20667	23101	22107	22500	22852	26722	26823	21753	22661	23570	22589	24307	22316	23730	21782	21861	21536	20270	20386	21405	23309	22032	21700	23057
727	301.202	xi-7-Hydroxyhexadecanedioic acid	51387	47915	49401	47640	54433	50659	52866	48089	50822	53457	66179	63879	50928	48702	48715	52018	51833	49514	47102	48198	47559	44917	43812	46027	50385	48443	48426	47243	70524	73723	48366	46653	51442	51244	52801	50408	46404	45327	50534	51943	44023	41502	45576	48314	46214	47242	46897
728	301.217	Eicosapentaenoic acid	32856	24941	30362	25500	43607	28875	30698	28920	31610	30784	106186	104766	25207	26018	34640	24971	33720	25738	26373	26126	23939	25975	25524	24993	30268	26728	28046	24810	106160	104428	26484	28170	30859	30403	30874	28090	32730	23130	26794	23414	28530	22941	27449	24399	25724	24311	24830
729	302.115	Indoleacetyl glutamine	8072	9091	7861	8020	8618	7991	7884	8218	6979	7919	7048	6995	7557	7706	7810	7522	8076	7520	8837	8988	8548	8280	7910	7720	7061	7503	7539	8145	7977	7611	8511	7517	7722	7429	7492	8388	8037	8182	8570	8870	8228	8344	8992	8384	7020	9150	8359
730	302.161	Pimelylcarnitine	9902	11138	10803	11406	10468	12493	9016	8924	9644	10263	11486	11038	10944	9474	8779	8602	8111	10545	10056	10253	10530	9730	9451	10039	9389	10236	9200	9738	10319	9917	9549	9697	10632	9909	10075	9506	9097	9859	9319	8922	9450	9335	9144	9070	9871	10361	8762
731	303.018	5-(3'',4'',5''-Trihydroxyphenyl)-gamma-valerolactone-3''-O-sulphate	10213	9019	10165	10104	9735	10248	10740	10893	11688	11052	11540	12275	10373	10114	9646	8584	11716	10587	11118	10359	10877	10746	11454	9833	10601	9427	10150	8954	10553	8820	10182	11183	11333	11439	10575	12147	9464	10001	9848	9861	9545	10668	9888	11338	10617	10612	9939
732	303.124	p-HPEA-EDA	12157	11151	13150	12731	13084	12895	13208	12894	12959	12878	12817	12886	14365	13080	14189	13537	12130	13667	13386	14573	13628	13397	14157	13561	13384	13877	12564	12852	12107	12237	12290	12133	13237	12913	13494	12802	12447	12551	12235	13345	12606	13258	12660	13285	13623	14032	13942
733	303.232	Arachidonic acid	92454	89737	90516	89451	97028	92034	100226	109185	119276	119205	142975	139725	117633	117416	104531	103698	111570	113699	91525	90523	93027	93604	89173	87543	113794	109555	108055	109070	132145	134196	105716	103889	101422	105445	99355	101647	88240	89068	101438	102566	96523	96998	85616	86006	87531	86046	90945
734	304.062	Cepharadione A	25310	23374	24757	24569	23261	24852	30046	31837	35127	35778	32039	39476	32575	32612	30789	31765	29413	29798	31403	31448	31428	31047	34716	32227	28764	29164	27226	27040	29093	26846	24925	27932	29204	30295	27911	29322	28203	30108	30847	29420	30700	30985	29045	29109	29590	28681	32968
735	304.13	Threoninyl-Tryptophan	4892	5577	5726	5296	4686	4734	4892	4874	5318	5559	5487	5465	5825	5513	6046	5635	5432	5267	5358	5254	5454	6126	5675	5226	4921	5408	5719	5535	5898	5374	5551	4923	4696	5630	5689	4624	5249	5097	5492	5231	5264	5038	5112	5089	5313	5006	5359
736	305.068	Glutathionate(1-)	26377	25582	32937	26670	24561	26147	30500	28961	28334	28637	31068	31029	32270	31650	30346	29477	30125	28964	30716	30671	31679	30866	34045	32590	28314	25955	28439	26595	28747	24590	30336	29845	29867	30591	28339	28401	28910	27051	29092	28733	27988	28051	27849	27643	31217	29095	30338
737	305.141	Naematolone	14152	14280	14215	13644	13930	14975	14381	14451	14750	14174	13811	14122	15106	15206	15292	14998	14475	15006	14805	13609	14163	14748	13997	14520	13856	14962	14569	14470	13852	14328	13442	14133	14002	14159	13430	13716	14513	14398	14161	14579	13581	13555	14949	13714	15580	15843	15247
738	305.161	1-(beta-D-Glucopyranosyloxy)-3-octanone	17330	16992	16510	16822	16697	18112	17615	16724	16603	18061	16603	16780	19915	17678	17654	18328	18175	16922	16469	16508	16758	16801	16943	17497	17823	17041	16971	16138	15955	18248	16869	17680	16140	16170	16048	17755	15778	16494	15740	16792	16527	15286	16926	15360	17474	16566	17139
739	305.248	8,11,14-Eicosatrienoic acid	36112	34066	34176	36429	32064	34523	37977	37471	40482	42941	36557	39536	35035	36052	29342	31925	32164	35123	32409	32587	36422	34190	32770	33724	35288	34639	34498	36320	36544	34490	34307	34261	35935	34668	32416	36007	31472	29101	32832	34057	34436	34282	28231	29760	30931	28737	32032
740	305.964	Iodotyrosine	9550	9487	9508	8729	8779	8848	9129	8939	9154	9474	9117	7723	7588	7833	6574	7920	8177	8067	8309	9753	9638	8227	9508	9648	8923	9069	9263	11339	9573	9083	9905	10210	9263	8721	9993	9351	9493	9384	9414	12015	9534	9357	10903	10817	9840	11588	9961
741	306.049	dCMP	137413	131345	139474	137995	132616	132365	132561	128843	128291	129285	129171	124509	138574	138030	127927	124255	130153	146186	127757	128205	112869	120074	126723	127839	145491	140387	143730	142509	140692	137735	146109	146541	149722	147075	149408	147792	162693	174802	187844	197801	164827	175878	166326	168719	150914	153351	153292
742	306.077	Glutathione	2458142	2462691	2387982	2377748	2403388	2425412	2408697	2314770	2293844	2290922	2233858	2212271	2496175	2456367	2526271	2534499	2549810	2566861	2257500	2251446	2129204	2151538	2169764	2169754	2599222	2543485	2582890	2571464	2460735	2445677	2699848	2608910	2655397	2587959	2678830	2637403	3478745	3429854	3475781	3437634	3627808	3636791	2953142	2932964	2847020	2852041	2827851
743	307.029	cis-Resveratrol 3-sulfate	31392	31505	30197	31041	30365	30056	29503	29717	32284	33088	30741	29142	32424	34183	34717	35748	34886	36758	31517	32561	35997	33544	34232	32131	30615	35339	32114	34208	29420	31025	32163	33037	32265	33156	30628	33469	32091	31563	31418	32071	32422	34810	30832	33371	33362	31370	33208
744	307.095	Indicaxanthin	74634	72067	73093	70976	68380	72424	68263	66354	65243	65137	63165	62834	72252	69708	71281	73207	72145	73080	65540	64071	66570	63716	68577	64965	75556	72846	74591	74214	71599	70032	74838	76246	74256	71297	68162	68559	93343	91521	95014	93150	100687	103210	78592	79796	79388	78832	78061
745	307.154	ACRL Toxin II	34630	35717	31459	32283	35655	34555	35302	32263	31817	32765	32572	34388	33439	35043	35325	35312	36363	35113	33981	35896	34391	34519	33282	35443	33064	34136	32479	32585	33339	33137	33950	33128	33534	34344	34329	32147	34101	34490	33478	34813	36970	35658	34033	35461	37573	36655	34983
746	307.192	Methylgingerol	34774	34832	30270	30516	31212	33091	32963	30325	31290	31838	33015	31635	33248	33850	33947	34147	32025	34780	33077	33333	34238	33488	33376	33818	31035	29886	30877	32620	30395	30880	30819	30385	30982	29575	33644	30870	32564	31168	31809	32145	31114	32983	33724	33607	32867	33513	32485
747	307.228	Obtusilactone A	12647	14610	13671	14137	13182	14082	13824	13448	13889	16437	13586	14503	13373	13181	14414	13095	12961	12129	13772	14589	13262	14353	14026	12988	14490	13621	13169	14308	13005	13592	14557	13404	13894	14364	14899	13539	16244	13910	14885	12744	15434	14862	13087	14974	16267	14337	13541
748	307.264	Eicosadienoic acid	32682	32204	30849	29350	30343	30650	30904	30869	32975	33524	33060	30562	29361	27990	25703	25932	26794	26718	28986	27733	30599	29824	31215	31258	31128	31117	31592	30869	31187	32731	31284	32647	28766	32890	30296	31215	27850	29482	27982	27816	28793	29202	28558	25898	27633	28629	28172
749	308.014	3-oxobrimonidine	7992	6697	6714	7806	6772	6293	7228	6964	6460	6395	7716	6933	6465	5822	7221	5829	6330	7130	6350	6272	6273	5378	6044	6814	7087	6799	5982	6078	5835	6284	7945	7004	6832	7003	7881	7518	8936	8487	7829	8613	8647	8004	6532	7780	7427	6356	7476
750	308.078	Inodxyl glucuronide	109773	104575	105293	104434	102676	101954	108196	107038	100329	101818	100240	97534	110586	104764	106921	104256	109104	107579	103234	98380	100237	95872	97917	101764	110711	109898	112239	110165	104612	103778	111341	102836	112404	114507	115797	115018	144742	138988	137703	140552	149438	144305	127397	121628	123182	128765	112228
751	308.098	N-Acetylneuraminic acid	48989	47114	51895	49678	49920	48396	42646	43447	41714	41812	42127	41277	52808	53434	49709	50076	49420	49117	52664	52258	55230	53353	52472	54955	49322	46745	50705	47385	49711	50044	45711	46456	44861	42522	43175	42692	64628	66365	64427	63484	67806	68676	52685	53719	53380	55989	51343
752	309.006	[2-hydroxy-3-(phenoxycarbonyl)phenyl]oxidanesulfonic acid	10628	11061	10384	10283	10453	10729	9916	10522	10939	11113	10908	11761	10980	10582	10138	10913	10171	10374	9522	10542	9974	9587	10478	10130	9403	10911	10519	10961	9617	10438	10217	10608	10912	10728	10930	11528	10067	10525	10237	10245	9695	10452	9753	9910	10170	10895	9873
753	309.018	O-Ethyl S,S-diphenyl phosphorodithioate	19807	20193	19519	20071	17152	19125	17762	19749	19933	21083	18803	20738	17998	18908	17082	18525	18790	19342	19335	17622	18269	17673	18588	17846	18221	19322	20233	19187	17546	17063	18155	18937	19157	20344	18419	20845	16365	17454	18164	17319	18293	18543	18163	17994	18088	19025	18890
754	309.041	De-O-methylsterigmatocystin	115808	122673	109246	115952	110323	119307	109440	117563	120194	131377	115536	127296	116477	119206	119542	123531	120191	126810	111464	113971	116032	121299	109215	113145	111484	113009	113255	115796	107636	115312	108964	119802	116136	125852	113774	123805	108133	113032	108375	113442	112960	116800	110488	115899	109834	110203	114995
755	309.075	6,11-Dihydroxy-2,2-dimethylpyrano[3,2-c]xanthen-7(2H)-one	33599	36223	34892	35473	34238	35452	33218	34431	34240	35281	33013	36160	38006	38546	38843	37668	38905	40594	37774	41668	34979	33604	39162	36390	36908	38496	37199	34251	35771	37958	38400	37461	36639	39569	36971	38121	38852	40688	41609	40255	39145	41723	38633	39386	38849	40318	38754
756	309.111	gamma-Glutamyltyrosine	24096	28483	30853	28587	28606	25392	27161	25515	27588	25614	26158	25135	23755	24460	23052	23402	23522	22420	29126	28177	29151	27402	29097	31044	26903	26100	27744	28886	25218	26084	29331	28751	26664	25594	25784	25348	25398	24603	24376	25240	37550	25837	25382	27134	26510	28400	27979
757	309.244	(R)-2-Hydroxysterculic acid	20575	20263	18342	20175	18548	20077	20728	20435	20342	21034	21190	21829	21178	18565	20359	21979	21528	19137	18769	19766	19824	19828	18860	20137	19813	19003	19697	21102	21023	21090	19529	19833	21481	21233	20299	21497	18629	19355	19142	18348	18417	19519	19688	18198	19242	18695	19271
758	309.279	C20:1	63999	65759	59093	57456	59576	62202	58778	54058	64001	62038	61530	59045	48420	50895	47947	47374	49652	49982	53829	51941	54673	52347	58405	57538	57033	58509	58457	60789	58315	57026	57766	57771	57704	62381	63801	57225	47291	46697	50939	50223	49395	50537	52117	49537	51032	53383	52498
759	310.076	4-Hydroxybenzyl isothiocyanate rhamnoside	9507	9467	9257	8745	8042	9619	8657	9281	8229	8391	8545	9167	9415	10212	8739	9222	9217	9145	9285	9871	9960	12012	9712	9263	8842	9509	8375	8822	8263	9007	9391	9202	9343	9913	9598	9582	10490	10326	9363	9547	10187	9924	9528	11083	10307	9738	9475
760	311.024	{[(3E)-4-(5-hydroxy-1-oxo-1H-isochromen-3-yl)but-3-en-2-yl]oxy}sulfonic acid	35960	33615	38955	40083	36660	33080	33088	32410	31828	33546	33321	34352	33781	34038	31623	31021	31424	31194	34798	34137	34060	34156	32890	33478	37807	38617	38921	39525	35203	35058	41959	41529	35403	36535	33132	34159	40365	40750	33620	33886	33232	35138	30798	31367	29239	30308	30141
761	311.091	Cabreuvin	13475	14213	14516	15947	15377	14885	13698	15289	14819	14160	13952	14641	13575	15987	15101	15507	14310	15701	16867	15221	15111	15708	14192	14230	13897	14687	14746	14209	13935	13315	14851	14222	14421	13768	15241	14228	15848	13216	14067	13618	14572	14512	14490	15033	13729	14957	14640
762	311.13	4-(3-Methyl-1-butenyl)-3,3'',4'',5-tetrahydroxystilbene	32422	31788	33179	33455	32177	32101	34991	32636	34559	35015	33635	31505	30806	35735	30957	31793	32698	32981	32705	31679	29477	30985	32537	32548	31895	32105	30462	31900	30467	31892	30222	31583	30908	30718	32074	33241	29762	29485	31975	31126	28123	29433	32256	33677	32998	33596	30816
763	311.168	N-Undecylbenzenesulfonic acid	471544	465167	466917	470375	472470	481050	533206	535196	547627	528789	462678	473737	429387	422598	464601	443054	455347	443225	469356	463781	459331	456965	445724	449537	462146	470160	444593	451401	436662	443401	457688	471225	451920	458310	463127	477123	458357	452763	436366	440107	420347	401766	472970	465806	483713	475718	440806
764	311.222	13-L-Hydroperoxylinoleic acid	111807	111855	99850	102115	103384	105118	108052	107047	110945	111061	110272	110376	97258	103530	100766	103588	100534	109015	99728	100066	98514	93118	94969	100087	101402	99830	100242	101813	100347	101266	96816	101611	107168	107410	112055	108778	98520	96573	93019	100027	93871	84940	100889	95268	94619	99162	99948
765	311.295	3D,7D,11D-Phytanic acid	329715	319169	287382	291281	298831	305727	324582	325168	331848	335237	316659	319186	296475	302932	318629	321478	302446	314483	305196	301098	303992	311814	295486	304944	300802	298434	298954	303668	298661	299520	303014	295105	300776	305447	311237	317662	286080	282916	279532	278996	279951	280598	300923	299564	294758	295232	305492
766	312.06	FGAM	9093	8134	8476	8670	8741	8803	8834	9437	7949	9432	8965	9082	7603	8290	7312	8514	7425	8235	8052	8459	8750	9455	9354	8724	8433	9319	10107	8885	9244	8166	9026	10535	9636	8958	8781	9217	10180	9306	9097	9372	10166	9835	9216	8959	9218	9955	8381
767	312.079	(S)-5''-Deoxy-5''-(methylsulfinyl)adenosine	7093	7817	7813	7559	6785	7145	7882	7189	8480	7004	7521	8216	7311	7218	7428	9108	8770	7615	8229	7987	7588	8066	8681	7615	7113	6640	7653	7594	7571	7074	7258	7794	7933	7867	7700	6508	8094	7578	7926	7419	7300	8187	7371	7634	7951	7987	7657
768	312.256	Palmitoylglycine	15517	14921	14581	14758	14954	16034	15740	14568	15304	17548	15432	15407	12721	12995	12980	12818	14051	15024	14816	13761	13840	15737	14050	13889	14527	14474	13929	13871	15101	13852	14255	14816	15255	15246	15494	16045	13052	13813	13643	14044	14729	14539	12650	13953	12935	13345	13452
769	313.043	FGAR	12126	11512	13087	13690	10956	10605	11868	12032	12458	12447	12942	12687	11183	10969	10548	10138	9674	10207	11893	11337	11306	11654	11716	10723	11691	9982	11591	13894	10763	13013	12826	13124	11749	12782	11393	12002	13375	13080	11392	12711	12101	11599	11348	11084	11325	11518	11552
770	313.06	Geranyl-PP	9038	10743	10782	10246	9388	9745	9883	9993	10081	10663	10920	10183	9186	9386	10805	8882	8307	8891	9046	10312	11215	10344	11944	11965	9985	10469	9946	9930	9861	9209	10645	9878	9355	10486	9847	9910	10632	10163	8999	10048	9658	10792	10721	10041	9092	10720	10312
771	313.094	Vanilloside	19629	18720	20347	20915	20091	20416	19122	19344	21114	20008	20342	19133	21021	21105	22166	22811	21805	24136	21012	21135	21674	21855	21693	21103	18723	19769	19611	19164	17886	18465	19889	21339	19714	18950	20118	20711	18724	18605	21067	20078	19733	18651	20257	20302	20453	21660	20776
772	313.145	Menadiol dibutyrate	25529	24930	25999	25629	25142	26367	26073	26033	26594	26146	24830	25108	24755	25013	25895	25716	26025	25008	25923	25933	25993	24676	25919	26682	24576	25190	24587	24074	25457	25061	25817	25088	25697	25597	26342	26123	23084	23952	26037	25427	25266	24283	26224	25945	25236	26458	24712
773	313.166	(-)-trans-Carveol glucoside	86566	85703	85409	85093	85831	86968	88598	86736	89235	88955	88900	89677	93879	85316	95242	92998	91489	92659	86482	84630	86096	86772	84056	85155	85616	84112	82817	80358	82118	84833	79703	82007	86190	86581	88168	87076	83874	82688	85814	87835	79842	80531	85300	85382	84678	87732	81918
774	313.18	4-oxo-Retinoic acid	41126	40162	39108	39834	41545	40390	43723	40261	41550	42539	39920	40811	37795	37861	43709	44340	41665	40309	38632	38184	38019	41431	39312	39144	39456	37916	37843	39023	39161	39573	38205	38970	38927	39941	40224	40018	38756	39503	37085	37927	39417	35845	43804	41894	39417	41922	38828
775	313.217	Progesterone	31738	33295	34407	33497	30701	31985	31809	31023	34772	32088	33324	33506	32788	32410	33780	32095	29541	34181	31061	30340	29019	29339	33320	31858	32435	32819	32671	32406	31045	31070	31283	30584	34001	31887	34891	34219	29169	30061	30631	30805	28864	30801	28994	31794	31038	30130	31714
776	313.238	Octadecanedioic acid	119283	118819	106505	108860	112347	109795	115176	115315	114182	117551	116512	114150	112948	114857	117012	114570	113328	114348	107203	107062	106786	103142	103338	105402	110889	109660	109800	108997	108018	109090	108830	109877	112637	115730	116959	115487	99835	109316	107102	110933	105340	108834	108386	104914	101858	103891	101729
777	314.068	Avenanthramide C	8122	7549	7305	8038	7134	7475	7715	7511	9234	8067	7171	8021	8860	8923	9802	9113	8301	9521	8159	8428	10348	10238	10293	10968	7005	6817	7307	7505	7041	6622	8235	7089	7375	7312	7202	7861	9110	8446	9302	8014	8426	8856	8915	9726	8445	9894	8154
778	314.097	(1R*,3R*,3''S*)-1,2,3,4-Tetrahydro-1-(2-thio-3-pyrrolidinyl)-beta-carboline...	27836	29888	29040	29692	28642	27632	31081	33662	32109	29986	35032	31449	25526	26715	26669	25670	26856	25679	35014	36638	34796	36842	35889	37773	26916	27470	29926	30283	25979	26270	34648	31749	29599	30054	31307	30322	43552	43765	40663	41505	37615	36707	36026	33695	37199	36039	38294
779	314.269	Dehydrophytosphingosine	8784	8772	8628	8246	8738	8533	9309	9321	8705	9226	8049	8354	7410	8299	7919	7706	7534	7294	7832	7982	8586	9077	9162	9188	8349	8201	8644	8151	8864	7788	8426	8217	8974	8730	8712	8942	7740	8379	7810	7718	8193	8337	8025	8926	7926	8105	8319
780	315.108	Vanilloloside	29834	31372	31331	30262	31816	33605	32993	30436	32557	30853	31807	33225	32459	34650	33657	31992	34218	33456	32791	34284	33960	32839	34172	36239	31675	30057	32109	31292	30598	30997	31912	32245	32334	32068	31651	33999	32099	33946	33712	34128	32865	35418	32591	33092	34623	33284	29992
781	315.124	Verimol B	19659	19703	19800	19142	20290	18737	18671	19037	20404	19644	20492	20792	19570	20335	20271	18998	19511	20632	21603	21357	21552	21034	22196	21392	18627	19833	19931	19498	19462	19562	19323	19364	19191	20490	20087	20129	20291	21549	18700	20879	20522	19143	19446	20166	19434	20631	19172
782	315.145	10-Hydroxy-8-nor-2-fenchanone glucoside	54593	54783	54294	53645	54371	54488	55869	54784	55672	55341	57006	55475	56605	57335	57751	59258	55395	59723	54236	55879	57071	55459	54021	54714	53528	53418	53190	54726	54257	54359	53850	54048	55432	55517	56464	55585	51969	51877	56312	53061	55559	52756	51889	53759	56325	55647	55098
783	315.16	Isopulegone caffeate	23768	24107	23095	24164	23733	23629	23588	23688	24707	24681	24378	24755	24896	24439	24613	25671	25567	24143	24191	25326	24581	23552	22604	23717	23745	22879	23264	22511	24999	24226	22509	23849	23797	24081	25114	25149	23875	22327	24171	23568	24213	21944	22948	23064	22993	24737	23186
784	315.181	Neryl glucoside	68099	71069	65480	65644	68406	66086	69120	67740	68942	68636	69979	69706	69738	68595	70703	68834	69585	67281	65125	67270	64758	63286	64513	64766	65891	65264	65352	65890	67112	68526	66133	67009	66178	68012	69730	72114	69231	66940	66707	68228	65195	66406	66209	65559	64862	65795	66382
785	315.233	C21:5	11866	12567	11898	12601	12102	11846	13227	12853	13577	11258	12948	12663	11319	12862	11677	10320	11041	11801	11833	10636	11152	10703	12394	12347	11844	12677	13048	12083	12733	11558	12387	12450	12135	12065	12861	12794	11431	12478	11456	12257	10884	10863	13302	11305	12121	11009	11142
786	315.253	MG(0:0/15:0/0:0)	34611	38117	33865	35238	35368	34454	35306	36363	38493	34879	38014	38017	33450	33654	35039	35586	36076	34137	31459	30484	32792	33882	31423	34691	35372	33272	34869	33179	36437	33945	33958	32173	34726	34812	37263	34844	31604	33370	32386	33889	31246	31219	30459	30237	33358	33741	32434
787	315.29	1,2,4-Nonadecanetriol	6849	7198	5981	6638	6818	7402	5568	5603	5156	5169	4888	6085	2951	2934	2880	2952	3047	2931	5162	5470	5169	4802	5763	5211	5039	5207	4918	4952	4511	4695	4749	4626	4708	4591	4524	4745	3685	3453	3419	3420	3740	3791	4173	4696	4512	4428	4543
788	316.058	3,5,6,7-tetrahydroxy-2-(4-hydroxy-3-methoxyphenyl)-8aH-chromen-8a-yl	7713	7703	9322	8439	8415	7290	7963	8494	8379	9570	7877	7520	9309	8019	8367	9050	8472	8078	10130	9572	10133	10231	10459	11787	8187	8323	8089	8187	9904	8447	8517	8123	8319	9269	8307	7852	8922	9218	10134	8647	10759	8269	9102	8642	9108	9183	10044
789	316.212	3-hydroxynonanoyl carnitine	7294	7496	7284	7272	7312	7567	8019	7331	7645	7221	7669	7660	7109	6620	7209	7911	7306	7025	7812	7177	7373	7069	7410	7875	7875	7643	6517	7438	7776	7509	7508	7951	8690	7852	6807	7865	7391	7028	7786	7114	7792	7779	7181	7122	6870	7959	7258
790	317.055	Melanin	13318	14684	13761	13702	13715	13636	13483	14385	13755	15145	13465	14756	12535	12304	11482	10708	11435	11205	12185	14119	13124	14048	12536	12544	13992	13131	14134	14005	13260	12779	13933	15420	12857	13650	12772	13306	13286	13476	12570	13319	13335	13144	14244	13464	13425	13084	13920
791	317.175	Ubiquinone-2	22035	22090	21948	22275	22419	23065	22479	24210	22710	23817	23875	23404	22210	23816	23449	22771	22417	24145	22271	22317	21173	21841	21491	21553	22440	21336	22368	22672	22578	23067	22351	22944	23107	22723	22586	23646	20527	21401	22886	22277	20458	21788	21463	20601	22748	22558	21885
792	317.197	L-Citronellol glucoside	28822	28139	27176	28220	28585	29170	29539	27882	28198	29359	31601	30192	30093	31936	28444	28794	27822	27502	26916	28560	25316	26883	27520	28369	28995	28583	29274	28484	28842	30706	27675	27821	31594	27381	28750	30955	28137	27651	29803	29642	27844	24671	29322	25420	26739	28956	26877
793	317.214	Leukotriene A4	22608	22433	23050	21939	25885	23455	23827	23455	23885	22867	31703	29363	21768	19689	21774	22176	22754	22813	21228	23762	22137	21463	21922	24611	23425	23028	22063	21343	28544	30802	23838	21022	23588	21357	23306	23963	20529	19674	22166	20631	19254	19999	22368	21890	22446	22882	20142
794	317.226	Xylene	13712	12391	13050	12717	14093	12397	12965	12354	12906	13065	12571	13731	14022	13314	14861	14505	15114	13587	14656	14336	13242	13657	11915	12902	11937	12859	12710	11161	14714	13565	13420	13005	13118	12666	11329	12533	12602	12863	12044	12169	12352	10967	13017	13322	12950	12154	12133
795	319.119	Mycophenolic acid	13943	13325	14067	14905	14092	16509	13834	13988	14752	13312	13726	14316	15265	16553	13979	14501	14932	15357	16108	15169	15505	14736	13994	14710	15320	13837	13836	15495	14613	15365	14979	14954	14248	14395	14563	13941	14147	14097	13442	12262	12973	12727	13639	15923	12970	14319	12780
796	319.139	Valproic acid glucuronide	19416	19368	19130	18846	19238	20272	17927	19644	19634	18728	19207	18003	21040	21885	17278	20593	21350	19426	19091	21116	20241	18298	19612	20538	19091	19716	18969	18511	18480	18597	19887	18768	18389	19264	18706	18969	16597	16520	19945	18424	16262	16874	18935	18989	18324	18902	18126
797	319.157	Bis(2-methylpropanoyloxy)-9,10-epoxy-p-mentha-1,3,5-triene	16183	16327	15622	15876	16808	16428	16184	16817	16769	16853	16660	16152	16867	16318	17194	18253	16768	16756	16224	15708	16118	17152	16359	16061	17145	15749	16424	15882	16484	15932	16096	15646	15995	15841	17307	16415	15738	15937	15879	14345	16007	15894	15341	16388	17379	17236	15649
798	319.191	QH2	18802	18392	16602	17309	19390	16994	19171	17994	17267	18100	18368	18358	17749	19488	18300	18310	17754	18345	17306	17534	18027	18242	17546	16855	18745	18051	16360	18396	18633	17607	17664	17790	17716	17628	18383	17909	16481	15117	18563	17287	17110	17843	16495	17930	18191	19143	18106
799	319.227	5,6-Epoxy-8,11,14-eicosatrienoic acid	17486	17070	18189	17671	18257	19546	17052	18627	18175	17471	19053	19539	18902	19720	20017	18407	16609	18730	17493	16296	18520	18321	17427	17212	18712	17610	18215	17702	18230	18816	18061	18786	17508	17994	18434	17055	17165	18340	17694	16988	17925	17238	17535	17638	17576	18193	18933
800	320.062	Beta-Citryl-L-glutamic acid	136451	137967	131986	133457	133587	129479	135555	134028	128544	126287	130984	126806	107553	104678	111731	109451	109856	111303	118624	113643	118235	113218	122384	120432	124950	126100	128799	127274	122804	123919	168253	163958	165237	166831	167272	160797	120644	119374	121059	121956	131547	127011	134591	132879	138975	141485	139114
801	321.027	3,4-dihydroxy-5-(3,4,5-trihydroxybenzoyloxy)benzoic acid	8677	8478	8671	9058	9096	7418	8615	8593	9093	9374	8916	8967	8342	8815	10556	9617	9210	9367	9422	9587	9418	9045	10248	9437	9050	9062	8692	8898	8912	9354	7424	7743	8332	8563	8006	8201	9317	8788	9695	8954	9830	9610	7761	10209	10028	7729	8601
802	321.131	N2-Galacturonyl-L-lysine	22788	26284	24521	23323	26031	24957	22811	25446	26145	25442	24620	25872	22150	25415	24444	22452	23022	24209	25646	23459	24840	25123	25650	26920	24989	22370	25737	25421	25990	24696	24793	24806	24455	25850	26134	24095	21985	23074	22633	22595	21662	25056	21922	23865	26098	26279	23418
803	321.155	Butyl (S)-3-hydroxybutyrate glucoside	16559	16934	17430	16771	18204	18845	19531	18738	18969	18116	16713	19905	18347	19847	18023	19724	18787	18839	17031	18514	17112	17546	17968	18664	17305	17936	19053	19235	17096	18712	18878	18374	17309	19128	18417	18010	16154	15180	20251	18559	16626	16936	18070	16952	18275	17895	18279
804	321.243	15(S)-Hydroxyeicosatrienoic acid	22402	20816	18942	19595	20244	21361	21724	21314	22153	21256	23010	22962	21412	21282	19974	20009	22635	21170	21809	21382	21544	22005	21130	19564	20293	19872	19566	20682	19254	20303	21486	21538	20052	22974	21594	21274	18120	19686	19533	20492	20145	20533	20356	21111	21427	20498	21809
805	322.045	CMP	33405	33931	33965	32370	34660	32488	39715	37568	37410	38459	36161	36237	35441	34758	34928	34489	35495	36901	41570	41236	38983	38620	43470	42874	36407	35109	37419	38719	36279	34733	43193	46237	44430	46389	43017	41708	46181	47118	49366	49510	50918	51858	42296	47685	49089	44145	47924
806	322.087	desmethyladinazolam	9335	10127	12358	10825	10213	11354	10234	10500	9260	10506	8943	9624	10450	10548	10194	10154	10055	10077	10984	10337	10231	11587	10744	10740	9582	9278	10623	10031	9443	9632	10197	10917	10289	9347	9577	9644	10290	11560	10710	10405	10851	10512	9254	9681	10432	8881	9898
807	322.202	N-Jasmonoylisoleucine	7151	6311	6134	6369	6584	5862	6141	6226	6323	6157	5955	5377	6135	6726	5772	6316	7207	6722	6116	6725	5923	6304	6284	6171	5842	5979	5816	6363	6364	6250	6532	6264	6787	6211	6068	6203	6037	5205	6074	6226	6571	5656	5539	6626	5877	5548	6688
808	322.275	Linoleoyl ethanolamide	6072	4820	5003	4722	5141	4933	5539	5302	5525	5697	5059	4485	5427	5177	4917	5250	4896	4455	4714	5866	5466	5823	5347	5796	4888	4687	4606	4895	5187	6259	6376	5420	6311	4852	6514	5307	5242	5007	5092	5067	5642	5700	5535	5431	4826	5329	6241
809	323.029	UMP	62407	63583	58302	59197	63497	64803	86722	85846	86869	86707	82364	78349	68397	68457	72311	69452	69554	69267	76784	76075	73995	70949	76324	79981	69011	67848	75005	74699	70506	70902	90081	90735	103027	92648	89946	84676	92577	93452	98731	98957	102347	101911	88813	90673	100605	96949	102245
810	323.114	3,4,5-trihydroxy-6-{[(2E)-2-methyl-3-phenylprop-2-en-1-yl]oxy}oxane-2-carbo...	23244	21026	22923	23813	21788	23992	21160	22222	21421	21572	21575	20950	27252	26544	28289	25642	25656	24584	24559	23455	23487	22289	23391	23918	21223	24363	22824	22088	21579	21747	21421	23207	20669	22656	21749	19174	22752	22520	23411	24496	22682	19822	22351	23335	22116	23085	24090
811	323.147	Galactosylhydroxylysine; Valaciclovir	56741	52318	57597	54177	59957	56133	52554	52236	52001	53150	56094	52570	64520	62753	69195	65128	61477	63979	53583	55078	54766	55976	59138	53803	53792	49916	56472	54919	54157	52461	53296	52745	55276	52759	53745	50613	57517	58149	64730	64460	60242	60317	53369	53034	56508	54984	53094
812	323.222	1-Acetoxy-2-hydroxy-16-heptadecyn-4-one	27331	29299	26002	26571	28316	28087	28826	32153	28615	28055	27938	29010	29778	26514	28501	27712	25767	27773	26945	27880	28981	26671	28667	27401	27155	26039	26647	27766	27579	27248	27885	27377	28882	29639	30180	26580	27370	31259	29093	26153	27481	25781	27085	29364	28025	26389	27065
813	323.258	(Z)-15-Oxo-11-eicosenoic acid	27149	29109	25856	26038	27218	28604	27935	28703	28691	27606	28868	28535	28416	26462	24919	25225	25703	27094	25787	23659	22969	26745	27440	26832	26370	27255	27384	27065	29417	26827	26917	27507	29102	29028	28860	26648	24635	24611	26636	26647	26715	24888	24545	26275	26796	25720	26189
814	323.295	C21:1	13897	12526	12374	13104	12583	13502	13102	13762	13641	13628	13908	14019	9855	11572	12240	11792	11416	11033	13627	12017	10486	11076	11844	11596	13259	13556	11559	12666	12657	12853	12484	12651	13159	12958	14484	13286	10013	10923	11551	11404	11885	11262	11312	11676	11862	11596	12326
815	324.171	Ergonovine	6576	6246	6633	6109	6797	7213	7452	6944	6372	6481	5883	6486	6136	7346	7331	5998	6284	7154	6457	6422	6960	6762	6779	6543	6199	6727	6253	6736	6214	7154	5987	5903	6653	5663	5905	6855	6410	6707	6367	7364	5847	6484	6224	6272	6944	6952	6647
816	324.29	N-Oleoylethanolamine	10738	12267	9794	10933	10921	11917	10766	11598	11113	10800	11156	13513	8425	8259	8633	8499	8777	8633	9702	10915	10223	10241	10338	10173	10527	10987	11647	11874	11794	10324	13647	12066	15332	13480	13066	11313	8412	9621	9824	9818	9510	9485	11934	12910	12006	11144	12584
817	325.035	13,14-dihydroxy-9-oxo-8,17-dioxatetracyclo[8.7.0.0²,_x001A_.0¹¹,¹_x001A_]heptadeca-1(10...	39302	42079	37172	39834	38769	39168	39403	41759	44002	45748	41533	43592	40620	41754	41766	43026	41312	43414	40790	41783	41834	43866	40425	39720	38626	39434	39904	40048	36903	38712	37963	41869	39597	41926	40750	43970	38857	39274	38771	39395	40610	40241	41368	41514	40069	39972	41299
818	325.108	1,5-Dihydroxy-3-methoxy-2-prenylxanthone	19464	20025	20384	19448	19543	19716	20425	21556	19149	20036	19711	19931	21617	20820	21498	21180	20339	21288	20531	20435	20981	20900	20482	20435	19266	20673	19995	19505	18784	19790	19405	18607	18800	19477	18818	20036	18371	21041	21119	23308	22992	21518	19209	19966	19674	21381	20948
819	325.13	1-Methoxy-3-(4-hydroxyphenyl)-2E-propenal 4''-glucoside	49045	50325	51506	52856	49717	50629	52045	51699	52653	51286	51709	49852	50736	51051	50610	51301	51575	50732	50859	48877	50393	51439	51336	49877	51118	50955	48042	49888	49911	49567	50898	48889	49016	49218	51816	51446	53375	55543	58802	62170	55062	54844	48094	48616	51913	53584	50514
820	325.145	(+)-Galeon	37459	37427	38878	39810	38163	38876	39212	38063	41294	41627	38935	38261	37072	38452	41260	40528	39056	38860	39971	38304	37664	39401	37219	39515	38119	38720	38532	37651	38412	38153	38627	36404	35027	37231	38142	37945	39146	38720	41587	42501	40502	40407	36843	37858	41296	38694	38242
821	325.183	2-Dodecylbenzenesulfonic acid	438753	434879	428771	436251	440617	453663	491673	502391	514846	512757	435041	455085	406130	412264	448696	430767	420386	412727	439135	435306	433103	423870	419128	421759	434362	435594	415151	424174	416889	414258	414078	416266	413267	422331	456103	452650	425918	415436	428709	418648	392047	394957	440909	433021	478056	468859	411506
822	325.238	1-Acetoxy-2-hydroxy-16-heptadecen-4-one	59043	60815	57414	60493	60044	60228	62624	62865	62440	59569	62986	58861	60728	59295	59744	61537	58903	61062	54794	60656	56144	58513	60100	56422	59792	59453	59007	59265	60753	59368	57038	56467	60689	59332	61980	62754	57431	57445	56233	58554	58031	54478	59718	57406	58038	58176	54367
823	325.31	Homophytanic acid	65354	65901	56529	60373	58383	61606	65125	64314	66892	63376	62508	61554	57354	56998	60086	59244	62655	57422	59437	60735	58647	54245	56623	60439	58753	58679	59390	58624	56193	60705	56237	58419	60397	61760	60492	62487	55140	55749	58127	56486	58535	55837	58720	58074	54434	52128	58240
824	326.152	N1-(2-Methoxy-4-methylbenzyl)-n2-(2-(pyridin-2-yl) ethyl)oxalamide	9725	10450	10769	11110	9826	10218	11694	10727	10940	11297	10502	10453	10085	10202	10425	10316	9796	10677	10663	10462	10063	10520	10597	10009	10321	9756	10180	10551	10212	10059	9506	9814	10009	10355	10052	10163	9567	10626	12524	10198	10209	9666	9553	9713	9874	11325	10777
825	326.306	Stearoylethanolamide	22652	22966	20617	20425	21609	22859	21699	21850	23569	23315	23859	22381	20637	20182	20933	20054	21733	19893	18983	18078	18790	19848	18947	20002	20610	19789	21475	20545	21099	19105	21969	20660	21790	21206	22284	23494	21159	19269	20627	20524	20179	19171	21877	21001	22471	22090	20402
826	327.051	2,3-Epoxyaflatoxin B1	8912	9471	8209	8728	8802	8876	8192	8795	8430	9343	8823	9240	10071	10418	9381	9118	9156	10003	8701	9354	9092	9516	8602	9386	8017	7982	8131	7733	8408	9130	7698	8663	8060	8664	7789	8772	8526	8041	8287	8486	8124	8988	8192	9499	9529	8673	9311
827	327.088	Zapotinin	9694	9871	10151	10604	9316	10179	9354	10221	9455	10050	10086	9913	9633	10769	10845	10736	9657	10619	10084	10480	10210	9330	10567	11058	9427	9093	9224	9267	10273	9367	10434	9791	9410	8860	9583	10150	9360	10064	9643	10446	9791	10049	10501	9496	9256	10443	9678
828	327.108	Ethylvanillin glucoside	19435	18805	19304	18636	19833	19905	18071	18301	19402	18250	19559	19339	20517	21107	23699	20851	18779	19878	19289	18719	18786	20435	19748	20268	19162	18151	17652	19353	18781	17615	18175	17980	18088	18531	19818	18327	18800	18012	18580	19738	19500	18362	18313	19744	19825	18755	20007
829	327.124	Acutilobin	20127	19872	22114	21641	20164	19323	18770	19721	19692	20778	20096	20615	20484	22092	20685	18928	20351	22968	20837	19427	21301	21020	21506	22310	19364	18999	18699	19154	18575	19055	19087	18025	19370	19213	19077	17998	19141	18401	17513	20693	19500	19243	19020	19758	21418	20737	20882
830	327.145	Cymorcin monoglucoside	40362	40287	39798	40017	40955	40454	39259	39666	42158	42430	42322	42456	44755	44709	44927	43372	42756	42248	40952	40810	40812	40391	41142	42143	39740	40728	40545	40063	40618	39775	40542	40312	41277	41192	41699	41566	37709	39355	41017	40815	39109	37398	41248	40453	41575	41045	40458
831	327.162	5-Hydroxy-7-(4-hydroxy-3-methoxyphenyl)-1-phenyl-3-heptanone	25515	25391	26369	26138	25121	25331	26369	26171	26244	27563	26052	26581	27763	27172	25800	26348	25925	26413	25071	24849	26169	25403	25882	26002	25842	24555	24538	25059	25584	24325	23942	24132	25584	24867	25713	25230	24351	23485	23661	25191	25783	24316	25236	24766	25201	25632	25914
832	327.218	Corchorifatty acid F	79730	80262	72274	73936	77208	76683	77200	80339	83139	81765	79615	83598	71920	79202	75697	76893	79331	75924	70070	70822	72252	69759	73245	70950	73151	74033	72474	70860	74963	74710	79816	75307	82699	77234	82725	79198	71089	72907	70566	72917	66331	76928	71190	70584	69572	68519	67743
833	327.233	C22:6	59372	57940	57025	59090	57556	56469	63398	67851	71353	64459	67762	73248	55571	56903	51196	50825	52913	54406	51770	49652	51781	51557	50935	51069	58779	58622	57376	58595	58605	60193	68163	65823	67836	68402	69686	68608	47965	47114	48972	47600	49438	49974	48097	51123	51215	52118	51049
834	328.045	Mecarbam; Cyclic AMP	58240	58376	61252	61326	54239	56604	52727	49901	48277	48334	52709	47742	54342	56884	58711	56326	54678	56188	54637	57145	55480	51469	48109	52885	61107	59544	62143	62493	59143	58251	60141	56272	56380	55030	53893	54062	71944	71619	71535	71014	82902	78840	78369	76080	58044	62549	58900
835	328.118	N-trans-Feruloyloctopamine	13312	15718	12953	15917	14261	12770	14099	14700	12814	11752	12809	13358	13725	14948	15474	15092	13751	15125	16442	16345	16201	17699	15182	17099	14130	13523	12765	11688	12254	11894	14764	13538	14242	14696	14351	13507	14602	18028	16936	14954	14588	15059	14676	15307	15476	13985	14856
836	328.213	6-Keto-decanoylcarnitine	16465	15711	14739	16004	15555	14805	17097	14878	16288	15685	15477	15499	12856	14898	16035	15240	13892	15290	16145	16159	14521	15475	14394	14659	15399	15352	14836	15485	15351	14738	15488	15520	15675	15679	16534	16256	17045	15743	14867	15748	14950	14287	14210	13854	15911	15387	15363
837	328.287	Dihydroceramide	5828	6104	6025	5515	6023	5242	6683	5872	6338	5814	5530	5640	5994	5642	5491	5882	5513	4916	5930	5041	5283	5603	5279	4833	5255	5496	5026	5399	5834	5580	5686	4732	5252	6008	6324	5699	5333	5506	5350	5174	5284	5663	5976	5646	5710	5645	4742
838	329.124	(±)-threo-1-(p-Hydroxyphenyl)propylene glycol 4''-glucoside	28532	28745	29078	29694	28137	29599	27919	27416	29706	30198	30462	28025	33108	32978	33706	33013	31885	33540	29612	31134	31996	31108	32205	30420	29302	28989	31247	29107	29868	28642	28977	28794	29730	26691	29257	30373	28905	29385	30144	30795	29135	30123	28304	30713	33361	31506	29764
839	329.16	Picrocrocin	57262	57891	55055	56410	57264	56385	56818	55226	57067	57213	58909	57736	68111	63305	64770	66676	65319	65904	56368	57387	58057	57310	57572	56584	56530	55664	55180	55228	55301	54742	55385	55103	57096	55270	57958	57228	57702	56401	58987	61573	56672	56060	57435	55526	57348	56088	55203
840	329.175	Carnosol	30442	29755	28271	29457	28937	29135	29646	28501	28063	29542	30334	30419	29541	30440	30674	27591	30019	30906	29168	29466	28956	29414	28602	29855	28518	29107	28438	28514	30740	29449	28280	27567	28179	28656	28074	28709	27957	26781	28181	29659	25970	27141	28248	27110	27440	31888	26829
841	329.212	Deoxycorticosterone	22361	20215	20820	20210	20264	20204	21891	21947	20939	20940	21458	22713	20098	21613	20928	21030	20908	22090	19027	20301	20534	20550	19838	19609	20161	21102	19946	20873	20025	21422	21396	22215	20848	21693	21421	21979	18408	19897	20974	19542	23100	19410	19369	19803	19976	20417	21236
842	329.233	9,10,13-TriHOME	55007	57450	49214	52763	52251	55183	56383	54836	55559	54068	58169	57854	52701	51404	50994	51440	52303	49121	46871	48126	48532	47758	47695	43967	51764	51615	54914	51780	53600	55878	55377	56285	60081	58068	59285	57535	45401	47357	49423	43348	47415	48759	46542	44189	47630	48461	45854
843	330.126	Ciprofloxacin	40174	41602	41394	37859	42878	40337	27175	27595	27408	30358	31008	30876	33279	34857	34486	32064	31520	32727	32524	33895	33547	32791	34041	34744	38597	38865	39781	38638	37820	37443	30746	29773	30406	31232	31009	28853	36552	36674	34377	35691	36145	35835	31090	29642	30315	30406	33482
844	330.229	3-hydroxydecanoyl carnitine	7989	8641	6994	7700	7440	7589	7669	7583	7549	7720	8568	6728	7291	7384	7604	7432	7342	6856	6996	7908	7226	7279	6213	7556	8055	7095	7651	7257	7698	7137	7858	7976	7823	7010	7903	8243	7668	8958	7537	6822	7130	7747	7434	6934	6930	7621	7540
845	331.081	3,4'',5-Trihydroxy-3'',7-dimethoxyflavanone	10902	11992	13243	9618	11646	10388	11615	11851	11400	10162	10676	10931	10409	9697	10644	10905	9755	9667	12893	12404	12384	11926	12851	12037	10493	10130	12300	11923	10077	10489	11447	11735	10727	11385	11584	11140	11277	12629	12337	12940	12243	12704	12717	12065	12926	13395	12231
846	331.104	Leonuriside A	14494	14114	14672	15880	15965	14716	14584	14219	14072	14326	13970	13886	16376	17845	16794	16110	15267	15641	15717	14617	15959	15129	17133	16749	14508	15834	15836	14291	14093	15414	14491	15745	15092	14910	14601	14829	14359	14394	15338	15464	14719	14851	15470	14460	14376	18251	16598
847	331.156	Gibberellin A61	19221	20632	19740	19548	20749	20365	19592	19305	19358	18807	20195	19870	20795	21656	21113	21318	20772	22863	19541	21216	19649	20753	21168	19570	19454	19455	19030	20702	19876	21150	19749	18427	20281	18707	20237	19128	18033	18905	20499	20746	18550	20960	20571	19966	20182	20560	19042
848	331.176	7-Hydroxyterpineol 8-glucoside	49952	51337	50660	49848	53077	51416	52333	50864	52542	51688	52874	51994	51232	54991	54621	56861	49361	55628	50388	48870	50800	48488	52851	48968	50391	49401	49308	49590	50600	51551	51656	47284	52579	52643	54260	52337	51912	45934	48940	49948	46394	50037	50601	48132	47229	46849	47621
849	331.249	9,10,13-Trihydroxystearic acid	13973	13863	13987	14073	14094	13360	15194	17369	16817	18674	18764	17983	14791	15487	15230	13446	15184	14532	13470	13624	12597	13729	14141	13894	14281	14760	14523	14931	14685	13816	16081	16858	17620	16774	17725	15799	13818	13116	13240	14335	15234	13716	13214	14026	13702	13930	14628
850	331.264	C22:4	30669	31575	30416	30598	32108	29747	35747	36828	38117	39733	37472	39619	34441	35359	30989	32859	32230	32112	28143	29237	29105	28995	29902	27998	34127	34673	34936	34377	35993	33047	39547	35653	37458	40214	40784	39503	27185	28916	28836	28837	28882	28775	30247	30518	30902	30766	33965
851	332.124	gamma-Glutamyltryptophan	6942	7794	7629	7450	7707	7335	7089	7091	6982	7029	6429	5846	5753	6212	6171	6077	6383	6659	7174	6106	6832	7159	7164	8538	7350	7372	6985	7423	6882	6628	7215	6421	6315	5671	7195	6562	6972	6702	7499	7271	7313	6479	7389	7366	6612	7465	7027
852	333.008	[3-(7-hydroxy-4-oxo-4H-chromen-2-yl)phenyl]oxidanesulfonic acid	7349	6482	7128	7136	6257	7960	8365	8156	7860	7166	7737	7202	6624	7476	7529	7287	6273	7061	7717	6746	7343	8954	6821	6845	8013	7318	7218	7070	7138	7987	8620	8404	8010	7790	7534	8340	7656	8967	6566	7758	7579	8086	6612	6839	6841	6715	7143
853	333.027	5-(3'',4'',5''-Trihydroxyphenyl)-gamma-valerolactone-O-methyl-O-sulphate	7615	7328	7009	7167	7030	7342	7510	7216	7789	7530	8365	7642	8810	8083	7622	7984	7647	7865	7728	8507	7406	9177	8152	7253	7392	8090	7081	6252	7122	9073	7295	7363	7926	7000	8041	7929	7180	8388	8191	7786	7458	10031	7249	7884	8045	7238	8391
854	333.058	1-(sn-Glycero-3-phospho)-1D-myo-inositol	24288	24771	26251	24341	25219	24555	23066	22143	23398	21881	21926	22955	21124	22778	21006	21255	21281	22385	21253	19942	20729	20012	19907	20957	25864	25662	27003	27334	24025	24397	28086	28287	26565	24923	26636	25518	25004	27934	27489	24905	26459	27628	23910	24150	22419	22254	22560
855	333.207	15-Keto-13,14-dihydroprostaglandin A2	37169	35948	34678	34357	41842	37266	34852	36050	37406	37957	42882	38221	36859	37119	36267	38734	36426	38592	37997	38004	38247	36633	38016	36805	35538	35944	35116	34752	39779	39717	36093	33585	37027	34970	35782	36510	35771	31920	35875	35024	36309	33904	37028	39114	38655	38599	36739
856	333.243	Lycopersiconol	8395	8210	8174	8538	8295	7881	8919	8324	8898	8606	8777	9792	8209	8799	8435	8646	8314	8856	7978	8572	9098	7930	7784	8045	7521	8127	7988	8339	8207	7965	8486	7672	8996	8204	9221	8527	8115	8521	7079	7859	8194	7791	7812	9366	8417	8110	8374
857	334.125	Aspartylglycosamine	17566	18234	19080	18119	16804	17437	17342	17181	16447	16944	16081	16284	15514	15962	14651	15378	15719	14534	16294	17055	17297	15936	17445	16706	17368	18813	18604	18998	19037	18014	18529	16418	18800	16355	18186	16785	16764	16956	17706	15889	17342	17041	17533	16058	17536	17363	16953
858	334.158	Almotriptan	10352	10677	10392	10128	10815	10853	11748	10874	10569	10338	11796	10875	11288	11430	9895	10616	10625	10043	11123	10411	11817	11576	10705	10509	9883	9996	10689	10434	10987	10767	9902	10092	10349	9978	10943	9953	9676	10533	10055	9922	10447	10226	10454	10844	10281	11691	10304
859	335.032	Peonidin	7406	8552	8021	8444	7487	7420	7599	7239	7588	7468	8282	6206	6512	7333	6549	7866	6756	6844	8132	8587	7888	9664	7609	7587	7944	6673	8590	7820	7166	8177	7714	7846	7113	8127	7103	7407	8062	9187	7698	6978	9205	7802	8296	9384	7597	7332	8394
860	335.129	Licoagrochalcone B	17755	18422	17300	17203	17750	18025	15465	16739	15489	17084	16522	16620	18755	19426	19577	18749	18726	17795	19833	18436	16461	19119	20529	19131	17128	17019	17676	16543	16813	18188	17936	15907	17742	17433	15817	16719	16748	17275	16793	16517	16043	16533	17236	17904	16664	19461	17854
861	335.222	Hepoxilin A3	15583	17359	15738	15680	17637	16494	15323	17265	16259	13021	17057	18820	16065	16265	16474	16455	15125	16060	17212	15174	13325	14706	15068	14935	15835	14731	16542	15392	17085	17506	14949	14727	15905	16048	14421	16607	14454	13994	15215	15082	15581	14708	16758	15345	15523	16710	15026
862	335.259	3,4-Dimethyl-5-propyl-2-furandodecanoic acid	11559	12098	11028	10940	11269	10727	11932	13089	12056	11874	11141	10947	10985	10499	10552	10285	10867	11333	11662	9403	9810	10526	10194	9917	11381	12541	11140	9882	10712	11553	10254	10360	11520	11015	12570	12122	9109	8996	9008	11118	11565	9878	11100	9919	10303	10148	10538
863	337.237	Sterebin E	28751	30889	30040	28652	30032	31650	29300	29323	31716	31126	31575	31857	29921	29151	28575	32825	29951	30820	30209	28641	28786	28191	26914	27164	30131	29313	28333	29176	31116	27748	31133	29620	30741	29315	29712	29688	30814	29645	25983	27829	29462	27771	29400	27386	27254	27052	25681
864	337.31	Erucic acid	24174	24963	21571	23739	23416	22562	23494	24444	29029	29820	22540	22085	17433	17435	18018	18081	17655	17380	20749	22468	20563	22994	21775	23019	21534	23032	22129	23399	21612	21924	23828	24564	22628	22147	22928	23613	16737	17742	19562	20086	17464	18515	20812	19740	21895	22995	21197
865	339.071	6-{3-[(1E)-2-carboxyeth-1-en-1-yl]phenoxy}-3,4,5-trihydroxyoxane-2-carboxyl...	13148	13324	13517	13283	13224	13007	12581	11407	11522	12056	12773	12758	11765	11172	12879	12014	11366	12901	12706	13855	12201	13119	12715	14711	13468	13190	13526	12499	13337	12126	12207	13166	11878	12974	11450	11383	13662	12302	11871	13205	13484	12522	11117	14042	13927	13690	12529
866	339.109	Linocinnamarin	16801	16079	17879	15597	15496	16478	16235	17852	17974	17190	17282	16367	17199	18188	18396	17722	17164	16985	16334	19547	17919	17914	17166	18048	16360	15502	16214	16011	15208	16719	16820	17910	15807	17564	17182	17678	15976	15550	16687	16051	16986	17202	16600	16928	15942	18525	15523
867	339.123	Desmethylxanthohumol	15121	15064	16180	15962	14578	14855	14704	14472	15191	14506	15071	13504	16314	15881	15242	16281	14950	15852	15460	15951	15616	16341	16430	14763	15233	14740	14352	13599	14746	14542	14944	14256	14591	15383	14857	15495	13451	14849	13680	15520	14323	14876	15420	14004	14822	14741	14524
868	339.183	Mepenzolate	68825	70775	71183	71136	69703	70110	71196	74177	74977	71863	69457	66873	69046	68508	71832	72995	65132	69715	68593	69155	69200	68269	69062	69641	68947	70201	68672	68944	67353	67657	67488	66208	67269	68716	70850	66786	61906	59512	64995	66784	66069	61156	67309	69127	75405	77106	68673
869	341.109	Disaccharide	39575	37676	37024	36656	36742	36811	38172	40903	38302	38678	37960	38397	42649	40336	45876	43392	52960	52800	40349	41238	38444	40852	40592	42477	33373	34986	33010	34503	32946	35870	33153	35167	37046	36491	34343	38007	36204	35001	38445	36329	37057	35381	37407	38722	38066	39015	36293
870	341.123	Sphalleroside A	35855	36102	36216	34423	35902	34848	35275	33320	35887	35641	34873	35120	40013	41115	39097	42710	42052	41964	36969	38432	37251	36351	39164	40087	34479	33713	34779	33392	35497	34951	33373	33698	34506	34422	36214	34701	33278	33786	37410	35870	34503	33948	38574	38788	38567	38781	37877
871	341.14	Austrobailignan 7	25486	24308	26389	25101	25588	24575	23986	24706	25627	24572	24801	24067	27408	27692	28694	27221	27350	27391	27836	26646	26540	28018	28070	27328	25038	24179	24349	25152	26934	26450	23153	25211	25071	25564	25545	25393	22742	25295	24298	25211	24586	23669	25233	26612	25958	26874	26553
872	341.233	13-Hydroxy-9-methoxy-10-oxo-11-octadecenoic acid	56943	57682	55386	57296	57571	55348	57451	56729	56658	59361	58677	58588	58364	56330	55133	56998	58464	59152	56127	55808	55554	49941	54812	55074	57260	57055	58170	55971	55567	58242	56269	56782	59539	57209	59146	60512	55173	54776	56960	54883	55699	53615	55922	57225	55944	53542	55150
873	343.082	Eupatilin	11224	12586	11436	11428	10158	10850	11468	12040	12143	11886	12234	12035	10741	10439	11167	11788	10354	9749	11343	11204	12274	11436	9836	10838	11114	10853	11304	11932	11500	10771	11344	11549	11447	11046	12234	11113	10297	10236	10309	10670	10111	11640	10961	12179	10823	11081	11440
874	343.141	Dihydroconiferin	42917	40958	40686	43161	40020	39229	40116	38214	40726	41723	41158	41603	42665	41244	41294	44197	41468	43079	39670	40642	42590	40234	42064	40888	38307	37437	37220	38238	36389	36863	39107	38123	38833	37875	40704	40441	36665	35347	40027	39766	37666	39365	37971	40271	37672	39892	38668
875	343.321	MG(18:0e/0:0/0:0)	5922	6637	4745	5535	5523	5008	4342	4683	4339	4497	4730	4575	2738	2913	2747	2696	2701	2803	4623	4283	4525	4643	4496	4789	4124	4063	4088	4148	3982	3696	4111	3554	4220	4228	4802	4128	3327	3368	3028	3273	3500	3468	3987	3740	4284	4512	4060
876	344.244	3-hydroxyundecanoyl carnitine	9194	9663	8780	9525	9397	9219	9988	9222	9465	9197	9130	10148	8912	9642	8371	9656	8800	9840	9085	9836	9764	9014	9296	9372	9236	9785	9165	8734	9144	9577	9080	9680	9085	10805	9705	9490	10095	9992	10107	10193	8762	10542	10361	9583	9611	8828	8860
877	345.098	5,7-dihydroxy-2-(3,4,5-trimethoxyphenyl)-3,4-dihydro-2H-1-benzopyran-4-one	11840	11410	14128	12553	12781	12504	11757	11108	10592	11851	11715	11303	13873	11699	12690	12472	12775	12423	12444	12852	12535	10894	11933	10685	11509	12536	11715	11546	11557	11716	11459	12852	12721	11106	10462	10825	11567	11517	11301	12074	11839	12624	11434	12561	10790	10847	9762
878	345.121	Aucubin	18966	19547	20187	19382	19209	20236	19649	20964	19677	19991	19400	19571	22529	23050	21006	22198	23434	22733	21301	19268	21719	21587	20625	19927	19644	19589	20155	19733	18985	19559	19529	19391	19165	19869	19108	18610	16919	18002	20216	18925	19126	18738	19904	19140	21203	19857	18135
879	345.134	Gibberellin A3	19630	19137	19331	20225	19532	18730	19116	18719	19740	19723	19256	20357	20046	21547	19205	21775	19557	20236	19765	19067	19828	20481	19838	18836	19326	19285	18993	19460	19014	19621	18556	19375	20701	19669	18296	19992	19116	18222	19578	19975	20897	19336	19696	19412	19908	18432	18370
880	345.21	(+)-Calycanthine	17742	17994	18035	16811	17848	17420	16985	18267	17667	18557	17962	16981	15857	18527	15965	19928	16119	19322	16447	17841	17267	17209	17792	16240	15946	17504	16807	16438	17311	17516	16224	16618	18294	16307	16982	17667	14766	14611	15781	16431	16052	16330	17484	16690	16756	17361	15786
881	345.245	Methyl-[10]-shogaol	15737	15799	15460	16549	17381	16106	16670	16302	16721	16114	16411	16399	16612	15733	15323	16108	15231	15799	15742	14991	15674	15913	15546	15633	16402	16321	14177	14772	17940	16688	16105	15588	16138	16982	16016	16488	15308	14342	15098	13800	14131	15610	14864	15275	15463	16582	14477
882	346.056	AMP	391232	388530	363148	357923	399499	394236	636678	614215	645133	623056	521321	517802	428422	425356	447657	445368	452086	446737	465040	461473	424930	414321	466185	471331	406726	404792	469160	475526	442306	442191	557805	563317	670940	667269	653933	625354	593647	579308	629152	630954	645723	633669	508069	495082	605090	595359	636320
883	347.171	Foeniculoside IX	39990	42345	39454	42130	41783	41437	40463	40414	42291	40677	42708	38785	38436	40929	37863	42389	44640	46825	39794	39590	41232	41225	39880	42887	41396	42548	38968	40584	43242	43747	41830	40087	40776	40745	41526	40622	41348	38696	38811	39617	37330	40767	39345	39714	40143	39896	42462
884	347.223	3b,15b,17a-Trihydroxy-pregnenone	13894	14380	10959	11000	12028	12236	11882	11681	12298	12263	11361	11724	11842	11585	11490	11926	10921	12476	11911	11109	10861	11555	11529	11849	11820	11253	12120	10749	11722	11445	10909	10943	11950	11105	12001	10181	10799	10038	11771	12316	11120	11713	10972	11303	11816	12168	11394
885	349.166	Calonectrin	18414	18142	18662	17988	19662	18719	18620	18719	18430	19355	19026	18997	20329	19885	20065	20609	19907	19469	18101	18983	17623	19227	18410	18697	18924	17886	17473	17975	19529	17988	18558	18966	17816	18709	19004	19416	17454	17637	19068	17474	17905	18644	19301	18452	19315	19332	19214
886	349.186	(1S,2R,4R,8S)-p-Menthane-2,8,9-triol 2-glucoside	22117	21865	22111	21401	23231	22699	22210	22652	22194	21991	21025	23389	21495	22456	20333	22330	23166	24006	22484	20022	21256	20932	21002	22568	21665	21466	21354	20248	22814	22221	22414	21015	22922	22092	21734	22036	20715	22059	20966	20878	21607	20361	22734	23077	21393	22068	20568
887	349.201	15-Oxo-lipoxin A4	39469	36856	36524	36748	40886	35216	38163	38487	38053	38388	40604	43285	39559	37917	37994	39632	38081	37712	37872	38399	36641	36945	37208	39373	37617	36959	36335	36116	41275	40741	37393	35390	37844	36417	38064	35623	34630	33668	37305	37601	36004	35924	39967	38007	38593	37695	38034
888	350.148	9-(beta-D-Ribofuranosyl)zeatin	9435	8867	8238	9068	7410	7806	7636	8080	8761	7734	7265	8590	9728	9380	9182	8699	8992	8360	8531	8566	9101	10109	8179	8537	7936	7526	7335	7006	7411	7333	8117	7353	7690	8560	8122	7901	8316	7967	8978	8481	8461	7616	8282	8421	8156	9166	7961
889	351.218	Prostaglandin D2	20402	21887	19784	19891	19355	21095	21050	19791	20986	21724	21876	20763	20575	21527	22010	22721	20249	20139	19965	20084	19009	20652	20648	20708	21209	20126	19845	20157	20996	21704	20771	20320	22437	21575	22136	21265	18096	18900	19281	20776	20366	19729	20691	21286	20802	21319	20008
890	351.326	C23:1	19382	18945	17725	18455	19026	20035	18043	19295	18148	19815	19321	19068	15701	16660	14907	14633	14046	14835	18275	16769	16146	17368	18268	16926	17830	18489	18732	18612	18467	18476	18666	17376	19642	18900	18286	18567	16553	15401	13013	17834	16296	16719	16671	17368	20502	16820	15491
891	352.086	4-Hydroxybenzyl isothiocyanate 4''''-acetylrhamnoside	6205	5360	6435	5713	5696	5994	5625	6015	5592	6060	5599	6327	5615	5635	6441	6345	6050	5688	8953	8807	8292	10021	12017	11244	5905	5888	5762	5565	5502	5658	5832	6077	7288	6205	6095	5601	6659	7039	7150	6363	6845	6460	6808	6976	7475	8589	9366
892	353.175	Acetylsalvipisone	29779	27913	29968	28343	28668	27055	27835	26200	29608	29253	27509	27561	28784	28214	29579	30366	25735	26177	27954	27004	28242	28093	27155	29108	27085	25856	26081	28972	27034	28424	26759	24913	25515	28254	28182	27026	27445	29315	27842	28605	26681	25825	28418	28346	28217	28333	29893
893	353.269	MG(0:0/18:2(9Z,12Z)/0:0)	52831	53420	51031	49986	52694	54776	54112	54531	57659	56977	56672	56022	53806	47389	48808	52170	54603	52240	52887	48572	50489	46202	50978	50869	51777	53007	50906	52261	52774	55332	51721	52094	53793	55135	56683	55808	48695	46821	44580	47527	56481	49442	48950	48899	49326	46939	47252
894	355.046	Xerocomic acid	15642	17284	17245	17236	15550	15655	13667	13441	13144	13847	14949	15796	14622	15675	15552	14740	15740	15387	13917	14348	14626	15638	13643	14013	16078	16665	16810	14774	17030	15884	14340	15104	14485	14582	13963	14170	15480	14874	15162	13894	14481	14727	13265	13917	13042	12970	13329
895	355.103	(3,4,5,6-tetrahydroxyoxan-2-yl)methyl 3-(4-hydroxy-3-methoxyphenyl)prop-2-e...	19225	15990	17992	18159	19652	16245	15233	15360	16769	15909	18124	17292	15901	16646	16094	14701	15550	15832	16416	15426	15758	15620	15986	15080	17637	14918	16932	15693	22078	21401	16158	15697	16581	17676	15879	15743	15555	15627	14061	16136	13908	14833	15272	15822	15561	15292	16239
896	355.156	Fragransol C	23934	22477	23637	23689	24554	21822	21194	22356	21499	22347	22965	23829	23676	24119	24415	24015	26849	24607	22127	23769	22836	22308	24081	23834	22711	21144	23124	22717	25264	24113	22733	22110	21853	22573	22220	22705	22635	22359	22481	23047	21872	23018	22817	22168	22161	22407	22386
897	357.061	5,4''-Dihydroxy-3,3''-dimethoxy-6:7-methylenedioxyflavone	19526	21283	21770	19386	23253	20098	20113	20395	21317	21621	21195	21896	20162	19174	17727	17915	18315	18128	18046	18547	18641	18272	17169	16557	22531	20502	21204	20577	21744	22617	19272	20831	19990	21235	17783	17444	19894	19618	17777	17920	17263	17124	14990	15267	15226	15416	16562
898	357.09	Pantetheine 4''-phosphate	13013	14415	13082	12458	14410	13042	12218	12326	13646	11356	12062	12512	11272	12115	11164	12160	10913	11276	12844	12775	13534	13347	13454	12467	13107	11636	14061	11983	13428	12887	12680	13279	13479	14210	11580	12998	12824	12199	11961	12194	11887	12149	11689	11387	12828	11926	12462
899	357.12	Phlorisobutyrophenone 2-glucoside	20609	20196	19443	19638	19252	21217	20074	19434	19385	19560	19722	19692	21980	23871	24339	24428	23224	24016	22592	22539	22013	22463	22246	20471	19030	19949	20357	19439	19966	20774	20804	20234	19327	20550	19645	20089	17771	18215	22876	22889	19030	20639	20388	20731	20884	21071	19589
900	357.17	Malabaricone C	22904	24314	24710	23622	24369	23866	23872	23136	22933	23670	23595	24041	25249	25169	28442	25995	27255	26924	24390	24365	23690	25268	23957	24442	23231	22580	24007	23426	23545	23197	22655	22331	24109	23375	24137	24244	23820	21676	23650	23695	26005	23668	24754	23692	24677	25829	23758
901	357.207	Piperoic acid	29028	30121	28212	28580	29751	29128	30666	29406	32451	31800	32157	28982	31489	31345	29411	28467	29910	31600	27460	28388	30534	29289	30596	29056	29204	30102	28210	29406	29658	30103	29226	29127	29913	31753	30251	28980	28161	28925	27880	29165	27343	28358	27388	30110	28800	27260	27948
902	357.264	13,14-Dihydro PGF-1a	41255	38928	37263	38240	41935	41119	40371	40798	41362	40428	44893	40589	39000	43131	37181	38670	44803	36117	36306	40812	39343	39972	38419	36486	39715	38916	39478	39477	40541	38756	39155	39917	39983	41843	40914	40733	37498	33574	38820	41511	38818	40790	39916	36138	37250	38116	36609
903	359.077	Rosmarinic acid	9054	9105	9825	9145	8579	10756	8999	9965	10135	9904	9966	9101	8280	8418	8619	8748	8560	8627	9911	9398	10211	11132	9473	10076	9045	9073	9894	9755	8967	8974	9583	9937	9157	9808	9446	8773	9101	8643	8150	8513	10053	9079	8805	9545	9574	8305	9747
904	359.115	Gibberellin A59	15799	14845	15728	15302	14678	15744	16039	15845	14367	14789	15368	15434	16274	16468	15447	16263	15618	15097	16449	15229	15304	15268	15283	15202	15442	15341	14121	15125	14473	15092	16232	15036	15601	15541	15561	15585	14945	15344	12953	14881	15742	16191	15863	14484	15412	15272	15190
905	359.134	1-(3,4-Dimethoxyphenyl)-1,2-ethanediol 2-O-b-D-glucoside	21783	21748	22690	21847	21489	22290	22112	21358	21236	22425	21239	20695	24289	25910	24035	25138	25244	26830	23113	21682	22611	21894	23140	22613	22114	20858	22223	22036	22117	21686	22411	22067	22846	20951	22246	21301	22528	20696	24040	20961	22120	23000	22265	22388	22039	22216	22226
906	359.296	C24:4	8421	8730	8127	8230	8408	8906	9112	11239	11520	11126	10391	10861	8295	8232	7574	7869	8203	8697	9315	8774	8627	8615	8273	9333	8846	9173	8799	9440	8599	9341	11119	11143	11445	10895	10084	10827	7530	8078	8366	8479	8546	8141	9081	10554	9660	10404	9884
907	360.135	Levofloxacin	9023	9783	9083	9575	10097	10007	10046	9436	9154	9202	9157	9174	9616	9199	9303	9066	8931	9174	10652	9599	9321	10246	9595	9573	9181	8658	9353	8774	8681	9134	9707	8336	9177	9192	9153	8527	9933	11054	9748	9469	9357	10489	8837	9661	8941	9002	8806
908	361.019	5''-xanthylate(2-)	7904	8444	9592	8071	9062	8582	9084	9364	10339	9414	9766	9630	7148	7934	8198	7729	8724	8142	8617	9582	8740	8604	8218	7972	9206	9014	8777	10193	7679	8487	7865	8677	8895	9053	8361	9606	9489	8524	7822	8313	7984	8502	8408	8339	8132	8532	8661
909	361.094	5,7-dihydroxy-2-(3-hydroxy-4-methoxyphenyl)-3,6-dimethoxy-3,4-dihydro-2H-1-...	9791	10892	10898	10515	11057	11158	11584	9933	10686	10251	11474	9497	11097	12798	9853	11127	11624	11076	10282	11387	10679	10960	10954	10276	11047	10444	10894	10763	10917	11426	9980	10750	11473	11198	11184	11154	10428	9971	10552	11125	10822	10085	9888	8985	10633	9858	10735
910	361.111	[(3-oxo-1,7-diphenylheptan-4-yl)oxy]sulfonic acid	11747	12970	12121	11996	12075	12074	12265	12070	11880	11469	11701	11780	13986	14398	12553	12456	13845	12936	12691	13831	13733	13567	12091	12376	11997	10951	13310	12389	12949	11428	12856	12403	11970	11869	11037	12689	10887	11366	11936	13541	11746	12584	11722	12274	11459	13148	10984
911	361.129	Gibberellin A93	11481	12547	12486	10939	12168	12403	11506	11116	11268	11431	12320	11346	12022	12913	13556	12430	12687	12288	13050	12940	12215	12948	12304	12194	11935	12059	10974	12159	12086	12449	12047	12574	10993	11661	11794	12015	10648	10738	11090	12989	11472	11929	11243	11146	12612	11734	11977
912	361.204	Cortisol	15582	15729	16860	17097	17735	16939	17701	17631	17847	16327	17739	16796	17019	17074	15788	17916	17941	18126	16396	18197	15310	16267	18082	17496	17259	17559	17281	15480	16831	17831	16512	17205	19677	16651	18104	17761	16708	16445	16229	16626	18044	16980	17815	18534	17125	16880	17306
913	361.311	C24:3	11536	10769	10313	11428	11943	11443	8737	9411	9941	9349	9160	10499	6880	6583	6426	6217	6405	6718	10451	10099	9947	9318	8604	9937	10194	9936	9303	9773	8291	9547	8040	9693	9450	9984	8920	10306	7381	7501	7587	7782	8242	8051	9835	9316	10768	9958	9979
914	362.244	Talinolol	5704	5999	5490	5843	5829	5223	5634	6152	5742	5914	5483	5739	5521	5676	5465	6360	5887	5536	5590	5673	5315	5336	5544	5845	5441	6642	5708	5468	5768	5891	5886	6196	5433	6279	6204	5754	5489	5697	6242	5203	5239	5628	6526	6362	5729	5789	5956
915	363.037	Xanthylic acid	7492	6974	7585	7150	7609	6870	7967	8000	7357	7632	7563	8429	7253	6760	7395	7727	6961	7843	8251	7397	8654	8874	7518	7568	7544	6760	7982	7569	7677	6636	7224	8352	6921	7885	8557	7449	7904	8856	7755	8492	8551	9758	8324	7524	8890	7295	7961
916	363.182	5-(4''-Hydroxyphenyl)-gamma-valerolactone-4''-O-glucuronide	23813	23327	22493	23759	25515	24179	24115	22640	23797	23777	23465	23658	25231	26315	26183	25986	25811	25804	24015	23806	23498	23088	22406	24191	22357	23120	22685	23426	23052	24827	23583	24394	22658	22301	23212	23107	24555	21494	22532	22143	22588	23653	23082	23523	23621	23449	22974
917	363.252	6-O-Acetylaustroinulin	10727	10672	10857	10079	10240	11873	10344	10609	12153	10568	11975	11157	9155	10471	11143	10337	9107	10562	10111	11194	10846	10198	11050	10581	10290	10478	10325	9939	11391	10512	9923	9771	11048	11657	10803	11737	10608	10416	10620	10505	10746	10352	11025	10921	10411	10390	9556
918	363.291	2-Arachidonyl Glycerol ether	11178	11120	10113	10115	10380	9920	11482	9578	11737	11624	10394	9884	10381	10268	11366	9788	9547	8859	10091	9038	10111	10226	9833	11083	10295	9967	10577	10150	9992	9553	8831	9955	10757	10917	10121	12140	9546	9540	10420	10043	10881	10235	11003	9820	11773	10152	8903
919	364.156	Nequinate	8330	8264	8901	8814	7900	7880	8566	7749	7866	8532	7861	7615	9577	9782	10011	8913	9480	9290	7540	8051	8045	8267	7461	7798	7741	7347	7406	8386	7596	6951	7830	8276	7271	7665	8131	8057	8419	7953	9038	8406	8122	7987	7477	7304	6965	6786	7418
920	364.284	N-Linoleoyl GABA	5209	4599	4539	3932	5477	3679	3835	3141	4735	4051	4374	4153	3400	4265	4441	4584	3589	3904	4339	3990	4233	4121	4115	4004	3950	3966	3910	4509	4231	4802	4078	5063	3439	3816	4323	4287	4371	4217	3951	3696	3323	3744	3985	4086	4473	4151	4297
921	365.053	3,4,5-trihydroxy-6-(1-oxo-1H-isochromene-3-carbonyloxy)oxane-2-carboxylic acid	7009	7507	7046	7343	8299	7635	6363	7448	7263	8123	7699	7296	6116	6927	7032	7868	6677	6904	8334	8610	8404	8193	7273	6952	7589	7605	6858	7704	7665	7293	7481	7529	6920	6942	6433	6460	7226	7920	7840	7367	6992	7981	7145	8294	6707	6943	7095
922	365.103	Wampetin	13007	13749	14861	15011	12016	12033	13386	13393	13216	11824	11514	11766	13235	15953	14534	13575	15966	12874	15164	14475	14071	15015	15542	14277	12918	12580	13237	12594	12862	12924	13634	13057	13793	14702	13763	13382	12249	13283	13731	13694	12391	14455	13671	13236	12257	13894	14299
923	365.138	Curcumin II	43858	43875	50039	46823	46453	46694	44059	41874	42707	41393	44100	44521	54201	56299	50013	49417	50808	49318	50319	50873	53565	52961	46221	46327	41963	42600	44642	44801	41957	42855	50361	48090	52648	51943	50099	51565	48342	48320	56121	57609	49058	50196	54844	53874	52960	53926	50104
924	365.196	20-Carboxy-leukotriene B4	41128	36786	37699	38617	38733	39810	40924	35672	36015	37574	38374	39152	38682	40799	39745	42053	40642	39450	39539	40700	40420	40229	39620	40668	38260	38508	39170	36783	39720	37332	38827	38891	39165	36128	38379	38367	34068	35723	39652	40425	37961	37185	39582	40967	41046	42849	38997
925	365.342	C24:1	61032	62676	58340	60420	60438	59837	45461	45254	45637	47930	45088	46627	37363	36652	36338	36223	36903	37014	44033	44467	45052	43631	45241	45414	52871	55200	54885	53143	53151	51973	50491	52141	49311	48923	49378	49641	41951	41456	40162	41289	42652	42795	47091	46630	48469	48573	49715
926	366.141	N-Acetyl-6-O-L-fucosyl-D-glucosamine	14729	14196	14878	13509	13235	13337	12689	14648	13998	11687	11934	12527	15491	16521	14457	14375	14702	14152	15374	15194	16619	16157	14109	13508	12935	13050	13003	14491	12393	11519	14401	13102	13562	13966	14208	14960	14788	13988	15407	15626	14788	16593	14843	14574	15582	15265	15334
927	367.017	Orotidylic acid	8300	9585	9867	9209	8194	8638	8835	8561	9021	9202	9930	9959	8862	9605	8697	10026	10426	9081	9670	9058	8855	8442	9953	9902	9060	8892	9694	10173	8482	9117	9286	9377	9378	9483	9352	9015	10966	12206	11494	10956	12242	12310	9727	11013	10007	10163	9596
928	367.067	3,4,5-trihydroxy-6-{[3-(hydroxymethyl)-1-oxo-1H-isochromen-7-yl]oxy}oxane-2...	9349	9945	10613	9808	9682	10323	9922	9935	11965	10629	11971	9791	9416	9513	8538	8607	9013	9887	12870	12286	10714	12371	12074	11138	9748	10103	10153	10337	9909	9783	11810	12675	10648	10958	11577	10934	10388	10845	11853	11680	11346	11526	11211	10113	11902	12298	11293
929	367.084	12alpha-Hydroxyerosone	11011	10145	10536	10984	10997	11517	9893	9771	9825	10192	11284	11273	10586	12469	11073	10202	11856	11714	11481	12768	13530	12932	12396	12230	9956	10356	9408	11818	9600	10645	10161	10813	10218	10331	10223	11743	10434	11387	10906	11273	12279	10537	10473	13829	11148	11459	11234
930	367.213	19-Hydroxy-PGE2	30685	30004	28250	27068	30184	28822	27885	28725	30974	28821	31257	30595	29398	30089	30262	30194	29324	29739	28883	28007	28067	27957	27667	29802	27432	27015	28777	28039	28514	29386	29121	27797	31214	29897	28618	28955	26811	27384	28396	28494	28581	27458	28381	28449	31245	32875	28393
931	367.249	Cortol	48438	48287	34220	35562	37801	37225	37479	35923	38708	37488	37705	39748	39139	36702	39736	38442	45104	45326	33072	35525	34636	34764	34127	35678	36422	34506	35605	33652	36528	34981	35707	36057	36579	35605	38990	38627	32886	35947	35723	34355	33356	34003	34317	40641	34008	38253	33766
932	370.079	Salicyluric beta-D-glucuronide	4935	4702	5507	5610	5557	4643	4769	4905	5232	4925	4960	4254	5750	4880	4679	4603	5287	4848	4954	4474	5179	5051	5723	5216	5187	5091	5616	4702	4308	5457	4299	4455	4900	4462	4590	4417	4900	5419	4628	4899	4272	5018	6315	5242	5380	5448	4100
933	371.041	Gomphidic acid	7955	6978	8575	7967	7683	7570	6994	7493	6954	7898	6809	6936	7617	7979	8100	6990	8278	7555	7406	7000	7365	7161	7230	7722	7516	6969	6846	7501	8210	7781	7448	7009	6240	7332	7369	6234	7773	8541	7082	7198	7989	7952	7705	7156	6877	7037	7212
934	371.099	Veranisatin C	8344	8877	8599	8496	9502	8281	9950	9189	9453	9310	9041	9142	8873	8889	9024	8810	10474	9970	9902	9175	10214	10435	8950	9554	8519	9090	8586	8568	9212	7667	9253	9580	8707	9718	9217	8932	8610	8724	8285	7987	8093	7591	8652	8657	8243	8483	9215
935	371.151	Tetrahydrocurcumin	20225	20213	20472	21486	18500	20277	19430	19589	17690	18676	19662	18529	19414	19297	20201	19827	20226	19774	20887	20513	19213	20678	21586	20646	18802	19974	19028	20055	19100	19426	18475	19982	19053	18998	19651	18530	18750	17567	17808	20163	19352	21084	20094	19012	18867	18852	19489
936	371.186	Mammea B/AB	18379	18548	19227	18620	19281	19230	18890	19633	19704	19552	19404	18923	18936	19494	17407	20613	19729	20797	19488	19277	20043	18812	19532	19315	19026	19127	18835	18000	19160	19307	19399	19246	19788	19231	19671	19566	18354	16995	18132	17721	21294	17805	18742	18192	19766	21112	19172
937	372.143	3-(3,4-dimethoxyphenyl)-N-[2-(1-hydroxy-3-methoxy-4-oxocyclohexa-2,5-dien-1...	11184	11347	11296	11619	10234	10382	10376	10676	11777	10488	10877	11220	10207	10802	10650	10445	9669	10233	10338	9389	10903	11560	11264	10199	9747	9750	9749	9805	8998	9161	9375	9400	8280	9308	10092	10201	9303	8945	10526	9171	9366	10082	10256	9763	9393	9390	9622
938	373.071	Neodiospyrin	8996	9972	8623	10141	7711	8697	8131	9476	8716	8857	8249	10128	8488	8432	8728	9216	9401	8084	9906	9398	9680	10602	9401	9445	7884	10040	8213	9001	9015	9738	8600	9171	9335	8448	8755	8436	8936	8924	8169	9210	9158	9521	8952	8493	8525	9016	7757
939	375.145	Carissanol	16804	17647	17425	17588	15741	16722	17154	15972	16077	15711	16991	15804	20404	20154	19207	18951	18406	17993	17069	17324	18348	19300	17826	19587	16357	16445	15793	15462	15964	15848	16153	15591	15314	15474	17239	16662	17644	16454	17659	16841	18342	16875	17125	18431	17322	17032	17007
940	375.216	Resolvin D1	19681	18655	17838	17091	17961	17997	17529	17484	19184	18820	18279	19479	17931	19228	18646	19040	17578	19443	18322	18034	17389	18067	18731	17880	18605	18447	17973	18125	19282	18555	17335	18743	18017	18155	18217	18663	17330	17709	16517	17211	16827	17395	17088	19519	17603	18770	17522
941	375.29	Allolithocholic acid	12354	11980	10083	8819	10546	8925	9128	10472	10021	9869	9964	9618	9202	9046	9429	9011	9567	9562	9486	10412	10005	9138	9700	10725	9687	10866	10139	9649	9728	9259	9232	10159	9611	10428	10311	9537	9748	8875	8561	8864	9055	9902	10362	9359	10314	9276	9282
942	377.16	Carinol	17058	16520	16899	15779	17554	15729	14994	14675	16349	15021	16123	16218	17980	17551	18074	19224	16422	18013	17282	17752	17242	15207	17288	16658	15988	15308	15076	14941	16787	15821	16055	15257	16229	16067	14992	15543	14570	14424	17276	16702	15648	16154	15293	16232	17695	17912	16075
943	377.306	3,_x001A_4-_x001A_Dimethyl-_x001A_5-_x001A_pentyl-2-_x001A_furantridecanoic acid	255708	254308	218585	219198	233903	237780	255360	235844	295791	289304	244248	235527	234651	238880	242961	242740	254370	252195	234511	231131	232444	233764	234334	234573	216514	214811	222739	217907	220942	216580	222438	226314	236854	233226	240976	238168	219045	213953	220532	219791	219650	223020	234750	240307	225902	227217	224916
944	378.241	Sphingosine 1-phosphate	22030	21158	21263	19533	21238	20221	20231	20623	22531	21093	23373	23103	18554	18209	18006	18325	20247	18969	20247	19823	20496	18816	21061	20690	21336	21961	25233	23011	22673	19935	22973	21610	23867	24141	22012	21457	22046	21533	20447	21572	22212	20110	21192	21958	21421	20870	21641
945	379.013	Tectorigenin 4''-sulfate	7509	8886	9376	9532	8221	7905	7477	7503	7934	7097	8005	7623	7929	7935	7349	7989	8220	7710	8645	8793	9447	9538	8824	8098	7642	8190	7463	7574	7335	7706	8014	8172	7577	8347	7835	7583	8647	9305	8659	8391	8657	8456	7241	6967	7368	7285	7895
946	379.118	3-O-Methylglycyrol	15196	15265	16740	14703	15358	16508	16255	15396	14044	15151	12962	14686	18366	18032	16605	17151	16294	17223	17074	16564	16569	16857	16450	16415	13862	15405	16514	15322	14751	15957	16444	14391	15232	14250	16049	14367	15280	16728	15951	15233	16692	15347	17382	16447	17601	16835	15789
947	379.153	8-Desoxygartanin	17440	18930	17735	18285	18191	17088	16435	17388	17406	16835	17349	15632	23098	22068	22056	20307	19572	21761	18767	18275	20630	19330	19773	19876	18745	19013	17539	16738	17257	17600	18301	17350	17357	15949	17570	17325	19219	20049	20687	20174	19807	18993	18410	17732	18598	17698	17120
948	379.177	Pteroside B	20960	20777	20065	20782	19996	21135	18915	20287	20216	20112	19817	20743	22338	22679	21747	23061	21393	22011	21140	20694	20986	21375	21457	22290	21361	20466	20316	19557	21248	20094	21382	20088	20869	19904	21818	20430	18558	18872	21386	20407	19684	19488	21096	21701	22355	21484	20622
949	379.213	[6]-Gingerdiol 3,5-diacetate	20170	20402	20399	19366	20330	21959	20124	20597	20272	20710	21341	19963	22543	20928	22722	23170	20264	21807	20058	19938	21754	21531	21485	21230	19863	20073	20889	19951	22326	20971	21029	20152	20609	19815	22073	20412	18642	18378	20041	19590	18348	19905	20350	20165	22266	22044	21030
950	379.286	MG(0:0/20:3(11Z,14Z,17Z)/0:0)	13433	13936	13944	13030	13666	13683	14265	13077	14287	13976	15640	13806	12908	11920	16323	13875	13313	14046	12761	12417	11579	12270	14056	13245	14131	12968	13193	13060	14493	15098	15187	13742	14791	13021	13515	14320	14211	11900	13217	12468	12949	12337	12217	12028	12943	12430	12577
951	379.357	C25:1	9478	9043	9146	9784	8538	9139	10021	9445	9315	9335	8952	9614	7737	7259	8399	7865	7745	7996	8245	8474	7434	7674	8365	8338	8773	8328	9542	9231	9554	9389	9833	8873	9227	9243	10117	9851	8090	8097	8487	8831	7937	7772	7585	7085	8001	7225	8870
952	380.113	Oxopurpureine	6948	6626	6565	6971	6127	6024	5040	5798	6331	6972	5891	6055	6420	8399	7137	6754	7350	8411	7050	7108	6856	7148	7294	6639	6178	5893	5787	6295	6215	5523	6637	6465	6666	6427	6668	5608	7478	5850	6614	6444	6116	6712	7180	6489	6590	6804	7386
953	381.031	hesperetin 3''-O-sulfate	10605	11475	11886	11150	10161	11572	9357	10131	9839	10458	9436	10727	9680	9620	8554	9715	10539	9935	10467	11266	9837	10322	9782	10331	11011	11417	9702	10371	10705	11576	9809	10954	9812	9874	9208	9933	9553	9486	9792	9877	10958	11317	9874	10547	9277	9274	8791
954	381.133	Licoricone	17264	16247	17830	17022	18079	16535	14955	15350	15593	15896	15291	15628	21183	21695	20140	18565	19771	20433	17862	18597	19071	18724	18072	18113	17134	16479	15310	15848	18317	15899	17437	16929	16647	17118	16225	16692	18310	17992	18121	19502	17611	19260	17530	17375	17604	17921	17203
955	381.155	1-(alpha-Methyl-4-(2-methylpropyl)benzeneacetate)-beta-D-Glucopyranuronic acid	20714	20699	20333	22016	21120	20382	19730	19829	19604	20749	20702	20096	20810	24849	23066	22909	22740	24014	21361	22645	22162	21765	21762	21198	20386	19021	20638	20155	20788	20568	19846	20231	19828	21237	20156	19410	19412	20972	21438	21674	20671	19198	20662	20587	23859	23940	21017
956	381.192	Cinncassiol A	30386	32405	29787	31339	30881	31628	30694	31413	29806	30901	29595	29257	31808	33582	34083	32873	32566	34362	32687	30500	32436	30734	31380	32005	31074	31727	30720	30176	31582	29875	31209	30235	30172	29948	31701	31030	30539	27663	30026	30657	29011	30859	29562	31905	33591	34484	31413
957	381.264	Misoprostol	36653	35464	35093	32595	34909	37974	34277	37985	37283	37759	35327	36468	36027	34392	34274	39137	36049	35362	34339	32696	34950	34196	33451	34759	35770	36335	32758	35983	35425	35634	33756	34371	34464	35184	36258	37667	35505	33753	33174	30283	35465	32779	32324	34038	33196	34858	36648
958	381.302	MG(0:0/20:2(11Z,14Z)/0:0)	27518	27564	27299	28167	27385	27749	28308	28139	28875	27437	27972	28395	28073	25696	27837	27227	26665	27754	25967	23797	24270	25002	27968	23651	28604	27204	26651	27363	27972	28341	26865	26923	28591	28401	29202	27980	25896	27731	27166	25757	26237	25439	26129	25153	26045	23632	23831
959	381.317	5a-Cholesta-8,24-dien-3-one	27034	26683	27347	25573	26478	25695	26830	26860	28614	27631	29437	27620	27206	28790	30935	29742	31053	31106	24334	23790	23129	23902	24493	24584	26951	25525	27754	26918	26930	27160	26773	26713	27945	25872	29246	27688	30544	30391	29159	28640	28446	27901	26936	25787	24922	25542	24263
960	382.135	N-Acetyllactosamine	7791	7437	8664	7323	7965	7312	6157	6785	6807	6237	7143	7212	7901	7709	7606	8182	7596	7041	8577	7481	8018	8149	9051	7914	7373	6862	6596	6815	8095	7473	6529	7099	6498	7274	7434	7842	7355	6624	7598	7389	6931	8500	7756	7083	7508	7800	7152
961	383.062	2-O-Feruloylhydroxycitric acid	10745	11438	11216	10827	10939	11553	10121	9482	9614	10883	10424	10236	12704	12194	11923	12596	12580	12764	12402	12514	13134	13669	10575	11554	9725	10553	11196	11938	10326	9430	10645	10891	9897	10289	9547	9928	11227	11572	10673	10975	10788	12080	11284	11384	11661	10990	10295
962	383.116	(+)-Zeylenol	18315	17532	16744	18191	17509	17530	15707	16331	16552	17072	18482	17178	16923	15220	16752	16292	17125	18509	19343	19159	16668	17908	19236	17012	17594	18314	16548	18756	16749	18028	18889	17445	15957	17610	16830	16005	17011	18268	17900	19012	17808	18171	17880	17679	17854	17505	17287
963	383.17	3,4,5-trihydroxy-6-{[1-(4-methoxyphenyl)-4-methylpentan-3-yl]oxy}oxane-2-ca...	26727	26761	27346	26364	26602	26275	25350	25740	25383	26582	26453	26512	29640	28560	29860	29930	27861	28105	28902	27976	27605	27907	27605	29290	26505	26245	27462	26243	25567	26475	26971	25963	27805	26051	28550	26712	27125	25458	26959	26574	25209	27009	28873	26872	28484	29623	25874
964	383.334	Eicosanoic acid, trimethylsilyl ester	19700	19039	16585	17457	18679	17754	18786	17977	20107	18397	18255	17307	18878	18879	18378	17380	17840	18547	16420	16053	17390	16524	17245	15439	18224	17328	18345	18235	17960	17736	18042	18065	18181	19008	19229	19615	17926	18374	17805	16813	17418	15975	16567	17073	17822	17071	15859
965	384.145	Glaucamine	9829	9406	10566	10072	9488	9830	9554	9065	9048	9259	8881	10411	9017	8679	9311	8295	9538	8760	10869	11469	11912	11841	11344	12650	9570	9586	9285	10000	9551	10151	9942	9504	10222	9364	9368	10194	11473	10538	10316	10517	10841	10744	11721	11293	11649	10888	11052
966	384.243	Buspirone	9479	9785	9762	9378	10767	10412	10866	10233	10950	10822	11727	11511	10015	9831	10779	9909	9090	12323	9979	9794	10120	10300	10586	9629	10137	10006	10033	11011	9780	9986	10706	10104	10538	11220	10820	11168	10840	9315	9742	9370	10177	9262	10545	9791	10633	10241	9384
967	385.259	Glycerol trihexanoate	45087	44757	44006	44449	46192	48082	47282	46453	46402	49115	49590	48249	45040	45505	44515	45882	53194	53308	41249	42796	42533	40990	45504	43148	49402	46263	44292	44754	48544	49619	49418	46835	47926	49470	47438	46577	44983	45976	43396	43319	40933	42600	43636	44777	43189	41215	42621
968	387.093	3,4,5-trihydroxy-6-[2-hydroxy-4-(2-hydroxy-3-methoxy-3-oxopropyl)phenoxy]ox...	7001	6493	6299	6386	6263	6771	6133	6744	6845	6007	6378	5784	6043	7557	6248	7935	7047	7002	6922	6653	6650	7465	7528	7117	6378	6264	6401	6185	6341	6570	6635	5611	5575	6336	6962	6354	6331	6838	6639	6133	6184	6226	6693	7562	6030	6859	6619
969	387.202	5a,6a-Epoxy-7E-megastigmene-3a,9e-diol 3-glucoside	40969	40430	39341	40269	42221	41633	41996	39793	42024	39210	41257	40774	38939	40879	41354	41260	45872	46565	40165	39691	39038	37336	40909	41079	41725	41299	40340	41576	41851	41318	40761	41199	40742	41936	41797	43516	37306	37489	39279	37648	35794	35511	40676	39063	40112	39884	38175
970	387.238	5,6-Dihydroxyprostaglandin F1a	24672	24088	24814	24417	24304	24402	25939	24661	24763	24188	25463	24856	25945	24128	26966	24270	27185	23971	23693	24106	24292	23713	26294	23914	24129	24934	25534	24180	24926	23406	24367	24368	25423	25639	24664	24662	24666	24017	22063	22680	21510	22700	24137	24168	24027	25136	24298
971	387.326	3-Hydroxy-1-phenyl-1-eicosanone	6073	5669	6179	6188	5820	5841	6494	7407	7061	5484	6953	6681	5423	5121	4849	4767	5534	4998	5450	5623	5743	5517	5080	6381	5891	6503	6485	6660	6966	6208	6853	7242	6472	6905	7665	8222	5390	5168	5620	5788	4994	5948	6564	6831	5506	6940	6740
972	388.098	Cefprozil	17525	17768	18608	19409	14718	14144	16215	15974	18976	19411	17094	17037	13743	14270	14029	14838	13543	13732	15295	15099	16092	15330	17733	17352	13794	14253	14052	13805	12743	12911	14837	14148	14974	14838	18987	18882	11479	14815	14779	15543	15321	13900	15853	15609	13726	14537	15388
973	388.118	xi-8-Acetonyldihydrosanguinarine	46349	48977	45270	50574	38288	40108	38542	38193	43145	42119	41637	42024	31517	31414	32273	29906	30784	31626	34401	34891	37253	35945	36957	34822	33068	32754	31247	33154	28125	27196	33640	33055	34767	33129	46341	46855	30668	30921	31045	33405	31190	31551	34525	34718	31106	30138	33435
974	389.048	1-Phosphatidyl-D-myo-inositol	7254	8873	7307	8427	6708	7779	9140	9585	9710	8544	9408	10106	7026	7530	7089	6714	6736	7803	8699	9028	9049	8688	8667	7762	7818	7626	7297	7857	7610	7458	9173	8719	7816	8350	8776	9513	8601	9569	8997	8405	8691	8275	6987	7667	7929	8283	7986
975	391.138	Marmesin rhamnoside	12721	12743	13279	13129	12873	12611	13006	12758	13657	12398	13121	12622	14841	15080	13138	13398	14367	14474	12571	13219	14128	13629	14561	13817	12294	12518	11672	12459	11786	12259	12827	13149	12466	12853	12850	12726	12642	11756	14270	12073	12858	12675	13146	13048	13035	13268	13834
976	391.249	20, 22-Dihydrodigoxigenin	13230	13901	13023	12864	12818	12625	12590	14210	14023	13969	14230	13125	13529	13441	13298	13471	13203	12989	13260	13304	13448	13047	14084	14304	12607	14145	12936	13577	12985	13090	13738	13372	12888	13851	12871	14268	12537	12662	13099	13463	13731	14091	13618	13859	14017	12964	14159
977	391.285	3b,12a-Dihydroxy-5a-cholanoic acid	13897	13001	11980	12316	13268	12449	12338	11919	13021	12896	12721	13811	11379	12141	11794	13060	9870	12177	11030	13041	13060	12919	13979	13476	14108	11927	12124	13329	13665	12080	12730	12271	13677	12205	13226	12636	12279	10264	13442	12721	11179	13192	11417	11415	12116	13191	11143
978	392.116	gamma-L-Glutamyl-S-(2-carboxy-1-propyl)cysteinylglycine	12828	12592	13943	12349	13160	13350	8990	11858	10654	9593	11492	11695	10627	11207	10255	10356	10481	10487	11861	12041	12366	11637	11281	12271	12424	13455	13092	14578	13617	11749	12588	12188	12058	12112	9387	10888	11664	11647	11359	12056	11624	11441	12252	12327	11243	11226	11135
979	392.161	Erlotinib	10264	8527	11377	10124	10804	11838	8603	9086	9235	9441	9656	9526	11927	11445	10144	10156	9159	10487	10451	10233	10830	11022	10298	9979	10176	10874	10048	9787	9517	9353	10224	9444	9876	9956	9696	9124	10668	9738	10255	10146	10463	10518	9885	9057	9569	10712	10493
980	393.099	1-Hydroxypyrene glucuronide	8470	9327	8680	9626	9163	8724	7585	8588	8258	7654	8727	8283	10108	10378	10141	10812	9500	10309	8929	9626	8741	10181	9466	9748	9659	9218	8334	10027	8389	8506	8942	9280	9398	9229	8863	8413	10365	9268	9613	9877	8953	9402	7648	9398	9103	9027	7848
981	393.228	3''-Methoxy-[6]-Gingerdiol 3,5-diacetate	18575	18671	17680	17619	17752	18706	19742	18039	18587	19051	18330	17934	20636	19496	20383	20674	18866	17718	19392	18698	19101	18673	19237	20106	18468	18696	18562	18693	18252	18708	18611	19038	17973	19837	19826	18882	18121	18185	18238	19360	19873	19263	18652	19232	19256	20885	19102
982	393.373	C26:1	26699	29006	27127	24283	26308	27586	24701	23938	24635	27563	25278	26546	19587	19093	19807	18656	19898	18865	22237	20947	21870	21523	21137	23318	25105	25322	24792	24747	24867	24959	25360	23462	26050	25401	24772	26022	22206	21861	22146	21908	22108	22684	20505	22561	22910	22900	22327
983	394.028	Cefdinir	3539	4006	3307	4492	4125	3643	3883	4038	3630	4399	3697	4114	3324	3406	3282	3343	2871	3894	3682	4031	3531	3656	3424	3768	3908	4327	4091	4433	3662	3241	3949	4320	3693	3897	3493	3750	3775	3905	3749	3375	3977	4121	3662	3914	3442	3774	3981
984	394.038	Oxaliplatin	3377	4455	4737	4696	3688	4009	4152	3778	3668	4482	3521	4221	3325	3511	3840	3489	3425	3303	3795	4386	3489	3457	4150	3892	4349	4459	4699	3824	3733	3909	3844	4092	4140	3779	4115	4108	4384	4062	4195	4233	4483	4205	4441	4431	3444	3572	4183
985	395.062	3,4,5-trihydroxy-6-{[2-(4-methoxy-1-benzofuran-5-yl)-2-oxoacetyl]oxy}oxane-...	5279	4923	5466	5882	6086	5527	5232	5941	5043	5293	5354	5211	6022	5968	6488	6286	5415	5875	6039	6830	6405	6659	6348	6515	5557	5752	5974	5175	5719	5067	5788	6163	5179	5509	5986	6181	5792	6046	5898	5484	6046	5296	6215	6134	5785	5397	6553
986	397.186	3''-Hydroxy-T2-triol	33913	33787	33828	35382	34285	34624	32031	32860	33204	33182	35438	32384	36382	38072	36684	39893	37294	36832	33060	35917	33714	34913	35008	35127	33591	32392	31154	32417	35402	34703	33850	31965	33748	33677	35745	33825	29567	32376	34541	34068	34036	34447	33988	35994	37814	36910	31996
987	398.064	Vitisidin A	5761	5323	7024	6344	5375	6192	5464	4907	4978	5086	5321	5752	5496	5702	5896	5788	5633	5906	6058	6408	7219	5663	6629	5917	5736	6429	5755	5843	6164	5250	5837	5861	5389	4966	5196	5837	5984	6164	6116	6347	7175	5407	6960	5746	6058	5938	6990
988	398.13	Oxmetidine	12496	13142	13648	13758	14294	12457	11524	11279	11445	11374	12439	11905	12444	11583	10916	12374	12557	11906	12763	12347	12682	12350	11566	11455	12021	12821	13971	13366	12743	12859	12769	12348	12141	10487	11010	10343	11378	11361	11048	11449	10526	11984	12127	11460	10878	11377	11257
989	399.005	[2,6-dihydroxy-4-(3,5,7-trihydroxy-4-oxo-3,4-dihydro-2H-1-benzopyran-2-yl)p...	5627	5888	6719	6994	5815	6142	5175	5639	5547	5538	5608	5416	6540	6960	5845	6560	5925	5582	6709	6663	6842	6335	5801	5499	6579	5720	5995	7200	6494	7098	5896	6805	5464	5637	5525	5082	6198	5957	6315	5916	6525	7122	5521	6032	5513	6356	5577
990	399.107	5-Hydroxyflavone	12747	13357	14685	14524	13352	12966	11061	11396	11556	12182	12613	12400	14257	13527	12545	12135	14685	12900	13444	13610	13708	14537	13294	13552	12732	12116	12475	12609	12520	12913	12697	13300	12066	12042	12079	11491	13947	15194	12915	11520	12396	12397	11968	11998	11745	11948	11703
991	399.166	Corchoionoside B	25941	26328	26484	25998	26695	25039	24433	23763	25867	23989	24189	23240	28366	27618	27333	27853	26096	26511	27462	26185	27214	25770	25713	26154	26091	25370	24750	25355	25946	25616	26106	23605	25098	25023	25840	23578	25494	24175	25361	26684	27155	25027	26050	27373	27853	27473	24577
992	399.182	Melleolide	19193	21547	21054	22313	19801	20895	18685	18623	18116	17392	18619	19035	21017	23339	20663	22231	20387	21042	23710	21491	22132	21102	21527	22481	20665	21493	20866	19355	20246	20410	19300	19616	20404	18596	19748	19433	20108	18234	20607	20512	19946	20985	20555	18712	21604	21168	19824
993	399.202	Cincassiol B	32992	32316	31669	32827	32354	33438	33190	31228	33618	32209	32197	31989	36422	34388	35431	37851	37275	33035	34615	32791	32073	34038	34647	34368	32701	33479	31847	31413	34116	32863	32168	32427	33270	33615	35777	34256	31655	31112	34236	32990	31100	28873	32517	32716	35343	35201	31891
994	399.312	3-(Acetyloxy)-2-hydroxypropyl octadecanoate	17665	17268	16318	17108	18402	16835	17944	17396	16262	15792	19425	18131	16663	15373	18934	17922	18387	17305	16109	15559	16743	15423	14721	15580	18000	16622	16245	17474	21227	20286	16922	16958	17642	17719	16719	17834	20250	15754	17325	16327	18108	15531	17036	16143	17019	15463	15517
995	401.015	dTDP	8568	9854	9214	10338	10177	9525	9642	9524	9303	10032	10082	10534	10615	10732	9741	10138	11203	10085	11142	10546	9974	10904	9538	10182	11174	9601	10200	10693	10376	11288	9114	11208	10342	9851	9768	10005	11694	13073	11012	10690	11824	10791	9760	10143	11530	11311	10869
996	401.087	5-Hydroxy-3,3'',7,8-tetramethoxy-4'',5''-methylenedioxyflavone	13935	12047	12003	11267	14238	11852	12657	12388	12715	12960	16139	15695	13511	12651	12996	12345	16128	14720	13204	12127	11277	11984	11136	11354	15035	12868	11934	10576	13703	14704	11150	10534	13163	11854	11878	10777	11284	11286	12116	10830	12016	9868	13847	11721	11900	10114	11147
997	401.18	Clocinizine	28823	29532	28508	28259	30312	31019	28103	28776	27186	28056	29643	29207	27873	32600	33618	29626	33701	29501	31724	29676	31459	31397	29507	29322	28432	28654	28956	28174	32221	31598	28254	30378	27411	27932	28926	28654	26557	28516	27468	27823	28512	27602	30145	28844	30743	30633	28404
998	401.217	Acetyl tributyl citrate	34742	32355	31015	32579	35375	33773	34692	31420	33468	31705	33286	32363	34693	33078	34101	36353	34072	34853	31947	33721	32001	30465	31323	33667	33425	32322	33703	32987	33231	33071	33438	32576	32551	33375	33032	34199	32301	33057	34952	31871	33127	33575	31693	32626	32688	33453	31907
999	401.235	Lucidone A	15680	16102	14448	15478	15140	16338	15409	15650	15943	15016	16334	15650	16377	17115	14708	15235	15170	17191	15828	16054	15131	16070	14784	15101	15209	15087	15448	15584	16065	15244	15589	16725	15954	15179	15964	17765	14768	17652	16104	14958	14206	14608	14966	15496	15064	17508	16450
1000	401.271	7b-Hydroxy-3-oxo-5b-cholanoic acid	11205	11598	11014	10312	11931	10921	11900	11392	11563	11620	11886	11634	11505	11175	13750	11316	11721	11495	11120	10344	11374	10910	11811	11301	11508	11480	10655	11385	11871	11953	12083	10951	12287	11818	12112	12010	11394	10875	9795	11478	11666	11258	11754	11246	11143	11252	11161
1001	401.29	Sorbitan palmitate	13589	13996	13154	13327	13849	14457	14562	13358	13705	13984	14079	13376	13500	15082	14618	13492	15045	14028	12497	14046	11768	12462	12556	12780	13785	14440	13106	13710	13787	13513	13250	13390	14154	13830	14235	13965	13394	15000	13929	12456	12523	11918	13039	14205	13030	13101	12647
1002	402.01	CDP	27473	28783	29240	28841	29794	30027	28104	29937	27362	25931	30777	26257	27693	28026	29905	27628	28973	26846	27897	27741	27089	26917	29031	27134	33489	31496	33374	33596	31475	31803	33275	32050	34968	34526	33279	33375	32694	32398	33780	34498	37934	35800	35082	36232	37926	38364	37876
1003	402.091	3-Methylpentyl glucosinolate	7092	5929	6214	5863	5691	5773	5453	5674	6543	5864	7430	7155	5543	5534	5337	5725	7312	6562	6455	6222	5628	5917	5197	5633	6078	6935	5665	5156	6112	6008	5629	5724	5712	5924	6062	6114	4686	5344	6475	5890	5828	5768	7148	6032	5785	6520	5773
1004	402.995	UDP	65890	63994	66180	65219	68604	68420	70345	68309	66414	66873	62389	62284	63425	62248	64700	64329	65586	65327	62606	63410	58904	60862	64274	63971	74564	75376	80217	74427	71818	74664	72387	80107	76108	75725	71549	72295	77299	75000	79376	76891	85191	82702	78665	81234	78412	83285	83801
1005	403.102	cis-Resveratrol 4''-O-glucuronide	7783	8696	7941	8843	9276	9445	8432	8301	8664	9114	9010	8979	8610	8655	8436	8647	7998	7598	9779	8467	9775	8618	9962	9431	9098	8661	8396	7491	9053	9906	8932	8361	9380	9190	9901	8858	8641	7939	8413	9123	8253	8683	9575	9924	9911	9606	8920
1006	403.197	Pisumionoside	40090	39324	38384	39357	40540	41834	38464	37883	37775	39232	39235	38582	40340	38183	42275	41157	40582	39110	40348	41447	40004	39306	38661	40382	38608	42000	38473	39983	40751	39166	38221	36684	36622	39293	38850	37889	38697	38915	37639	37797	42683	38019	37828	40610	38565	41228	38138
1007	406.128	2-amino-4-({1-[(carboxymethyl)-C-hydroxycarbonimidoyl]-2-[(3-hydroxy-3-meth...	68860	69205	95074	98529	85177	87574	102761	102830	76517	82415	92713	93685	65322	64293	62674	64817	69711	72342	72850	74143	75254	76598	66523	68458	113266	118757	97109	96007	138846	146037	84863	83912	74048	73707	75824	73683	87650	86333	72399	74027	72359	73738	75545	74994	72665	72154	88187
1008	407.149	Mammea A/AC cyclo F	30864	30927	38452	41165	37876	37043	42576	42729	35440	34958	38071	38354	35199	37257	32704	35245	39404	38711	36785	36397	37345	37365	35196	34589	45040	48314	39689	39649	54469	54895	37933	38630	35381	33831	33061	35687	37880	36922	32970	32699	34644	34047	35436	35809	34382	37136	39428
1009	409.079	3,4,5-trihydroxy-6-{[3-(4-methoxy-1-benzofuran-5-yl)-3-oxopropanoyl]oxy}oxa...	5530	5282	6551	6826	6165	7279	6255	5749	5126	5917	5951	5814	5743	6212	5533	5766	5654	6223	5384	6560	6135	5712	6525	6770	7446	5625	6157	5817	6270	6689	6967	6091	6315	5912	5442	5432	5689	6128	5665	5597	5739	5559	6850	6067	6368	5576	5911
1010	409.13	(5a,6a,8a,11a)-8-Hydroxy-2-oxo-1(10),3-guaiadien-12,6-olide-15-al 8-(4-hydr...	12543	11994	13144	12692	11784	11949	10882	9984	10284	12270	11975	11725	13429	12796	11772	12501	11981	12934	12776	12895	13714	12924	14110	13014	13078	12747	12102	12471	13546	14241	12463	11236	12742	12903	12074	11374	11788	12590	12607	12505	11939	12200	13183	13134	11946	13031	12397
1011	409.206	Risperidone	22824	25263	24951	24581	24235	24175	24107	23958	23886	24667	23641	23692	23204	23377	23530	20331	24115	23049	25461	22776	25214	22898	23406	25076	25186	25157	25152	24280	25177	24502	22930	24726	23412	23906	23528	24737	21613	23476	21511	22210	21529	23761	23052	23336	23632	23247	23126
1012	409.237	LPA(0:0/16:0)	21046	21514	21819	19837	20574	18810	20560	20565	20699	20725	19962	21640	20898	19196	20129	21070	19770	21388	20435	18946	18786	18650	20054	19545	21626	21040	20326	20180	21324	20578	19957	20661	19150	19482	21086	19174	22547	18046	19115	18815	17273	18773	18881	18756	20264	21296	19375
1013	409.404	C27:0	32043	33198	30533	30554	31691	30722	32332	32316	33910	32745	32620	33765	29004	29852	32315	31341	30728	30465	30959	28434	30704	29470	30375	28551	29695	29571	31218	31152	31988	31405	30028	29749	32741	33221	33530	33555	31626	29103	29772	29839	27716	30175	28475	30469	29161	28235	30108
1014	411.188	Isopentyl gentiobioside	19337	19495	21378	21186	20437	21783	18077	17893	18926	18486	19019	18379	20256	20933	22795	21261	20162	20124	21415	23365	19608	21764	23642	21230	20664	21510	21255	19681	20841	21564	20452	18296	20333	18999	20689	18896	21204	22415	19559	18847	21818	19209	20824	18921	21983	21341	21139
1015	411.202	5-(2,3-Dihydroxy-3-methylbutyl)-4-(3,4-epoxy-4-methylpentanoyl)-3,4-dihydro...	24772	24849	24693	26615	25464	26341	26829	26027	25040	24942	26714	25502	29226	27974	28551	26735	28777	30172	27141	26477	24929	25424	24073	27546	26893	25113	26776	24113	25269	26387	26471	24872	26718	26241	24953	25544	25850	24999	25353	28046	24169	25848	25915	25261	27674	30123	25156
1016	411.347	MG(22:1(13Z)/0:0/0:0)	60351	59954	54979	56242	57779	58078	59421	57995	59598	59253	60366	59456	59394	57584	58860	57021	58058	56769	55101	53330	53612	54733	53771	54202	56246	57035	57807	56124	57813	56390	59664	57746	58703	58393	59332	60595	56581	56138	57250	55990	54988	56413	54112	55150	54511	56062	53725
1017	413.071	3,4,5-trihydroxy-6-{[3-(7-hydroxy-6-methoxy-2H-1,3-benzodioxol-5-yl)prop-2-...	6068	6486	6502	6490	6671	6924	6014	5856	6232	6512	6700	5952	6823	7179	7334	6454	6608	7223	7191	7021	7079	6898	7845	7100	6686	6425	5947	7238	6629	6320	6350	6628	5847	5945	5659	5786	6889	7158	6827	7155	6747	7021	7121	6973	6516	6357	6221
1018	413.326	DG(8:0/13:0/0:0)	26221	25506	24035	24724	25225	25798	24827	25330	24211	24149	25230	24583	26132	25549	24007	25967	24515	22835	23515	21221	23044	22015	21707	22393	24624	25082	23515	23663	24657	24915	26216	24258	25506	24004	27565	25650	23037	22150	23870	24159	21780	21542	22439	22941	21449	22480	24438
1019	414.097	Cephalosporin C	9619	9386	10885	9931	9372	9297	8326	9088	8613	8798	9219	8979	10097	9789	9754	9215	9919	8937	9288	9553	9962	9500	9834	9648	9576	9475	10454	10666	10421	9822	10037	10401	10694	9537	9151	8492	10584	10229	9911	10285	8938	9680	8586	9046	9054	9062	9504
1020	415.104	Pulmatin	8617	9445	9235	9029	9065	8755	9355	8852	9039	9697	8665	9432	9247	9206	8591	8420	8513	8838	9556	9825	9061	10180	9070	9604	9770	10081	9479	8653	9640	8793	8416	9426	8963	8772	8416	8830	8534	8361	9568	8902	8590	8947	9463	8697	10253	9683	7845
1021	415.175	Armillaric acid	17994	18551	19133	18519	18264	18126	16827	17465	17991	15199	16673	17434	20189	20362	20585	18579	20066	22357	20505	19376	18537	18334	18282	18969	19281	19209	18294	17690	19130	20420	17125	17415	16402	16443	17753	16654	16312	18603	17765	19614	17572	18432	17860	20584	20335	19401	18561
1022	415.197	Ethyl 7-epi-12-hydroxyjasmonate glucoside	26579	27650	26142	27397	28238	28663	27060	26577	27452	26954	28234	28190	31061	30281	28681	31084	34458	31604	26390	28666	27228	28380	26727	28098	27013	28610	27646	25675	27283	27920	27500	27056	27768	27434	28577	27388	26290	28653	28110	31213	28848	29061	28768	27021	29008	29771	28894
1023	415.214	Heterotropan	18048	19981	18884	19588	18687	20476	19001	17700	18824	17140	18767	18232	19808	18894	19869	21610	20383	17606	18919	17776	18689	18402	19277	19490	18510	19214	18969	18696	19452	19311	19866	19486	18824	18576	18895	19118	17926	19348	18680	20387	19875	18945	20830	19099	19057	19086	19651
1024	415.321	24,25-Dihydroxyvitamin D	13423	14461	12676	12492	12477	13982	13339	13094	13676	14554	14261	12225	11981	11996	12740	13082	12445	11764	13775	13044	12831	13131	14450	12657	11963	13724	13863	13512	12718	12356	12856	13349	11892	13036	13002	14273	11376	13246	12540	13539	11533	11035	12989	13208	13141	11967	12580
1025	415.357	(22Alpha)-hydroxy-5alpha-campestan-3-one	5751	6200	5540	5895	5468	6101	6175	5831	5986	5974	5909	5430	4846	3998	4648	4442	4725	4255	5868	5196	4956	5681	6249	5445	5487	5571	5662	5863	6176	5590	6346	6564	5949	5899	5907	6018	4740	4822	4333	4646	4945	4894	5436	5234	5349	5677	4929
1026	419.097	6-{2,5-dihydroxy-3-[(E)-2-(4-hydroxyphenyl)ethenyl]phenoxy}-3,4,5-trihydrox...	6564	7089	7374	6838	7638	6552	7381	6242	6885	7402	7573	7213	6178	7598	6657	6235	5742	7003	6870	7850	6620	6616	6912	7084	6665	7334	7508	7047	6828	6525	7160	6523	7088	6865	6037	6670	6298	5907	6237	6483	5707	6061	7279	6128	7035	6783	6145
1027	425.147	6-({2-[2,4-dihydroxy-3-(3-methylbut-2-en-1-yl)phenyl]propanoyl}oxy)-3,4,5-t...	25365	25908	30314	31856	30602	30238	32896	33238	28425	26871	31138	29618	26823	26937	25932	25813	29825	30045	26872	27006	26649	27823	24782	25571	37884	38352	31848	31925	43522	44939	31270	28288	28048	27844	28440	26983	27852	29952	25028	25452	25221	25114	25281	25155	26018	25761	30999
1028	426.142	Pemetrexed	13746	14281	16328	17141	16667	15522	15638	16187	14409	14503	15988	14693	15535	13718	13795	15372	15335	15719	17202	15057	18721	16471	15700	15944	16754	17700	15538	15240	17473	18672	16836	15688	15256	14952	14445	14958	16090	16403	15797	16137	15474	15903	14856	16229	15503	16537	15412
1029	427.088	6-{[3-(6,7-dimethoxy-2H-1,3-benzodioxol-5-yl)prop-2-enoyl]oxy}-3,4,5-trihyd...	13056	12249	12674	11822	11840	12359	11707	11757	10768	10346	10749	12243	9756	9917	10063	9563	10235	9342	11974	12030	12889	11236	11920	10392	11704	12861	13103	11794	13370	13964	12632	11969	11532	11195	11979	11369	9733	10404	10790	10848	10175	10714	11310	11259	10212	11704	11305
1030	427.126	6-[2-(carboxymethyl)-3,5-dihydroxy-6-(3-methylbut-2-en-1-yl)phenoxy]-3,4,5-...	12612	13661	14109	14068	12959	12621	12536	13079	12836	12669	12000	13027	13655	13317	12036	13432	14384	12598	14370	13399	14463	14591	14396	15400	14049	14973	13512	14108	14291	15084	14466	13537	11924	13211	11738	12625	13052	13751	13668	14440	12095	12620	12608	13577	12725	13513	12197
1031	427.215	Austalide L	18339	18384	18709	18144	17765	18404	20145	19397	19082	18635	19662	18208	19891	18844	20290	20832	19208	20136	18429	20980	19633	20035	19779	18770	19641	19175	18648	18209	19846	20026	18780	19286	18644	20110	20141	18843	18724	18469	18068	19381	17703	18073	19251	17564	18986	18596	18011
1032	427.307	Glyceryl lactooleate	27726	29178	27945	27722	29056	27682	27825	26482	26825	27101	28094	28218	29680	26642	29103	27432	27781	26488	26947	27054	26482	26174	25198	26357	28489	27551	27297	27243	29239	29309	27377	28470	28201	27838	30771	27022	27687	27662	26675	26333	28375	27261	27511	25646	27537	26938	27553
1033	427.342	DG(8:0/i-14:0/0:0)	23265	22951	21442	22476	23906	23570	22722	23174	23033	23444	23688	23286	23658	22681	20409	21957	21096	18362	23292	20363	20829	20352	21032	21665	23195	22597	22179	22169	23864	25740	22870	22198	24166	24112	24089	22759	22693	23395	21535	21660	20779	21464	23776	20514	23002	23378	21405
1034	429.057	CMP-2-aminoethylphosphonate	6098	6617	6779	6710	6855	6345	8023	8584	8293	7717	8275	7585	7221	6925	6755	7338	7304	7191	8666	6811	7652	7731	8262	7551	7028	7856	7543	8311	6683	7547	7817	9499	6913	8158	7541	8400	6921	7254	7101	7756	6911	7454	7695	10041	8708	8492	8789
1035	429.118	Ketoprofen glucuronide	11648	10995	12952	12473	11919	11194	14815	13193	12309	11774	12756	11314	9857	10299	9695	10102	10231	10272	12282	13314	12523	11508	11977	14146	11721	11151	12454	11322	12659	12856	12595	12937	13282	13417	11457	12330	10374	10640	10464	10557	10512	10006	11959	12107	11699	12517	10807
1036	429.267	2-(2-Methylbutanoyl)-9-(3-methyl-2E-pentenoyl)-2b,9a-dihydroxy-4Z,10(14)-op...	14472	13719	14372	14981	14762	15031	13734	13721	14128	13916	15001	14398	14608	15755	15565	14957	16179	14640	14238	13415	14047	14592	13768	13233	14590	14222	14349	13840	13823	14803	14567	14825	13387	14390	14908	14083	13242	12907	14227	14636	12770	13601	15620	15847	15098	14790	15116
1037	431.136	3,4,5-trihydroxy-6-[2-hydroxy-5-methoxy-4-(3-phenylprop-2-en-1-yl)phenoxy]o...	10553	11414	12392	10837	10397	10845	11152	11817	11041	10361	10952	11300	11133	10172	10575	10015	10966	12180	11126	11336	11819	10956	11404	13003	10393	10307	11438	11498	11877	10946	10830	10662	10097	9636	9909	9890	11512	11081	11135	10862	9669	11499	10366	10012	11250	10543	10895
1038	431.208	Melleolide G	23214	24132	22712	24659	22553	23184	21352	22415	20989	22771	21922	22359	25074	23471	24825	22904	25465	24100	22333	23368	24054	25103	24675	25276	24179	23945	24076	22624	23709	22011	22782	22548	22693	23616	22676	22289	24311	22114	23338	22701	21472	23521	22322	22785	23081	24898	23204
1039	432.085	7-(3,4-dihydroxy-5-methoxyphenyl)-6,11-dihydroxy-3-(4-hydroxyphenyl)-2_x001A__x001A_,8-...	3810	3270	4061	3641	3016	3022	3430	4086	3851	3332	3656	3261	3677	3664	3171	3152	4013	3781	3249	3664	3454	4102	3435	3600	3414	3899	3533	3584	3105	3178	3186	3926	3596	3594	3117	3670	3629	3925	3838	3291	3388	3312	3645	3995	3118	3255	3492
1040	432.128	Tolmetin glucuronide	4731	4986	5507	5889	5855	5472	6606	5735	5220	5540	5186	5883	5336	4964	4522	5362	4824	5170	5644	5358	5414	6377	5667	6597	5174	5250	5203	5512	5194	5656	5821	6040	5453	5249	5070	4896	5446	5281	4896	5084	5105	5480	5406	6050	5054	6075	5916
1041	433.31	beta-Citraurol	10659	10330	9643	10109	9059	9003	10530	10501	8811	8942	9433	8979	9199	9354	9672	9576	9916	10008	10661	9201	9986	9283	8949	9477	9311	9658	9392	9022	9648	9757	9511	9168	9204	8866	9311	9642	9227	10490	9483	8932	9834	9190	9231	8446	9671	9469	9895
1042	433.332	3a,7a-Dihydroxycoprostanic acid	18175	16165	14922	14138	14906	13900	16432	18293	15511	16237	14361	16011	13290	13372	15766	14220	14918	14249	14862	14657	14567	12791	15608	13187	15208	14513	14653	14015	14553	14864	14895	15188	15558	15119	15320	14940	13639	14557	14889	14054	14219	13530	14184	14314	13751	14269	13660
1043	435.254	LPA(0:0/18:1(9Z))	25437	25397	22276	26140	24487	26263	25037	24550	25083	24098	25314	24325	23008	24393	21013	24191	23459	24449	22872	22423	22244	21917	23216	25110	24395	25498	24021	26166	24589	24848	24904	25773	25449	25029	26779	26925	23746	23683	22430	24552	23530	25322	23608	22673	23321	23287	23677
1044	435.31	Varanic acid	13333	12342	11774	12594	12281	12561	12581	12095	12698	12504	13386	12895	14527	14534	15433	14715	14126	14761	13134	12450	11844	12956	12599	12631	12247	12704	12227	13151	12111	12562	11388	12564	13284	11652	13249	13030	13055	12909	14077	14336	13549	12364	12082	11643	12014	12472	13968
1045	435.348	5a-Cholestane-3a,7a,12a,25-tetrol	10767	11576	12106	10381	11534	12054	11000	11778	11585	11343	11494	11158	9478	9519	10755	11359	10093	9803	10469	11176	11158	9798	10393	8983	10780	10734	10808	11179	11110	11205	10582	10715	12864	11516	11805	11427	11206	8879	12146	9880	9792	10042	9608	9395	9413	11347	10495
1046	435.42	14,16-Nonacosanedione	9744	10415	9837	10178	9687	9933	10171	9391	11673	10719	10505	9683	11321	13098	9805	12114	10653	12557	9281	9820	9296	8882	9197	8643	9957	9479	9774	10159	10042	10391	9751	9471	10647	10892	10405	10478	8704	9116	10393	8233	11070	7693	9726	9280	9690	8294	9791
1047	437.16	Mulberranol	13723	13540	15367	14254	14998	14221	12661	13308	12221	12621	13164	12212	14217	13184	13623	15192	16767	14550	15244	15235	16011	14142	15282	15068	16216	15086	15142	13363	15293	14894	16209	13685	13451	14166	13388	13058	12942	11843	14751	14519	14058	11627	14627	13981	15328	14558	14451
1048	437.196	1-Hydroxy-3,6,7-trimethoxy-2,8-diprenylxanthone	18371	17953	19979	19733	18880	18471	17203	17115	16438	16820	17011	16842	20319	20391	20197	21137	19422	21118	18908	20205	19067	20369	20120	18900	18379	19143	17878	18224	19166	19530	19802	18361	17945	18912	18309	17385	19000	20969	17932	20290	19168	18450	17356	18953	17927	19311	19197
1049	437.327	27-Nor-5b-cholestane-3a,7a,12a,24,25-pentol	17916	17982	16662	17265	17849	17493	17273	16711	18125	17318	16994	17357	15025	18052	17375	16993	18831	20045	15058	17274	14654	15619	16369	16460	18110	17570	16909	16820	18178	18742	16798	16902	18178	18008	17471	17854	18827	17883	18794	16048	15630	17412	13773	16406	15449	15707	16626
1050	443.11	4-Hydroxyphenytoin glucuronide	8363	8599	8214	10279	8543	9624	9341	9875	8665	8810	8818	8424	9158	9561	8542	7317	8609	8315	10328	9806	10279	10073	8992	10084	9230	9305	9588	9252	9716	9851	10147	9819	10229	9333	8614	9003	8077	8385	8542	9191	8684	9042	8531	8603	10119	9484	9481
1051	443.169	6-[(3,3-dimethyloxiran-2-yl)methyl]-5-hydroxy-7-methoxy-2-(3,4,5-trimethoxy...	20602	21957	21234	21585	21042	21282	19998	19990	18885	17046	19995	18536	20171	22023	21554	22460	21423	19254	20780	20091	20281	21952	21051	20974	21388	20632	21790	20071	21961	20897	20042	19011	18682	20483	19918	19522	20042	21296	18370	21012	20219	19726	21100	20550	19323	21022	20315
1052	443.192	Cynaroside A	20835	20574	20060	20553	20922	20792	19394	20043	20040	18337	20583	19595	23192	21027	23558	23552	22610	22631	21078	21021	21389	19915	19999	21801	21365	19824	19391	19795	20433	20414	19111	19502	19073	20275	19381	19246	19681	19057	20248	20110	20810	21102	20708	21328	21380	22523	20894
1053	443.278	1,25-Dihydroxyvitamin D3-26,23-lactone	18234	18885	17963	18898	18526	19883	18611	18517	17481	17658	18909	18100	19003	19093	18843	18835	19209	19419	17442	18442	17765	17556	17935	18686	18971	19029	17716	18736	19074	18947	17891	17368	19301	19319	18311	18145	17468	17264	18412	18117	18096	17656	18471	19676	18696	18626	20022
1054	445.053	CDP-ethanolamine	13325	13296	13508	14518	13183	13700	15543	16333	14920	15620	15677	15352	11396	11521	11582	11692	11119	12021	14329	14148	14928	13637	14767	15495	13010	13845	13511	13644	13620	13900	15303	15395	14578	14561	15156	14440	11031	11534	10920	11540	11481	11118	15116	16349	16724	15140	15021
1055	445.061	(3-{8,8-dimethyl-2-oxo-2H,8H-pyrano[2,3-f]chromen-3-yl}-2-hydroxy-6-methoxy...	11755	12430	11827	11837	10636	11575	15158	14043	14948	14618	13866	12880	10248	9919	9739	10217	10180	10888	11938	12204	12346	12014	12638	12716	11683	11934	11537	11796	11743	11875	12939	12656	12838	12148	12150	12355	9485	10870	10022	10061	10140	10073	12703	14048	12657	12587	13442
1056	445.186	Estrone glucuronide	170570	173938	236426	241775	214747	214727	278934	279254	214396	212149	263066	256090	198177	207449	164587	170813	243548	255280	172563	174033	181558	183785	157610	158915	295636	307566	224730	238187	328799	336011	247524	247139	187236	187331	201081	202464	248192	256797	163575	163756	169175	173720	165677	166891	171147	173813	216145
1057	447.129	Isosakuranin	13147	12324	14806	15577	14740	13864	15365	16119	13686	14734	14759	15036	14745	12740	13933	14886	15026	13976	12990	15618	14109	14571	12616	14032	16115	15521	13776	13556	16268	16943	13494	12211	11938	13716	12988	13494	14230	13193	12641	13403	12212	12810	13869	15299	12675	13080	14270
1058	449.363	6-Deoxocastasterone	10496	10222	9913	10092	10365	11010	9924	9567	11022	10981	10783	10988	11078	9642	11227	10785	11608	11187	9095	8963	9527	10840	9045	9904	9635	10701	10517	9492	10628	9588	10324	10783	10636	10299	11460	11454	9761	10515	11745	8911	10011	11114	10725	9728	9868	8860	9527
1059	450.242	Enterocin 900	9915	9154	9393	8967	8917	9079	9563	8835	9628	9779	8562	8784	8783	8529	9335	8233	8379	9145	10707	9170	8897	9240	9566	10046	9040	9323	8578	8939	9067	9604	8752	9042	8911	8583	9660	8996	7524	10155	8033	9741	9520	8275	9144	9301	10352	9361	9482
1060	451.342	5b-Cholestane-3a,7a,12a,23S,25-pentol	22277	23087	21811	21551	23048	22920	21894	23026	21831	22547	22851	23241	20689	22048	24658	21946	22548	23212	18396	19293	20629	20214	19474	19941	22626	22740	22221	23512	23511	24148	23153	22378	23989	24014	23708	23845	23427	23599	22257	20639	20759	22048	20882	21805	21266	20652	21717
1061	452.277	LysoPE(0:0/16:0)	14759	14179	15126	15446	16903	15421	15064	15686	15068	15182	15835	14179	16907	18100	16334	16154	16473	16609	14171	13936	13677	13219	14072	15428	15600	16835	16765	16819	16128	15686	16399	15734	16043	15176	17103	16641	18738	18427	16386	16128	15843	17318	15266	15066	16122	15493	15582
1062	453.322	27-Norcholestanehexol	25170	23819	23935	24906	24756	23847	24184	24901	24454	24661	25085	24603	22922	22094	25511	25562	24193	24655	22082	22527	21801	23763	23232	22697	24370	26076	23292	24681	26330	25119	24548	24632	24920	24629	25039	25096	22627	22734	24722	24051	22946	22799	23506	20915	22446	22974	24821
1063	455.245	Lucidenolactone	17172	16994	17380	18015	17499	17932	18926	18477	17839	17841	19507	17999	16814	17897	17881	18134	19424	18005	17462	18967	19985	17777	17362	16981	17650	16527	17566	16663	18886	18332	18172	17603	18544	17817	18293	19079	15796	15354	15862	17980	17279	17770	18001	16713	18241	17659	16958
1064	455.373	DG(8:0/16:0/0:0)	22271	20211	19722	19719	21230	22756	22077	22217	20942	21006	21777	22205	21895	21346	19829	24281	20688	19800	18749	20078	18376	18341	18950	20917	20653	21963	21141	21310	21172	21143	21884	21380	22163	21424	22650	21892	21469	19085	19824	22842	20612	18298	19597	19776	17876	21238	19653
1065	457.017	Azorubine	4488	7224	4984	4994	5583	5174	4958	4796	5463	5162	4999	4618	4269	4809	4466	5057	4345	4659	5309	4999	4487	4956	5068	5512	5313	5132	5196	5103	4769	4937	5180	4875	5385	5198	4875	6093	5042	5103	5107	5342	5780	5234	4447	4685	5601	5317	4871
1066	457.186	Austinol	13143	13685	16286	14760	13844	14688	12805	12942	12251	12083	13215	13602	13619	15717	14839	15318	15807	16351	14931	15807	13683	15532	14855	16907	14860	15656	14461	13496	14103	16417	14944	13335	12844	12577	13689	12750	14060	14878	15112	14599	14217	14442	14668	14808	14530	15130	14758
1067	459.326	all-trans-Carophyll yellow	45865	44175	41235	43671	45623	45705	44061	44081	44510	40175	43336	43817	47489	48105	47102	47737	45575	48211	43968	45017	45427	44126	44938	46209	45467	43438	43469	44982	44927	43639	43884	42960	43620	46999	48034	46150	46105	45794	43778	45188	47609	47728	46567	47606	47322	47818	48054
1068	462.175	Dihydroisomorphine-3-glucuronide	6247	7290	7136	6884	7594	6803	6222	5574	6431	6062	6706	6028	7431	7557	7463	7712	7942	7326	7542	6810	7337	8258	7183	7062	6947	6728	6895	6839	6998	7021	7223	6911	6443	6145	6438	5469	7034	7586	7053	6685	7438	7003	7591	7279	6763	7289	6417
1069	467.135	3-hydroxy-10-(3-methoxyphenyl)-8-(3,5,7-trihydroxy-4-oxo-3,4-dihydro-2H-1-b...	8583	9744	10574	10723	9450	10213	11604	11169	10687	9766	11592	10443	9818	9785	10112	10756	10902	10696	9025	10400	11199	10562	10099	9951	11685	13523	11749	11139	13178	12048	9879	10689	8966	10045	9763	9196	9214	9646	9832	8920	9157	9939	10211	10580	9328	9754	9583
1070	469.334	Glycyrrhetinic acid	16605	17272	15867	16594	17192	16156	17545	16374	17789	18002	16037	16104	17106	17552	16537	19019	16555	17690	15892	16415	15115	15605	16178	15956	17608	17174	16477	16574	17040	17517	16690	16326	16997	16227	18982	18435	15608	16788	17948	16413	16234	16665	17121	16111	16615	18744	16113
1071	472.158	10-Formyl-THF	7663	8695	9275	7801	8284	8703	7014	7852	7374	7003	7473	7251	7289	7731	8130	8522	8082	7046	7826	8433	8652	8430	7834	8413	8143	7830	8634	7711	7667	7810	7225	7766	7260	7263	7910	7878	7441	8077	7839	7458	7686	7054	8596	8519	8048	7136	8189
1072	473.217	Austalide B	44948	45252	46923	48294	49773	51508	46930	47422	44864	44526	47380	47222	51422	55055	54692	55187	49583	53346	46108	47424	47274	51190	47707	46920	51480	52278	52395	54510	52700	52453	48871	49561	47820	47887	51577	51479	47405	49058	50904	47569	48531	48382	47453	52128	50466	53065	52055
1073	475.111	3,4,5-trihydroxy-6-[(2,3,5-trihydroxy-6-{[hydroxy(4-oxocyclohexa-2,5-dien-1...	8184	7737	7705	8485	8984	7368	7895	7686	8276	7399	8258	6973	6983	7616	7798	7673	8113	7924	7868	8007	8499	8605	8096	7969	8804	7716	8207	8874	8337	8704	8264	8131	7330	6828	7043	7334	9016	8203	8113	9642	9196	9189	7837	7870	7926	8748	7954
1074	475.233	Austalide H	20129	20634	20450	20099	20169	20879	19566	19169	20237	18069	20974	21764	20976	21301	22067	21898	20286	20490	19899	20517	18427	21744	21529	18722	22040	22668	21031	20927	22636	21808	20114	19533	20154	21637	21884	21932	19850	20546	20509	21110	20098	19086	21244	21028	20894	22362	21720
1075	479.338	Brassinolide	14875	15401	14898	15864	16232	15171	15785	14620	14408	16020	16146	15222	15475	15010	16213	15355	16113	13546	14134	14793	14952	15413	14448	15072	14682	14246	15682	14728	15881	15140	15311	15489	16066	16283	15526	15227	13092	16584	16122	15906	15678	14591	15191	14891	14273	14970	15029
1076	489.213	alpha-Crocetin glucosyl ester	19163	20715	21247	22134	21758	22071	18578	17896	17246	16950	17133	17261	22635	24196	19110	20838	22725	21050	21462	21775	21987	20948	20541	21466	22066	21241	20873	21039	21588	23572	19257	20368	19838	18229	19764	18359	19986	20025	19614	21260	18476	21258	21246	20032	22073	21739	21072
1077	489.36	Ganoderiol H	10621	10552	10576	11468	10273	10613	10775	10706	11346	10686	11998	11020	9573	10715	11041	11416	11232	10076	11411	10112	10888	10724	10880	9868	11193	9168	10774	10353	11653	10896	11461	10706	10594	12391	11288	11106	10268	12031	9882	11640	11894	10906	10726	11264	10152	11184	11737
1078	491.085	Carmine red	5713	5769	5806	6105	5190	4854	5812	5857	6078	5623	5965	5804	5148	4823	5183	5304	5043	5240	6420	6896	6036	6086	6465	6660	5573	5045	5577	7364	5576	5772	6332	5143	5494	5510	6528	6222	6047	6522	7085	7303	6891	7494	5105	6411	6461	5534	5849
1079	495.331	2-Palmitoylglycerophosphocholine	18351	19570	21080	19982	19721	20405	18545	19858	19366	20355	20253	20331	18704	20210	19918	19101	20139	20420	17251	18384	18792	18729	18591	19795	20570	19175	20078	21537	20048	19989	19619	20982	21823	18732	21996	19031	19007	20357	16791	18550	19745	19101	18799	18609	19372	18820	18428
1080	497.384	TG(8:0/8:0/10:0)	19513	19351	18677	19142	20146	19161	19399	18667	21160	18361	19163	19530	17891	19442	21905	18111	17036	20033	17944	18285	18249	18254	16694	17583	19339	19194	19509	18335	20285	19413	19709	19148	19582	19145	20097	20413	19729	21203	19232	18897	17793	19807	18425	17679	16112	15814	17523
1081	498.92	1D-Myo-inositol 1,3,4,6-tetrakisphosphate	4309	4464	4965	4295	4358	4515	5593	4422	4327	4179	4750	4468	4283	4371	4492	4477	4396	4717	4731	4204	4870	4450	3980	4888	4500	5029	4764	5381	3977	4012	4625	4576	4468	4870	4559	4336	4922	4912	5164	4425	5508	4693	4261	4813	4586	4907	4098
1082	500.277	LysoPE(0:0/20:4(5Z,8Z,11Z,14Z))	16458	17781	18210	17671	16545	16733	17147	16031	18093	19169	18380	17458	18530	18400	16151	16776	15456	16740	19617	18125	19626	18192	18464	19160	15661	15770	15531	15616	16013	15989	19769	18386	16861	17803	18555	17458	17501	17829	16855	16497	16358	15995	16938	16293	17834	17079	17139
1083	503.227	Crocin 4	16099	16798	16736	17253	17872	17529	15241	14659	15107	16376	13530	13021	16179	16838	18366	17196	16490	16889	15552	17175	15784	16654	18404	17219	17047	17140	16693	16915	18133	16814	17229	15200	15126	15126	15460	13628	17546	14674	15662	16766	14375	15654	16759	15626	17501	19704	16049
1084	505.045	Cefditoren	8390	8084	9218	8191	7462	8970	8001	7683	8501	7005	8075	7294	7319	8157	7497	8045	8671	8175	8228	7995	9551	8321	9327	6941	7357	8815	8689	10274	8002	7717	7990	9469	9558	9180	7696	7918	9406	8949	9528	8706	9014	8854	9552	9693	9252	9585	8523
1085	505.352	Theasapogenol A	12344	10469	11127	11678	10995	12662	10640	10401	10795	10623	10571	11214	11497	11782	11453	10866	12484	12246	10714	10908	12166	10870	11400	9825	11234	11076	10307	11225	11470	14065	11218	10180	11052	10788	11203	10117	11764	10648	10120	9870	10985	12037	11049	10897	10939	10898	11220
1086	505.989	ATP	742532	778695	855285	833138	813068	800428	609080	611550	581581	600687	629755	629212	638275	613597	646413	620426	647639	628998	598431	587883	588661	574846	612994	598842	790896	796168	740528	741008	725268	720676	780113	797268	764741	756906	726173	721648	749991	721056	723793	712241	791224	769322	742148	739133	702850	708810	709939
1087	507.368	Fasciculol C	17580	17914	18039	18028	17781	18904	18465	19326	17460	18187	17393	18527	18235	19029	18544	20338	18923	20455	17553	17980	16924	18413	17555	18195	17397	18405	17430	18028	18823	17937	18208	18044	18302	17691	19830	18097	17537	18591	17936	18325	18644	17790	15937	18203	18839	18421	16645
1088	507.406	DG(14:1(9Z)/14:1(9Z)/0:0)	15657	15050	14254	15275	14845	15657	14253	14957	15915	15694	15072	15184	14678	13727	13879	15331	15375	14568	13779	13447	12842	14522	14186	13985	14379	15729	14913	13783	14930	14706	15033	14232	15380	15155	16260	15310	13364	14058	15272	14482	15291	15149	15151	13689	14288	13769	14897
1089	507.443	FAHFA(16:1(9Z)/5-O-16:0)	27602	26517	25655	27633	26507	27035	26501	26809	27538	26035	27818	27254	24088	29641	28753	24256	26826	27214	24380	25176	21425	24152	21865	23010	26898	26669	26651	27701	26617	26051	25748	24760	27352	26077	29054	28691	26874	24590	26849	25853	24619	27881	24638	23943	23904	26127	24670
1090	507.478	4-Hydroxy-16,18-tritriacontanedione	33350	33622	31415	33279	34767	35888	35653	33963	34738	35575	36484	34637	33120	31412	31233	31663	30628	30976	29398	29496	29503	29883	30063	29104	33398	34315	35122	34605	34101	33802	34203	32862	34777	33915	36586	35184	34399	29471	33773	35234	31304	34453	32052	30001	30487	31351	33037
1091	508.34	LysoPE(0:0/20:0)	53236	54461	51845	53120	55356	52926	59057	57501	62865	59283	55867	56108	58130	60404	62275	64022	61174	59329	48520	48277	48366	47374	48888	48672	53465	51982	60195	60293	55302	56851	64978	60094	60910	60911	64158	66667	52461	53337	53968	54335	54364	55088	51240	49110	51157	51479	51411
1092	508.474	C14 Cer	30378	31732	29828	31151	30312	32742	30199	30726	29319	31278	30828	31803	28465	28515	26079	26976	26365	24644	27627	28246	26500	25743	26256	25322	32285	30622	30415	30118	31483	31854	30306	29282	31913	31497	32509	31966	31223	30427	29613	28456	31032	30921	30408	26811	30798	30357	29289
1093	509.181	Physalin B	9328	10374	11085	10107	10426	9669	10102	10048	9458	9024	9076	8334	9730	12350	10086	10709	9370	10849	11058	10196	10720	10222	9549	10996	9943	9652	10421	9576	10185	10692	10809	9997	10105	9180	9059	10262	8984	9144	9462	10157	9169	9562	9774	11231	10623	11419	9185
1094	509.421	DG(14:0/14:1(9Z)/0:0)	28174	28100	27807	26602	27648	27483	28088	26505	27320	27818	29736	27307	31322	30235	26976	27607	30442	28236	22751	26967	24605	27596	25980	22914	27737	27949	28694	28591	28690	28978	27142	26860	29995	29444	30133	29613	29105	28031	27892	28409	24243	24367	24986	25249	24962	25040	25299
1095	509.457	Propylene glycol mono- and diesters of fats and fatty acids	31575	31906	31248	30948	30357	31156	33729	31002	32884	32522	33819	33296	31340	31442	30068	28973	34462	28787	29385	31478	29328	28963	27668	27900	32682	32132	32226	30677	32591	32926	32129	32188	32301	33539	32472	32956	32758	29847	30726	30627	30307	31752	29783	30829	31085	27204	30739
1096	513.27	Capsianoside V	17678	19879	18475	19222	18911	19477	17950	17621	16439	18087	17886	17886	20070	19677	20672	18963	20210	17481	19341	18711	18619	18417	20020	20199	18987	18684	19430	18827	18091	18572	20146	17559	18287	17968	19155	17551	21557	19987	18536	19711	19572	19068	19473	19179	20027	21575	20633
1097	515.052	[5-(3-{[3,4-dihydroxy-5-(hydroxymethyl)oxolan-2-yl]oxy}-5,7-dihydroxy-4-oxo...	10182	9911	9898	9369	10730	11038	11241	11817	11734	12146	11294	11061	9948	10275	10954	10012	10250	10279	10960	10939	11452	11608	10898	10392	10159	11166	10657	11126	8637	11123	10397	11411	11243	9920	11002	10540	11264	11913	10074	11066	8888	11188	10879	10393	11440	10635	11278
1098	516.097	4beta-(2-Aminoethylthio)epicatechin 3-gallate	2975	2791	3066	3551	3273	3118	2961	3227	2806	2756	3219	3391	2246	2725	2468	2712	2639	2459	3955	3142	3029	3483	2764	3295	3437	2903	3119	3421	3370	3448	3264	3642	3294	2559	2630	3055	3820	3417	3588	3282	3583	2903	3141	2941	3347	3087	2638
1099	517.39	Ganoderiol C	7476	7504	8161	7550	8339	7639	7826	7247	7992	6911	7553	6911	6968	8715	8268	8312	8972	7932	7568	6739	6530	8338	7707	7414	7540	8269	7272	7674	7402	8130	7829	7474	8406	7201	7783	7768	7552	7677	7070	8236	8045	8959	8023	8505	8496	7173	8253
1100	518.288	Vignatic acid B	6475	6667	7087	6739	6995	6685	6037	6017	5396	6495	6794	6371	6640	6191	6339	6408	5656	6358	7262	7477	6630	6486	7619	6265	6594	6797	7034	7197	6647	7071	5787	5911	6823	6218	5993	6254	6177	7410	6785	6584	6775	6684	7235	5843	7682	6090	6880
1101	519.149	3,4,5-trihydroxy-6-[(2-{9-[(3-methylbut-2-enoyl)oxy]-2-oxo-2H,8H,9H-furo[2,...	7307	6510	7757	7477	7632	7352	6078	7201	5854	5723	5926	5841	6415	7155	6851	6679	7465	6960	7160	6285	6846	6366	7590	6644	6700	7307	6558	6876	7810	6754	6977	6890	6025	6972	5653	6729	5863	6685	6264	6574	5987	6285	6553	6999	6959	7115	6778
1102	519.186	(7''S,8''S)-4,7''-Epoxy-3,8''-bilign-7-ene-3'',5-dimethoxy-4'',9,9''-triol ...	7999	8216	8774	8790	8690	8752	7675	7371	6578	7531	7818	6815	9923	8325	8608	8584	8710	8140	8004	7909	9702	8501	8669	8481	8569	8336	8360	8507	10445	10627	8041	8724	7537	7766	8399	7914	7608	7679	7656	7799	7371	6638	8269	7883	8644	9210	7975
1103	519.203	Divanillyltetrahydrofuran ferulate	10189	10378	10330	11091	11456	12068	9548	8934	8485	8243	10812	10752	10031	11174	11958	10768	10776	10960	10465	10614	11141	10789	10356	10812	10126	10726	10141	10698	15223	16410	10619	11036	8954	10766	10335	9114	9455	10539	10201	11611	10623	10242	10704	11709	10923	11866	10452
1104	519.244	7,8-Dihydrovomifoliol 9-[apiosyl-(1->6)-glucoside]	19014	19990	18528	20853	19832	20263	17287	16861	16047	16228	18643	17893	18591	17951	19141	20072	18432	20410	19665	19959	19798	19737	19514	18765	18432	19314	18733	17138	19934	19256	18845	18471	16927	18365	19655	17574	18666	19202	19252	17681	17361	19026	18029	18279	20894	19117	18148
1105	519.344	LPA(24:1(15Z)/0:0)	9540	10929	9926	9650	11472	11297	11367	9579	9886	10093	9631	10177	9513	11189	11172	10935	9819	10300	10304	10772	10822	10556	10342	9557	10490	10079	10703	10024	11315	10560	9869	10413	10834	9305	10005	10277	9624	11822	10470	10279	10232	11499	9835	10806	11058	10497	10155
1106	520.34	LysoPC(18:1(9Z))	7857	7725	6620	6720	7382	7224	6685	6428	6998	6646	7375	6938	7265	6702	7567	5979	6602	6548	6705	6994	6793	6448	6670	6099	6766	7404	7372	7689	7321	6671	7090	7617	7680	6511	6725	6658	6627	7154	7542	6825	5792	6661	6923	6709	7017	6056	7382
1107	521.259	7,8-Dihydro-3b,6a-dihydroxy-alpha-ionol 9-[apiosyl-(1->6)-glucoside]	17912	18521	19274	18531	19384	19938	17314	15458	17003	17469	18171	17856	20300	20816	19246	17610	18899	20375	18438	18178	16753	19113	17667	18748	19196	19538	18531	18925	19425	18983	18953	18027	17237	17450	19383	16041	16792	18250	17766	19625	18667	18269	18263	18857	19293	18412	21082
1108	521.347	2-Oleoylglycerophosphocholine	11227	10891	11502	10952	11980	11523	11347	11010	11379	11686	12021	9946	12392	11911	11285	11858	12112	11739	10285	11042	11757	10854	11122	11668	11519	11470	10650	10839	10746	11156	11813	12094	11024	11029	11928	10447	9423	10427	12126	10977	11884	11582	11433	10913	11186	11905	11738
1109	521.493	Tetrahydro-6-(2-hydroxy-16,19-dimethylhexacosyl)-4-methyl-2H-pyran-2-one	16094	15657	14479	14787	14963	15385	15592	15406	16593	15746	16360	15738	16483	13838	14437	14696	16320	16693	13333	13739	13546	12663	13882	14518	14820	15178	14482	15337	15516	16785	14776	15532	15360	15473	15841	16658	14320	15373	15042	13665	15776	15213	13567	13311	14797	14656	14556
1110	521.983	GTP	53440	53048	60476	59586	58606	55854	46152	45390	45306	46680	46327	47424	47564	46878	51936	48696	48644	50330	43514	45312	42073	42527	46561	45203	55883	55126	54138	54538	52792	53388	57153	56327	53275	53832	53486	52262	49643	51907	56692	53319	57824	56969	52459	52123	50794	49124	51683
1111	522.284	1-Stearoylglycerophosphoserine	17849	19291	18463	19231	18902	19817	15483	13591	15574	15842	15270	16754	13708	12627	12573	13442	12944	12640	13902	15188	16293	15418	14414	15535	15854	16575	17713	16441	15464	16306	18120	15410	15466	16455	15572	15513	12944	13838	14682	13276	13207	14176	15656	13923	16097	14776	14901
1112	523.364	1-Stearoylglycerophosphocholine	17847	17063	16451	17295	17177	18697	17522	17440	17407	17423	18743	18542	17270	18449	19414	17486	18001	20680	17250	16242	16419	17607	16796	15821	18577	17562	18106	17998	18989	19066	17547	17317	19016	17547	18960	18651	16548	15285	16838	17332	17132	19692	17709	16533	17218	18130	18955
1113	523.437	DG(14:1(9Z)/15:0/0:0)	19394	19066	18908	19476	19946	19870	18378	19166	20440	19364	19368	19577	22584	18786	20530	20470	19314	18548	16305	18284	16493	17477	17510	15982	20139	20006	20038	19265	19464	19288	19287	19447	21340	20825	19876	19838	19398	19798	19059	22874	19070	17026	17756	16121	16625	16352	16821
1114	524.279	LysoPE(0:0/22:6(4Z,7Z,10Z,13Z,16Z,19Z))	22451	22285	23329	23482	21099	24156	22369	20469	21097	22531	24364	21261	24058	24111	21263	20649	23446	22799	25214	21489	24163	25632	21718	22322	22487	23709	22477	22641	23251	23955	23131	22509	20519	21897	22440	20556	23154	23940	21205	22986	22085	22647	20788	19366	20470	21309	22038
1115	525.248	Ganosporeric acid A	18225	17596	19486	18479	19489	18941	16576	17271	14505	15320	16666	15710	17527	21096	19585	19007	19671	18431	20283	19300	20179	18138	17602	19405	19330	18951	19235	17607	19701	19501	17213	16542	17518	16898	16390	16697	19648	19357	18699	18240	15352	17583	18205	17774	20563	18659	18833
1116	525.28	Desmosine	19753	20513	21462	23979	20835	21007	20718	21269	20917	18663	21618	20146	24456	23776	21250	22916	21231	21725	18782	21305	21202	23962	19819	20576	22751	19775	21916	21967	21375	21127	22560	20283	20972	21283	21979	22030	23560	20876	22371	19639	21498	20728	20976	20599	23963	19911	20300
1117	525.415	TG(8:0/8:0/i-12:0)	19624	21100	18450	19668	19787	21219	20061	18395	19501	19540	19327	19864	20439	18766	21536	19493	18706	22582	17563	17269	18688	18732	17474	18952	19969	20064	20226	20107	20660	20288	19308	19076	20506	20413	21542	20000	17593	19249	19069	20022	18837	17979	18575	18097	18342	17551	17749
1118	525.45	DG(14:0/15:0/0:0)	17385	17363	17804	17782	19304	18289	17865	16109	17580	18956	18773	18810	18948	15926	16578	19370	19414	17874	13917	14108	17194	14628	14483	16466	17181	18212	18418	17843	17792	18731	18393	17794	17469	17539	19154	18869	20225	18079	18566	20726	18013	16631	16164	15555	18460	17024	16077
1119	526.294	LysoPE(0:0/22:5(4Z,7Z,10Z,13Z,16Z))	13169	12889	13414	13078	12206	14322	14709	12878	13380	13294	15086	12994	17149	16567	14017	14357	13146	15005	13544	14083	12667	13886	13735	13202	12994	11979	12521	12994	12530	12246	13070	14229	14079	14430	14743	13040	15267	15278	13757	14499	13330	13608	11313	12197	12202	12538	12724
1120	527.265	Physapubenolide	23964	23365	23502	23311	24386	23466	21458	21455	21270	22262	20788	22705	24592	27512	23027	24885	22019	22658	23229	24954	21996	23616	22838	24875	24444	23040	23139	23188	22596	23685	23769	22678	23098	22403	23663	21627	20690	23531	23921	22143	21658	21033	20382	22346	24101	23756	22853
1121	528.056	[5-(5,7-dihydroxy-3-{[3,4,5-trihydroxy-6-(hydroxymethyl)oxan-2-yl]oxy}-5H-c...	5114	5949	5706	5766	5109	5276	5597	5624	5738	5733	5628	5297	4939	4733	5100	5510	4513	4117	5732	4937	6368	5243	4707	5138	5204	5647	5692	5807	6133	5400	6162	6061	6609	5805	5061	5421	6126	6373	5698	5922	5411	5971	4907	6079	5221	5309	5621
1122	528.309	LysoPE(0:0/22:4(7Z,10Z,13Z,16Z))	17248	18583	16767	18245	17556	17703	18294	18886	19481	18285	22065	18846	23579	22242	17994	19181	18738	18747	16828	15098	17019	16692	16813	16507	16793	15573	16263	17473	15667	16032	18135	17755	19943	19857	20047	18581	17811	16615	17737	17531	16212	17228	15056	15759	16338	15341	14787
1123	529.266	Cinncassiol D2 glucoside	25084	25492	26016	26732	25147	27511	25988	23319	23190	23950	23698	23034	23382	23356	23981	21095	24455	24045	25225	24131	22768	22195	24992	24363	25501	25138	26375	24221	24239	25707	24406	23094	22972	22187	23863	23712	22670	22663	23807	22712	21509	22885	22839	25172	25404	25451	24043
1124	529.304	Kukoamine A	34934	35247	33261	33362	34407	35020	33035	32973	35492	33909	34879	35891	35184	35050	30782	36726	35429	37412	32518	31735	32926	33326	34094	33078	34880	33773	33021	33875	34304	33328	35730	33257	36174	35029	35887	35969	29579	30326	29656	31378	29887	30313	32688	32368	32691	32950	33321
1125	529.391	alpha-Tocopherol succinate	18962	19922	18575	19848	20492	19747	19956	19576	21187	20267	21103	21521	20614	19777	19566	19779	19152	19215	18247	19373	19456	18859	18190	19078	18628	18642	18855	19531	18725	18404	18950	19744	20488	20013	20320	20071	19046	18485	18542	19243	19743	19631	19191	19261	18818	19141	19727
1126	529.462	Sabadelin	507215	518015	496975	499311	491846	535516	548392	547615	573256	561405	554567	560038	544316	534163	559880	558046	555845	553962	528904	522350	542132	529696	512924	510087	497927	513963	512596	520094	560054	559081	520922	515267	546596	548414	541923	552658	523707	521511	504162	500740	512390	513126	527212	524970	519227	502594	519586
1127	533.493	Reticulatamol	7699	8735	7559	8094	7676	8059	7991	8361	8309	8802	8670	7595	7772	7507	9092	8553	9504	7939	6964	7469	6896	7029	8091	7182	7665	8052	8146	8095	8366	8193	8464	7607	8009	8061	8322	8834	7513	8255	8750	7707	9375	8735	7711	7555	7574	6927	7227
1128	534.489	N-[(4E,8E)-1,3-dihydroxyoctadeca-4,8-dien-2-yl]hexadecanamide	17033	18353	18727	18853	18093	17109	19645	21213	20571	18497	19957	19611	18956	19961	17616	17912	18779	18373	20734	19238	20245	19359	20045	19554	18941	18648	17169	17297	18560	18297	24055	23184	22482	22652	22712	25138	25263	26390	23796	23206	25418	25076	21338	20418	21796	21090	23607
1129	535.34	PA(8:0/16:0)	31016	30568	30604	28635	30517	28831	30437	30715	31421	31452	29467	30323	25896	28769	29443	29444	31112	29756	27002	27014	26534	26987	28065	27678	30453	30482	33708	31791	31024	30452	33922	33279	33730	32996	34007	33278	27177	26671	26869	27557	28260	27910	28547	30585	29022	27206	29486
1130	535.437	DG(14:1(9Z)/16:1(9Z)/0:0)	16332	17828	16824	17044	17230	16651	18084	17656	16531	17325	17700	17886	15725	17034	16710	16827	18404	15673	15400	16582	15767	13563	15376	15776	17478	17391	16441	16328	16907	17802	17487	16870	18206	16269	18078	17784	17154	18287	17150	17638	15515	18971	14616	15607	15319	15677	16784
1131	537.453	DG(14:0/16:1(9Z)/0:0)	23826	23478	22746	25537	25588	24659	24634	25290	23814	25284	26930	25866	26762	26799	24010	23585	24849	26869	21343	21457	20846	23357	23401	20152	24180	23894	24168	24318	25219	25882	24401	24237	25798	24889	27218	25740	24779	24941	25543	23451	25499	27511	20497	21915	23905	22920	22238
1132	537.959	Thioguanosine 5''-triphosphate	2901	3006	3117	3367	3497	2987	5546	6578	3997	3435	2813	3069	2541	2463	2675	2786	2741	2692	2561	2531	3129	2802	2880	2814	3131	2732	2918	3144	2697	3125	3140	3220	3009	2581	2444	2616	2968	2730	2976	3045	3039	3251	2788	2827	3023	2783	3180
1133	539.432	TG(8:0/8:0/a-13:0)[rac]	15043	15482	14657	15153	16289	16118	15468	14472	15661	13936	15591	14529	18222	13272	19439	15472	15790	16235	13835	13022	14996	14397	13626	14275	15852	15747	15510	15732	16319	15993	15880	15720	15042	15708	16100	16069	14126	15187	15624	16656	15983	14772	14106	14899	13096	14718	14423
1134	539.467	DG(14:0/16:0/0:0)	17454	17375	16507	17503	17906	19232	18772	17957	17406	18014	19205	18402	20188	18326	18209	17174	21099	17796	17140	16166	16065	16379	15036	17075	18283	18130	18991	18001	17697	18557	18740	18803	18255	18214	19689	18984	18167	17893	18482	18074	17576	17313	18403	18121	16554	16399	18171
1135	543.257	Perindopril Acyl-beta-D-glucuronide	18601	18917	19700	20200	18726	19449	15889	14321	15487	14373	16303	15254	19218	18221	18199	19867	19509	18231	19779	17851	18068	20200	19481	18816	21455	18517	18230	17228	19587	19820	17240	16666	16725	16195	16802	16869	17544	18341	16304	18708	18385	16639	17978	19107	19830	18989	18861
1136	547.073	Deoxythymidine diphosphate-l-rhamnose	4536	5774	5085	5702	4103	5142	4147	4632	4627	4124	4360	4737	4733	5108	5685	4655	5085	4292	5177	3921	4964	4693	5264	5181	5238	5382	4924	4757	5526	4853	4796	4518	4355	3992	4074	5020	6935	5794	5592	5110	4628	4619	4808	4445	4047	4377	4545
1137	547.11	Myricetin 3-(3'''',4''''-diacetylrhamnoside)	4353	4497	4005	4587	3967	4146	3350	3744	4362	3905	3984	3671	4369	4037	4490	4162	4820	4656	4635	4307	3492	4629	3912	3789	4487	5043	3813	4277	4806	4845	3983	3677	3974	3732	3456	3689	3930	4026	3786	3386	3745	3479	3570	3151	3651	3518	4650
1138	547.183	6-{4-[3-(4,5-dihydroxy-7-methoxy-2,2-dimethyl-3,4-dihydro-2H-1-benzopyran-6...	7922	7236	7639	7432	7530	7143	6293	5749	6314	6364	7400	6174	6661	6925	7162	8031	7637	6338	7742	8182	7426	7394	7772	8286	7459	7220	6676	7101	7847	7531	7183	6854	6317	6830	5487	6411	6834	6647	6900	7568	7535	6647	6655	6602	7350	7490	6133
1139	549.355	PA(8:0/17:0)	11938	11954	12110	11981	11853	12743	11833	11984	10468	11010	10099	10645	12053	12580	14124	13862	12070	12213	11096	11922	10493	10597	11325	10931	11819	12067	11806	12123	13020	13275	11396	12535	11472	10961	11592	11607	11492	12028	12281	11394	11725	11400	11416	10785	11547	11916	11766
1140	549.49	Artemoin A	18340	19132	17897	17747	16286	17010	18492	17242	18208	17246	18153	17939	16250	14601	15409	15361	17566	17048	15474	14729	16089	15317	17731	16833	18413	18312	17625	16885	17399	17751	17225	16401	18128	17424	18418	18993	18282	17327	17193	15342	14765	17217	15712	16697	15111	16930	16519
1141	551.306	Arbekacin; Triterpenoid	21511	21377	20321	20564	22133	22017	19725	19918	18530	19677	20243	19911	20226	22315	21583	21105	22376	21500	19511	19474	18423	19941	20258	21207	21350	20643	20731	20218	20233	21176	19885	19740	20419	20102	20438	21076	21618	18925	20972	20916	21470	19064	19581	20308	19905	20900	20213
1142	552.272	Vignatic acid A	12841	12977	12549	13114	13227	12927	12733	12865	14839	14553	13743	12716	11802	10864	10931	10763	10475	10839	14223	13080	12713	13729	13864	13660	12776	12342	12818	13118	11675	12352	13753	13707	13587	14432	14224	12472	11238	11208	11847	11515	11381	10690	13997	14588	14199	13748	12421
1143	552.309	LysoPE(0:0/24:6(6Z,9Z,12Z,15Z,18Z,21Z))	10756	10515	10771	10234	10549	11191	10343	10976	10893	10951	11711	10411	10153	9182	9044	10812	10379	10180	10121	10931	9708	9118	10156	11009	10419	10224	11474	10588	10833	10185	11149	9987	9822	9709	10519	11115	10298	10140	10956	9853	9641	8821	10596	10796	10980	11362	9445
1144	553.481	DG(15:0/16:0/0:0)	19432	20258	19119	20174	19908	19790	19485	20602	20330	19559	20856	20681	22043	21950	22069	20439	21937	24238	16854	18039	18423	16282	18127	18899	19700	22447	20349	20120	21282	21499	21106	19450	21289	20872	21001	20238	19951	22573	21619	17829	19745	20820	16651	18440	17619	19364	18577
1145	555.389	Demecarium	17012	17046	15804	16048	16355	16989	16518	15511	16911	15629	17496	16108	14218	17524	17664	16068	19571	17505	15415	15452	16660	15795	15616	16532	16660	17603	16542	16041	16032	17401	16934	17374	16711	16863	16994	15946	16016	15598	17338	18259	16274	16747	16642	16276	16882	16641	15240
1146	558.064	ADP-ribose	8081	6893	7124	6779	6982	7281	6226	5947	6252	6303	5770	5837	6820	7520	8110	6468	8427	6447	4885	4769	5151	4794	4920	5041	6256	7434	7530	7877	7251	7174	6970	7266	6035	6100	6194	5888	9023	8500	7456	7397	6356	6506	5261	5213	5466	5186	5780
1147	561.38	Cholesterol glucuronide	11397	11934	10814	11429	12528	11978	11137	10942	11151	10789	11825	10519	11948	12289	10871	11813	11383	12179	11383	10860	10868	11103	11271	10645	12052	11755	10949	12392	12130	12297	12487	11798	11945	11966	11855	11685	9262	12246	11183	10924	11533	11857	10868	12187	11622	11133	12630
1148	562.52	C18:1 Cer	6770	7024	7037	7930	6491	6685	6742	6196	7310	7673	7206	6691	6737	6761	5604	6828	5637	6824	5468	5519	5845	5739	6042	5556	6276	7339	6014	6555	6933	6586	7643	6401	7349	7081	7732	7962	7887	7932	6941	7339	8127	7095	7080	6559	7025	6954	7824
1149	563.372	PA(8:0/18:0)	31443	31887	31403	31196	30385	32940	34536	35318	34452	36456	33665	32702	32174	34716	36294	37046	35065	36492	28749	28463	30419	28400	29080	28629	32169	32841	33357	34781	33466	32871	35867	36511	36615	34573	36927	36310	29935	27924	32338	32319	31279	30031	30398	32011	30765	30414	32313
1150	563.504	FAHFA(18:1(9Z)/12-O-18:0)	30713	30985	28766	28291	30015	29094	30136	29139	30696	31228	29101	30391	28259	27107	27829	29140	27143	28100	25274	24495	26189	26366	26347	26223	28894	29826	29235	27912	30356	30739	28894	29149	29926	29442	29564	30729	28803	27451	29904	28239	29928	29149	27412	27797	27966	27727	28917
1151	564.536	C18 Cer	12232	12611	12111	14347	12495	12971	14586	15307	12671	13438	12571	12870	15754	16388	18130	17528	15764	15555	11316	11384	11420	11929	10630	10095	12166	13234	11480	13269	13732	12361	11743	11274	14600	11186	14361	12826	14832	12574	12552	13081	14138	13716	13787	12110	11197	11879	11529
1152	565.048	UDP-hexose	108184	108958	112437	106840	112831	108417	95913	98959	96278	92972	94939	94260	105845	103526	108102	106446	108028	107197	103333	102098	99800	99981	100557	99505	122796	122537	129685	130248	125763	123442	117889	114107	116782	112590	111438	110461	135932	134858	128712	138138	135786	136046	118240	121028	122884	120629	124066
1153	565.284	Mesoporphyrin IX	17961	19107	18629	19562	19025	18493	22053	21520	17563	18417	18615	19231	20228	18246	20783	19455	19345	21323	20101	17639	18897	19074	19988	18540	19123	18840	20710	18841	21100	21999	19132	17629	18096	17007	18956	18811	19314	18235	18720	18531	17693	16987	19188	19028	20122	20560	18178
1154	565.41	Antibiotic X 14889D	17362	19864	18166	18492	17815	18974	18839	19312	17287	18990	18746	17393	18660	19420	20329	19618	18848	19230	17707	19100	18028	17984	17991	17739	20208	19140	19643	19274	19248	19537	19178	18554	18759	18500	20350	19496	19692	18046	17332	17612	19351	18727	18938	18131	19033	18382	18982
1155	565.483	DG(14:0/18:1(11Z)/0:0)	20720	20286	19373	20650	20507	20417	20709	21539	20358	20715	21509	21247	19565	22536	19287	20614	21761	22987	19330	18003	17927	18450	17428	19521	20886	21189	20348	21306	21306	22019	20172	20873	21035	21246	21358	21086	20122	21124	21245	20945	19899	19770	19313	18445	20229	18728	18978
1156	566.324	LysoPC(22:6(4Z,7Z,10Z,13Z,16Z,19Z))	10647	11761	11361	11059	11572	11438	14774	13084	12282	11953	11681	11814	11873	12607	11000	10361	12294	13218	11337	10861	12240	12139	11017	12012	11745	12641	12036	12533	14206	14098	11542	10829	11489	12038	11766	12331	12048	11811	10609	10210	10688	10732	11660	11667	11241	12435	10768
1157	567.296	Protoporphyrinogen IX	16938	17322	18085	17789	18578	18531	17597	16352	16062	17055	17255	15872	19344	18846	16855	22696	16506	17979	17902	16835	17183	17315	18109	17491	16697	16214	18061	19057	18880	18159	17151	17074	16173	15967	17375	15169	18700	15610	19008	18197	14808	15856	15954	16738	18179	19294	15890
1158	567.426	Muricin E	16047	15731	16029	16295	15886	16129	16276	15513	15784	14630	16524	15466	19266	16192	17630	15997	19329	17411	14147	14562	15232	14782	14533	14431	16640	15856	16140	15604	16677	16675	16015	16495	15958	15818	16768	16291	16539	15443	16215	17413	16906	16246	13830	15004	14654	14217	15304
1159	567.462	TG(10:0/13:0/8:0)	17403	16639	17250	16264	18841	17804	18867	17680	17603	17206	17905	16963	19108	16380	20426	18556	17547	20019	15897	15635	15229	16136	15633	14618	17978	17458	16306	18553	18808	18463	17667	17267	18503	18680	19138	18086	20429	17456	15703	17897	16077	20094	15766	17402	15653	17814	15505
1160	567.498	DG(14:0/18:0/0:0)	12861	12507	12194	12345	12509	12548	12865	13007	11698	12591	12623	12501	12424	11276	12641	13122	12555	13410	11346	10183	10395	11698	10652	10797	13262	12375	11898	11781	13672	12705	12001	12826	13334	11564	12517	13135	12766	12763	11631	10202	12731	12290	12269	10633	11322	11198	11263
1161	569.274	Ganoderic acid F	18719	18548	18700	18411	18078	18113	15251	14741	13607	13546	15329	14369	15383	14501	15049	14156	12949	13742	17405	17051	18118	15851	18170	16951	17717	18239	17493	18284	18278	18906	16654	15389	16704	14936	15606	14762	14052	12967	14073	14053	14377	13637	16061	16882	17231	18166	15327
1162	570.279	Kinetensin 4-7	11197	10472	10247	9937	10788	11737	8003	9001	8170	7362	8927	8676	8701	8051	8657	8205	7559	8744	9845	9562	10135	9083	9646	9902	9899	10746	9280	10286	9239	10429	9782	10116	8634	8141	9916	8968	8765	8940	10089	7893	7836	8614	9657	9649	9090	9522	9088
1163	571.288	1-Palmitoylglycerophosphoinositol	20774	20817	21503	21697	20489	21732	17289	15497	16450	16380	17786	15737	14714	16580	15086	16254	15428	16780	19563	18716	18176	19685	19497	17838	19889	20327	20318	19386	18591	21713	18697	16825	18719	17057	16799	16652	13969	15697	15858	15196	16384	14715	17704	18366	19847	19112	17371
1164	575.119	Epicatechin-(2beta->7,4beta->6)-catechin	3984	3452	3961	4501	4116	3736	3829	3918	3528	3491	5230	5658	4313	3691	4275	3494	5009	3656	4451	4042	3433	3436	4115	3751	3951	4260	3950	4198	6104	6883	3324	3616	3610	4187	3278	3589	3917	3682	4317	3351	3654	3471	4420	3357	3858	3402	3543
1165	575.41	3-Hexaprenyl-4-hydroxy-5-methoxybenzoic acid	9871	10285	9639	9021	10234	9891	7907	8902	8158	8138	8515	9720	10369	8879	8840	10820	9614	9163	9419	8464	9058	8477	7994	8338	9338	9202	9567	8226	9762	9719	10019	8956	8819	8453	9133	8855	8980	10650	9937	9965	9536	8957	9536	9549	9727	10618	10054
1166	575.432	beta-Sitosterol 3-O-beta-D-galactopyranoside	14849	14878	13801	14348	14721	14649	12938	13864	14186	14078	15349	14902	15693	15700	12885	14783	14372	14370	13662	15422	12940	14916	14123	14244	13716	13755	13136	14122	15358	15000	15142	13579	14477	13807	15183	13294	15292	15489	12844	14921	15908	14691	13716	13666	13285	13845	13248
1167	575.504	Cohibin C	9027	9789	8194	8528	9018	9218	8431	8138	9548	9090	8958	8520	10903	10876	10031	10537	10844	10598	9257	7238	7949	8203	7560	7584	9423	8177	8903	8337	9369	9351	8545	9180	9284	8086	9727	8632	10577	11033	9297	9276	8521	11206	8773	8368	8019	8740	7556
1168	577.446	Squamocin K	22037	22870	24368	22247	22101	24024	22985	23396	23619	23282	24214	22024	24298	21797	22605	22249	21923	23346	21943	22795	22122	22301	22048	22425	23861	22910	21553	22550	23362	23198	22129	24064	23866	22787	24232	25287	24276	24579	21076	23304	23945	23185	22644	24328	21771	23132	22257
1169	577.483	DG(15:0/18:2(9Z,12Z)/0:0)	20473	19722	19649	19415	17720	18600	18287	19157	18643	20678	20394	20890	18102	19095	18480	20020	19618	21150	16060	17116	18083	16009	16632	17181	20738	18450	19451	19688	20038	18314	18692	17665	20827	18817	21217	20128	19872	19717	22703	19498	19574	19386	19291	18183	17841	17927	17514
1170	579.463	4-Deoxyannoreticuin	17037	16581	15735	16591	16510	17150	17342	17296	15891	17472	16745	15990	18542	17265	16517	15497	17306	18139	15436	14659	13807	13661	15329	15482	17074	18718	16528	15798	17547	17234	16503	15983	17365	17251	17208	17112	16432	18116	18093	15997	15718	18262	16287	16425	15864	16704	17245
1171	579.499	DG(15:0/18:1(11Z)/0:0)	21442	20600	20169	22433	22200	21235	22733	21036	21675	21968	20893	22136	21847	22023	22005	23858	24275	18276	19020	19461	19995	17648	18920	19379	22113	21998	23228	21993	22698	22316	22994	20922	22799	22401	23501	21506	21794	21004	23351	22000	22386	20655	19117	17993	17286	19670	19349
1172	580.142	Cyanidin 3-sambubioside	4118	4353	3923	4290	3834	4709	4604	4271	4145	4902	3911	4094	3246	3370	3101	3302	3778	3232	4506	4540	4564	4375	4723	4396	3651	4488	4283	4497	4543	4658	4375	4918	4200	4070	4530	4637	3635	3782	3750	3644	3491	3841	4800	4973	4082	4735	4148
1173	581.478	TG(8:0/14:0/10:0)	19672	19198	17472	20033	18792	18557	19748	17860	17488	18499	19040	18049	18584	18653	17996	17043	17263	19279	18995	17602	16006	15573	18001	16787	19075	20412	19059	19686	19887	18484	18481	19347	19421	19295	18402	17962	18899	16477	16540	18830	16534	18760	19262	16355	17651	16873	18233
1174	583.421	Antibiotic X 14889A	20892	21620	21440	19782	19872	20932	22085	20069	20238	19924	20763	20018	20763	21176	21031	20509	22499	23000	20029	19798	19572	20479	19854	20998	19530	21088	20925	20783	21403	21069	21687	20213	20321	21188	21694	22413	20599	20711	20748	20866	20651	19203	20085	19870	19906	20502	20288
1175	585.233	3,4,5-trihydroxy-6-(5-hydroxy-4-{2-hydroxy-3-[4-hydroxy-3-(3-methylbut-2-en...	9312	9311	9547	10476	10445	9910	8075	8622	7817	7672	8284	7609	10553	10806	10384	11041	11270	9986	9728	9645	10264	10906	9784	10253	10440	10106	10515	9552	10987	9031	8980	9790	9337	9021	8840	8361	9216	8826	9941	10044	8475	10687	10162	9453	10325	9440	9169
1176	585.27	Irinotecan	15643	14693	16762	16797	16131	17203	12808	13725	12396	12664	12756	12047	16240	16790	16459	16649	17143	14170	16201	17068	15290	16893	16730	16020	15858	15969	15855	15334	16343	16767	16432	15636	13807	13876	14020	13654	14217	16957	15373	14256	15103	14800	15670	14963	16278	15869	14736
1177	585.489	Erythrinasinate A	14940	13977	13544	12716	15055	13661	12841	12986	13234	13727	13762	13547	15315	14420	13666	14033	14821	14725	14095	13312	13087	14858	13967	14555	15345	12896	14437	13905	14695	14430	15421	14181	13016	13774	13672	14740	20115	20823	17628	18608	20144	20212	14334	14202	13495	13369	13893
1178	586.221	2-amino-4-({1-[(carboxymethyl)-C-hydroxycarbonimidoyl]-2-[(2-hydroxy-5-oxo-...	6237	5948	5739	6454	6628	6278	5931	5021	4848	5746	5366	5805	6740	5438	6532	6485	6118	6824	6586	6920	6163	5210	6255	6517	6105	6969	7014	6249	6551	6578	6409	6070	5341	5850	6157	5847	5990	6136	5129	5867	6062	6418	5942	6655	5819	6486	6334
1179	587.248	Sandoricin	9806	10354	11252	11591	10935	11023	8956	9867	8074	9262	8538	8277	10986	11897	11131	12142	10013	11620	10577	10738	11580	10599	10588	10453	10172	10306	10506	10278	10209	10836	10254	10327	9193	8521	9452	7795	8926	10519	10924	10330	9155	9822	10854	10259	10845	12528	9650
1180	588.075	GDP-L-fucose	13424	12954	13323	13235	14860	13907	14796	15945	14056	14229	15004	13449	10948	11093	11540	12866	11995	12018	12931	12867	14217	13030	13628	15288	13433	14706	14431	14826	14227	12901	15372	15660	16286	16418	15073	14574	15562	14169	13818	13680	13815	13617	14378	15644	15811	16285	15779
1181	588.188	2-amino-4-{[2-({4-[3-(carboxymethyl)-4,6-dihydroxy-2-methoxyphenyl]-3-hydro...	5736	6806	7229	6817	6945	6465	5681	5902	5873	5605	6143	5295	6436	6496	6105	6351	6860	7690	7797	6510	6990	8112	5972	6260	7444	6386	6947	5950	6958	7049	5313	6106	6127	6464	6348	6700	6491	6750	5957	6191	5933	5336	6276	6071	7083	6319	7550
1182	591.402	PA(20:0/8:0)	11054	11315	11486	10958	11125	10850	10369	10242	9638	10968	11028	11183	10927	10841	12527	12361	12423	11280	10889	10434	10146	10218	9803	11125	10981	11385	11598	11163	11187	11413	11302	10578	12069	10588	12081	11259	12280	12528	11482	11825	12610	11004	11193	11356	10640	11216	10736
1183	591.44	Ubiquinol-6	10204	11490	10476	10533	10406	10468	10416	10730	10443	10965	10435	10395	10749	11363	9753	11581	11053	10007	10198	9491	9856	10123	10863	11086	10051	12534	9951	10448	11715	11047	10737	10643	10801	9609	10889	10656	10984	11068	11005	11318	10487	10119	10576	11447	10905	10682	9862
1184	591.477	CE(3M5)	11232	12231	11218	12056	11121	12705	11849	11364	12048	11991	13161	11076	11659	12749	13015	16729	13358	12416	10355	11415	10380	10592	11097	9983	11583	12116	12028	12118	12829	11987	12348	11724	12550	12092	12391	12298	12599	11534	11038	10392	12280	11900	12794	10825	12747	11053	12295
1185	591.5	DG(14:0/20:2(11Z,14Z)/0:0)	15751	16677	15752	17184	17121	17169	16720	16853	15957	16766	18296	16735	18516	18165	17367	18771	17034	16860	16215	15477	14808	14481	15784	14319	17648	16652	17396	15439	17531	19144	16465	16935	17136	16927	16919	17986	14994	15100	16816	15159	15143	14509	14735	14869	17396	15406	15382
1186	593.129	Epicatechin-(4beta->8)-gallocatechin	5594	3905	5325	4500	4716	4319	4927	4829	5258	4677	6604	5645	5216	4420	5491	4846	7266	5240	6234	4483	4541	4249	5157	4729	6248	5580	4319	4477	6297	6632	4467	4858	5021	5053	3954	3835	4767	4220	4628	4890	4904	4115	5812	4140	5243	4452	4661
1187	593.442	Squamocin B	15217	15758	14549	14903	15795	15485	15323	15504	14903	15034	15345	15468	13673	15550	16226	16868	16329	14331	14252	14150	14591	13797	14580	15030	15312	15628	15667	13738	15540	15486	15840	14695	15668	15247	14572	16480	15964	14516	15704	15035	15913	14079	15120	14985	14175	16374	15254
1188	593.514	DG(14:0/20:1(11Z)/0:0)	23371	22281	22270	20901	23524	22380	22746	22910	21814	22541	24708	22743	20594	20582	22601	27252	22225	19479	18907	18461	20333	19943	20729	20958	22872	22987	22733	22956	23009	24272	22742	23038	23002	23076	23978	23492	24229	22488	20415	21346	19129	21295	21540	20312	19884	19356	22810
1189	593.549	Ethylene glycol distearate	15523	15960	15529	15450	16271	15421	16078	15676	16762	16304	17011	14502	14754	16153	15810	17929	16924	17207	14369	14542	14011	13390	14873	14370	15950	15853	17046	16216	15754	16293	16211	16233	16676	16410	16402	15809	14619	17151	15910	16358	18084	15537	15326	14773	14215	14965	15310
1190	595.384	Asparagoside B	11649	11208	11912	12134	12118	11672	12021	11169	11636	10667	12099	12621	12623	11781	13113	11912	13557	13143	10409	11356	11550	11431	10646	12850	12204	12628	11544	12124	12052	12710	12190	12576	11897	12134	12257	12482	11649	13088	12007	13293	14107	13002	11824	11219	11707	12565	12089
1191	595.458	Muricatetrocin C	16487	15472	14772	14751	15810	15644	15431	15111	15734	16338	17013	16813	16449	15768	14863	17601	15306	14650	14139	13067	14254	14631	15068	14157	14725	16333	14472	15651	16701	16402	16059	15426	16841	16223	16687	14896	15397	15753	15703	18453	14443	15777	13424	15639	13521	14633	14721
1192	595.493	Glycerol triundecanoate	17190	18456	17171	17320	17502	17908	19114	17896	18169	17899	18432	18247	20481	19412	16159	16640	16454	20900	16041	15724	16714	17001	15010	16675	18373	18179	17896	17995	18887	18999	18443	19288	18356	18909	19621	19143	17288	16765	17326	19790	18880	17795	17275	17253	16187	17426	18272
1193	597.304	1-Oleoylglycerophosphoinositol	57797	59950	59421	61328	58757	60932	35448	35100	36823	35438	36998	34917	28495	28951	28481	28137	28378	28936	38533	37441	36729	37617	38096	38366	45380	45590	46225	44059	44340	45091	38498	39869	38574	39026	37030	38122	31653	32099	31693	31474	32604	33359	34220	34027	34704	34202	35935
1194	599.212	6-{[2-(2,4-dihydroxyphenyl)-3-(3,7-dimethylocta-2,6-dien-1-yl)-7-hydroxy-4-...	6452	7240	6605	7416	6261	6499	4975	5166	5887	5034	5202	5443	7068	6590	6487	7329	6808	8036	6341	6825	7167	6979	6763	6345	6596	6436	6478	6829	6496	5829	5560	6075	5659	5524	5647	5475	6334	6324	6280	5885	5492	6797	6725	6344	6761	7038	6059
1195	599.319	1-Stearoylglycerophosphoinositol	102079	104045	100798	103930	99245	99206	67579	68817	69544	68310	69140	69528	59195	58696	58467	58851	59577	59845	71757	72516	73550	72724	73243	73516	85019	85817	85496	84152	84042	83118	74725	74856	73808	71737	72134	71839	64327	65077	63853	64352	64533	63664	65070	65379	65224	67543	68562
1196	604.07	GDP-hexose	8633	8876	9140	9215	8837	7697	9405	8324	7762	7945	9170	7465	7285	6752	7538	6885	7032	6649	8247	8192	8330	8311	7921	8592	8797	8532	9260	9508	8742	8471	9251	9853	9927	9287	9951	9755	10480	8615	8492	8338	10227	9085	9242	10121	8435	8842	9886
1197	605.516	DG(15:0/20:2(11Z,14Z)/0:0)	14158	15877	15755	15476	15513	15334	15803	15122	14927	14399	14277	15282	13637	14990	12901	14668	16835	13254	11721	12396	12403	12827	13542	13920	15460	14986	14846	15688	15874	14975	13707	14305	14922	15642	16882	16147	14810	14126	18222	16541	15969	15236	13938	13445	15192	13969	12846
1198	606.074	UDP-acetyl-hexosamine	195003	196350	211126	193530	201241	199528	195376	199462	185941	181789	187610	184853	174741	174750	178644	181004	183042	182070	226571	215156	217961	211234	230115	230266	213314	211179	223338	216218	211576	209870	226025	222101	231033	222663	205757	209587	226821	223296	217762	217788	226232	224663	291144	291440	292292	289145	281969
1199	607.329	24-Acetyl- 25-cinnamoylvulgaroside	15548	15689	16114	15375	15563	15631	14960	14976	13861	12738	14414	15282	15278	16075	16211	14487	14920	14673	14830	17508	15023	14315	15534	14933	15878	15678	15096	14157	15853	16084	16032	13661	15623	14667	14009	13853	14306	15010	15113	15865	13516	14944	14191	14937	15428	16245	14905
1200	607.495	Muricatenol	17875	19390	17970	18531	17511	17811	17290	17451	17072	18050	18042	18759	17692	16183	20888	17679	18071	18366	17170	16940	16890	15010	16575	19154	18887	18832	18978	18101	19130	19430	18770	18318	18621	18283	18609	17938	20787	17030	19654	18688	18895	16846	16420	16167	18991	17257	17728
1201	607.531	DG(15:0/20:1(11Z)/0:0)	17788	18636	19246	17420	17674	18547	18626	17450	19489	18177	19145	17764	17788	18435	19252	17900	16346	19744	16305	18297	16076	17086	16685	16635	18839	18158	18690	19240	18808	17618	19666	18376	19045	18973	19072	19371	18383	19594	17921	17910	20633	16935	17245	17584	17666	16790	17518
1202	609.438	Annonisin	13455	13619	12674	13526	12903	12874	12414	12763	13167	12601	13011	12362	12540	15648	14118	14163	12006	13858	11327	13385	12292	12494	11839	12105	13361	12218	13174	13006	13870	14034	13760	13243	12593	12664	13338	13356	12864	12584	12271	14245	13575	13325	12917	13409	12924	12404	12569
1203	609.509	Glycerol 1,3-didodecanoate 2-decanoate	23571	26073	23074	23381	24523	24824	25835	23373	24831	25344	26308	25669	23311	24482	23180	24049	23862	21584	22475	22117	22632	22205	21538	19679	25303	26259	24746	23578	25911	25874	26407	24244	26645	23565	25389	25927	29991	24898	24972	24714	28591	29019	21451	19782	21577	22869	22728
1204	611.144	Oxidized glutathione	20070	19289	23444	20959	19443	18167	21769	21079	22989	22403	25202	27004	23459	22643	22018	22001	21948	22103	22842	22960	22365	22115	26813	26801	22031	20118	19419	18869	17921	17312	23634	23089	22830	22053	22381	20702	22027	22278	21577	20043	21364	20486	20333	22383	23161	23373	23809
1205	611.359	(24E)-3beta,15alpha,22S-Triacetoxylanosta-7,9(11),24-trien-26-oic acid	14699	14969	15853	15545	14843	15020	13320	12924	12975	12403	12454	13692	16106	14694	14841	14737	13769	16037	14598	15060	14000	13301	14938	16273	15031	15032	14817	14912	15070	15894	14324	13775	13762	14076	14988	13473	14830	14344	13490	13881	13818	13496	14567	14023	14633	15727	15449
1206	611.452	Annomuricin A	15167	15332	14600	14878	14273	15157	14868	14090	14102	14055	14524	13292	14554	14854	14795	15858	15621	14072	14395	14172	13707	13649	14415	14820	14853	15378	15189	14959	15203	14736	14128	14851	14631	15586	14003	15333	16946	12769	14694	14041	16751	14464	14201	14783	14692	14913	15257
1207	613.096	6-{[1-(7-chloro-3,5,6,8-tetramethoxy-4-oxo-4H-chromen-2-yl)-3-methoxy-4-oxo...	4940	5050	5276	5312	5224	4693	4651	4453	4698	4398	4385	4816	4269	4383	3936	3987	4309	3897	4389	4752	4465	4719	4671	5400	5533	5046	5057	4578	5096	5834	5232	4667	5251	4941	4746	4884	5416	4613	4415	4730	4155	4414	5015	5154	5007	4227	4623
1208	613.305	Neomycin	15544	16459	17006	17515	16170	16336	16011	15278	14431	13916	14677	14719	16654	17345	14391	13042	15860	15601	16473	14644	15633	16054	16156	15636	15437	16317	15636	15124	15092	15594	14905	16227	15185	14325	15301	15319	16077	15236	16172	14559	15450	14570	15772	15457	17019	15787	14608
1209	613.394	Antibiotic X 14889C	20458	21354	19982	21158	19092	20337	19844	19366	18856	19704	19955	17236	20250	19928	21167	21648	21201	19242	17757	17944	17786	19455	18587	20197	19290	18752	19767	20063	21383	21604	19207	19443	19219	20474	19306	18558	20397	20285	20301	20153	19116	19908	20444	19416	18126	19654	20383
1210	613.467	Donhexocin	12359	12753	11690	11650	12343	13643	11118	12246	11254	11841	11633	12178	13820	13105	12765	14067	14903	14482	12573	13003	13157	11083	11534	10946	12777	12648	11928	12818	13760	12700	12814	12269	12082	11723	12416	11890	12994	12626	12582	13555	16240	14686	11626	10929	10892	11284	12210
1211	615.409	Nonoxynol-9	11821	11894	11256	11577	13737	12046	11372	11812	11407	10188	11650	11110	13806	12276	12309	13182	11746	12206	12286	11104	11044	12309	12333	11461	13170	12560	12776	12221	12598	13781	12437	11689	12645	11911	12309	11065	13314	12962	12314	11451	12789	12519	11712	12300	12078	11656	12479
1212	616.469	C16 CErP	23371	24146	25669	23384	24325	23936	25327	24132	25568	24634	24921	23527	24919	25772	22320	24276	24596	23600	22115	19617	22187	21359	20430	19496	27758	27302	26409	26136	25319	25721	27502	26325	27534	25068	27516	25790	28135	25533	27587	26733	29017	27721	24700	23334	23194	23128	23856
1213	617.187	3,4,5-trihydroxy-6-{2-[(3-methylbut-2-enoyl)oxy]-2-{9-[(3-methylbut-2-enoyl...	4879	4503	4877	4295	4861	3744	3625	3675	3664	3233	3893	4337	3961	3958	4066	3917	4357	3821	4070	4168	4483	4331	4207	4229	3879	4007	4648	4416	5391	5061	4067	3918	3456	3753	4030	3927	4001	3924	4205	4021	4047	3650	4362	4413	4161	4342	4169
1214	619.289	1-Arachidonoylglycerophosphoinositol	22099	22019	22828	24777	22364	24688	17753	17614	15749	16891	17004	16706	16289	15854	16111	15233	15538	16185	16914	17059	17696	17344	17942	17809	22368	21921	21994	23607	20551	22887	21060	20312	20105	18008	17919	17709	16784	16816	16734	16504	16891	18023	17036	17623	18338	18537	16606
1215	619.509	CE(5M5)	9711	9677	9853	10001	10250	10063	9293	9704	9249	9636	10152	9345	7943	9223	9456	8441	9829	9088	7550	7693	8591	8415	8715	9785	10004	9532	9980	10236	10132	10323	10004	10121	11135	9551	10260	10089	10945	9824	9728	9835	9243	9720	8979	8854	9094	8773	9599
1216	619.529	DG(14:0/22:2(13Z,16Z)/0:0)	13910	14654	15788	14524	14014	15046	14282	13176	14507	14877	15013	14959	12904	12412	14339	14574	13363	12299	12202	12593	13087	12299	12259	12740	14342	14780	14667	15066	14852	14984	15873	14347	15793	14841	15725	14171	12927	14977	14218	17853	13917	15461	12149	13254	12835	12503	13521
1217	621.344	3-O-Protocatechuoylceanothic acid	16964	17273	15487	16919	15913	18013	15317	14746	15252	14124	15275	15672	14733	14095	13350	16377	14988	15176	15331	15006	16667	15120	14821	15064	16036	17300	16786	16003	15130	16079	15776	16364	16169	14724	16074	15679	14284	13755	15571	15230	13939	14093	15027	16285	16062	16805	14750
1218	621.471	Asitribin	16008	14153	14826	14218	15005	15631	14783	14062	14332	14070	14495	13675	16358	18263	16208	15674	16656	16881	11759	12453	12508	12070	12359	12581	15540	15107	14511	15453	14331	15695	14348	13550	14759	14155	14119	14358	16433	16687	17513	16245	18739	16396	15004	16217	17456	15615	16259
1219	621.546	DG(14:0/22:1(13Z)/0:0)	19106	18299	17129	18393	17490	19166	17385	17083	19959	17645	18476	17230	18655	16242	17626	17892	17462	18655	16131	15209	16405	16418	15500	15666	18594	18652	17193	18318	18282	18894	18258	17677	20108	19673	19262	17940	19701	18599	17331	18696	18858	17902	17838	16630	16949	15622	17373
1220	623.488	Rollinecin A	15503	16651	15588	15202	16380	16875	16421	15278	15167	16424	16951	15797	16721	14958	17489	18099	15668	16270	13989	13244	13321	14643	14800	15557	15807	16702	15802	15767	17384	17578	16655	16188	16579	16804	16957	16673	16699	20127	15183	18388	17611	17340	14238	14293	15114	14611	15732
1221	623.524	TG(10:0/i-12:0/13:0)	13651	15026	13969	14334	14680	15050	14753	14465	14924	15005	16312	14521	17005	15950	13224	14654	16156	15372	13885	13107	12035	13350	13218	13222	14876	14729	15211	14866	15296	15447	15519	14838	14532	13658	15726	14515	14573	16059	15898	15356	13635	14723	13258	13537	14253	12712	13545
1222	627.446	Muricoreacin	13083	14181	14714	14040	15217	15451	13394	14074	13358	12599	14149	13635	13863	14413	16102	13705	14370	16750	14413	14632	13039	12640	12184	14409	13977	14402	13481	13651	15248	14177	14264	14197	13640	14283	13646	13852	14078	14553	14272	13739	14386	14718	14180	13725	13980	13560	14438
1223	629.422	4-Methoxycinnamoyloleanolic acid methyl ester	12713	12402	12127	13882	12797	13984	11801	12279	12230	11377	12290	12690	14252	12511	12277	12538	11948	14045	13003	12988	13337	12728	12257	13150	13021	13018	12469	12099	14098	13791	11931	13188	11724	12053	12890	12281	13682	12959	12702	12564	12112	13956	13375	11870	11234	13510	14135
1224	629.514	DG(15:0/22:4(7Z,10Z,13Z,16Z)/0:0)	9843	10470	9193	8730	9818	9366	8643	8823	9357	9502	9175	9640	8034	9643	8124	8882	8536	7597	8153	8464	8735	8478	8464	8390	8557	9701	8585	8932	9142	9486	8869	8697	8821	8971	9123	8821	11919	10838	10224	10916	11786	9826	8567	8330	8253	9692	8970
1225	633.526	CE(5D5)	11628	11576	11529	11602	11535	11427	11073	10889	10698	12427	11669	10948	12709	11914	12304	9711	12458	10778	11346	12124	9221	9761	11776	11027	11303	10956	12376	11565	11960	11235	11277	11478	11871	12451	11510	12849	15459	16271	16354	17337	16471	17920	10959	10039	10096	10847	11915
1226	633.544	DG(15:0/22:2(13Z,16Z)/0:0)	13028	13043	13074	12045	12252	11982	11850	11907	11862	12578	13499	13270	12937	13006	11324	11170	14669	11932	12276	10519	11358	11066	10241	12250	12657	12331	12386	12250	12862	12949	13388	13053	12748	13066	13241	13137	13282	15037	13830	12934	13992	14314	12074	11418	12483	11600	11746
1227	635.454	9-Oxoasimicinone	10606	11819	11568	11755	11291	11164	10454	10537	10496	10231	10642	11574	11070	11944	12100	10405	12370	11263	9893	11106	11977	10709	9813	10209	12080	11476	10588	11512	11623	11553	11299	10649	10576	10014	10731	10546	10477	11115	11637	12798	9788	10234	11138	10191	10332	11061	12311
1228	635.612	Glycinoprenol 9	10401	9751	9887	10253	10160	10329	9875	10910	10540	9726	11216	10251	9728	9350	9783	9167	9794	9166	10035	9111	9126	8610	9223	7464	10499	10390	10695	10299	10137	10360	9364	9379	10654	10127	10410	10391	9240	9529	11021	10559	13045	14636	9273	8469	8881	10084	9740
1229	637.43	Sanchinoside B1	11479	11983	10977	11021	12041	10755	10834	11870	10208	10684	10947	11149	11990	11426	12282	10881	11294	12068	10800	11201	12066	11458	12333	11657	12100	12146	10376	12050	11793	11561	11436	11459	11150	11228	11714	11306	11596	11117	11771	12301	12115	11698	10657	10991	10788	11140	10845
1230	637.469	Annoglaucin	13133	13988	13212	14745	12660	13982	12655	12566	13751	13579	13325	12740	12967	13541	14010	14551	11554	13879	11351	12292	10959	12121	12544	13367	14930	14528	12884	13059	14365	13849	13221	12743	14144	13566	13261	12526	13410	14255	14144	16082	12715	13744	13697	12379	13391	14308	14059
1231	642.307	S-(11-OH-9-deoxy-delta9,12-PGD2)-glutathione	11124	11373	12237	11038	12638	10101	9665	10505	8713	8537	10079	9463	10218	10106	9625	9233	10025	12044	10104	10541	11497	10416	9885	10574	11145	9839	11741	10748	11155	10758	9963	10136	9566	8984	9997	8044	9659	9667	9074	9552	9122	9603	10510	9854	11079	10950	10856
1232	643.434	PA(14:0/18:2(9Z,12Z))	19423	19941	18076	20388	19969	19507	20562	18619	18099	19897	18623	18953	19754	19221	18189	17448	19643	20631	19020	18939	19336	19263	18198	17784	21523	20006	19742	19507	22319	22918	20341	19487	19582	19141	19427	18796	22176	22385	18879	19535	20164	21103	19810	19532	20525	20073	19188
1233	644.465	PE(14:1(9Z)/P-16:0)	15268	14942	15113	15529	14911	14602	14165	14696	13831	14271	14202	13737	20411	20218	21661	21198	19621	19497	13111	13163	13406	13423	13024	13642	14938	15127	15568	15226	15987	15400	14644	14237	14398	15120	14600	14261	22693	22066	22636	21699	21907	21226	20475	20677	20108	19373	22615
1234	645.451	Glycerol 1-(9Z-octadecenoate) 2-tetradecanoate 3-phosphate	24262	23986	24427	24092	25359	23861	23939	22241	24364	23662	24947	23601	29565	29386	25633	27197	28612	29242	24906	24233	24809	25234	22430	23572	29433	29266	26278	25261	28151	27906	27131	26492	25097	23664	23860	23139	36555	35456	34394	30986	35331	37219	27860	26828	26082	27295	28671
1235	645.546	DG(16:1(9Z)/22:2(13Z,16Z)/0:0)	8356	9199	8241	8262	9105	8736	8396	8606	7813	8381	9082	8917	7664	9111	8126	8507	7761	8864	7883	9472	7276	7493	7052	8298	8467	9223	8084	8286	9224	8700	9158	7883	8903	8625	8523	8442	9378	9525	10290	9070	10097	10539	8884	8600	7845	7808	7997
1236	647.561	DG(14:1(9Z)/24:1(15Z)/0:0)	10154	10104	10125	10763	10711	10204	9393	9748	10199	9778	9946	10695	9593	10681	10368	12170	9823	9376	9469	8248	8133	8647	8999	9302	10307	10699	10257	10512	10339	9784	9901	9450	11294	9167	11815	9382	10766	10132	12992	9755	10315	10647	9879	8498	9002	9851	11480
1237	649.375	3-trans-Caffeoyltormentic acid	11498	11640	12158	12827	12701	11980	11341	10721	10171	9669	11151	10103	10181	10102	11814	10709	10390	10877	11047	11216	10819	11456	12113	10677	11812	12292	11336	11382	12542	12081	11801	11453	10015	10571	12284	10914	10283	10907	10663	11259	11538	10161	12133	13153	11913	13017	12670
1238	649.577	DG(14:0/24:1(15Z)/0:0)	13989	13726	14083	13891	13499	14732	14355	13977	14286	14840	16039	14197	14857	14814	14903	13772	13368	13304	12793	12498	12342	12860	12430	12821	14151	13931	13457	14605	15178	14499	13994	13967	15077	14495	14524	14791	14771	13838	13637	13789	15139	16281	12290	13356	12976	12879	12632
1239	651.555	TG(i-21:0/8:0/8:0)	14931	14419	14506	14277	15062	14511	13732	13920	14861	14625	15160	14947	15165	15615	14023	13788	13739	13839	12707	13640	12623	12890	12885	13327	14614	14625	14295	15259	15783	15915	14289	14524	15280	14499	15475	14395	15344	15339	14767	14350	16584	15426	12609	13285	13835	15427	13581
1240	653.174	Spinacetin 3-rutinoside	3113	3446	2755	3055	2581	2833	2701	2163	2724	2558	2760	2672	2983	2965	2769	2648	2607	2633	3200	2476	2733	2787	2670	2990	2686	2551	3337	2430	2794	2652	3130	2581	2615	2627	2930	3095	3260	2321	3089	2666	2906	3378	2763	2978	3144	2480	2918
1241	653.372	All-trans-heptaprenyl diphosphate	14462	13490	13214	14823	14547	14101	12865	13007	11922	12313	12473	13289	15093	14952	18967	14816	15929	14542	13495	14050	13725	15060	14429	13569	13692	14255	14123	13397	13127	13521	13350	13981	13354	13903	13872	11875	15899	13212	15516	14154	13900	12014	14044	13443	14117	13703	13165
1242	654.606	N-(2R-Hydroxydocosanoyl)-2S-amino-1,3S,4R-octadecanetriol	3372	3484	3384	3292	3465	3197	3239	3159	3338	2574	3116	3159	3231	3314	3608	3196	3093	3403	3626	3078	3140	3122	3195	2500	3344	3193	3423	3060	3665	3248	3232	3237	2724	3023	3569	3038	3901	2997	3656	3204	3112	3796	3731	3428	2865	2967	3323
1243	657.416	Fucoxanthin	13031	12907	13787	13331	12180	13294	12480	11878	12069	12503	12173	12632	13157	13420	13011	11857	14233	14156	12246	13202	12112	12739	12327	12021	13242	13059	11614	12297	14604	13365	13462	12224	11482	11578	11557	11773	13404	12177	12790	11978	13644	11547	13283	13543	13132	12799	12434
1244	660.375	Mucronine D	8774	8714	7838	7536	8546	8432	7206	7453	7333	7540	7396	6937	8110	8128	7723	7503	7657	8688	7963	8189	7869	8023	8144	8078	8374	8611	8256	8649	8952	9166	8289	7273	7061	8296	7433	7393	7510	8939	8675	7495	8172	7226	8826	8194	7959	7911	7592
1245	660.463	PE(14:0/16:1(9Z))	11873	12484	13697	12344	11603	12612	11040	10628	11534	10454	10417	10842	13251	12163	11143	12009	11923	12198	12148	14565	14068	12491	12965	13073	12370	13294	12638	12404	12903	12215	12437	11170	12384	10634	10947	11633	15194	14715	13080	13585	14624	15112	12612	12162	13355	12858	12818
1246	661.576	DG(20:0/0:0/18:2n6)	12548	12499	12120	12515	12262	12780	12710	11522	12009	12385	12537	13769	10864	12422	11524	12864	12004	13893	11639	11335	10668	10858	9493	12393	12917	13073	12404	12620	13055	12549	13230	13182	14235	12635	12599	12686	12199	14157	12249	10772	15331	13159	11204	11454	10807	11104	13033
1247	662.101	NAD (ox)	154038	149748	151020	150674	153865	154324	191978	175915	182176	180097	175678	174340	150444	149447	153782	153063	153088	152400	146460	146794	143490	141132	147253	143546	168970	165381	172385	165757	167124	162875	208837	200083	201294	210068	194530	199676	207806	201236	201800	199157	212143	207376	181359	181493	179380	181445	179741
1248	663.405	PA(14:1(9Z)/20:5(5Z,8Z,11Z,14Z,17Z))	14809	16595	17357	17632	16603	16942	17734	17369	14585	15243	15786	15856	17084	15980	16976	15493	20754	20895	16548	17809	16297	17986	14992	14877	19586	19355	17697	17365	23734	22852	15973	16335	15333	14855	15280	16413	17977	17298	15952	15278	15122	14541	16119	17183	16104	16862	17419
1249	664.115	NADH (red)	23342	22089	28823	26946	25409	23924	21532	20811	20083	19731	21663	22248	22496	21974	21572	20233	24339	22008	17824	19585	19027	20307	18394	18918	28607	27049	27212	27992	26891	26632	25247	25036	23531	24225	23388	24590	31221	28953	29164	29729	31703	28491	24990	24869	22899	22214	22490
1250	665.215	Glycogen	6788	7124	6583	6552	5405	6190	5155	5301	4708	4900	6063	5594	6370	6646	5974	6345	6291	5733	6548	6335	5670	5832	6638	6405	5875	5827	6638	6130	6029	6086	5745	5426	4843	5086	4922	5105	5556	6639	6222	6183	5405	5414	6433	6052	6396	6068	5887
1251	665.421	PA(14:0/20:5(5Z,8Z,11Z,14Z,17Z))	12744	12538	13513	13424	13305	13636	12686	12792	11204	10651	11768	11771	14805	12926	14828	12494	13056	12332	11942	11804	12061	12296	11950	11191	12084	13167	12821	12281	15301	14121	12204	12923	12050	11175	12109	12339	14272	13940	15870	14476	12907	11593	13594	11355	13122	11286	12399
1252	665.571	Glycerol 1,2-didodecanoate 3-tetradecanoate	15736	15870	15314	14951	15817	14709	14610	15196	14884	14672	15672	14563	15910	14843	14607	12790	14170	14651	13666	13243	13762	13066	13853	15102	16499	15723	16351	14942	15444	15909	15150	15649	16021	14931	16425	15876	18871	18942	16119	16871	18105	17580	13118	14824	13943	14795	13327
1253	667.263	Myricanol 5-[arabinosyl-(1->6)-glucoside]	7923	7357	7888	7229	8134	7151	5625	6184	6517	5465	7409	6920	6786	6530	7660	7039	7898	7500	6617	6898	7482	7051	7059	6908	7025	7258	7620	7467	9439	9237	6093	6087	6301	6043	5879	5814	6389	7012	7754	6728	6636	6741	7381	6442	7205	6567	6653
1254	669.562	CE(20:5(5Z,8Z,11Z,14Z,17Z)	8514	7807	7652	7731	7783	8180	7188	7350	7620	7525	8020	7501	6456	8538	7176	8524	8001	8146	7124	7337	6978	6842	6747	7039	7759	8121	7526	7877	8297	8092	7756	7955	7692	7334	7999	7351	10663	9096	8267	8052	8601	8396	6394	7305	7840	6072	7725
1255	670.527	Galactosylceramide (d18:1/14:0)	6568	5899	5592	6328	6077	6066	6077	5664	5638	5600	5722	5300	5809	6017	6617	6007	5990	6392	5644	5885	5748	6097	5219	5552	5557	6633	5772	5896	6744	5899	6660	5715	5731	5571	5064	6202	6073	6262	7163	5792	5606	5879	6210	6037	6222	6834	6510
1256	673.232	(N-acetylneuraminosyl(a2-6)lactosamine)	4898	5773	5917	5931	5332	5694	4323	4236	4853	3955	5162	4698	4675	5587	4513	4817	5307	4777	5282	5251	5383	4830	6190	5781	4960	5446	5268	6193	5663	5751	4808	4991	5225	4786	5105	4763	4509	4730	5499	4550	5455	4812	4650	5723	6194	5772	5160
1257	673.481	PA(16:0/18:1(11Z))	38738	38058	37852	40031	37267	37607	40119	38001	39708	38595	39214	39670	52330	50158	44526	43718	47823	46942	37135	37666	40665	38187	36978	37173	46345	47356	43876	42553	46074	45976	42820	42781	41684	40357	42225	40957	56934	55493	54961	53114	58499	58077	42618	41276	39886	40476	42460
1258	675.337	Cucurbitacin I 2-glucoside	10627	12472	11369	12030	12183	11622	10711	10565	9894	10182	11165	10250	12014	12169	11666	11515	12682	13072	12334	12768	11613	12611	11526	11190	11674	12328	12665	12158	11568	12220	10541	11935	10429	10945	11399	10299	11486	11261	12346	12689	11117	12165	11733	11879	12449	12373	12103
1259	675.5	PA(14:0/20:0)	12579	13117	12976	13481	13082	12629	11148	11522	11938	11632	11290	11777	15818	15287	13351	13225	14280	14603	11286	11315	11288	12406	10987	12419	13323	13687	13087	12729	13409	12547	12744	12534	12454	12279	12068	12972	15882	16228	17849	15383	15366	15295	16165	15594	15083	16083	15846
1260	676.494	PC(14:0/14:0)	8668	8978	8887	8821	9039	10502	8473	7888	8809	9069	9289	7759	10610	8994	10093	9981	9548	9753	8581	8905	9876	9405	8919	8726	9134	9728	10123	9529	9670	9547	8659	9492	9410	8514	8355	9622	10466	10451	10775	9591	12701	10590	10338	10097	9949	9172	10819
1261	677.608	DG(16:0/24:1(15Z)/0:0)	16639	16713	16111	16449	17410	17130	17219	16328	18312	17446	17314	17389	16151	14437	15103	17514	15452	16132	15073	14886	14607	13998	14465	14335	18678	17615	17101	15563	17707	17076	17221	17345	17982	17730	18421	17075	14990	19158	16963	16795	14438	17887	16277	14568	14860	15363	15955
1262	678.435	PS(14:0/14:0)	10901	11257	10610	10534	10609	11110	10927	10505	10365	10088	10474	10486	11323	11194	12481	12411	12273	11006	11445	12151	11068	11387	11120	10973	10473	10479	11335	11691	11144	11178	11029	11303	11173	10759	11292	11307	11536	11196	13439	12911	11558	11132	12595	12468	11685	11169	10707
1263	679.587	Glycerol tritridecanoate	16077	15775	14494	15031	15161	16334	15537	14984	15026	14693	14708	14908	15947	14152	13278	15335	14492	14397	15186	14412	14091	13774	13651	13626	14778	15601	15056	15210	15431	16199	15530	15537	16690	15811	15626	14457	16607	15595	15152	15711	16933	16434	14155	13656	14632	14861	15511
1264	685.486	DG(20:5(5Z,8Z,11Z,14Z,17Z)/22:6(4Z,7Z,10Z,13Z,16Z,19Z)/0:0)	13642	14035	13904	13334	13238	13605	12088	13612	12875	13919	14169	13974	13834	15553	13434	14540	14980	16979	12827	12623	13937	14410	13868	14888	13298	14606	14298	14170	14447	14841	14878	15168	14918	14067	15207	13448	15295	16693	15027	14886	17681	17087	14051	15947	15716	16386	15285
1265	686.477	PE(14:0/18:2(9Z,12Z))	21323	20527	22060	22022	20143	23014	21389	20911	20819	19770	21541	21773	18846	19442	18759	17574	18269	19660	23352	24614	24003	22757	21638	27991	20085	20624	20211	18576	19784	19498	21220	18657	18909	18912	18487	19202	25561	24100	20922	22427	21910	23549	21569	22923	21347	20654	23409
1266	687.402	PA(18:4(6Z,9Z,12Z,15Z)/18:4(6Z,9Z,12Z,15Z))	19148	19491	20539	20428	20127	19903	19234	17917	17600	18253	17941	18545	19862	21017	18816	17615	21963	22677	20835	21238	19250	20422	18096	19545	20810	20930	20440	20103	24279	26633	19681	20293	19739	19115	19715	18013	21910	22034	18477	19450	19689	19152	20520	19199	20584	19970	21186
1267	688.491	PC(14:1(9Z)/15:0)	86924	86339	87577	85982	84973	84194	80025	75243	77708	78111	79663	76965	87671	93240	84024	85585	80880	84510	83931	86808	86036	87712	83605	89244	84381	81503	82228	81915	84197	78617	80275	81034	82785	81024	80494	80726	106523	108161	94018	98592	90854	91442	91437	89112	88539	90050	91763
1268	695.578	CE(22:6(4Z,7Z,10Z,13Z,16Z,19Z))	14241	13299	13694	14228	13261	14878	14903	13726	14291	13876	13298	13127	15125	14843	15058	15394	14426	15682	13084	13587	12923	13087	12277	13411	14038	14762	14193	13791	14475	15164	13508	13790	13577	14862	15271	13137	15019	15447	14932	14290	14380	14203	14630	13594	14034	14109	14392
1269	696.544	N-[(4E,8Z)-1,3-dihydroxyoctadeca-4,8-dien-2-yl]hexadecanamide 1-glucoside	15510	15685	13299	14561	14500	14091	14793	13220	13776	14905	14913	14923	16660	15565	16787	17000	16610	15739	14204	13855	13289	13034	12840	12821	14980	14564	15359	13610	14222	13840	14634	14710	14775	14039	13691	13293	17190	14879	16248	15826	15851	15396	14710	15727	14825	14639	16231
1270	699.496	PA(18:0/18:2(9Z,12Z))	54593	54063	54056	54945	53835	55239	58870	57864	54686	59027	60866	57090	70126	70087	62573	59438	69852	65105	54236	53570	55164	52277	53286	53830	65389	67292	60826	62492	65173	62353	64944	61305	64371	60510	61800	62346	74368	71565	69086	68409	74727	74679	63338	63907	60510	63371	66031
1271	701.514	PA(14:0/22:1(13Z))	35116	36148	35264	34759	34754	35179	33338	32994	35886	34817	36269	34931	39423	39190	35673	35732	34770	34359	32319	33126	33136	33785	35224	32821	37009	39384	36148	35645	37843	36897	36462	35113	35029	35978	35571	33823	44038	41364	42252	41492	43798	45341	35722	38153	38017	36650	39994
1272	703.336	25-Acetyl-6,7-didehydrofevicordin F 3-glucoside	9600	11223	9962	10696	11113	10654	8642	8124	8958	8181	8748	8015	11056	11143	11625	11089	10923	10587	10003	10965	9443	10027	9448	9613	10060	10214	9734	9927	9986	9783	9806	10088	9611	8598	8948	8889	9851	10588	11346	11562	10778	10698	10013	9334	10867	11068	10616
1273	703.528	PA(14:0/22:0)	27107	26116	27124	27134	27875	27592	26329	25940	25940	25903	27426	26343	41723	42853	42852	43001	37963	39938	25290	25634	25327	26334	25930	25489	27773	27568	29148	28573	28018	28114	27779	27228	26344	26429	26629	26519	45557	50102	48649	47878	47540	44077	41595	41411	39126	39070	42016
1274	703.578	N-hexadecanoylsphinganine-1-phosphocholine	10051	10456	10052	9578	10195	10506	10167	9952	10119	9450	9669	9346	12696	12140	12248	11593	11406	11083	9135	9424	9240	9868	9198	8972	10562	10062	10230	9941	10505	10837	9591	9759	10023	9789	10402	10059	11898	11735	10848	11009	12243	12458	10818	10392	10748	9980	12234
[truncated: 105 more rows]
[truncated: 193 more columns]

## Sheet: ions
ionIdx	ionMz	ionActive	ionAverageInt	ionQualTIC	Top annotation name	Top annotation ids	Top annotation formula	Top annotation ion	Top annotation score
[truncated: 1,379 more rows]
